# Supplementary material for: The causal relationship between immune cells and diabetic retinopathy: a Mendelian randomization study
Source: Front Immunol. 2024 Sep 2;15:1381002. doi: 10.3389/fimmu.2024.1381002 (PMC11406504; doi:10.3389/fimmu.2024.1381002)
Supplement: Supplementary file 2 [file DataSheet2.csv]

	id.exposure	id.outcome	outcome	exposure	classification	method	nsnp	b	se	pval	FDR	lo_ci	up_ci	or	or_lci95	or_uci95
1	ebi-a-GCST90001698	finn-b-DM_RETINOPATHY	Diabetic retinopathy (DM_RETINOPATHY) || id:finn-b-DM_RETINOPATHY	CD45RA+ CD28- CD8+ T cell Absolute Count || id:ebi-a-GCST90001698	Treg	MR Egger	401	0.00000468240811535881	0.0000055499681113099	0.399352651930863	0.997735983892423	-0.00000619552938280859	0.0000155603456135262	1.00000468241908	0.999993804489809	1.00001556046668
2	ebi-a-GCST90001698	finn-b-DM_RETINOPATHY	Diabetic retinopathy (DM_RETINOPATHY) || id:finn-b-DM_RETINOPATHY	CD45RA+ CD28- CD8+ T cell Absolute Count || id:ebi-a-GCST90001698	Treg	Weighted median	401	0.00000380196305364351	0.00000655289904672685	0.561782734944262	0.980085751030348	-0.00000904171907794112	0.0000166456451852281	1.00000380197028	0.999990958321798	1.00001664578372
3	ebi-a-GCST90001698	finn-b-DM_RETINOPATHY	Diabetic retinopathy (DM_RETINOPATHY) || id:finn-b-DM_RETINOPATHY	CD45RA+ CD28- CD8+ T cell Absolute Count || id:ebi-a-GCST90001698	Treg	Inverse variance weighted	401	0.00000299169061561	0.00000383172804308025	0.434938961919847	0.982936907085855	-0.00000451849634882729	0.0000105018775800473	1.00000299169509	0.99999548151386	1.00001050193273
4	ebi-a-GCST90001698	finn-b-DM_RETINOPATHY	Diabetic retinopathy (DM_RETINOPATHY) || id:finn-b-DM_RETINOPATHY	CD45RA+ CD28- CD8+ T cell Absolute Count || id:ebi-a-GCST90001698	Treg	Simple mode	401	-0.00000299250713992017	0.0000120441844606753	0.803905443093989	0.999832021127489	-0.0000265991086828438	0.0000206140944030035	0.999997007497338	0.99997340124507	1.00002061430687
5	ebi-a-GCST90001698	finn-b-DM_RETINOPATHY	Diabetic retinopathy (DM_RETINOPATHY) || id:finn-b-DM_RETINOPATHY	CD45RA+ CD28- CD8+ T cell Absolute Count || id:ebi-a-GCST90001698	Treg	Weighted mode	401	0.00000407320501163988	0.00000653645493663573	0.533539769391712	0.9883377635659	-0.00000873824666416616	0.0000168846566874459	1.00000407321331	0.999991261791514	1.00001688479923
6	ebi-a-GCST90001541	finn-b-DM_RETINOPATHY	Diabetic retinopathy (DM_RETINOPATHY) || id:finn-b-DM_RETINOPATHY	Naive CD4+ T cell %CD4+ T cell || id:ebi-a-GCST90001541	Maturation stages of T cell	MR Egger	7	-0.0993619186891813	0.1959915991669	0.633736624373452	0.997735983892423	-0.483505453056305	0.284781615677943	0.905414962122186	0.616618073102998	1.32947166064947
7	ebi-a-GCST90001541	finn-b-DM_RETINOPATHY	Diabetic retinopathy (DM_RETINOPATHY) || id:finn-b-DM_RETINOPATHY	Naive CD4+ T cell %CD4+ T cell || id:ebi-a-GCST90001541	Maturation stages of T cell	Weighted median	7	-0.0649801217166425	0.031724690343145	0.0405354331631144	0.617760001405863	-0.127160514789207	-0.0027997286440783	0.937086090855106	0.880592313162796	0.997204186941118
8	ebi-a-GCST90001541	finn-b-DM_RETINOPATHY	Diabetic retinopathy (DM_RETINOPATHY) || id:finn-b-DM_RETINOPATHY	Naive CD4+ T cell %CD4+ T cell || id:ebi-a-GCST90001541	Maturation stages of T cell	Inverse variance weighted	7	0.0946182430877099	0.143634598424243	0.510061008520428	0.982936907085855	-0.186905569823806	0.376142055999225	1.09923913287803	0.82952206460179	1.45665404552017
9	ebi-a-GCST90001541	finn-b-DM_RETINOPATHY	Diabetic retinopathy (DM_RETINOPATHY) || id:finn-b-DM_RETINOPATHY	Naive CD4+ T cell %CD4+ T cell || id:ebi-a-GCST90001541	Maturation stages of T cell	Simple mode	7	-0.0805460059545271	0.0483132054216173	0.146529211666046	0.999832021127489	-0.175239888580897	0.0141478766718429	0.922612456940625	0.839255668767759	1.01424843153197
10	ebi-a-GCST90001541	finn-b-DM_RETINOPATHY	Diabetic retinopathy (DM_RETINOPATHY) || id:finn-b-DM_RETINOPATHY	Naive CD4+ T cell %CD4+ T cell || id:ebi-a-GCST90001541	Maturation stages of T cell	Weighted mode	7	-0.0691421624816408	0.0271286826643744	0.0435684165515658	0.9883377635659	-0.122314380503815	-0.015969944459467	0.93319400547208	0.884870138849867	0.984156898978346
11	ebi-a-GCST90001664	finn-b-DM_RETINOPATHY	Diabetic retinopathy (DM_RETINOPATHY) || id:finn-b-DM_RETINOPATHY	CD28+ CD45RA+ CD8dim T cell %T cell || id:ebi-a-GCST90001664	Treg	MR Egger	11	-0.000224363998973604	0.00359773781479395	0.951637158866512	0.997735983892423	-0.00727593011596974	0.00682720211802253	0.999775661168746	0.992750475383223	1.00685056058982
12	ebi-a-GCST90001664	finn-b-DM_RETINOPATHY	Diabetic retinopathy (DM_RETINOPATHY) || id:finn-b-DM_RETINOPATHY	CD28+ CD45RA+ CD8dim T cell %T cell || id:ebi-a-GCST90001664	Treg	Weighted median	11	-0.00131834968868154	0.00278055834673233	0.635406293809237	0.980085751030348	-0.0067682440482769	0.00413154467091382	0.998682518952503	0.993254608928231	1.00414009126776
13	ebi-a-GCST90001664	finn-b-DM_RETINOPATHY	Diabetic retinopathy (DM_RETINOPATHY) || id:finn-b-DM_RETINOPATHY	CD28+ CD45RA+ CD8dim T cell %T cell || id:ebi-a-GCST90001664	Treg	Inverse variance weighted	11	-0.00184178308342539	0.00293964005923446	0.530965046793328	0.982936907085855	-0.00760347759952494	0.00391991143267416	0.998159911958245	0.992425355712185	1.00392760433404
14	ebi-a-GCST90001664	finn-b-DM_RETINOPATHY	Diabetic retinopathy (DM_RETINOPATHY) || id:finn-b-DM_RETINOPATHY	CD28+ CD45RA+ CD8dim T cell %T cell || id:ebi-a-GCST90001664	Treg	Simple mode	11	-0.00162656664046679	0.0106168988525063	0.881283676386173	0.999832021127489	-0.0224356883913792	0.0191825551104456	0.998374755502103	0.977814119970256	1.01936772241968
15	ebi-a-GCST90001664	finn-b-DM_RETINOPATHY	Diabetic retinopathy (DM_RETINOPATHY) || id:finn-b-DM_RETINOPATHY	CD28+ CD45RA+ CD8dim T cell %T cell || id:ebi-a-GCST90001664	Treg	Weighted mode	11	-0.00162656664046679	0.00258854983246409	0.543845628037756	0.9883377635659	-0.0067001243120964	0.00344699103116283	0.998374755502103	0.993322271474702	1.00345293873668
16	ebi-a-GCST90001665	finn-b-DM_RETINOPATHY	Diabetic retinopathy (DM_RETINOPATHY) || id:finn-b-DM_RETINOPATHY	CD28+ CD45RA+ CD8dim T cell %CD8dim T cell || id:ebi-a-GCST90001665	Treg	MR Egger	6	-0.0441692525423438	0.0230605345868186	0.127953170063297	0.997735983892423	-0.0893679003325082	0.00102939524782063	0.956792004288719	0.914509063488622	1.00102992525696
17	ebi-a-GCST90001665	finn-b-DM_RETINOPATHY	Diabetic retinopathy (DM_RETINOPATHY) || id:finn-b-DM_RETINOPATHY	CD28+ CD45RA+ CD8dim T cell %CD8dim T cell || id:ebi-a-GCST90001665	Treg	Weighted median	6	-0.0416542799380735	0.0197892915529512	0.0353008929898372	0.61062827910978	-0.0804412913818578	-0.00286726849428921	0.959201338402198	0.922709072968257	0.99713683819409
18	ebi-a-GCST90001665	finn-b-DM_RETINOPATHY	Diabetic retinopathy (DM_RETINOPATHY) || id:finn-b-DM_RETINOPATHY	CD28+ CD45RA+ CD8dim T cell %CD8dim T cell || id:ebi-a-GCST90001665	Treg	Inverse variance weighted	6	-0.043306448046813	0.017225965713951	0.0119363159156733	0.384946188280463	-0.0770693408461569	-0.00954355524746914	0.957617884966854	0.925825653846457	0.990501839950609
19	ebi-a-GCST90001665	finn-b-DM_RETINOPATHY	Diabetic retinopathy (DM_RETINOPATHY) || id:finn-b-DM_RETINOPATHY	CD28+ CD45RA+ CD8dim T cell %CD8dim T cell || id:ebi-a-GCST90001665	Treg	Simple mode	6	-0.102847854697573	0.0418507276838904	0.0574051992034863	0.999832021127489	-0.184875280957998	-0.0208204284371482	0.902264238304558	0.831207944846327	0.979394820238168
20	ebi-a-GCST90001665	finn-b-DM_RETINOPATHY	Diabetic retinopathy (DM_RETINOPATHY) || id:finn-b-DM_RETINOPATHY	CD28+ CD45RA+ CD8dim T cell %CD8dim T cell || id:ebi-a-GCST90001665	Treg	Weighted mode	6	-0.0389381709306121	0.0189597724263939	0.0951902916251406	0.9883377635659	-0.0760993248863441	-0.00177701697488008	0.961810175136041	0.926724155216574	0.998224560984959
21	ebi-a-GCST90001643	finn-b-DM_RETINOPATHY	Diabetic retinopathy (DM_RETINOPATHY) || id:finn-b-DM_RETINOPATHY	B cell %CD3- lymphocyte || id:ebi-a-GCST90001643	TBNK	MR Egger	5	0.00674223151063194	0.0526775902519075	0.906254346263336	0.997735983892423	-0.0965058453831068	0.109990308404371	1.00676501152076	0.908004589949546	1.11626725199563
22	ebi-a-GCST90001643	finn-b-DM_RETINOPATHY	Diabetic retinopathy (DM_RETINOPATHY) || id:finn-b-DM_RETINOPATHY	B cell %CD3- lymphocyte || id:ebi-a-GCST90001643	TBNK	Weighted median	5	0.0135638598861743	0.0307885890348898	0.659540053944934	0.980085751030348	-0.0467817746222098	0.0739094943945584	1.01365626635715	0.954295626392733	1.07670935285442
23	ebi-a-GCST90001643	finn-b-DM_RETINOPATHY	Diabetic retinopathy (DM_RETINOPATHY) || id:finn-b-DM_RETINOPATHY	B cell %CD3- lymphocyte || id:ebi-a-GCST90001643	TBNK	Inverse variance weighted	5	0.022637107354362	0.0378417736971604	0.549703700037777	0.982936907085855	-0.0515327690920724	0.0968069838007964	1.02289527101487	0.949772526268894	1.10164771724336
24	ebi-a-GCST90001643	finn-b-DM_RETINOPATHY	Diabetic retinopathy (DM_RETINOPATHY) || id:finn-b-DM_RETINOPATHY	B cell %CD3- lymphocyte || id:ebi-a-GCST90001643	TBNK	Simple mode	5	0.162276611518213	0.0799785124556639	0.112340148088291	0.999832021127489	0.00551872710511153	0.319034495931314	1.17618554279655	1.00553398333161	1.37579878354781
25	ebi-a-GCST90001643	finn-b-DM_RETINOPATHY	Diabetic retinopathy (DM_RETINOPATHY) || id:finn-b-DM_RETINOPATHY	B cell %CD3- lymphocyte || id:ebi-a-GCST90001643	TBNK	Weighted mode	5	0.00778073582870759	0.0313803639791268	0.816382107555976	0.9883377635659	-0.0537247775703809	0.0692862492277961	1.00781108441411	0.947692896954094	1.07174295083604
26	ebi-a-GCST90001779	finn-b-DM_RETINOPATHY	Diabetic retinopathy (DM_RETINOPATHY) || id:finn-b-DM_RETINOPATHY	CD25 on IgD+ CD24- B cell || id:ebi-a-GCST90001779	B cell	MR Egger	6	-0.158853537934726	0.0656695907129029	0.072843232123851	0.997735983892423	-0.287565935732016	-0.0301411401374367	0.853121299726854	0.750087107597921	0.970308574397972
27	ebi-a-GCST90001779	finn-b-DM_RETINOPATHY	Diabetic retinopathy (DM_RETINOPATHY) || id:finn-b-DM_RETINOPATHY	CD25 on IgD+ CD24- B cell || id:ebi-a-GCST90001779	B cell	Weighted median	6	-0.0284955926024194	0.0416849318633497	0.494231221582165	0.980085751030348	-0.110198059054585	0.053206873849746	0.971906577715396	0.895656724804084	1.05464780160399
28	ebi-a-GCST90001779	finn-b-DM_RETINOPATHY	Diabetic retinopathy (DM_RETINOPATHY) || id:finn-b-DM_RETINOPATHY	CD25 on IgD+ CD24- B cell || id:ebi-a-GCST90001779	B cell	Inverse variance weighted	6	0.00125566966392114	0.0446665046498569	0.977572736010131	0.998179058957431	-0.0862906794497985	0.0888020187776407	1.00125645834715	0.917327544195978	1.09286426830294
29	ebi-a-GCST90001779	finn-b-DM_RETINOPATHY	Diabetic retinopathy (DM_RETINOPATHY) || id:finn-b-DM_RETINOPATHY	CD25 on IgD+ CD24- B cell || id:ebi-a-GCST90001779	B cell	Simple mode	6	-0.0225038714383724	0.0754684734364022	0.777552715751787	0.999832021127489	-0.170422079373721	0.125414336496976	0.977747451897005	0.843308798218257	1.13361805510734
30	ebi-a-GCST90001779	finn-b-DM_RETINOPATHY	Diabetic retinopathy (DM_RETINOPATHY) || id:finn-b-DM_RETINOPATHY	CD25 on IgD+ CD24- B cell || id:ebi-a-GCST90001779	B cell	Weighted mode	6	-0.0493116356023516	0.0482408252986393	0.353572888177957	0.9883377635659	-0.143863653187685	0.0452403819829813	0.951884442390169	0.866005817142464	1.04627933638393
31	ebi-a-GCST90001536	finn-b-DM_RETINOPATHY	Diabetic retinopathy (DM_RETINOPATHY) || id:finn-b-DM_RETINOPATHY	CD45RA- CD4+ T cell %T cell || id:ebi-a-GCST90001536	Maturation stages of T cell	MR Egger	5	-0.0169035392953686	0.0123547880936474	0.264720564763827	0.997735983892423	-0.0411189239589176	0.00731184536818041	0.983238523941543	0.9597149900549	1.00733864218109
32	ebi-a-GCST90001536	finn-b-DM_RETINOPATHY	Diabetic retinopathy (DM_RETINOPATHY) || id:finn-b-DM_RETINOPATHY	CD45RA- CD4+ T cell %T cell || id:ebi-a-GCST90001536	Maturation stages of T cell	Weighted median	5	-0.00689011709330935	0.00733533822589606	0.347574366675673	0.980085751030348	-0.0212673800160656	0.00748714582944693	0.993133565340673	0.978957175987059	1.00751524458851
33	ebi-a-GCST90001536	finn-b-DM_RETINOPATHY	Diabetic retinopathy (DM_RETINOPATHY) || id:finn-b-DM_RETINOPATHY	CD45RA- CD4+ T cell %T cell || id:ebi-a-GCST90001536	Maturation stages of T cell	Inverse variance weighted	5	-0.00325937506651838	0.0102003601589862	0.749320633427657	0.982936907085855	-0.0232520809781313	0.0167333308450945	0.996745930930084	0.977016165537852	1.01687411720435
34	ebi-a-GCST90001536	finn-b-DM_RETINOPATHY	Diabetic retinopathy (DM_RETINOPATHY) || id:finn-b-DM_RETINOPATHY	CD45RA- CD4+ T cell %T cell || id:ebi-a-GCST90001536	Maturation stages of T cell	Simple mode	5	0.067458235664373	0.0212785153896928	0.0338496581469765	0.999832021127489	0.0257523455005751	0.109164125828171	1.06978557978089	1.02608680199117	1.11534539230629
35	ebi-a-GCST90001536	finn-b-DM_RETINOPATHY	Diabetic retinopathy (DM_RETINOPATHY) || id:finn-b-DM_RETINOPATHY	CD45RA- CD4+ T cell %T cell || id:ebi-a-GCST90001536	Maturation stages of T cell	Weighted mode	5	-0.00753189088005228	0.0066768072687317	0.322371480652377	0.9883377635659	-0.0206184331267664	0.00555465136666184	0.992496402730703	0.979592673380899	1.00557010704628
36	ebi-a-GCST90001661	finn-b-DM_RETINOPATHY	Diabetic retinopathy (DM_RETINOPATHY) || id:finn-b-DM_RETINOPATHY	CD28- CD8dim T cell %T cell || id:ebi-a-GCST90001661	Treg	MR Egger	4	-0.101940720719063	0.0955678439176778	0.397825703835475	0.997735983892423	-0.289253694797712	0.0853722533595852	0.903083084198034	0.748822209004304	1.08912242072663
37	ebi-a-GCST90001661	finn-b-DM_RETINOPATHY	Diabetic retinopathy (DM_RETINOPATHY) || id:finn-b-DM_RETINOPATHY	CD28- CD8dim T cell %T cell || id:ebi-a-GCST90001661	Treg	Weighted median	4	-0.0315408931224662	0.0547488718496647	0.564546751374509	0.980085751030348	-0.138848681947809	0.0757668957028765	0.968951332198074	0.870359719631855	1.07871109265666
38	ebi-a-GCST90001661	finn-b-DM_RETINOPATHY	Diabetic retinopathy (DM_RETINOPATHY) || id:finn-b-DM_RETINOPATHY	CD28- CD8dim T cell %T cell || id:ebi-a-GCST90001661	Treg	Inverse variance weighted	4	-0.0147250092001617	0.0430083061653242	0.732067993598886	0.982936907085855	-0.0990212892841972	0.0695712708838738	0.985382873573732	0.905723425614883	1.07204846432369
39	ebi-a-GCST90001661	finn-b-DM_RETINOPATHY	Diabetic retinopathy (DM_RETINOPATHY) || id:finn-b-DM_RETINOPATHY	CD28- CD8dim T cell %T cell || id:ebi-a-GCST90001661	Treg	Simple mode	4	-0.0283150538788208	0.071770555047299	0.719569697056414	0.999832021127489	-0.168985341771527	0.112355234013885	0.972082060328621	0.844521282481215	1.11891026503971
40	ebi-a-GCST90001661	finn-b-DM_RETINOPATHY	Diabetic retinopathy (DM_RETINOPATHY) || id:finn-b-DM_RETINOPATHY	CD28- CD8dim T cell %T cell || id:ebi-a-GCST90001661	Treg	Weighted mode	4	-0.0411987218345964	0.0572454176416048	0.52371861502143	0.9883377635659	-0.153399740412142	0.0710022967429491	0.959638409892944	0.857786761234894	1.0735836916113
41	ebi-a-GCST90001735	finn-b-DM_RETINOPATHY	Diabetic retinopathy (DM_RETINOPATHY) || id:finn-b-DM_RETINOPATHY	CD19 on IgD- CD38dim B cell || id:ebi-a-GCST90001735	B cell	MR Egger	5	-0.0292219115087089	0.0302844538360454	0.405765869329394	0.997735983892423	-0.088579441027358	0.0301356180099401	0.971200919890186	0.915230401004643	1.03059429162336
42	ebi-a-GCST90001735	finn-b-DM_RETINOPATHY	Diabetic retinopathy (DM_RETINOPATHY) || id:finn-b-DM_RETINOPATHY	CD19 on IgD- CD38dim B cell || id:ebi-a-GCST90001735	B cell	Weighted median	5	-0.0195490421539988	0.0243805749311253	0.422652114978925	0.980085751030348	-0.0673349690190043	0.0282368847110068	0.980640801272168	0.934881992378185	1.02863932449209
43	ebi-a-GCST90001735	finn-b-DM_RETINOPATHY	Diabetic retinopathy (DM_RETINOPATHY) || id:finn-b-DM_RETINOPATHY	CD19 on IgD- CD38dim B cell || id:ebi-a-GCST90001735	B cell	Inverse variance weighted	5	-0.0119136526610236	0.0230658108226201	0.605500353906905	0.982936907085855	-0.057122641873359	0.0332953365513118	0.988157033908624	0.944478229683835	1.03385582957265
44	ebi-a-GCST90001735	finn-b-DM_RETINOPATHY	Diabetic retinopathy (DM_RETINOPATHY) || id:finn-b-DM_RETINOPATHY	CD19 on IgD- CD38dim B cell || id:ebi-a-GCST90001735	B cell	Simple mode	5	0.0227604447747232	0.0509345643771124	0.678105871897005	0.999832021127489	-0.077071301404417	0.122592190953863	1.02302144005942	0.925823838713103	1.1304233300754
45	ebi-a-GCST90001735	finn-b-DM_RETINOPATHY	Diabetic retinopathy (DM_RETINOPATHY) || id:finn-b-DM_RETINOPATHY	CD19 on IgD- CD38dim B cell || id:ebi-a-GCST90001735	B cell	Weighted mode	5	-0.0230488221281531	0.0245940437187927	0.401729062991895	0.9883377635659	-0.0712531478169868	0.0251555035606806	0.977214772903738	0.931226124426292	1.02547457307389
46	ebi-a-GCST90001729	finn-b-DM_RETINOPATHY	Diabetic retinopathy (DM_RETINOPATHY) || id:finn-b-DM_RETINOPATHY	CD19 on IgD+ CD38+ B cell || id:ebi-a-GCST90001729	B cell	MR Egger	4	-0.0628475150048787	0.064434505660652	0.432247010684789	0.997735983892423	-0.189139146099757	0.0634441160899992	0.939086659396696	0.827671331444175	1.06549993983491
47	ebi-a-GCST90001729	finn-b-DM_RETINOPATHY	Diabetic retinopathy (DM_RETINOPATHY) || id:finn-b-DM_RETINOPATHY	CD19 on IgD+ CD38+ B cell || id:ebi-a-GCST90001729	B cell	Weighted median	4	-0.0211598526887109	0.0266187366959757	0.426658148760301	0.980085751030348	-0.0733325766128232	0.0310128712354014	0.979062446295403	0.92929171793504	1.0314987804647
48	ebi-a-GCST90001729	finn-b-DM_RETINOPATHY	Diabetic retinopathy (DM_RETINOPATHY) || id:finn-b-DM_RETINOPATHY	CD19 on IgD+ CD38+ B cell || id:ebi-a-GCST90001729	B cell	Inverse variance weighted	4	-0.0187660236733182	0.0235788075608973	0.426098771630513	0.982936907085855	-0.0649804864926769	0.0274484391460406	0.981408961845188	0.93708574902862	1.02782861801971
49	ebi-a-GCST90001729	finn-b-DM_RETINOPATHY	Diabetic retinopathy (DM_RETINOPATHY) || id:finn-b-DM_RETINOPATHY	CD19 on IgD+ CD38+ B cell || id:ebi-a-GCST90001729	B cell	Simple mode	4	-0.0253592982601129	0.0444986330594154	0.608635243348573	0.999832021127489	-0.112576619056567	0.0618580225363413	0.974959547820264	0.893528883145685	1.06381129677586
50	ebi-a-GCST90001729	finn-b-DM_RETINOPATHY	Diabetic retinopathy (DM_RETINOPATHY) || id:finn-b-DM_RETINOPATHY	CD19 on IgD+ CD38+ B cell || id:ebi-a-GCST90001729	B cell	Weighted mode	4	-0.0253592982601129	0.0259937342671821	0.401218197212467	0.9883377635659	-0.0763070174237898	0.025588420903564	0.974959547820264	0.926531701511556	1.02591861491103
51	ebi-a-GCST90001982	finn-b-DM_RETINOPATHY	Diabetic retinopathy (DM_RETINOPATHY) || id:finn-b-DM_RETINOPATHY	CCR2 on CD14- CD16+ monocyte || id:ebi-a-GCST90001982	Monocyte	Inverse variance weighted	2	0.112701879044759	0.0795574457696154	0.156596961902117	0.973542558331231	-0.0432307146636871	0.268634472753205	1.11929819695654	0.957690411355324	1.30817687934992
52	ebi-a-GCST90001422	finn-b-DM_RETINOPATHY	Diabetic retinopathy (DM_RETINOPATHY) || id:finn-b-DM_RETINOPATHY	CD20- CD38- B cell %B cell || id:ebi-a-GCST90001422	B cell	Wald ratio	1	0.077024436990896	0.0522280785816962	0.140274216563216	0.751151701768111	-0.0253425970292286	0.179391471011021	1.08006846969347	0.974975830980749	1.19648904327459
53	ebi-a-GCST90002040	finn-b-DM_RETINOPATHY	Diabetic retinopathy (DM_RETINOPATHY) || id:finn-b-DM_RETINOPATHY	CD80 on granulocyte || id:ebi-a-GCST90002040	cDC	MR Egger	4	0.0752808843164029	0.164266830665147	0.691726421543295	0.997735983892423	-0.246682103787286	0.397243872420091	1.07818695416187	0.781389054673889	1.48771869937442
54	ebi-a-GCST90002040	finn-b-DM_RETINOPATHY	Diabetic retinopathy (DM_RETINOPATHY) || id:finn-b-DM_RETINOPATHY	CD80 on granulocyte || id:ebi-a-GCST90002040	cDC	Weighted median	4	0.0019932769873779	0.0518176084593827	0.969315203048688	0.980085751030348	-0.0995692355930122	0.103555789567768	1.00199526488454	0.905227273751715	1.10910766827649
55	ebi-a-GCST90002040	finn-b-DM_RETINOPATHY	Diabetic retinopathy (DM_RETINOPATHY) || id:finn-b-DM_RETINOPATHY	CD80 on granulocyte || id:ebi-a-GCST90002040	cDC	Inverse variance weighted	4	0.00651083150917976	0.0448760758030025	0.884644006649069	0.98804395547818	-0.0814462770647051	0.0944679400830647	1.00653207304765	0.921782229370773	1.09907392634936
56	ebi-a-GCST90002040	finn-b-DM_RETINOPATHY	Diabetic retinopathy (DM_RETINOPATHY) || id:finn-b-DM_RETINOPATHY	CD80 on granulocyte || id:ebi-a-GCST90002040	cDC	Simple mode	4	0.03719873866739	0.0765588050710768	0.66032756199699	0.999832021127489	-0.112856519271921	0.187253996606701	1.03789927106055	0.893278819216974	1.20593354918265
57	ebi-a-GCST90002040	finn-b-DM_RETINOPATHY	Diabetic retinopathy (DM_RETINOPATHY) || id:finn-b-DM_RETINOPATHY	CD80 on granulocyte || id:ebi-a-GCST90002040	cDC	Weighted mode	4	-0.0133152496026768	0.0520747775267226	0.814715833100456	0.9883377635659	-0.115381813555053	0.0887513143496995	0.986773006183112	0.891025873194691	1.09280885665022
58	ebi-a-GCST90001431	finn-b-DM_RETINOPATHY	Diabetic retinopathy (DM_RETINOPATHY) || id:finn-b-DM_RETINOPATHY	IgD+ CD38- B cell %lymphocyte || id:ebi-a-GCST90001431	B cell	Inverse variance weighted	2	-0.0304061670412416	0.149075571894444	0.838381017529345	0.9835600328627	-0.322594287954353	0.261781953871869	0.970051450594632	0.724267638873293	1.29924321658858
59	ebi-a-GCST90001503	finn-b-DM_RETINOPATHY	Diabetic retinopathy (DM_RETINOPATHY) || id:finn-b-DM_RETINOPATHY	Activated & secreting CD4 regulatory T cell %CD4+ T cell || id:ebi-a-GCST90001503	Treg	MR Egger	8	0.00858807816897688	0.0123097960934035	0.511504223460139	0.997735983892423	-0.0155391221740939	0.0327152785120477	1.00862506150842	0.984580987049466	1.033256307083
60	ebi-a-GCST90001503	finn-b-DM_RETINOPATHY	Diabetic retinopathy (DM_RETINOPATHY) || id:finn-b-DM_RETINOPATHY	Activated & secreting CD4 regulatory T cell %CD4+ T cell || id:ebi-a-GCST90001503	Treg	Weighted median	8	0.0188854042959137	0.0137417085104782	0.16934463044984	0.910958256969985	-0.0080483443846235	0.0458191529764509	1.01906486147057	0.991983956823871	1.04688506778787
61	ebi-a-GCST90001503	finn-b-DM_RETINOPATHY	Diabetic retinopathy (DM_RETINOPATHY) || id:finn-b-DM_RETINOPATHY	Activated & secreting CD4 regulatory T cell %CD4+ T cell || id:ebi-a-GCST90001503	Treg	Inverse variance weighted	8	0.0101653976624679	0.00978644837007024	0.298934120625058	0.982936907085855	-0.00901604114286981	0.0293468364678055	1.0102172408372	0.991024481480084	1.0297816983901
62	ebi-a-GCST90001503	finn-b-DM_RETINOPATHY	Diabetic retinopathy (DM_RETINOPATHY) || id:finn-b-DM_RETINOPATHY	Activated & secreting CD4 regulatory T cell %CD4+ T cell || id:ebi-a-GCST90001503	Treg	Simple mode	8	-0.00326615796305026	0.0194940838952185	0.871678035393008	0.999832021127489	-0.0414745623976786	0.0349422464715781	0.996739170128495	0.959373739198738	1.03555989983444
63	ebi-a-GCST90001503	finn-b-DM_RETINOPATHY	Diabetic retinopathy (DM_RETINOPATHY) || id:finn-b-DM_RETINOPATHY	Activated & secreting CD4 regulatory T cell %CD4+ T cell || id:ebi-a-GCST90001503	Treg	Weighted mode	8	0.0242500681428458	0.0152549213658879	0.155937198556676	0.9883377635659	-0.00564957773429442	0.0541497140199861	1.02454649229735	0.994366351118778	1.05564263482746
64	ebi-a-GCST90001646	finn-b-DM_RETINOPATHY	Diabetic retinopathy (DM_RETINOPATHY) || id:finn-b-DM_RETINOPATHY	Natural Killer %CD3- lymphocyte || id:ebi-a-GCST90001646	TBNK	MR Egger	6	-0.0140296551805439	0.0472381918232859	0.781252173420206	0.997735983892423	-0.106616511154184	0.0785572007930965	0.98606830179575	0.898870313642276	1.08172522893365
65	ebi-a-GCST90001646	finn-b-DM_RETINOPATHY	Diabetic retinopathy (DM_RETINOPATHY) || id:finn-b-DM_RETINOPATHY	Natural Killer %CD3- lymphocyte || id:ebi-a-GCST90001646	TBNK	Weighted median	6	-0.00879105550943408	0.0308025010618067	0.77533716770891	0.980085751030348	-0.0691639575905753	0.0515818465717071	0.991247472834785	0.933173666628718	1.0529353619151
66	ebi-a-GCST90001646	finn-b-DM_RETINOPATHY	Diabetic retinopathy (DM_RETINOPATHY) || id:finn-b-DM_RETINOPATHY	Natural Killer %CD3- lymphocyte || id:ebi-a-GCST90001646	TBNK	Inverse variance weighted	6	-0.0135789878905454	0.0323720051944454	0.67487486755134	0.982936907085855	-0.0770281180716584	0.0498701422905675	0.986512790675851	0.925863819735257	1.05113458958288
67	ebi-a-GCST90001646	finn-b-DM_RETINOPATHY	Diabetic retinopathy (DM_RETINOPATHY) || id:finn-b-DM_RETINOPATHY	Natural Killer %CD3- lymphocyte || id:ebi-a-GCST90001646	TBNK	Simple mode	6	0.0114559505409529	0.06829912794724	0.87336734410046	0.999832021127489	-0.122410340235637	0.145322241317543	1.01152182123919	0.884785231022577	1.15641215400999
68	ebi-a-GCST90001646	finn-b-DM_RETINOPATHY	Diabetic retinopathy (DM_RETINOPATHY) || id:finn-b-DM_RETINOPATHY	Natural Killer %CD3- lymphocyte || id:ebi-a-GCST90001646	TBNK	Weighted mode	6	-0.00355006808894409	0.0290920149793934	0.907628924160917	0.9883377635659	-0.0605704174485552	0.053470281270667	0.996456225952479	0.941227487846553	1.05492564025216
69	ebi-a-GCST90001659	finn-b-DM_RETINOPATHY	Diabetic retinopathy (DM_RETINOPATHY) || id:finn-b-DM_RETINOPATHY	CD39+ CD4+ T cell %CD4+ T cell || id:ebi-a-GCST90001659	Treg	MR Egger	4	-0.040175624569178	0.0813857843307421	0.670441000497146	0.997735983892423	-0.199691761857433	0.119340512719077	0.960620715737423	0.818983156022682	1.12675352688001
70	ebi-a-GCST90001659	finn-b-DM_RETINOPATHY	Diabetic retinopathy (DM_RETINOPATHY) || id:finn-b-DM_RETINOPATHY	CD39+ CD4+ T cell %CD4+ T cell || id:ebi-a-GCST90001659	Treg	Weighted median	4	-0.0596696803572754	0.0266070547347659	0.0249209236788915	0.61062827910978	-0.111819507637417	-0.00751985307713423	0.942075668292637	0.894205640224384	0.992508350278707
71	ebi-a-GCST90001659	finn-b-DM_RETINOPATHY	Diabetic retinopathy (DM_RETINOPATHY) || id:finn-b-DM_RETINOPATHY	CD39+ CD4+ T cell %CD4+ T cell || id:ebi-a-GCST90001659	Treg	Inverse variance weighted	4	-0.0601993333941199	0.0234704155337265	0.0103204726071997	0.372340461229982	-0.106201347840224	-0.0141973189480159	0.941576827172007	0.899243569096132	0.985902987728263
72	ebi-a-GCST90001659	finn-b-DM_RETINOPATHY	Diabetic retinopathy (DM_RETINOPATHY) || id:finn-b-DM_RETINOPATHY	CD39+ CD4+ T cell %CD4+ T cell || id:ebi-a-GCST90001659	Treg	Simple mode	4	-0.0326701337843102	0.0391729989342104	0.46547695786776	0.999832021127489	-0.109449211695363	0.0441089441267423	0.967857770517774	0.896327686169692	1.04509620578014
73	ebi-a-GCST90001659	finn-b-DM_RETINOPATHY	Diabetic retinopathy (DM_RETINOPATHY) || id:finn-b-DM_RETINOPATHY	CD39+ CD4+ T cell %CD4+ T cell || id:ebi-a-GCST90001659	Treg	Weighted mode	4	-0.0643255220835396	0.0311899907259635	0.131196606146986	0.9883377635659	-0.125457903906428	-0.00319314026065108	0.937699707881194	0.882092896310576	0.996811952389753
74	ebi-a-GCST90001690	finn-b-DM_RETINOPATHY	Diabetic retinopathy (DM_RETINOPATHY) || id:finn-b-DM_RETINOPATHY	CD28+ CD45RA+ CD8+ T cell Absolute Count || id:ebi-a-GCST90001690	Treg	MR Egger	27	-0.00268726854671612	0.00311331159721907	0.396257994125213	0.997735983892423	-0.0087893592772655	0.00341482218383326	0.997316338927264	0.991249154222061	1.00342065933149
75	ebi-a-GCST90001690	finn-b-DM_RETINOPATHY	Diabetic retinopathy (DM_RETINOPATHY) || id:finn-b-DM_RETINOPATHY	CD28+ CD45RA+ CD8+ T cell Absolute Count || id:ebi-a-GCST90001690	Treg	Weighted median	27	0.000684279984066694	0.0031645363453141	0.828805442880906	0.980085751030348	-0.00551821125274894	0.00688677122088233	1.00068451415703	0.994496986108034	1.00691053956085
76	ebi-a-GCST90001690	finn-b-DM_RETINOPATHY	Diabetic retinopathy (DM_RETINOPATHY) || id:finn-b-DM_RETINOPATHY	CD28+ CD45RA+ CD8+ T cell Absolute Count || id:ebi-a-GCST90001690	Treg	Inverse variance weighted	27	0.00167841454837496	0.00277033884851039	0.544613223750448	0.982936907085855	-0.0037514495947054	0.00710827869145532	1.00167982387444	0.996255578301313	1.0071336024717
77	ebi-a-GCST90001690	finn-b-DM_RETINOPATHY	Diabetic retinopathy (DM_RETINOPATHY) || id:finn-b-DM_RETINOPATHY	CD28+ CD45RA+ CD8+ T cell Absolute Count || id:ebi-a-GCST90001690	Treg	Simple mode	27	0.000286614206185039	0.00519918416151252	0.956458907590466	0.999832021127489	-0.0099037867503795	0.0104770151627496	1.00028665528396	0.990145094243547	1.01053209126244
78	ebi-a-GCST90001690	finn-b-DM_RETINOPATHY	Diabetic retinopathy (DM_RETINOPATHY) || id:finn-b-DM_RETINOPATHY	CD28+ CD45RA+ CD8+ T cell Absolute Count || id:ebi-a-GCST90001690	Treg	Weighted mode	27	0.000286614206185039	0.00280501366440097	0.919398376104615	0.9883377635659	-0.00521121257604086	0.00578444098841094	1.00028665528396	0.994802342236324	1.00580120317155
79	ebi-a-GCST90001492	finn-b-DM_RETINOPATHY	Diabetic retinopathy (DM_RETINOPATHY) || id:finn-b-DM_RETINOPATHY	Secreting CD4 regulatory T cell Absolute Count || id:ebi-a-GCST90001492	Treg	MR Egger	5	0.0208627904002147	0.0361288142335974	0.604118517349043	0.997735983892423	-0.0499496854976361	0.0916752662980656	1.0210819397811	0.951277286339904	1.09600885327413
80	ebi-a-GCST90001492	finn-b-DM_RETINOPATHY	Diabetic retinopathy (DM_RETINOPATHY) || id:finn-b-DM_RETINOPATHY	Secreting CD4 regulatory T cell Absolute Count || id:ebi-a-GCST90001492	Treg	Weighted median	5	0.0254633651215724	0.0189893387718571	0.179943333375329	0.92646500021622	-0.0117557388712674	0.0626824691144123	1.02579032587819	0.988313089852091	1.06468871400131
81	ebi-a-GCST90001492	finn-b-DM_RETINOPATHY	Diabetic retinopathy (DM_RETINOPATHY) || id:finn-b-DM_RETINOPATHY	Secreting CD4 regulatory T cell Absolute Count || id:ebi-a-GCST90001492	Treg	Inverse variance weighted	5	0.0224657402517794	0.0141846020603388	0.113236551123947	0.789595410539956	-0.00533607978648457	0.0502675602900434	1.0227199954347	0.994678131797973	1.05155241240831
82	ebi-a-GCST90001492	finn-b-DM_RETINOPATHY	Diabetic retinopathy (DM_RETINOPATHY) || id:finn-b-DM_RETINOPATHY	Secreting CD4 regulatory T cell Absolute Count || id:ebi-a-GCST90001492	Treg	Simple mode	5	0.0233037351625274	0.0281233321345135	0.453895612803464	0.999832021127489	-0.0318179958211191	0.0784254661461739	1.02357738878145	0.968682870366526	1.08158273762828
83	ebi-a-GCST90001492	finn-b-DM_RETINOPATHY	Diabetic retinopathy (DM_RETINOPATHY) || id:finn-b-DM_RETINOPATHY	Secreting CD4 regulatory T cell Absolute Count || id:ebi-a-GCST90001492	Treg	Weighted mode	5	0.0358779772515723	0.0200180826952534	0.147558635896439	0.9883377635659	-0.00335746483112435	0.075113419334269	1.03652935861272	0.996648165151337	1.07800641072063
84	ebi-a-GCST90002039	finn-b-DM_RETINOPATHY	Diabetic retinopathy (DM_RETINOPATHY) || id:finn-b-DM_RETINOPATHY	CD80 on monocyte || id:ebi-a-GCST90002039	cDC	MR Egger	6	0.0467600095268765	0.0339985292444544	0.241021038688488	0.997735983892423	-0.019877107792254	0.113397126846007	1.04787049996391	0.980319139487773	1.12007665714692
85	ebi-a-GCST90002039	finn-b-DM_RETINOPATHY	Diabetic retinopathy (DM_RETINOPATHY) || id:finn-b-DM_RETINOPATHY	CD80 on monocyte || id:ebi-a-GCST90002039	cDC	Weighted median	6	0.0137574855060785	0.0264933239481098	0.603564649571768	0.980085751030348	-0.0381694294322168	0.0656844004443737	1.01385255518275	0.962549842801435	1.06788963848249
86	ebi-a-GCST90002039	finn-b-DM_RETINOPATHY	Diabetic retinopathy (DM_RETINOPATHY) || id:finn-b-DM_RETINOPATHY	CD80 on monocyte || id:ebi-a-GCST90002039	cDC	Inverse variance weighted	6	0.017969806698766	0.0209285914779488	0.390547576801809	0.982936907085855	-0.0230502325980137	0.0589898459955456	1.01813223515243	0.977213394572725	1.06076446967832
87	ebi-a-GCST90002039	finn-b-DM_RETINOPATHY	Diabetic retinopathy (DM_RETINOPATHY) || id:finn-b-DM_RETINOPATHY	CD80 on monocyte || id:ebi-a-GCST90002039	cDC	Simple mode	6	-0.0107980317121971	0.0424878881115544	0.809505087220338	0.999832021127489	-0.0940742924108438	0.0724782289864496	0.989260057760237	0.910215137651838	1.07516939830781
88	ebi-a-GCST90002039	finn-b-DM_RETINOPATHY	Diabetic retinopathy (DM_RETINOPATHY) || id:finn-b-DM_RETINOPATHY	CD80 on monocyte || id:ebi-a-GCST90002039	cDC	Weighted mode	6	-0.00586915435080171	0.039835186271282	0.888623716997919	0.9883377635659	-0.0839461194425145	0.0722078107409111	0.994148035489212	0.919480796898404	1.07487869219335
89	ebi-a-GCST90001700	finn-b-DM_RETINOPATHY	Diabetic retinopathy (DM_RETINOPATHY) || id:finn-b-DM_RETINOPATHY	CD45RA+ CD28- CD8+ T cell %T cell || id:ebi-a-GCST90001700	Treg	MR Egger	106	0.000237453405706766	0.00026519423195208	0.372644062704141	0.997735983892423	-0.000282327288919311	0.000757234100332842	1.0002374816	0.999717712561679	1.00075752087445
90	ebi-a-GCST90001700	finn-b-DM_RETINOPATHY	Diabetic retinopathy (DM_RETINOPATHY) || id:finn-b-DM_RETINOPATHY	CD45RA+ CD28- CD8+ T cell %T cell || id:ebi-a-GCST90001700	Treg	Weighted median	106	0.000132277294775184	0.000290880055436255	0.649290120390093	0.980085751030348	-0.000437847613879875	0.000702402203430243	1.0001322860438	0.999562248227398	1.00070264894563
91	ebi-a-GCST90001700	finn-b-DM_RETINOPATHY	Diabetic retinopathy (DM_RETINOPATHY) || id:finn-b-DM_RETINOPATHY	CD45RA+ CD28- CD8+ T cell %T cell || id:ebi-a-GCST90001700	Treg	Inverse variance weighted	106	0.000191764632378936	0.000167962935518556	0.253575401518184	0.982936907085855	-0.000137442721237433	0.000520971985995305	1.00019178302039	0.999862566723581	1.00052110771547
92	ebi-a-GCST90001700	finn-b-DM_RETINOPATHY	Diabetic retinopathy (DM_RETINOPATHY) || id:finn-b-DM_RETINOPATHY	CD45RA+ CD28- CD8+ T cell %T cell || id:ebi-a-GCST90001700	Treg	Simple mode	106	-0.00016670612929022	0.000481255809608037	0.729736691489077	0.999832021127489	-0.00110996751612197	0.000776555257541532	0.999833307765404	0.998890648269966	1.00077685685464
93	ebi-a-GCST90001700	finn-b-DM_RETINOPATHY	Diabetic retinopathy (DM_RETINOPATHY) || id:finn-b-DM_RETINOPATHY	CD45RA+ CD28- CD8+ T cell %T cell || id:ebi-a-GCST90001700	Treg	Weighted mode	106	0.000202291649765624	0.000246819009878696	0.414303496473931	0.9883377635659	-0.00028147360959662	0.000686056909127867	1.0002023121121	0.999718566000383	1.0006862923
94	ebi-a-GCST90001695	finn-b-DM_RETINOPATHY	Diabetic retinopathy (DM_RETINOPATHY) || id:finn-b-DM_RETINOPATHY	CD45RA- CD28- CD8+ T cell Absolute Count || id:ebi-a-GCST90001695	Treg	MR Egger	144	0.00000582034988245265	0.0000113783890416476	0.609776807753626	0.997735983892423	-0.0000164812926391766	0.0000281219924040819	1.00000582036682	0.999983518843177	1.00002812238783
95	ebi-a-GCST90001695	finn-b-DM_RETINOPATHY	Diabetic retinopathy (DM_RETINOPATHY) || id:finn-b-DM_RETINOPATHY	CD45RA- CD28- CD8+ T cell Absolute Count || id:ebi-a-GCST90001695	Treg	Weighted median	144	0.00000186886622407287	0.0000107053863974302	0.861415547008369	0.980085751030348	-0.0000191136911148904	0.0000228514235630361	1.00000186886797	0.999980886491551	1.00002285168466
96	ebi-a-GCST90001695	finn-b-DM_RETINOPATHY	Diabetic retinopathy (DM_RETINOPATHY) || id:finn-b-DM_RETINOPATHY	CD45RA- CD28- CD8+ T cell Absolute Count || id:ebi-a-GCST90001695	Treg	Inverse variance weighted	144	-0.000000027899348850547	0.00000750250273760486	0.997032935651199	0.999216332147286	-0.0000147328047145561	0.000014677006016855	0.999999972100652	0.999985267303813	1.00001467711372
97	ebi-a-GCST90001695	finn-b-DM_RETINOPATHY	Diabetic retinopathy (DM_RETINOPATHY) || id:finn-b-DM_RETINOPATHY	CD45RA- CD28- CD8+ T cell Absolute Count || id:ebi-a-GCST90001695	Treg	Simple mode	144	-0.00000987808259304639	0.0000214799404089848	0.646304540884572	0.999832021127489	-0.0000519787657946565	0.0000322226006085638	0.999990121966195	0.999948022585078	1.00003222311976
98	ebi-a-GCST90001695	finn-b-DM_RETINOPATHY	Diabetic retinopathy (DM_RETINOPATHY) || id:finn-b-DM_RETINOPATHY	CD45RA- CD28- CD8+ T cell Absolute Count || id:ebi-a-GCST90001695	Treg	Weighted mode	144	0.00000800350548925996	0.0000111926984085918	0.475734764021943	0.9883377635659	-0.0000139341833915801	0.0000299411943701	1.00000800353752	0.999986065913689	1.00002994164261
99	ebi-a-GCST90001553	finn-b-DM_RETINOPATHY	Diabetic retinopathy (DM_RETINOPATHY) || id:finn-b-DM_RETINOPATHY	Naive CD8+ T cell %T cell || id:ebi-a-GCST90001553	Maturation stages of T cell	MR Egger	4	0.000568279271521945	0.00901723133280326	0.955481265468306	0.997735983892423	-0.0171054941407724	0.0182420526838163	1.00056844077278	0.983039974207161	1.01840945530003
100	ebi-a-GCST90001553	finn-b-DM_RETINOPATHY	Diabetic retinopathy (DM_RETINOPATHY) || id:finn-b-DM_RETINOPATHY	Naive CD8+ T cell %T cell || id:ebi-a-GCST90001553	Maturation stages of T cell	Weighted median	4	0.00162775016245322	0.00367453378221648	0.657779179832533	0.980085751030348	-0.00557433605069108	0.00882983637559752	1.00162907566685	0.994441171731934	1.00886893437239
101	ebi-a-GCST90001553	finn-b-DM_RETINOPATHY	Diabetic retinopathy (DM_RETINOPATHY) || id:finn-b-DM_RETINOPATHY	Naive CD8+ T cell %T cell || id:ebi-a-GCST90001553	Maturation stages of T cell	Inverse variance weighted	4	0.00214992174803749	0.00782515927814184	0.783512316835925	0.982936907085855	-0.0131873904371205	0.0174872339331955	1.0021522344869	0.986899182222485	1.01764103079446
102	ebi-a-GCST90001553	finn-b-DM_RETINOPATHY	Diabetic retinopathy (DM_RETINOPATHY) || id:finn-b-DM_RETINOPATHY	Naive CD8+ T cell %T cell || id:ebi-a-GCST90001553	Maturation stages of T cell	Simple mode	4	0.0477365927928279	0.0406972855107615	0.325467812681007	0.999832021127489	-0.0320300868082647	0.12750327239392	1.0488943326066	0.968477443245709	1.13598858563722
103	ebi-a-GCST90001553	finn-b-DM_RETINOPATHY	Diabetic retinopathy (DM_RETINOPATHY) || id:finn-b-DM_RETINOPATHY	Naive CD8+ T cell %T cell || id:ebi-a-GCST90001553	Maturation stages of T cell	Weighted mode	4	0.00172712405018587	0.00342152242609974	0.648456913465216	0.9883377635659	-0.00497905990496963	0.00843330800534136	1.00172861638796	0.995033315066705	1.00846896852218
104	ebi-a-GCST90001688	finn-b-DM_RETINOPATHY	Diabetic retinopathy (DM_RETINOPATHY) || id:finn-b-DM_RETINOPATHY	CD28+ CD45RA+ CD8+ T cell %T cell || id:ebi-a-GCST90001688	Treg	MR Egger	41	-0.00186256124216618	0.00265255206878667	0.486738625936158	0.997735983892423	-0.00706156329698804	0.00333644081265569	0.998139172248613	0.992963310956301	1.00334201292659
105	ebi-a-GCST90001688	finn-b-DM_RETINOPATHY	Diabetic retinopathy (DM_RETINOPATHY) || id:finn-b-DM_RETINOPATHY	CD28+ CD45RA+ CD8+ T cell %T cell || id:ebi-a-GCST90001688	Treg	Weighted median	41	0.00028341490787038	0.00201263560680765	0.888013884935232	0.980085751030348	-0.00366135088147261	0.00422818069721337	1.00028345507367	0.996345343690781	1.00423713206477
106	ebi-a-GCST90001688	finn-b-DM_RETINOPATHY	Diabetic retinopathy (DM_RETINOPATHY) || id:finn-b-DM_RETINOPATHY	CD28+ CD45RA+ CD8+ T cell %T cell || id:ebi-a-GCST90001688	Treg	Inverse variance weighted	41	0.000505892985082449	0.00166183303369208	0.760808953432677	0.982936907085855	-0.00275129976095402	0.00376308573111892	1.00050602097052	0.997252481595557	1.00377017502798
107	ebi-a-GCST90001688	finn-b-DM_RETINOPATHY	Diabetic retinopathy (DM_RETINOPATHY) || id:finn-b-DM_RETINOPATHY	CD28+ CD45RA+ CD8+ T cell %T cell || id:ebi-a-GCST90001688	Treg	Simple mode	41	-0.000383122761861004	0.00320704283943752	0.905506590532994	0.999832021127489	-0.00666892672715854	0.00590268120343654	0.999616950620293	0.993353261214037	1.00592013635329
108	ebi-a-GCST90001688	finn-b-DM_RETINOPATHY	Diabetic retinopathy (DM_RETINOPATHY) || id:finn-b-DM_RETINOPATHY	CD28+ CD45RA+ CD8+ T cell %T cell || id:ebi-a-GCST90001688	Treg	Weighted mode	41	-0.000383122761861004	0.00186315641168599	0.838122108513916	0.9883377635659	-0.00403490932876554	0.00326866380504353	0.999616950620293	0.995973219980529	1.00327401171183
109	ebi-a-GCST90001502	finn-b-DM_RETINOPATHY	Diabetic retinopathy (DM_RETINOPATHY) || id:finn-b-DM_RETINOPATHY	Activated & secreting CD4 regulatory T cell %CD4 regulatory T cell || id:ebi-a-GCST90001502	Treg	MR Egger	12	-0.000280418714820458	0.00409218436100107	0.946718224145326	0.997735983892423	-0.00830110006238255	0.00774026263274163	0.999719620598832	0.99173325893053	1.00777029590402
110	ebi-a-GCST90001502	finn-b-DM_RETINOPATHY	Diabetic retinopathy (DM_RETINOPATHY) || id:finn-b-DM_RETINOPATHY	Activated & secreting CD4 regulatory T cell %CD4 regulatory T cell || id:ebi-a-GCST90001502	Treg	Weighted median	12	0.000801839332558845	0.00377500430285621	0.831789113195395	0.980085751030348	-0.00659716910103932	0.00820084776615701	1.00080216089166	0.993424544443487	1.00823456683014
111	ebi-a-GCST90001502	finn-b-DM_RETINOPATHY	Diabetic retinopathy (DM_RETINOPATHY) || id:finn-b-DM_RETINOPATHY	Activated & secreting CD4 regulatory T cell %CD4 regulatory T cell || id:ebi-a-GCST90001502	Treg	Inverse variance weighted	12	0.00174462377045634	0.00318169895340813	0.58346473115917	0.982936907085855	-0.00449150617822359	0.00798075371913628	1.00174614651191	0.995518565550931	1.00801268482233
112	ebi-a-GCST90001502	finn-b-DM_RETINOPATHY	Diabetic retinopathy (DM_RETINOPATHY) || id:finn-b-DM_RETINOPATHY	Activated & secreting CD4 regulatory T cell %CD4 regulatory T cell || id:ebi-a-GCST90001502	Treg	Simple mode	12	-0.00243000915347932	0.010848936749937	0.826874046170625	0.999832021127489	-0.0236939251833559	0.0188339068763973	0.997572940928704	0.97658457196228	1.01901238361114
113	ebi-a-GCST90001502	finn-b-DM_RETINOPATHY	Diabetic retinopathy (DM_RETINOPATHY) || id:finn-b-DM_RETINOPATHY	Activated & secreting CD4 regulatory T cell %CD4 regulatory T cell || id:ebi-a-GCST90001502	Treg	Weighted mode	12	-0.0000914075699452802	0.00308897147557932	0.976922842013805	0.990272531260951	-0.00614579166208075	0.00596297652219019	0.999908596607599	0.993873055086334	1.00598079045712
114	ebi-a-GCST90001864	finn-b-DM_RETINOPATHY	Diabetic retinopathy (DM_RETINOPATHY) || id:finn-b-DM_RETINOPATHY	CD3 on CD28+ CD45RA+ CD8+ T cell || id:ebi-a-GCST90001864	Treg	MR Egger	6	-0.0393142490283231	0.095520632780459	0.701746436447916	0.997735983892423	-0.226534689278023	0.147906191221377	0.961448527403175	0.797291684360369	1.15940412897612
115	ebi-a-GCST90001864	finn-b-DM_RETINOPATHY	Diabetic retinopathy (DM_RETINOPATHY) || id:finn-b-DM_RETINOPATHY	CD3 on CD28+ CD45RA+ CD8+ T cell || id:ebi-a-GCST90001864	Treg	Weighted median	6	0.00681197241270552	0.0365965955422432	0.852337500487934	0.980085751030348	-0.0649173548500912	0.0785412996755022	1.00683522666924	0.937144910658666	1.08170802843034
116	ebi-a-GCST90001864	finn-b-DM_RETINOPATHY	Diabetic retinopathy (DM_RETINOPATHY) || id:finn-b-DM_RETINOPATHY	CD3 on CD28+ CD45RA+ CD8+ T cell || id:ebi-a-GCST90001864	Treg	Inverse variance weighted	6	0.0055039538186481	0.0284592793438101	0.846647663784416	0.9835600328627	-0.0502762336952198	0.061284141332516	1.00551912839976	0.950966699170247	1.06320097061233
117	ebi-a-GCST90001864	finn-b-DM_RETINOPATHY	Diabetic retinopathy (DM_RETINOPATHY) || id:finn-b-DM_RETINOPATHY	CD3 on CD28+ CD45RA+ CD8+ T cell || id:ebi-a-GCST90001864	Treg	Simple mode	6	0.00180699206082274	0.0485439307274617	0.971746983148781	0.999832021127489	-0.0933391121650022	0.0969530962866477	1.00180862565479	0.910884555881884	1.1018086934899
118	ebi-a-GCST90001864	finn-b-DM_RETINOPATHY	Diabetic retinopathy (DM_RETINOPATHY) || id:finn-b-DM_RETINOPATHY	CD3 on CD28+ CD45RA+ CD8+ T cell || id:ebi-a-GCST90001864	Treg	Weighted mode	6	0.0134033906294836	0.0425821740560167	0.765651346658302	0.9883377635659	-0.070057670520309	0.0968644517792763	1.01349361873987	0.932340049819711	1.10171102852984
119	ebi-a-GCST90001485	finn-b-DM_RETINOPATHY	Diabetic retinopathy (DM_RETINOPATHY) || id:finn-b-DM_RETINOPATHY	CD39+ resting CD4 regulatory T cell %CD4 regulatory T cell || id:ebi-a-GCST90001485	Treg	MR Egger	13	0.00489269148015098	0.0103599917893891	0.645966163501013	0.997735983892423	-0.0154128924270517	0.0251982753873537	1.00490468023957	0.984705278302865	1.02551843543262
120	ebi-a-GCST90001485	finn-b-DM_RETINOPATHY	Diabetic retinopathy (DM_RETINOPATHY) || id:finn-b-DM_RETINOPATHY	CD39+ resting CD4 regulatory T cell %CD4 regulatory T cell || id:ebi-a-GCST90001485	Treg	Weighted median	13	-0.000792698562831374	0.0107966520433842	0.941471285973055	0.980085751030348	-0.0219541365678644	0.0203687394422017	0.999207615539673	0.9782851015347	1.0205775978661
121	ebi-a-GCST90001485	finn-b-DM_RETINOPATHY	Diabetic retinopathy (DM_RETINOPATHY) || id:finn-b-DM_RETINOPATHY	CD39+ resting CD4 regulatory T cell %CD4 regulatory T cell || id:ebi-a-GCST90001485	Treg	Inverse variance weighted	13	-0.00677438977152298	0.00757845230177586	0.371374602826667	0.982936907085855	-0.0216281562830037	0.00807937673995772	0.993248504679049	0.978604055174248	1.00811210298071
122	ebi-a-GCST90001485	finn-b-DM_RETINOPATHY	Diabetic retinopathy (DM_RETINOPATHY) || id:finn-b-DM_RETINOPATHY	CD39+ resting CD4 regulatory T cell %CD4 regulatory T cell || id:ebi-a-GCST90001485	Treg	Simple mode	13	0.00287138098817655	0.0189530396266968	0.882098637047221	0.999832021127489	-0.0342765766801492	0.0400193386565023	1.00287550735107	0.966304210464998	1.04083090226906
123	ebi-a-GCST90001485	finn-b-DM_RETINOPATHY	Diabetic retinopathy (DM_RETINOPATHY) || id:finn-b-DM_RETINOPATHY	CD39+ resting CD4 regulatory T cell %CD4 regulatory T cell || id:ebi-a-GCST90001485	Treg	Weighted mode	13	-0.000222693697279064	0.00951574272738844	0.98171373806871	0.990272531260951	-0.0188735494429604	0.0184281620484023	0.999777331097122	0.981303440764451	1.01859900847491
124	ebi-a-GCST90001622	finn-b-DM_RETINOPATHY	Diabetic retinopathy (DM_RETINOPATHY) || id:finn-b-DM_RETINOPATHY	Natural Killer T %T cell || id:ebi-a-GCST90001622	TBNK	MR Egger	7	0.0372973623499086	0.113390691207574	0.755540503061565	0.997735983892423	-0.184948392416935	0.259543117116753	1.03800163755654	0.831147176242267	1.29633767684966
125	ebi-a-GCST90001622	finn-b-DM_RETINOPATHY	Diabetic retinopathy (DM_RETINOPATHY) || id:finn-b-DM_RETINOPATHY	Natural Killer T %T cell || id:ebi-a-GCST90001622	TBNK	Weighted median	7	-0.0508853514998846	0.0481630107350439	0.290729121348507	0.980085751030348	-0.145284852540571	0.0435141495408015	0.950387624802298	0.86477592440394	1.04447477304589
126	ebi-a-GCST90001622	finn-b-DM_RETINOPATHY	Diabetic retinopathy (DM_RETINOPATHY) || id:finn-b-DM_RETINOPATHY	Natural Killer T %T cell || id:ebi-a-GCST90001622	TBNK	Inverse variance weighted	7	0.00100080395808229	0.0567778975349892	0.985936698733608	0.998179058957431	-0.110283875210497	0.112285483126661	1.00100130492947	0.895579866284843	1.11883222277779
127	ebi-a-GCST90001622	finn-b-DM_RETINOPATHY	Diabetic retinopathy (DM_RETINOPATHY) || id:finn-b-DM_RETINOPATHY	Natural Killer T %T cell || id:ebi-a-GCST90001622	TBNK	Simple mode	7	-0.11398144125278	0.0977956129363153	0.288047125938706	0.999832021127489	-0.305660842607958	0.0776979601023975	0.892274515225926	0.736636412778721	1.08079616580238
128	ebi-a-GCST90001622	finn-b-DM_RETINOPATHY	Diabetic retinopathy (DM_RETINOPATHY) || id:finn-b-DM_RETINOPATHY	Natural Killer T %T cell || id:ebi-a-GCST90001622	TBNK	Weighted mode	7	-0.0723334196776055	0.0538981351098111	0.228136327116302	0.9883377635659	-0.177973764492835	0.0333069251376242	0.930220690217121	0.836964381385753	1.03386781056959
129	ebi-a-GCST90001725	finn-b-DM_RETINOPATHY	Diabetic retinopathy (DM_RETINOPATHY) || id:finn-b-DM_RETINOPATHY	CD19 on IgD+ CD24- B cell || id:ebi-a-GCST90001725	B cell	MR Egger	4	-0.12807919857644	0.0633284723879904	0.180481243859361	0.997735983892423	-0.252203004456901	-0.00395539269597894	0.879783698768869	0.777086969937374	0.996052419566128
130	ebi-a-GCST90001725	finn-b-DM_RETINOPATHY	Diabetic retinopathy (DM_RETINOPATHY) || id:finn-b-DM_RETINOPATHY	CD19 on IgD+ CD24- B cell || id:ebi-a-GCST90001725	B cell	Weighted median	4	-0.0197351348771644	0.0329645178714087	0.549387564912532	0.980085751030348	-0.0843455899051254	0.0448753201507967	0.980458328134	0.91911356483317	1.04589744944283
131	ebi-a-GCST90001725	finn-b-DM_RETINOPATHY	Diabetic retinopathy (DM_RETINOPATHY) || id:finn-b-DM_RETINOPATHY	CD19 on IgD+ CD24- B cell || id:ebi-a-GCST90001725	B cell	Inverse variance weighted	4	-0.0115986282759538	0.0363404932822812	0.749601088526339	0.982936907085855	-0.082825995109225	0.0596287385573173	0.988468376508264	0.920511306754838	1.06144240074729
132	ebi-a-GCST90001725	finn-b-DM_RETINOPATHY	Diabetic retinopathy (DM_RETINOPATHY) || id:finn-b-DM_RETINOPATHY	CD19 on IgD+ CD24- B cell || id:ebi-a-GCST90001725	B cell	Simple mode	4	0.0417818068257391	0.0710903774728359	0.598024291816174	0.999832021127489	-0.0975553330210193	0.181118946672498	1.04266695111742	0.907052150231501	1.19855773526916
133	ebi-a-GCST90001725	finn-b-DM_RETINOPATHY	Diabetic retinopathy (DM_RETINOPATHY) || id:finn-b-DM_RETINOPATHY	CD19 on IgD+ CD24- B cell || id:ebi-a-GCST90001725	B cell	Weighted mode	4	-0.0255225350415927	0.0303530823712459	0.462164724201886	0.9883377635659	-0.0850145764892347	0.0339695064060492	0.974800411550405	0.918498895814611	1.03455305900622
134	ebi-a-GCST90001730	finn-b-DM_RETINOPATHY	Diabetic retinopathy (DM_RETINOPATHY) || id:finn-b-DM_RETINOPATHY	CD19 on IgD+ CD38dim B cell || id:ebi-a-GCST90001730	B cell	MR Egger	4	-0.0708564205323791	0.0729220518772501	0.433708012350682	0.997735983892423	-0.213783642211789	0.072070801147031	0.931595640531706	0.807523080031212	1.07473143358842
135	ebi-a-GCST90001730	finn-b-DM_RETINOPATHY	Diabetic retinopathy (DM_RETINOPATHY) || id:finn-b-DM_RETINOPATHY	CD19 on IgD+ CD38dim B cell || id:ebi-a-GCST90001730	B cell	Weighted median	4	-0.0249394051990825	0.0317201239383506	0.431731051792076	0.980085751030348	-0.0871108481182498	0.0372320377200847	0.975369012528858	0.916575489333596	1.0379338326985
136	ebi-a-GCST90001730	finn-b-DM_RETINOPATHY	Diabetic retinopathy (DM_RETINOPATHY) || id:finn-b-DM_RETINOPATHY	CD19 on IgD+ CD38dim B cell || id:ebi-a-GCST90001730	B cell	Inverse variance weighted	4	-0.0223137105011435	0.0277032048960404	0.420556631125044	0.982936907085855	-0.0766119920973827	0.0319845710950957	0.977933398948204	0.926249175892083	1.03250157481361
137	ebi-a-GCST90001730	finn-b-DM_RETINOPATHY	Diabetic retinopathy (DM_RETINOPATHY) || id:finn-b-DM_RETINOPATHY	CD19 on IgD+ CD38dim B cell || id:ebi-a-GCST90001730	B cell	Simple mode	4	-0.0283982106255459	0.0530155835717803	0.629361353467557	0.999832021127489	-0.132308754426235	0.0755123331751436	0.972001228507836	0.876070462684437	1.07843652818262
138	ebi-a-GCST90001730	finn-b-DM_RETINOPATHY	Diabetic retinopathy (DM_RETINOPATHY) || id:finn-b-DM_RETINOPATHY	CD19 on IgD+ CD38dim B cell || id:ebi-a-GCST90001730	B cell	Weighted mode	4	-0.0304631861185101	0.0299451806226694	0.383911049548678	0.9883377635659	-0.0891557401389421	0.0282293679019219	0.96999614073289	0.914703106491923	1.02863159243574
139	ebi-a-GCST90001548	finn-b-DM_RETINOPATHY	Diabetic retinopathy (DM_RETINOPATHY) || id:finn-b-DM_RETINOPATHY	Central Memory CD8+ T cell Absolute Count || id:ebi-a-GCST90001548	Maturation stages of T cell	Wald ratio	1	0.0322185970636215	0.0779771615008157	0.679474801451939	0.956147780388436	-0.120616639477977	0.18505383360522	1.03274323527097	0.886373695150595	1.20328321545772
140	ebi-a-GCST90001926	finn-b-DM_RETINOPATHY	Diabetic retinopathy (DM_RETINOPATHY) || id:finn-b-DM_RETINOPATHY	CD127 on granulocyte || id:ebi-a-GCST90001926	Treg	MR Egger	9	-0.031606012610579	0.031633961894147	0.351015616258388	0.997735983892423	-0.0936085779231071	0.0303965527019492	0.968888236637713	0.910639136751999	1.03086324451547
141	ebi-a-GCST90001926	finn-b-DM_RETINOPATHY	Diabetic retinopathy (DM_RETINOPATHY) || id:finn-b-DM_RETINOPATHY	CD127 on granulocyte || id:ebi-a-GCST90001926	Treg	Weighted median	9	-0.0177782940093997	0.025767428226718	0.490224242238191	0.980085751030348	-0.068282453333767	0.0327258653149677	0.982378807483042	0.933996625855933	1.03326724602179
142	ebi-a-GCST90001926	finn-b-DM_RETINOPATHY	Diabetic retinopathy (DM_RETINOPATHY) || id:finn-b-DM_RETINOPATHY	CD127 on granulocyte || id:ebi-a-GCST90001926	Treg	Inverse variance weighted	9	-0.00153536586406378	0.0187898061360304	0.93487517593862	0.995711470368517	-0.0383633858906834	0.0352926541625558	0.998465812207104	0.96236316814679	1.03592283157114
143	ebi-a-GCST90001926	finn-b-DM_RETINOPATHY	Diabetic retinopathy (DM_RETINOPATHY) || id:finn-b-DM_RETINOPATHY	CD127 on granulocyte || id:ebi-a-GCST90001926	Treg	Simple mode	9	-0.0319024425194661	0.0365698295283072	0.408424907385456	0.999832021127489	-0.103579308394948	0.0397744233560161	0.968601071750238	0.901604515099344	1.04057601806967
144	ebi-a-GCST90001926	finn-b-DM_RETINOPATHY	Diabetic retinopathy (DM_RETINOPATHY) || id:finn-b-DM_RETINOPATHY	CD127 on granulocyte || id:ebi-a-GCST90001926	Treg	Weighted mode	9	-0.0240065851086501	0.0296661987684125	0.441787381929906	0.9883377635659	-0.0821523346947386	0.0341391644774385	0.976279280831605	0.92113162770266	1.03472859417302
145	ebi-a-GCST90001497	finn-b-DM_RETINOPATHY	Diabetic retinopathy (DM_RETINOPATHY) || id:finn-b-DM_RETINOPATHY	CD39+ secreting CD4 regulatory T cell %CD4 regulatory T cell || id:ebi-a-GCST90001497	Treg	MR Egger	4	0.0153148982160646	0.169709006886718	0.936318712409372	0.997735983892423	-0.317314755281904	0.347944551714033	1.01543277224391	0.728101545247955	1.41615372426632
146	ebi-a-GCST90001497	finn-b-DM_RETINOPATHY	Diabetic retinopathy (DM_RETINOPATHY) || id:finn-b-DM_RETINOPATHY	CD39+ secreting CD4 regulatory T cell %CD4 regulatory T cell || id:ebi-a-GCST90001497	Treg	Weighted median	4	-0.0538758164258986	0.0310016235322616	0.0822392662359542	0.761448568129307	-0.114638998549131	0.00688736569733403	0.947549769312745	0.891687986467357	1.00691113814564
147	ebi-a-GCST90001497	finn-b-DM_RETINOPATHY	Diabetic retinopathy (DM_RETINOPATHY) || id:finn-b-DM_RETINOPATHY	CD39+ secreting CD4 regulatory T cell %CD4 regulatory T cell || id:ebi-a-GCST90001497	Treg	Inverse variance weighted	4	-0.0513087341202127	0.0282990949156566	0.0698183329733772	0.786078159993837	-0.1067749601549	0.00415749191447428	0.949985332367203	0.898727899822268	1.0041661462733
148	ebi-a-GCST90001497	finn-b-DM_RETINOPATHY	Diabetic retinopathy (DM_RETINOPATHY) || id:finn-b-DM_RETINOPATHY	CD39+ secreting CD4 regulatory T cell %CD4 regulatory T cell || id:ebi-a-GCST90001497	Treg	Simple mode	4	-0.0305216659276477	0.0485177433828649	0.573936203381616	0.999832021127489	-0.125616442958063	0.0645731111027675	0.969939417202322	0.881953061224295	1.06670356326767
149	ebi-a-GCST90001497	finn-b-DM_RETINOPATHY	Diabetic retinopathy (DM_RETINOPATHY) || id:finn-b-DM_RETINOPATHY	CD39+ secreting CD4 regulatory T cell %CD4 regulatory T cell || id:ebi-a-GCST90001497	Treg	Weighted mode	4	-0.0625252275322147	0.0315160215551535	0.141517324680731	0.9883377635659	-0.124296629780316	-0.000753825284113822	0.939389364039103	0.883117842974727	0.999246458770785
150	ebi-a-GCST90001535	finn-b-DM_RETINOPATHY	Diabetic retinopathy (DM_RETINOPATHY) || id:finn-b-DM_RETINOPATHY	CD45RA- CD4+ T cell %CD4+ T cell || id:ebi-a-GCST90001535	Maturation stages of T cell	MR Egger	5	0.0522347582407033	0.0252160840079523	0.130057102315963	0.997735983892423	0.00281123358511684	0.10165828289629	1.05362306017827	1.00281518880774	1.10700512450282
151	ebi-a-GCST90001535	finn-b-DM_RETINOPATHY	Diabetic retinopathy (DM_RETINOPATHY) || id:finn-b-DM_RETINOPATHY	CD45RA- CD4+ T cell %CD4+ T cell || id:ebi-a-GCST90001535	Maturation stages of T cell	Weighted median	5	0.0520779197043398	0.023313754141863	0.0254972077072573	0.61062827910978	0.00638296158628837	0.0977728778223912	1.05345782443764	1.00640337609749	1.10271230624466
152	ebi-a-GCST90001535	finn-b-DM_RETINOPATHY	Diabetic retinopathy (DM_RETINOPATHY) || id:finn-b-DM_RETINOPATHY	CD45RA- CD4+ T cell %CD4+ T cell || id:ebi-a-GCST90001535	Maturation stages of T cell	Inverse variance weighted	5	0.0535973232697374	0.0193086298091292	0.00550623111235263	0.28544046487068	0.0157524088438442	0.0914422376956307	1.05505966862781	1.01587713207255	1.09575348161841
153	ebi-a-GCST90001535	finn-b-DM_RETINOPATHY	Diabetic retinopathy (DM_RETINOPATHY) || id:finn-b-DM_RETINOPATHY	CD45RA- CD4+ T cell %CD4+ T cell || id:ebi-a-GCST90001535	Maturation stages of T cell	Simple mode	5	0.0591079539935112	0.0343599311232919	0.160501529027323	0.999832021127489	-0.00823751100814087	0.126453418995163	1.06088976184501	0.991796324315638	1.13479658997947
154	ebi-a-GCST90001535	finn-b-DM_RETINOPATHY	Diabetic retinopathy (DM_RETINOPATHY) || id:finn-b-DM_RETINOPATHY	CD45RA- CD4+ T cell %CD4+ T cell || id:ebi-a-GCST90001535	Maturation stages of T cell	Weighted mode	5	0.0506670803589471	0.0219280436394451	0.0819776527193756	0.9883377635659	0.00768811482563473	0.0936460458922596	1.05197261263419	1.00771774426325	1.0981709749901
155	ebi-a-GCST90001833	finn-b-DM_RETINOPATHY	Diabetic retinopathy (DM_RETINOPATHY) || id:finn-b-DM_RETINOPATHY	CD62L on CD62L+ Dendritic Cell || id:ebi-a-GCST90001833	cDC	MR Egger	3	-0.496282860150486	0.994571261708252	0.705346466315568	0.997735983892423	-2.44564253309866	1.45307681279769	0.608789414450635	0.0866704283880938	4.27625152015588
156	ebi-a-GCST90001833	finn-b-DM_RETINOPATHY	Diabetic retinopathy (DM_RETINOPATHY) || id:finn-b-DM_RETINOPATHY	CD62L on CD62L+ Dendritic Cell || id:ebi-a-GCST90001833	cDC	Weighted median	3	-0.0370282956695655	0.0533214318797137	0.48740913182227	0.980085751030348	-0.141538302153804	0.0674817108146735	0.963648867873337	0.86802192783878	1.06981069345294
157	ebi-a-GCST90001833	finn-b-DM_RETINOPATHY	Diabetic retinopathy (DM_RETINOPATHY) || id:finn-b-DM_RETINOPATHY	CD62L on CD62L+ Dendritic Cell || id:ebi-a-GCST90001833	cDC	Inverse variance weighted	3	-0.0447175899920461	0.0451003642492429	0.321435228472	0.982936907085855	-0.133114303920562	0.04367912393647	0.956267503216124	0.875365028735355	1.04464709885464
158	ebi-a-GCST90001833	finn-b-DM_RETINOPATHY	Diabetic retinopathy (DM_RETINOPATHY) || id:finn-b-DM_RETINOPATHY	CD62L on CD62L+ Dendritic Cell || id:ebi-a-GCST90001833	cDC	Simple mode	3	-0.0259557925769162	0.0641120519437374	0.724782760113673	0.999832021127489	-0.151615414386641	0.099703829232809	0.974378163404365	0.859318698808885	1.10484364722339
159	ebi-a-GCST90001833	finn-b-DM_RETINOPATHY	Diabetic retinopathy (DM_RETINOPATHY) || id:finn-b-DM_RETINOPATHY	CD62L on CD62L+ Dendritic Cell || id:ebi-a-GCST90001833	cDC	Weighted mode	3	-0.0266264985035453	0.061447176560961	0.707037941295484	0.9883377635659	-0.147062964563029	0.0938099675559383	0.973724861306676	0.86323962219951	1.09835100375823
160	ebi-a-GCST90001573	finn-b-DM_RETINOPATHY	Diabetic retinopathy (DM_RETINOPATHY) || id:finn-b-DM_RETINOPATHY	Terminally Differentiated CD4-CD8- T cell %CD4-CD8- T cell || id:ebi-a-GCST90001573	Maturation stages of T cell	MR Egger	5	0.119369886167821	0.070166244399299	0.187453618924147	0.997735983892423	-0.0181559528548046	0.256895725190448	1.12678662400307	0.982007873484519	1.29291030175457
161	ebi-a-GCST90001573	finn-b-DM_RETINOPATHY	Diabetic retinopathy (DM_RETINOPATHY) || id:finn-b-DM_RETINOPATHY	Terminally Differentiated CD4-CD8- T cell %CD4-CD8- T cell || id:ebi-a-GCST90001573	Maturation stages of T cell	Weighted median	5	0.0555808731931072	0.0398712407850666	0.16331485130465	0.910958256969985	-0.0225667587456235	0.133728505131838	1.05715450907613	0.977685965925948	1.14308243649744
162	ebi-a-GCST90001573	finn-b-DM_RETINOPATHY	Diabetic retinopathy (DM_RETINOPATHY) || id:finn-b-DM_RETINOPATHY	Terminally Differentiated CD4-CD8- T cell %CD4-CD8- T cell || id:ebi-a-GCST90001573	Maturation stages of T cell	Inverse variance weighted	5	0.0296422863887321	0.0325704949608799	0.362771734828768	0.982936907085855	-0.0341958837345925	0.0934804565120567	1.03008599226105	0.966382187544103	1.097989144594
163	ebi-a-GCST90001573	finn-b-DM_RETINOPATHY	Diabetic retinopathy (DM_RETINOPATHY) || id:finn-b-DM_RETINOPATHY	Terminally Differentiated CD4-CD8- T cell %CD4-CD8- T cell || id:ebi-a-GCST90001573	Maturation stages of T cell	Simple mode	5	0.0373024257778783	0.0481224136371798	0.481521164876819	0.999832021127489	-0.057017504950994	0.131622356506751	1.03800689341637	0.944577534438352	1.14067746849449
164	ebi-a-GCST90001573	finn-b-DM_RETINOPATHY	Diabetic retinopathy (DM_RETINOPATHY) || id:finn-b-DM_RETINOPATHY	Terminally Differentiated CD4-CD8- T cell %CD4-CD8- T cell || id:ebi-a-GCST90001573	Maturation stages of T cell	Weighted mode	5	0.0467970247603708	0.0413811609091099	0.321316650977065	0.9883377635659	-0.0343100506214846	0.127904100142226	1.047909287853	0.966271864995913	1.1364440126519
165	ebi-a-GCST90002076	finn-b-DM_RETINOPATHY	Diabetic retinopathy (DM_RETINOPATHY) || id:finn-b-DM_RETINOPATHY	SSC-A on Natural Killer || id:ebi-a-GCST90002076	TBNK	MR Egger	3	0.0374551656034456	0.258493748530613	0.908392778297912	0.997735983892423	-0.469192581516556	0.544102912723448	1.03816545051689	0.625507110448328	1.72306195188484
166	ebi-a-GCST90002076	finn-b-DM_RETINOPATHY	Diabetic retinopathy (DM_RETINOPATHY) || id:finn-b-DM_RETINOPATHY	SSC-A on Natural Killer || id:ebi-a-GCST90002076	TBNK	Weighted median	3	0.00876945703960674	0.0548690307607459	0.873018726227328	0.980085751030348	-0.0987738432514553	0.116312757330669	1.00880802137499	0.905947571014114	1.12334715225443
167	ebi-a-GCST90002076	finn-b-DM_RETINOPATHY	Diabetic retinopathy (DM_RETINOPATHY) || id:finn-b-DM_RETINOPATHY	SSC-A on Natural Killer || id:ebi-a-GCST90002076	TBNK	Inverse variance weighted	3	0.0154086642207555	0.0789350025637643	0.845230907449668	0.9835600328627	-0.139303940804222	0.170121269245734	1.01552798978201	0.869963570843191	1.18544860106168
168	ebi-a-GCST90002076	finn-b-DM_RETINOPATHY	Diabetic retinopathy (DM_RETINOPATHY) || id:finn-b-DM_RETINOPATHY	SSC-A on Natural Killer || id:ebi-a-GCST90002076	TBNK	Simple mode	3	-0.0049648148666106	0.0899170586976844	0.960986473667192	0.999832021127489	-0.181202249914072	0.171272620180851	0.995047489455404	0.834266611281345	1.18681425443934
169	ebi-a-GCST90002076	finn-b-DM_RETINOPATHY	Diabetic retinopathy (DM_RETINOPATHY) || id:finn-b-DM_RETINOPATHY	SSC-A on Natural Killer || id:ebi-a-GCST90002076	TBNK	Weighted mode	3	0.00751839130999932	0.0617723454167216	0.914254093955973	0.9883377635659	-0.113555405706775	0.128592188326774	1.0075467253783	0.892654736874425	1.13722625544455
170	ebi-a-GCST90001985	finn-b-DM_RETINOPATHY	Diabetic retinopathy (DM_RETINOPATHY) || id:finn-b-DM_RETINOPATHY	CD40 on monocytes || id:ebi-a-GCST90001985	Monocyte	MR Egger	8	-0.0166402045363565	0.0353802526112209	0.654732645120694	0.997735983892423	-0.0859854996543495	0.0527050905816366	0.983497478915723	0.917607536750138	1.0541187297342
171	ebi-a-GCST90001985	finn-b-DM_RETINOPATHY	Diabetic retinopathy (DM_RETINOPATHY) || id:finn-b-DM_RETINOPATHY	CD40 on monocytes || id:ebi-a-GCST90001985	Monocyte	Weighted median	8	-0.00272393175941413	0.0189846301731505	0.885910397423415	0.980085751030348	-0.039933806898789	0.0344859433799608	0.997279774776487	0.96085303888982	1.03508747844246
172	ebi-a-GCST90001985	finn-b-DM_RETINOPATHY	Diabetic retinopathy (DM_RETINOPATHY) || id:finn-b-DM_RETINOPATHY	CD40 on monocytes || id:ebi-a-GCST90001985	Monocyte	Inverse variance weighted	8	-0.00392675972038767	0.0185831064400069	0.832646912856154	0.9835600328627	-0.0403496483428012	0.0324961289020258	0.996080939919055	0.960453559440457	1.0330298941763
173	ebi-a-GCST90001985	finn-b-DM_RETINOPATHY	Diabetic retinopathy (DM_RETINOPATHY) || id:finn-b-DM_RETINOPATHY	CD40 on monocytes || id:ebi-a-GCST90001985	Monocyte	Simple mode	8	0.0745257492116425	0.0429783403296796	0.126504893181167	0.999832021127489	-0.00971179783452956	0.158763296257815	1.07737308467267	0.99033520937614	1.1720604827413
174	ebi-a-GCST90001985	finn-b-DM_RETINOPATHY	Diabetic retinopathy (DM_RETINOPATHY) || id:finn-b-DM_RETINOPATHY	CD40 on monocytes || id:ebi-a-GCST90001985	Monocyte	Weighted mode	8	-0.00273510277814726	0.0178299097550982	0.882411612205493	0.9883377635659	-0.0376817258981397	0.0322115203418452	0.997268634207666	0.963019396253627	1.03273592686029
175	ebi-a-GCST90001689	finn-b-DM_RETINOPATHY	Diabetic retinopathy (DM_RETINOPATHY) || id:finn-b-DM_RETINOPATHY	CD28+ CD45RA+ CD8+ T cell %CD8+ T cell || id:ebi-a-GCST90001689	Treg	MR Egger	13	-0.00136469852740548	0.00292483332851773	0.649897770729533	0.997735983892423	-0.00709737185130023	0.00436797479648926	0.998636232250172	0.992927755012258	1.00437752830316
176	ebi-a-GCST90001689	finn-b-DM_RETINOPATHY	Diabetic retinopathy (DM_RETINOPATHY) || id:finn-b-DM_RETINOPATHY	CD28+ CD45RA+ CD8+ T cell %CD8+ T cell || id:ebi-a-GCST90001689	Treg	Weighted median	13	-0.000110242615748691	0.00318272347997028	0.972368540392314	0.980085751030348	-0.00634838063649044	0.00612789540499306	0.999889763460745	0.993671727757448	1.0061467093664
177	ebi-a-GCST90001689	finn-b-DM_RETINOPATHY	Diabetic retinopathy (DM_RETINOPATHY) || id:finn-b-DM_RETINOPATHY	CD28+ CD45RA+ CD8+ T cell %CD8+ T cell || id:ebi-a-GCST90001689	Treg	Inverse variance weighted	13	-0.00128631601092554	0.00246835344642228	0.60228101679658	0.982936907085855	-0.00612428876591321	0.00355165674406213	0.998714510938904	0.993894426465214	1.00355797135043
178	ebi-a-GCST90001689	finn-b-DM_RETINOPATHY	Diabetic retinopathy (DM_RETINOPATHY) || id:finn-b-DM_RETINOPATHY	CD28+ CD45RA+ CD8+ T cell %CD8+ T cell || id:ebi-a-GCST90001689	Treg	Simple mode	13	-0.00363975109883002	0.00465115985098484	0.449060571600032	0.999832021127489	-0.0127560244067603	0.00547652220910026	0.996366864766066	0.987324988837738	1.00549154576995
179	ebi-a-GCST90001689	finn-b-DM_RETINOPATHY	Diabetic retinopathy (DM_RETINOPATHY) || id:finn-b-DM_RETINOPATHY	CD28+ CD45RA+ CD8+ T cell %CD8+ T cell || id:ebi-a-GCST90001689	Treg	Weighted mode	13	0.0000799062124727801	0.00281453965279463	0.977817391123558	0.990272531260951	-0.0054365915070047	0.00559640393195026	1.00007990940506	0.994578160011835	1.00561209305434
180	ebi-a-GCST90001447	finn-b-DM_RETINOPATHY	Diabetic retinopathy (DM_RETINOPATHY) || id:finn-b-DM_RETINOPATHY	IgD+ CD38+ B cell %B cell || id:ebi-a-GCST90001447	B cell	Inverse variance weighted	2	0.0165626720684623	0.121956868132465	0.89197336656867	0.989802703547169	-0.222472789471168	0.255598133608093	1.01670059351861	0.800536789483259	1.29123372022455
181	ebi-a-GCST90001723	finn-b-DM_RETINOPATHY	Diabetic retinopathy (DM_RETINOPATHY) || id:finn-b-DM_RETINOPATHY	CD19 on CD24+ CD27+ B cell || id:ebi-a-GCST90001723	B cell	MR Egger	7	-0.0276208243210895	0.0301407138852471	0.401497851994408	0.997735983892423	-0.0866966235361737	0.0314549748939947	0.972757142731407	0.916955236077395	1.03195491067036
182	ebi-a-GCST90001723	finn-b-DM_RETINOPATHY	Diabetic retinopathy (DM_RETINOPATHY) || id:finn-b-DM_RETINOPATHY	CD19 on CD24+ CD27+ B cell || id:ebi-a-GCST90001723	B cell	Weighted median	7	-0.0213578018112393	0.0269031819174695	0.427267376869639	0.980085751030348	-0.0740880383694795	0.031372434747001	0.978868660923713	0.928589938698427	1.03186973647554
183	ebi-a-GCST90001723	finn-b-DM_RETINOPATHY	Diabetic retinopathy (DM_RETINOPATHY) || id:finn-b-DM_RETINOPATHY	CD19 on CD24+ CD27+ B cell || id:ebi-a-GCST90001723	B cell	Inverse variance weighted	7	-0.0137120785180574	0.0233684652888609	0.55735346965605	0.982936907085855	-0.0595142704842248	0.03209011344811	0.986381503806211	0.942222087529853	1.03261055321013
184	ebi-a-GCST90001723	finn-b-DM_RETINOPATHY	Diabetic retinopathy (DM_RETINOPATHY) || id:finn-b-DM_RETINOPATHY	CD19 on CD24+ CD27+ B cell || id:ebi-a-GCST90001723	B cell	Simple mode	7	0.0059414646278064	0.0541341413677703	0.916182977121012	0.999832021127489	-0.100161452453023	0.112044381708636	1.00595915013736	0.904691341607746	1.11856250325854
185	ebi-a-GCST90001723	finn-b-DM_RETINOPATHY	Diabetic retinopathy (DM_RETINOPATHY) || id:finn-b-DM_RETINOPATHY	CD19 on CD24+ CD27+ B cell || id:ebi-a-GCST90001723	B cell	Weighted mode	7	-0.0260142311734802	0.0267719906946	0.368728632530065	0.9883377635659	-0.0784873329348963	0.0264588705879359	0.974321223775725	0.924513770733505	1.02681201421873
186	ebi-a-GCST90001631	finn-b-DM_RETINOPATHY	Diabetic retinopathy (DM_RETINOPATHY) || id:finn-b-DM_RETINOPATHY	CD8+ Natural Killer T %T cell || id:ebi-a-GCST90001631	TBNK	Inverse variance weighted	2	0.150216335135984	0.0869478526731856	0.0840491824165877	0.786078159993837	-0.0202014561034596	0.320634126375428	1.16208561548657	0.980001226190546	1.37800131431493
187	ebi-a-GCST90001404	finn-b-DM_RETINOPATHY	Diabetic retinopathy (DM_RETINOPATHY) || id:finn-b-DM_RETINOPATHY	Plasma Blast-Plasma Cell %B cell || id:ebi-a-GCST90001404	B cell	Inverse variance weighted	2	0.159103191654068	0.0986616321278101	0.106828257429287	0.786078159993837	-0.03427360731644	0.352479990624576	1.17245892841461	0.966307079777913	1.42259119030264
188	ebi-a-GCST90001710	finn-b-DM_RETINOPATHY	Diabetic retinopathy (DM_RETINOPATHY) || id:finn-b-DM_RETINOPATHY	BAFF-R on IgD- CD24- B cell || id:ebi-a-GCST90001710	B cell	MR Egger	8	0.0224998052658063	0.0198664666217632	0.300623061200183	0.997735983892423	-0.0164384693128497	0.0614380798444623	1.02275483499909	0.983695905013544	1.06336465078566
189	ebi-a-GCST90001710	finn-b-DM_RETINOPATHY	Diabetic retinopathy (DM_RETINOPATHY) || id:finn-b-DM_RETINOPATHY	BAFF-R on IgD- CD24- B cell || id:ebi-a-GCST90001710	B cell	Weighted median	8	0.00878599197118395	0.0155319866355207	0.571617559546806	0.980085751030348	-0.0216567018344367	0.0392286857768046	1.0088247020845	0.978576120780562	1.04000829156152
190	ebi-a-GCST90001710	finn-b-DM_RETINOPATHY	Diabetic retinopathy (DM_RETINOPATHY) || id:finn-b-DM_RETINOPATHY	BAFF-R on IgD- CD24- B cell || id:ebi-a-GCST90001710	B cell	Inverse variance weighted	8	0.00366926584124742	0.0141454531328751	0.795330158503366	0.9835600328627	-0.0240558222991878	0.0313943539816826	1.00367600583825	0.976231212766014	1.03189235451834
191	ebi-a-GCST90001710	finn-b-DM_RETINOPATHY	Diabetic retinopathy (DM_RETINOPATHY) || id:finn-b-DM_RETINOPATHY	BAFF-R on IgD- CD24- B cell || id:ebi-a-GCST90001710	B cell	Simple mode	8	0.00468943280220702	0.0358959390279631	0.899735513081687	0.999832021127489	-0.0656666076926006	0.0750454732970147	1.00470044539976	0.936443015151949	1.07793316694522
192	ebi-a-GCST90001710	finn-b-DM_RETINOPATHY	Diabetic retinopathy (DM_RETINOPATHY) || id:finn-b-DM_RETINOPATHY	BAFF-R on IgD- CD24- B cell || id:ebi-a-GCST90001710	B cell	Weighted mode	8	0.00873552444776182	0.0160689513299399	0.603571762268164	0.9883377635659	-0.0227596201589204	0.0402306690544441	1.00877379048492	0.977497426210401	1.0410508847215
193	ebi-a-GCST90001483	finn-b-DM_RETINOPATHY	Diabetic retinopathy (DM_RETINOPATHY) || id:finn-b-DM_RETINOPATHY	CD39+ resting CD4 regulatory T cell Absolute Count || id:ebi-a-GCST90001483	Treg	MR Egger	9	-0.0323932830632624	0.0213674217712753	0.173296644004752	0.997735983892423	-0.074273429734962	0.00948686360843724	0.968125759734205	0.928417802098531	1.00953200654102
194	ebi-a-GCST90001483	finn-b-DM_RETINOPATHY	Diabetic retinopathy (DM_RETINOPATHY) || id:finn-b-DM_RETINOPATHY	CD39+ resting CD4 regulatory T cell Absolute Count || id:ebi-a-GCST90001483	Treg	Weighted median	9	-0.0353783645005185	0.0187236077299915	0.0588240927921193	0.650615449582659	-0.0720766356513018	0.00131990665026491	0.965240134555718	0.930459586702394	1.00132077811042
195	ebi-a-GCST90001483	finn-b-DM_RETINOPATHY	Diabetic retinopathy (DM_RETINOPATHY) || id:finn-b-DM_RETINOPATHY	CD39+ resting CD4 regulatory T cell Absolute Count || id:ebi-a-GCST90001483	Treg	Inverse variance weighted	9	-0.0272945290672213	0.0164551352611992	0.0971714051718957	0.786078159993837	-0.0595465941791718	0.00495753604472925	0.973074600559921	0.942191631922745	1.00496984495877
196	ebi-a-GCST90001483	finn-b-DM_RETINOPATHY	Diabetic retinopathy (DM_RETINOPATHY) || id:finn-b-DM_RETINOPATHY	CD39+ resting CD4 regulatory T cell Absolute Count || id:ebi-a-GCST90001483	Treg	Simple mode	9	0.0175329023554685	0.0322880239154404	0.601915992569673	0.999832021127489	-0.0457516245187946	0.0808174292297317	1.01768750591599	0.955279200658535	1.08417294020799
197	ebi-a-GCST90001483	finn-b-DM_RETINOPATHY	Diabetic retinopathy (DM_RETINOPATHY) || id:finn-b-DM_RETINOPATHY	CD39+ resting CD4 regulatory T cell Absolute Count || id:ebi-a-GCST90001483	Treg	Weighted mode	9	-0.0361747264116267	0.0199584280063701	0.107478142649522	0.9883377635659	-0.0752932453041121	0.00294379248085866	0.96447176007018	0.927471469793501	1.00294812969285
198	ebi-a-GCST90001438	finn-b-DM_RETINOPATHY	Diabetic retinopathy (DM_RETINOPATHY) || id:finn-b-DM_RETINOPATHY	IgD- CD38dim B cell Absolute Count || id:ebi-a-GCST90001438	B cell	MR Egger	3	-0.339137480065014	1.10528771149999	0.810470203949305	0.997735983892423	-2.505501394605	1.82722643447497	0.712384503688694	0.0816346565458699	6.21662052085233
199	ebi-a-GCST90001438	finn-b-DM_RETINOPATHY	Diabetic retinopathy (DM_RETINOPATHY) || id:finn-b-DM_RETINOPATHY	IgD- CD38dim B cell Absolute Count || id:ebi-a-GCST90001438	B cell	Weighted median	3	0.0243717622425263	0.0818729817827875	0.765949152645992	0.980085751030348	-0.136099282051737	0.18484280653679	1.0246711811471	0.872755979182952	1.20302931691895
200	ebi-a-GCST90001438	finn-b-DM_RETINOPATHY	Diabetic retinopathy (DM_RETINOPATHY) || id:finn-b-DM_RETINOPATHY	IgD- CD38dim B cell Absolute Count || id:ebi-a-GCST90001438	B cell	Inverse variance weighted	3	0.0539894388402391	0.0671723019094981	0.421543941057342	0.982936907085855	-0.077668272902377	0.185647150582855	1.05547345507243	0.925271313206658	1.20399735565316
201	ebi-a-GCST90001438	finn-b-DM_RETINOPATHY	Diabetic retinopathy (DM_RETINOPATHY) || id:finn-b-DM_RETINOPATHY	IgD- CD38dim B cell Absolute Count || id:ebi-a-GCST90001438	B cell	Simple mode	3	0.0145045822981521	0.0975709170787911	0.895459722538664	0.999832021127489	-0.176734415176278	0.205743579772583	1.01461028418758	0.838002315668523	1.22843816721193
202	ebi-a-GCST90001438	finn-b-DM_RETINOPATHY	Diabetic retinopathy (DM_RETINOPATHY) || id:finn-b-DM_RETINOPATHY	IgD- CD38dim B cell Absolute Count || id:ebi-a-GCST90001438	B cell	Weighted mode	3	0.0165731612771859	0.0880557940717774	0.868077158430105	0.9883377635659	-0.156016195103498	0.18916251765787	1.01671125795927	0.85554533461358	1.20823729642336
203	ebi-a-GCST90001724	finn-b-DM_RETINOPATHY	Diabetic retinopathy (DM_RETINOPATHY) || id:finn-b-DM_RETINOPATHY	CD19 on IgD+ CD24+ B cell || id:ebi-a-GCST90001724	B cell	MR Egger	8	-0.0227388602364009	0.026653212773035	0.426323215679516	0.997735983892423	-0.0749791572715496	0.0295014367987477	0.977517719191872	0.927762823235626	1.02994091528865
204	ebi-a-GCST90001724	finn-b-DM_RETINOPATHY	Diabetic retinopathy (DM_RETINOPATHY) || id:finn-b-DM_RETINOPATHY	CD19 on IgD+ CD24+ B cell || id:ebi-a-GCST90001724	B cell	Weighted median	8	-0.0198817401897029	0.0263041351472482	0.449744614078251	0.980085751030348	-0.0714378450783093	0.0316743646989035	0.980314598270411	0.931054145393956	1.03218133589368
205	ebi-a-GCST90001724	finn-b-DM_RETINOPATHY	Diabetic retinopathy (DM_RETINOPATHY) || id:finn-b-DM_RETINOPATHY	CD19 on IgD+ CD24+ B cell || id:ebi-a-GCST90001724	B cell	Inverse variance weighted	8	-0.0122645334306423	0.0212444205348084	0.563732697961817	0.982936907085855	-0.0539035976788667	0.0293745308175821	0.987810369430568	0.947523445558559	1.02981021791956
206	ebi-a-GCST90001724	finn-b-DM_RETINOPATHY	Diabetic retinopathy (DM_RETINOPATHY) || id:finn-b-DM_RETINOPATHY	CD19 on IgD+ CD24+ B cell || id:ebi-a-GCST90001724	B cell	Simple mode	8	0.000897416407901419	0.0387800315149183	0.982183490127492	0.999832021127489	-0.0751114453613384	0.0769062781771412	1.00089781920649	0.927640099381595	1.07994085762371
207	ebi-a-GCST90001724	finn-b-DM_RETINOPATHY	Diabetic retinopathy (DM_RETINOPATHY) || id:finn-b-DM_RETINOPATHY	CD19 on IgD+ CD24+ B cell || id:ebi-a-GCST90001724	B cell	Weighted mode	8	-0.0219738647788484	0.0258814484966638	0.423950941294643	0.9883377635659	-0.0727015038323094	0.0287537742746126	0.978265801910189	0.929878353728858	1.02917115486058
208	ebi-a-GCST90001889	finn-b-DM_RETINOPATHY	Diabetic retinopathy (DM_RETINOPATHY) || id:finn-b-DM_RETINOPATHY	CD28 on activated & secreting CD4 regulatory T cell || id:ebi-a-GCST90001889	Treg	MR Egger	4	0.0886539844707545	0.086957202013875	0.415212188368102	0.997735983892423	-0.0817821314764406	0.259090100417949	1.09270249887247	0.921472696724241	1.29575054723456
209	ebi-a-GCST90001889	finn-b-DM_RETINOPATHY	Diabetic retinopathy (DM_RETINOPATHY) || id:finn-b-DM_RETINOPATHY	CD28 on activated & secreting CD4 regulatory T cell || id:ebi-a-GCST90001889	Treg	Weighted median	4	0.0333037570391004	0.045352139233079	0.462743330273927	0.980085751030348	-0.0555864358577344	0.122193949935935	1.03386453517969	0.945930257843542	1.1299732387661
210	ebi-a-GCST90001889	finn-b-DM_RETINOPATHY	Diabetic retinopathy (DM_RETINOPATHY) || id:finn-b-DM_RETINOPATHY	CD28 on activated & secreting CD4 regulatory T cell || id:ebi-a-GCST90001889	Treg	Inverse variance weighted	4	0.0225728968243338	0.0412411278916198	0.584145536325736	0.982936907085855	-0.0582597138432411	0.103405507491909	1.02282959247601	0.943404900304719	1.10894100179755
211	ebi-a-GCST90001889	finn-b-DM_RETINOPATHY	Diabetic retinopathy (DM_RETINOPATHY) || id:finn-b-DM_RETINOPATHY	CD28 on activated & secreting CD4 regulatory T cell || id:ebi-a-GCST90001889	Treg	Simple mode	4	0.00510866192516607	0.0780292843771992	0.951917650676663	0.999832021127489	-0.147828735454144	0.158046059304476	1.00512173338825	0.862578831464218	1.17122013905033
212	ebi-a-GCST90001889	finn-b-DM_RETINOPATHY	Diabetic retinopathy (DM_RETINOPATHY) || id:finn-b-DM_RETINOPATHY	CD28 on activated & secreting CD4 regulatory T cell || id:ebi-a-GCST90001889	Treg	Weighted mode	4	0.0442969613689855	0.0432176951435942	0.380804445353732	0.9883377635659	-0.0404097211124591	0.12900364385043	1.04529272036011	0.960395864067991	1.13769426974593
213	ebi-a-GCST90001546	finn-b-DM_RETINOPATHY	Diabetic retinopathy (DM_RETINOPATHY) || id:finn-b-DM_RETINOPATHY	Terminally Differentiated CD4+ T cell %CD4+ T cell || id:ebi-a-GCST90001546	Maturation stages of T cell	MR Egger	4	0.152366982267535	0.206048029727291	0.536634996016918	0.997735983892423	-0.251487155997954	0.556221120533025	1.16458754099726	0.777643445599631	1.74406940394159
214	ebi-a-GCST90001546	finn-b-DM_RETINOPATHY	Diabetic retinopathy (DM_RETINOPATHY) || id:finn-b-DM_RETINOPATHY	Terminally Differentiated CD4+ T cell %CD4+ T cell || id:ebi-a-GCST90001546	Maturation stages of T cell	Weighted median	4	-0.398024214179931	0.0899273929869273	0.00000959689645836321	0.000522345364376626	-0.574281904434308	-0.221766523925553	0.671645764113724	0.563109089795319	0.801102380740967
215	ebi-a-GCST90001546	finn-b-DM_RETINOPATHY	Diabetic retinopathy (DM_RETINOPATHY) || id:finn-b-DM_RETINOPATHY	Terminally Differentiated CD4+ T cell %CD4+ T cell || id:ebi-a-GCST90001546	Maturation stages of T cell	Inverse variance weighted	4	-0.516012402860736	0.16745179173072	0.00205920378173199	0.132818643921713	-0.844217914652947	-0.187806891068525	0.596895989410617	0.429893440131557	0.828774735584353
216	ebi-a-GCST90001546	finn-b-DM_RETINOPATHY	Diabetic retinopathy (DM_RETINOPATHY) || id:finn-b-DM_RETINOPATHY	Terminally Differentiated CD4+ T cell %CD4+ T cell || id:ebi-a-GCST90001546	Maturation stages of T cell	Simple mode	4	-0.523612279464922	0.114491414137521	0.01961729726858	0.999832021127489	-0.748015451174463	-0.299209107755382	0.592376847756435	0.473304918036378	0.741404359823025
217	ebi-a-GCST90001546	finn-b-DM_RETINOPATHY	Diabetic retinopathy (DM_RETINOPATHY) || id:finn-b-DM_RETINOPATHY	Terminally Differentiated CD4+ T cell %CD4+ T cell || id:ebi-a-GCST90001546	Maturation stages of T cell	Weighted mode	4	-0.359274480158126	0.138412131395329	0.0806761095441674	0.9883377635659	-0.63056225769297	-0.0879867026232817	0.698182687754314	0.532292431338905	0.91577305402165
218	ebi-a-GCST90001987	finn-b-DM_RETINOPATHY	Diabetic retinopathy (DM_RETINOPATHY) || id:finn-b-DM_RETINOPATHY	CD64 on CD14+ CD16- monocyte || id:ebi-a-GCST90001987	Monocyte	MR Egger	8	-0.0691494202938243	0.0666876237343108	0.339745889108956	0.997735983892423	-0.199857162813073	0.0615583222254248	0.933187232549835	0.818847706628061	1.0634925199706
219	ebi-a-GCST90001987	finn-b-DM_RETINOPATHY	Diabetic retinopathy (DM_RETINOPATHY) || id:finn-b-DM_RETINOPATHY	CD64 on CD14+ CD16- monocyte || id:ebi-a-GCST90001987	Monocyte	Weighted median	8	-0.0215060633171298	0.022235861399956	0.3334544431108	0.980085751030348	-0.0650883516610437	0.022076225026784	0.978723543139932	0.936984675567778	1.02232170800011
220	ebi-a-GCST90001987	finn-b-DM_RETINOPATHY	Diabetic retinopathy (DM_RETINOPATHY) || id:finn-b-DM_RETINOPATHY	CD64 on CD14+ CD16- monocyte || id:ebi-a-GCST90001987	Monocyte	Inverse variance weighted	8	-0.0141573722554655	0.0194355280667746	0.466351961560979	0.982936907085855	-0.0522510072663437	0.0239362627554126	0.985942372078431	0.949090608302726	1.02422503452861
221	ebi-a-GCST90001987	finn-b-DM_RETINOPATHY	Diabetic retinopathy (DM_RETINOPATHY) || id:finn-b-DM_RETINOPATHY	CD64 on CD14+ CD16- monocyte || id:ebi-a-GCST90001987	Monocyte	Simple mode	8	0.0254095482513324	0.0406246149632561	0.551499748684186	0.999832021127489	-0.0542146970766496	0.105033793579314	1.02573512253878	0.947228717432509	1.11074814587704
222	ebi-a-GCST90001987	finn-b-DM_RETINOPATHY	Diabetic retinopathy (DM_RETINOPATHY) || id:finn-b-DM_RETINOPATHY	CD64 on CD14+ CD16- monocyte || id:ebi-a-GCST90001987	Monocyte	Weighted mode	8	-0.0370365861458295	0.031014608470432	0.271304596846268	0.9883377635659	-0.0978252187478763	0.0237520464562173	0.963640878798388	0.906807382833738	1.02403637296101
223	ebi-a-GCST90001632	finn-b-DM_RETINOPATHY	Diabetic retinopathy (DM_RETINOPATHY) || id:finn-b-DM_RETINOPATHY	CD8+ Natural Killer T %lymphocyte || id:ebi-a-GCST90001632	TBNK	MR Egger	3	0.507349349748738	2.24995653069947	0.85880817777298	0.997735983892423	-3.90256545042223	4.9172641499197	1.66088293537976	0.0201900483800459	136.628306832686
224	ebi-a-GCST90001632	finn-b-DM_RETINOPATHY	Diabetic retinopathy (DM_RETINOPATHY) || id:finn-b-DM_RETINOPATHY	CD8+ Natural Killer T %lymphocyte || id:ebi-a-GCST90001632	TBNK	Weighted median	3	0.145161417329875	0.0935195226051473	0.120613316327405	0.853575591429206	-0.0381368469762141	0.328459681635963	1.15622619015012	0.962581205550273	1.38882724395686
225	ebi-a-GCST90001632	finn-b-DM_RETINOPATHY	Diabetic retinopathy (DM_RETINOPATHY) || id:finn-b-DM_RETINOPATHY	CD8+ Natural Killer T %lymphocyte || id:ebi-a-GCST90001632	TBNK	Inverse variance weighted	3	0.730494929263863	0.519583357996045	0.159746570169541	0.981300359612897	-0.287888452408385	1.74887831093611	2.07610787998433	0.749845231003706	5.74815141994512
226	ebi-a-GCST90001632	finn-b-DM_RETINOPATHY	Diabetic retinopathy (DM_RETINOPATHY) || id:finn-b-DM_RETINOPATHY	CD8+ Natural Killer T %lymphocyte || id:ebi-a-GCST90001632	TBNK	Simple mode	3	0.153962698286953	0.0931823838146278	0.240284632854393	0.999832021127489	-0.028674773989717	0.336600170563624	1.16644737548164	0.971732445747547	1.40017911897683
227	ebi-a-GCST90001632	finn-b-DM_RETINOPATHY	Diabetic retinopathy (DM_RETINOPATHY) || id:finn-b-DM_RETINOPATHY	CD8+ Natural Killer T %lymphocyte || id:ebi-a-GCST90001632	TBNK	Weighted mode	3	0.135692572642381	0.0849562802153722	0.251306321227366	0.9883377635659	-0.0308217365797489	0.30220688186451	1.1453297337722	0.969648410512371	1.35284107604481
228	ebi-a-GCST90001635	finn-b-DM_RETINOPATHY	Diabetic retinopathy (DM_RETINOPATHY) || id:finn-b-DM_RETINOPATHY	CD8dim Natural Killer T %lymphocyte || id:ebi-a-GCST90001635	TBNK	MR Egger	6	0.0109362916564772	0.0876510445681218	0.906724159059809	0.997735983892423	-0.160859755697042	0.182732339009996	1.01099631149267	0.851411468342473	1.20049303991833
229	ebi-a-GCST90001635	finn-b-DM_RETINOPATHY	Diabetic retinopathy (DM_RETINOPATHY) || id:finn-b-DM_RETINOPATHY	CD8dim Natural Killer T %lymphocyte || id:ebi-a-GCST90001635	TBNK	Weighted median	6	-0.0162479895245135	0.043662837998398	0.709800534894054	0.980085751030348	-0.101827152001374	0.0693311729523466	0.983883297047949	0.90318565201001	1.07179109860263
230	ebi-a-GCST90001635	finn-b-DM_RETINOPATHY	Diabetic retinopathy (DM_RETINOPATHY) || id:finn-b-DM_RETINOPATHY	CD8dim Natural Killer T %lymphocyte || id:ebi-a-GCST90001635	TBNK	Inverse variance weighted	6	0.00137095792061912	0.0483428616049148	0.977375779615704	0.998179058957431	-0.0933810508250139	0.0961229666662522	1.00137189811303	0.910846355405229	1.10089442898895
231	ebi-a-GCST90001635	finn-b-DM_RETINOPATHY	Diabetic retinopathy (DM_RETINOPATHY) || id:finn-b-DM_RETINOPATHY	CD8dim Natural Killer T %lymphocyte || id:ebi-a-GCST90001635	TBNK	Simple mode	6	-0.056664003539465	0.0765844878310101	0.492622317119978	0.999832021127489	-0.206769599688245	0.0934415926093148	0.944911502955768	0.81320699154934	1.09794647327987
232	ebi-a-GCST90001635	finn-b-DM_RETINOPATHY	Diabetic retinopathy (DM_RETINOPATHY) || id:finn-b-DM_RETINOPATHY	CD8dim Natural Killer T %lymphocyte || id:ebi-a-GCST90001635	TBNK	Weighted mode	6	-0.0376766334909732	0.048842128577474	0.475328731712274	0.9883377635659	-0.133407205502822	0.0580539385208759	0.963024300352988	0.875108670479085	1.05977215671128
233	ebi-a-GCST90002071	finn-b-DM_RETINOPATHY	Diabetic retinopathy (DM_RETINOPATHY) || id:finn-b-DM_RETINOPATHY	SSC-A on myeloid Dendritic Cell || id:ebi-a-GCST90002071	cDC	MR Egger	7	-0.0272668260739503	0.147383592790558	0.860494755003808	0.997735983892423	-0.316138667943444	0.261605015795544	0.973101558012432	0.728958360002165	1.29901335132971
234	ebi-a-GCST90002071	finn-b-DM_RETINOPATHY	Diabetic retinopathy (DM_RETINOPATHY) || id:finn-b-DM_RETINOPATHY	SSC-A on myeloid Dendritic Cell || id:ebi-a-GCST90002071	cDC	Weighted median	7	0.00948906854286067	0.0482313352804329	0.844030428034502	0.980085751030348	-0.0850443486067877	0.104022485692509	1.00953423249535	0.918471550564578	1.10962540533073
235	ebi-a-GCST90002071	finn-b-DM_RETINOPATHY	Diabetic retinopathy (DM_RETINOPATHY) || id:finn-b-DM_RETINOPATHY	SSC-A on myeloid Dendritic Cell || id:ebi-a-GCST90002071	cDC	Inverse variance weighted	7	0.028122554831632	0.0566863846137171	0.6198183903048	0.982936907085855	-0.0829827590112535	0.139227868674518	1.02852172700479	0.920367015120685	1.14938597922503
236	ebi-a-GCST90002071	finn-b-DM_RETINOPATHY	Diabetic retinopathy (DM_RETINOPATHY) || id:finn-b-DM_RETINOPATHY	SSC-A on myeloid Dendritic Cell || id:ebi-a-GCST90002071	cDC	Simple mode	7	0.0387679736043377	0.0566956599137204	0.519627596540184	0.999832021127489	-0.0723555198265543	0.14989146703523	1.03952925743903	0.930200132428478	1.16170815225596
237	ebi-a-GCST90002071	finn-b-DM_RETINOPATHY	Diabetic retinopathy (DM_RETINOPATHY) || id:finn-b-DM_RETINOPATHY	SSC-A on myeloid Dendritic Cell || id:ebi-a-GCST90002071	cDC	Weighted mode	7	0.0174531935397074	0.0526178426172537	0.751397713470691	0.9883377635659	-0.0856777779901098	0.120584165069525	1.01760639048293	0.917889947918254	1.12815568827202
238	ebi-a-GCST90001551	finn-b-DM_RETINOPATHY	Diabetic retinopathy (DM_RETINOPATHY) || id:finn-b-DM_RETINOPATHY	Naive CD8+ T cell Absolute Count || id:ebi-a-GCST90001551	Maturation stages of T cell	Inverse variance weighted	2	0.00159624522938416	0.0035300729890151	0.651135881685501	0.982936907085855	-0.00532269782908544	0.00851518828785376	1.00159751990694	0.994691442627421	1.0085515456269
239	ebi-a-GCST90002077	finn-b-DM_RETINOPATHY	Diabetic retinopathy (DM_RETINOPATHY) || id:finn-b-DM_RETINOPATHY	SSC-A on HLA DR+ Natural Killer || id:ebi-a-GCST90002077	TBNK	MR Egger	4	-0.0457001729782896	0.0612140799219774	0.533156964062133	0.997735983892423	-0.165679769625365	0.0742794236687861	0.955328352509479	0.847317527558177	1.07710773284554
240	ebi-a-GCST90002077	finn-b-DM_RETINOPATHY	Diabetic retinopathy (DM_RETINOPATHY) || id:finn-b-DM_RETINOPATHY	SSC-A on HLA DR+ Natural Killer || id:ebi-a-GCST90002077	TBNK	Weighted median	4	-0.00365342432574722	0.0335820947519118	0.913368388637272	0.980085751030348	-0.0694743300394944	0.0621674813879999	0.99635324130897	0.932884080174692	1.06414055354122
241	ebi-a-GCST90002077	finn-b-DM_RETINOPATHY	Diabetic retinopathy (DM_RETINOPATHY) || id:finn-b-DM_RETINOPATHY	SSC-A on HLA DR+ Natural Killer || id:ebi-a-GCST90002077	TBNK	Inverse variance weighted	4	0.00468830882009606	0.0297189017522073	0.874649767209458	0.9835600328627	-0.0535607386142302	0.0629373562544223	1.00469931613507	0.947848368258988	1.06496012405062
242	ebi-a-GCST90002077	finn-b-DM_RETINOPATHY	Diabetic retinopathy (DM_RETINOPATHY) || id:finn-b-DM_RETINOPATHY	SSC-A on HLA DR+ Natural Killer || id:ebi-a-GCST90002077	TBNK	Simple mode	4	-0.00827386113106846	0.0532768818047597	0.886446153263171	0.999832021127489	-0.112696549468398	0.0961488272062606	0.991760273052568	0.893421728284439	1.1009228990815
243	ebi-a-GCST90002077	finn-b-DM_RETINOPATHY	Diabetic retinopathy (DM_RETINOPATHY) || id:finn-b-DM_RETINOPATHY	SSC-A on HLA DR+ Natural Killer || id:ebi-a-GCST90002077	TBNK	Weighted mode	4	-0.0111289135730156	0.0355135204221373	0.774522658349855	0.9883377635659	-0.0807354136004047	0.0584775864543735	0.988932783699003	0.922437723635533	1.06022122211155
244	ebi-a-GCST90002006	finn-b-DM_RETINOPATHY	Diabetic retinopathy (DM_RETINOPATHY) || id:finn-b-DM_RETINOPATHY	CD64 on monocyte || id:ebi-a-GCST90002006	Monocyte	MR Egger	8	-0.0537811774558486	0.0691877375532605	0.466501493721455	0.997735983892423	-0.189389143060239	0.0818267881485421	0.947639448690499	0.827464441988981	1.08526781230122
245	ebi-a-GCST90002006	finn-b-DM_RETINOPATHY	Diabetic retinopathy (DM_RETINOPATHY) || id:finn-b-DM_RETINOPATHY	CD64 on monocyte || id:ebi-a-GCST90002006	Monocyte	Weighted median	8	-0.0170022565772991	0.0235934635507772	0.471134610196196	0.980085751030348	-0.0632454451368225	0.0292409319822243	0.983141466097692	0.938713042859985	1.02967264566376
246	ebi-a-GCST90002006	finn-b-DM_RETINOPATHY	Diabetic retinopathy (DM_RETINOPATHY) || id:finn-b-DM_RETINOPATHY	CD64 on monocyte || id:ebi-a-GCST90002006	Monocyte	Inverse variance weighted	8	-0.0140354671766302	0.0209861701305295	0.503625602333099	0.982936907085855	-0.055168360632468	0.0270974262792075	0.986062570787294	0.946325810528804	1.02746790026187
247	ebi-a-GCST90002006	finn-b-DM_RETINOPATHY	Diabetic retinopathy (DM_RETINOPATHY) || id:finn-b-DM_RETINOPATHY	CD64 on monocyte || id:ebi-a-GCST90002006	Monocyte	Simple mode	8	0.0349589552863006	0.0424055736324434	0.436900668981645	0.999832021127489	-0.0481559690332885	0.11807387960589	1.0355772029575	0.952985139314665	1.1253272470298
248	ebi-a-GCST90002006	finn-b-DM_RETINOPATHY	Diabetic retinopathy (DM_RETINOPATHY) || id:finn-b-DM_RETINOPATHY	CD64 on monocyte || id:ebi-a-GCST90002006	Monocyte	Weighted mode	8	-0.0340785917293565	0.0331139290671133	0.337659136594499	0.9883377635659	-0.0989818927008986	0.0308247092421856	0.966495543096424	0.905759108726157	1.0313047098571
249	ebi-a-GCST90002084	finn-b-DM_RETINOPATHY	Diabetic retinopathy (DM_RETINOPATHY) || id:finn-b-DM_RETINOPATHY	SSC-A on Natural Killer T || id:ebi-a-GCST90002084	TBNK	MR Egger	3	0.10581958468382	0.263239162101853	0.756670580727082	0.997735983892423	-0.410129173035812	0.621768342403451	1.11162130490478	0.663564529955279	1.86221817130806
250	ebi-a-GCST90002084	finn-b-DM_RETINOPATHY	Diabetic retinopathy (DM_RETINOPATHY) || id:finn-b-DM_RETINOPATHY	SSC-A on Natural Killer T || id:ebi-a-GCST90002084	TBNK	Weighted median	3	0.00687401443316608	0.0665373415080678	0.91771644206576	0.980085751030348	-0.123539174922647	0.137287203788979	1.00689769469878	0.88378701827783	1.14715756921313
251	ebi-a-GCST90002084	finn-b-DM_RETINOPATHY	Diabetic retinopathy (DM_RETINOPATHY) || id:finn-b-DM_RETINOPATHY	SSC-A on Natural Killer T || id:ebi-a-GCST90002084	TBNK	Inverse variance weighted	3	-0.00164480779204341	0.0576341731611711	0.977232455202484	0.998179058957431	-0.114607787187939	0.111318171603852	0.998356544162956	0.891715817697497	1.11775048674882
252	ebi-a-GCST90002084	finn-b-DM_RETINOPATHY	Diabetic retinopathy (DM_RETINOPATHY) || id:finn-b-DM_RETINOPATHY	SSC-A on Natural Killer T || id:ebi-a-GCST90002084	TBNK	Simple mode	3	0.0231436123120095	0.0822009723794293	0.804746532155691	0.999832021127489	-0.137970293551672	0.184257518175691	1.02341350377345	0.871124569378438	1.20232540387785
253	ebi-a-GCST90002084	finn-b-DM_RETINOPATHY	Diabetic retinopathy (DM_RETINOPATHY) || id:finn-b-DM_RETINOPATHY	SSC-A on Natural Killer T || id:ebi-a-GCST90002084	TBNK	Weighted mode	3	-0.0283136617459688	0.0767782539675155	0.747676369246254	0.9883377635659	-0.178799039522299	0.122171716030362	0.972083413596934	0.836273940522234	1.1299481153271
254	ebi-a-GCST90001658	finn-b-DM_RETINOPATHY	Diabetic retinopathy (DM_RETINOPATHY) || id:finn-b-DM_RETINOPATHY	CD39+ CD4+ T cell %T cell || id:ebi-a-GCST90001658	Treg	MR Egger	6	0.00651365069921653	0.0170349846510545	0.721635716821824	0.997735983892423	-0.0268749192168502	0.0399022206152833	1.00653491065684	0.973482997925249	1.04070900933062
255	ebi-a-GCST90001658	finn-b-DM_RETINOPATHY	Diabetic retinopathy (DM_RETINOPATHY) || id:finn-b-DM_RETINOPATHY	CD39+ CD4+ T cell %T cell || id:ebi-a-GCST90001658	Treg	Weighted median	6	-0.0134445968983777	0.0148530245486519	0.365372313020533	0.980085751030348	-0.0425565250137354	0.0156673312169801	0.986645378017648	0.958336294017756	1.01579070733342
256	ebi-a-GCST90001658	finn-b-DM_RETINOPATHY	Diabetic retinopathy (DM_RETINOPATHY) || id:finn-b-DM_RETINOPATHY	CD39+ CD4+ T cell %T cell || id:ebi-a-GCST90001658	Treg	Inverse variance weighted	6	-0.0139685118076361	0.0163485035073824	0.392871524090991	0.982936907085855	-0.0460115786821055	0.0180745550668334	0.986128595180891	0.955030904127456	1.01823888842832
257	ebi-a-GCST90001658	finn-b-DM_RETINOPATHY	Diabetic retinopathy (DM_RETINOPATHY) || id:finn-b-DM_RETINOPATHY	CD39+ CD4+ T cell %T cell || id:ebi-a-GCST90001658	Treg	Simple mode	6	-0.0311946350449072	0.0331840213043005	0.390351488706146	0.999832021127489	-0.0962353168013362	0.0338460467115217	0.969286897516357	0.908250264372985	1.03442534128574
258	ebi-a-GCST90001658	finn-b-DM_RETINOPATHY	Diabetic retinopathy (DM_RETINOPATHY) || id:finn-b-DM_RETINOPATHY	CD39+ CD4+ T cell %T cell || id:ebi-a-GCST90001658	Treg	Weighted mode	6	-0.0118155144796756	0.0148499473655904	0.462313873351426	0.9883377635659	-0.0409214113162327	0.0172903823568816	0.988254014601494	0.95990456461988	1.0174407262692
259	ebi-a-GCST90001747	finn-b-DM_RETINOPATHY	Diabetic retinopathy (DM_RETINOPATHY) || id:finn-b-DM_RETINOPATHY	CD20 on IgD+ CD24- B cell || id:ebi-a-GCST90001747	B cell	MR Egger	7	-0.0793748541055096	0.527404984041873	0.886252624771089	0.997735983892423	-1.11308862282758	0.954338914616561	0.923693609198655	0.328542648056707	2.59695320750922
260	ebi-a-GCST90001747	finn-b-DM_RETINOPATHY	Diabetic retinopathy (DM_RETINOPATHY) || id:finn-b-DM_RETINOPATHY	CD20 on IgD+ CD24- B cell || id:ebi-a-GCST90001747	B cell	Weighted median	7	0.0559539333841205	0.0427814218748377	0.190906343730299	0.969804226149919	-0.0278976534905614	0.139805520258802	1.05754896491252	0.972487892449372	1.15005011565815
261	ebi-a-GCST90001747	finn-b-DM_RETINOPATHY	Diabetic retinopathy (DM_RETINOPATHY) || id:finn-b-DM_RETINOPATHY	CD20 on IgD+ CD24- B cell || id:ebi-a-GCST90001747	B cell	Inverse variance weighted	7	0.156308004446345	0.0927920489465209	0.0920854998248252	0.786078159993837	-0.0255644114888361	0.338180420381526	1.16918626220448	0.974759591227109	1.40239350095217
262	ebi-a-GCST90001747	finn-b-DM_RETINOPATHY	Diabetic retinopathy (DM_RETINOPATHY) || id:finn-b-DM_RETINOPATHY	CD20 on IgD+ CD24- B cell || id:ebi-a-GCST90001747	B cell	Simple mode	7	0.0460919643015929	0.0435840325596907	0.330971819123837	0.999832021127489	-0.0393327395154009	0.131516668118587	1.04717070885177	0.961430749915961	1.14055691850191
263	ebi-a-GCST90001747	finn-b-DM_RETINOPATHY	Diabetic retinopathy (DM_RETINOPATHY) || id:finn-b-DM_RETINOPATHY	CD20 on IgD+ CD24- B cell || id:ebi-a-GCST90001747	B cell	Weighted mode	7	0.04932553366327	0.0451839759432828	0.316867363183696	0.9883377635659	-0.0392350591855643	0.137886126512104	1.05056228847115	0.961524667375597	1.14784483373697
264	ebi-a-GCST90001608	finn-b-DM_RETINOPATHY	Diabetic retinopathy (DM_RETINOPATHY) || id:finn-b-DM_RETINOPATHY	CD4+CD8+ T cell %leukocyte || id:ebi-a-GCST90001608	TBNK	Inverse variance weighted	2	0.029315989494492	0.0735189155449451	0.690074195364146	0.982936907085855	-0.1147810849736	0.173413063962584	1.02974993323146	0.891561298710137	1.18935728426561
265	ebi-a-GCST90001711	finn-b-DM_RETINOPATHY	Diabetic retinopathy (DM_RETINOPATHY) || id:finn-b-DM_RETINOPATHY	BAFF-R on IgD- CD27- B cell || id:ebi-a-GCST90001711	B cell	MR Egger	8	0.0226237022020108	0.0197406780970953	0.295418926715958	0.997735983892423	-0.016068026868296	0.0613154312723175	1.02288155903983	0.984060375232746	1.06323423862717
266	ebi-a-GCST90001711	finn-b-DM_RETINOPATHY	Diabetic retinopathy (DM_RETINOPATHY) || id:finn-b-DM_RETINOPATHY	BAFF-R on IgD- CD27- B cell || id:ebi-a-GCST90001711	B cell	Weighted median	8	0.00871839465462102	0.0154157806749503	0.571699730258398	0.980085751030348	-0.0214965354682816	0.0389333247775236	1.00875651054657	0.97873286831434	1.03970115903298
267	ebi-a-GCST90001711	finn-b-DM_RETINOPATHY	Diabetic retinopathy (DM_RETINOPATHY) || id:finn-b-DM_RETINOPATHY	BAFF-R on IgD- CD27- B cell || id:ebi-a-GCST90001711	B cell	Inverse variance weighted	8	0.00377192105960598	0.0140503311900646	0.788346950461713	0.982936907085855	-0.0237667280729206	0.0313105701921325	1.00377904370638	0.97651347637155	1.03180590228817
268	ebi-a-GCST90001711	finn-b-DM_RETINOPATHY	Diabetic retinopathy (DM_RETINOPATHY) || id:finn-b-DM_RETINOPATHY	BAFF-R on IgD- CD27- B cell || id:ebi-a-GCST90001711	B cell	Simple mode	8	0.00418593947215862	0.0355943218305552	0.909686822724274	0.999832021127489	-0.0655789313157296	0.0739508102600469	1.004194712754	0.936525122682057	1.07675383895219
269	ebi-a-GCST90001711	finn-b-DM_RETINOPATHY	Diabetic retinopathy (DM_RETINOPATHY) || id:finn-b-DM_RETINOPATHY	BAFF-R on IgD- CD27- B cell || id:ebi-a-GCST90001711	B cell	Weighted mode	8	0.00912462023389804	0.0159069642073584	0.584172873574559	0.9883377635659	-0.0220530296125245	0.0403022700803205	1.00916637648779	0.978188360726039	1.04112542770148
270	ebi-a-GCST90001666	finn-b-DM_RETINOPATHY	Diabetic retinopathy (DM_RETINOPATHY) || id:finn-b-DM_RETINOPATHY	CD28+ CD45RA+ CD8dim T cell Absolute Count || id:ebi-a-GCST90001666	Treg	MR Egger	19	0.000288322219718439	0.00209849630184097	0.892333003701352	0.997735983892423	-0.00382473053188986	0.00440137497132673	1.00028836378856	0.996182574433788	1.00441107524844
271	ebi-a-GCST90001666	finn-b-DM_RETINOPATHY	Diabetic retinopathy (DM_RETINOPATHY) || id:finn-b-DM_RETINOPATHY	CD28+ CD45RA+ CD8dim T cell Absolute Count || id:ebi-a-GCST90001666	Treg	Weighted median	19	0.0002320175786392	0.00211623917592741	0.912697466604476	0.980085751030348	-0.00391581120617852	0.00437984636345692	1.0002320444968	0.996091845585079	1.00438945190903
272	ebi-a-GCST90001666	finn-b-DM_RETINOPATHY	Diabetic retinopathy (DM_RETINOPATHY) || id:finn-b-DM_RETINOPATHY	CD28+ CD45RA+ CD8dim T cell Absolute Count || id:ebi-a-GCST90001666	Treg	Inverse variance weighted	19	-0.00090102358674383	0.00166173737108655	0.587668472288162	0.982936907085855	-0.00415802883407346	0.0023559816605858	0.999099382213121	0.995850603798762	1.0023587591662
273	ebi-a-GCST90001666	finn-b-DM_RETINOPATHY	Diabetic retinopathy (DM_RETINOPATHY) || id:finn-b-DM_RETINOPATHY	CD28+ CD45RA+ CD8dim T cell Absolute Count || id:ebi-a-GCST90001666	Treg	Simple mode	19	-0.000937732307625144	0.00387083323085496	0.811320576865654	0.999832021127489	-0.00852456544010087	0.00664910082485058	0.999062707225916	0.991511665643363	1.00667125517068
274	ebi-a-GCST90001666	finn-b-DM_RETINOPATHY	Diabetic retinopathy (DM_RETINOPATHY) || id:finn-b-DM_RETINOPATHY	CD28+ CD45RA+ CD8dim T cell Absolute Count || id:ebi-a-GCST90001666	Treg	Weighted mode	19	-0.000270834140401521	0.00175137326067001	0.878825099782399	0.9883377635659	-0.00370352573131473	0.00316185745051169	0.999729202531853	0.996303323861616	1.00316686139431
275	ebi-a-GCST90001588	finn-b-DM_RETINOPATHY	Diabetic retinopathy (DM_RETINOPATHY) || id:finn-b-DM_RETINOPATHY	T/B cell || id:ebi-a-GCST90001588	TBNK	Inverse variance weighted	2	0.0000730649422045557	0.0743904190353206	0.999216332147286	0.999216332147286	-0.145732156367024	0.145878286251433	1.00007306761151	0.864389193323524	1.15705534993606
276	ebi-a-GCST90001634	finn-b-DM_RETINOPATHY	Diabetic retinopathy (DM_RETINOPATHY) || id:finn-b-DM_RETINOPATHY	CD8dim Natural Killer T %T cell || id:ebi-a-GCST90001634	TBNK	MR Egger	6	0.020312779424278	0.0846066322321986	0.822066359351028	0.997735983892423	-0.145516219750831	0.186141778599387	1.02052048792338	0.864575866755093	1.2045930337845
277	ebi-a-GCST90001634	finn-b-DM_RETINOPATHY	Diabetic retinopathy (DM_RETINOPATHY) || id:finn-b-DM_RETINOPATHY	CD8dim Natural Killer T %T cell || id:ebi-a-GCST90001634	TBNK	Weighted median	6	-0.00617015054394554	0.042826331236716	0.885442225454221	0.980085751030348	-0.0901097597679088	0.0777694586800178	0.993848845744854	0.913830877901406	1.08087344395354
278	ebi-a-GCST90001634	finn-b-DM_RETINOPATHY	Diabetic retinopathy (DM_RETINOPATHY) || id:finn-b-DM_RETINOPATHY	CD8dim Natural Killer T %T cell || id:ebi-a-GCST90001634	TBNK	Inverse variance weighted	6	0.000605599507325822	0.0505491063916803	0.99044123679497	0.998179058957431	-0.0984706490203675	0.0996818480350191	1.00060578291973	0.906222290735926	1.10481936170356
279	ebi-a-GCST90001634	finn-b-DM_RETINOPATHY	Diabetic retinopathy (DM_RETINOPATHY) || id:finn-b-DM_RETINOPATHY	CD8dim Natural Killer T %T cell || id:ebi-a-GCST90001634	TBNK	Simple mode	6	-0.0484114734069621	0.0844822510014816	0.5914263540924	0.999832021127489	-0.213996685369866	0.117173738555942	0.952741678547494	0.807351061088402	1.12431474954376
280	ebi-a-GCST90001634	finn-b-DM_RETINOPATHY	Diabetic retinopathy (DM_RETINOPATHY) || id:finn-b-DM_RETINOPATHY	CD8dim Natural Killer T %T cell || id:ebi-a-GCST90001634	TBNK	Weighted mode	6	-0.0229057082773932	0.0470852482047108	0.6472043844697	0.9883377635659	-0.115192794758626	0.0693813782038399	0.977354635880833	0.891194309751164	1.07184490949507
281	ebi-a-GCST90001832	finn-b-DM_RETINOPATHY	Diabetic retinopathy (DM_RETINOPATHY) || id:finn-b-DM_RETINOPATHY	CD62L on CD62L+ plasmacytoid Dendritic Cell || id:ebi-a-GCST90001832	cDC	MR Egger	3	0.036820375076356	0.141539419302368	0.83797947579662	0.997735983892423	-0.240596886756286	0.314237636908998	1.03750664204816	0.78615847341373	1.36921507392768
282	ebi-a-GCST90001832	finn-b-DM_RETINOPATHY	Diabetic retinopathy (DM_RETINOPATHY) || id:finn-b-DM_RETINOPATHY	CD62L on CD62L+ plasmacytoid Dendritic Cell || id:ebi-a-GCST90001832	cDC	Weighted median	3	-0.0138337504069154	0.040113435315749	0.730195291845174	0.980085751030348	-0.0924560836257834	0.0647885828119527	0.986261496206432	0.911689248171503	1.0669334324719
283	ebi-a-GCST90001832	finn-b-DM_RETINOPATHY	Diabetic retinopathy (DM_RETINOPATHY) || id:finn-b-DM_RETINOPATHY	CD62L on CD62L+ plasmacytoid Dendritic Cell || id:ebi-a-GCST90001832	cDC	Inverse variance weighted	3	-0.0254585257365518	0.0349371293328532	0.466188001962408	0.982936907085855	-0.093935299228944	0.0430182477558405	0.974862809844316	0.910341660142712	1.04395694454824
284	ebi-a-GCST90001832	finn-b-DM_RETINOPATHY	Diabetic retinopathy (DM_RETINOPATHY) || id:finn-b-DM_RETINOPATHY	CD62L on CD62L+ plasmacytoid Dendritic Cell || id:ebi-a-GCST90001832	cDC	Simple mode	3	-0.0125536753214627	0.0530082212323409	0.83483918720264	0.999832021127489	-0.116449788936851	0.0913424382939255	0.987524793360571	0.89007478745605	1.09564413153315
285	ebi-a-GCST90001832	finn-b-DM_RETINOPATHY	Diabetic retinopathy (DM_RETINOPATHY) || id:finn-b-DM_RETINOPATHY	CD62L on CD62L+ plasmacytoid Dendritic Cell || id:ebi-a-GCST90001832	cDC	Weighted mode	3	-0.0098162857015118	0.0460166135813969	0.850846930341286	0.9883377635659	-0.10000884832105	0.0803762769180261	0.990231736768425	0.904829411779408	1.08369476029197
286	ebi-a-GCST90001854	finn-b-DM_RETINOPATHY	Diabetic retinopathy (DM_RETINOPATHY) || id:finn-b-DM_RETINOPATHY	CD3 on CD39+ activated CD4 regulatory T cell || id:ebi-a-GCST90001854	Treg	MR Egger	4	-0.0304391467215505	0.0505662306435153	0.608349593662878	0.997735983892423	-0.129548958782841	0.0686706653397395	0.970019459135445	0.878491577485004	1.07108340616673
287	ebi-a-GCST90001854	finn-b-DM_RETINOPATHY	Diabetic retinopathy (DM_RETINOPATHY) || id:finn-b-DM_RETINOPATHY	CD3 on CD39+ activated CD4 regulatory T cell || id:ebi-a-GCST90001854	Treg	Weighted median	4	0.00640372437266137	0.023428786522476	0.784601716612026	0.980085751030348	-0.0395166972113915	0.0523241459567143	1.00642427205273	0.961253903596971	1.05371724534659
288	ebi-a-GCST90001854	finn-b-DM_RETINOPATHY	Diabetic retinopathy (DM_RETINOPATHY) || id:finn-b-DM_RETINOPATHY	CD3 on CD39+ activated CD4 regulatory T cell || id:ebi-a-GCST90001854	Treg	Inverse variance weighted	4	0.0111223471633734	0.0204368559210381	0.586283308775373	0.982936907085855	-0.0289338904418613	0.0511785847686081	1.01118443042361	0.971480686502661	1.05251083890522
289	ebi-a-GCST90001854	finn-b-DM_RETINOPATHY	Diabetic retinopathy (DM_RETINOPATHY) || id:finn-b-DM_RETINOPATHY	CD3 on CD39+ activated CD4 regulatory T cell || id:ebi-a-GCST90001854	Treg	Simple mode	4	0.00367923778036455	0.0360785793449749	0.925207814952445	0.999832021127489	-0.0670347777357862	0.0743932532965153	1.00368601448417	0.935162677930705	1.0772303465962
290	ebi-a-GCST90001854	finn-b-DM_RETINOPATHY	Diabetic retinopathy (DM_RETINOPATHY) || id:finn-b-DM_RETINOPATHY	CD3 on CD39+ activated CD4 regulatory T cell || id:ebi-a-GCST90001854	Treg	Weighted mode	4	0.00492644604815498	0.0235708108323572	0.847830634655649	0.9883377635659	-0.0412723431832651	0.051125235279575	1.00493860093542	0.959567762619579	1.05245468948754
291	ebi-a-GCST90001705	finn-b-DM_RETINOPATHY	Diabetic retinopathy (DM_RETINOPATHY) || id:finn-b-DM_RETINOPATHY	BAFF-R on IgD+ CD38- B cell || id:ebi-a-GCST90001705	B cell	MR Egger	10	0.0180889996234601	0.0181146244086222	0.347237905874619	0.997735983892423	-0.0174156642174395	0.0535936634643597	1.01825359654383	0.98273511190502	1.05505580732182
292	ebi-a-GCST90001705	finn-b-DM_RETINOPATHY	Diabetic retinopathy (DM_RETINOPATHY) || id:finn-b-DM_RETINOPATHY	BAFF-R on IgD+ CD38- B cell || id:ebi-a-GCST90001705	B cell	Weighted median	10	0.00891261513345841	0.0139793584263182	0.523763151026395	0.980085751030348	-0.0184869273821252	0.036312157649042	1.00895245074626	0.981682907673437	1.0369794970552
293	ebi-a-GCST90001705	finn-b-DM_RETINOPATHY	Diabetic retinopathy (DM_RETINOPATHY) || id:finn-b-DM_RETINOPATHY	BAFF-R on IgD+ CD38- B cell || id:ebi-a-GCST90001705	B cell	Inverse variance weighted	10	-0.00341272045459634	0.0127300886722943	0.788635425452605	0.982936907085855	-0.0283636942522931	0.0215382533431004	0.996593096257036	0.97203477904406	1.02177187577994
294	ebi-a-GCST90001705	finn-b-DM_RETINOPATHY	Diabetic retinopathy (DM_RETINOPATHY) || id:finn-b-DM_RETINOPATHY	BAFF-R on IgD+ CD38- B cell || id:ebi-a-GCST90001705	B cell	Simple mode	10	0.00225858831584408	0.0324986459470135	0.946112956546595	0.999832021127489	-0.0614387577403024	0.0659559343719905	1.00226114084778	0.940410536842226	1.06817964612196
295	ebi-a-GCST90001705	finn-b-DM_RETINOPATHY	Diabetic retinopathy (DM_RETINOPATHY) || id:finn-b-DM_RETINOPATHY	BAFF-R on IgD+ CD38- B cell || id:ebi-a-GCST90001705	B cell	Weighted mode	10	0.00741831759222386	0.0157606758524408	0.649064040625693	0.9883377635659	-0.0234726070785601	0.0383092422630078	1.00744590147666	0.976800731728072	1.03905250214807
296	ebi-a-GCST90001697	finn-b-DM_RETINOPATHY	Diabetic retinopathy (DM_RETINOPATHY) || id:finn-b-DM_RETINOPATHY	CD45RA- CD28- CD8+ T cell %T cell || id:ebi-a-GCST90001697	Treg	MR Egger	62	0.000395966408651684	0.000471499133332329	0.404352755101033	0.997735983892423	-0.000528171892679681	0.00132010470998305	1.0003960448137	0.999471967565541	1.00132097643175
297	ebi-a-GCST90001697	finn-b-DM_RETINOPATHY	Diabetic retinopathy (DM_RETINOPATHY) || id:finn-b-DM_RETINOPATHY	CD45RA- CD28- CD8+ T cell %T cell || id:ebi-a-GCST90001697	Treg	Weighted median	62	0.0000225337834788903	0.000458149701060858	0.960772403536311	0.980085751030348	-0.000875439630600392	0.000920507197558172	1.00002253403737	0.999124943454875	1.00092093099433
298	ebi-a-GCST90001697	finn-b-DM_RETINOPATHY	Diabetic retinopathy (DM_RETINOPATHY) || id:finn-b-DM_RETINOPATHY	CD45RA- CD28- CD8+ T cell %T cell || id:ebi-a-GCST90001697	Treg	Inverse variance weighted	62	-0.0000972059863409391	0.000275737102997451	0.724439775847374	0.982936907085855	-0.000637650708215943	0.000443238735534065	0.999902798738008	0.999362552547792	1.00044333698034
299	ebi-a-GCST90001697	finn-b-DM_RETINOPATHY	Diabetic retinopathy (DM_RETINOPATHY) || id:finn-b-DM_RETINOPATHY	CD45RA- CD28- CD8+ T cell %T cell || id:ebi-a-GCST90001697	Treg	Simple mode	62	0.0000498480989282804	0.000649798854768679	0.939102825473671	0.999832021127489	-0.00122375765641833	0.00132345385427489	1.00004984934137	0.99877699082963	1.0013243300058
300	ebi-a-GCST90001697	finn-b-DM_RETINOPATHY	Diabetic retinopathy (DM_RETINOPATHY) || id:finn-b-DM_RETINOPATHY	CD45RA- CD28- CD8+ T cell %T cell || id:ebi-a-GCST90001697	Treg	Weighted mode	62	0.00018192362085049	0.000371343901230239	0.625957756000889	0.9883377635659	-0.000545910425560778	0.000909757667261757	1.00018194016996	0.999454238556424	1.00091017162229
301	ebi-a-GCST90001741	finn-b-DM_RETINOPATHY	Diabetic retinopathy (DM_RETINOPATHY) || id:finn-b-DM_RETINOPATHY	CD19 on IgD+ B cell || id:ebi-a-GCST90001741	B cell	MR Egger	4	-0.143111976777334	0.07067482952999	0.180152016472962	0.997735983892423	-0.281634642656114	-0.00458931089855308	0.866657018001938	0.754549314311649	0.995421203897336
302	ebi-a-GCST90001741	finn-b-DM_RETINOPATHY	Diabetic retinopathy (DM_RETINOPATHY) || id:finn-b-DM_RETINOPATHY	CD19 on IgD+ B cell || id:ebi-a-GCST90001741	B cell	Weighted median	4	-0.0203193986604993	0.0360869669373063	0.573388913490489	0.980085751030348	-0.0910498538576198	0.0504110565366211	0.979885649155886	0.912972194578894	1.05170331705943
303	ebi-a-GCST90001741	finn-b-DM_RETINOPATHY	Diabetic retinopathy (DM_RETINOPATHY) || id:finn-b-DM_RETINOPATHY	CD19 on IgD+ B cell || id:ebi-a-GCST90001741	B cell	Inverse variance weighted	4	-0.0113554088310088	0.0392653671490393	0.772430969533056	0.982936907085855	-0.0883155284431259	0.0656047107811083	0.988708820477283	0.915471973700575	1.06780454210749
304	ebi-a-GCST90001741	finn-b-DM_RETINOPATHY	Diabetic retinopathy (DM_RETINOPATHY) || id:finn-b-DM_RETINOPATHY	CD19 on IgD+ B cell || id:ebi-a-GCST90001741	B cell	Simple mode	4	0.0417877286740342	0.0738985547271709	0.611281723176416	0.999832021127489	-0.103053438591221	0.186628895939289	1.04267312565121	0.902078766375023	1.20517995487689
305	ebi-a-GCST90001741	finn-b-DM_RETINOPATHY	Diabetic retinopathy (DM_RETINOPATHY) || id:finn-b-DM_RETINOPATHY	CD19 on IgD+ B cell || id:ebi-a-GCST90001741	B cell	Weighted mode	4	-0.0274970559995956	0.0330330670898854	0.466245925785716	0.9883377635659	-0.0922418674957709	0.0372477554965797	0.972877546701129	0.911884567633563	1.03795014683871
306	ebi-a-GCST90001507	finn-b-DM_RETINOPATHY	Diabetic retinopathy (DM_RETINOPATHY) || id:finn-b-DM_RETINOPATHY	CD25++ CD45RA+ CD4 not regulatory T cell Absolute Count || id:ebi-a-GCST90001507	Treg	MR Egger	7	-0.0829769249761851	0.0424786104673866	0.108200728428699	0.997735983892423	-0.166235001492263	0.000281151539892624	0.92037238458979	0.846847200447879	1.00028119106669
307	ebi-a-GCST90001507	finn-b-DM_RETINOPATHY	Diabetic retinopathy (DM_RETINOPATHY) || id:finn-b-DM_RETINOPATHY	CD25++ CD45RA+ CD4 not regulatory T cell Absolute Count || id:ebi-a-GCST90001507	Treg	Weighted median	7	-0.0554620650224287	0.0346721285024615	0.109683966330019	0.835791823434743	-0.123419436887253	0.0124953068423959	0.946047911296029	0.883892847534872	1.01257369936153
308	ebi-a-GCST90001507	finn-b-DM_RETINOPATHY	Diabetic retinopathy (DM_RETINOPATHY) || id:finn-b-DM_RETINOPATHY	CD25++ CD45RA+ CD4 not regulatory T cell Absolute Count || id:ebi-a-GCST90001507	Treg	Inverse variance weighted	7	-0.0320557030251949	0.027422986249284	0.242429606307626	0.982936907085855	-0.0858047560737914	0.0216933500234017	0.968452634835181	0.917773403411093	1.02193036149588
309	ebi-a-GCST90001507	finn-b-DM_RETINOPATHY	Diabetic retinopathy (DM_RETINOPATHY) || id:finn-b-DM_RETINOPATHY	CD25++ CD45RA+ CD4 not regulatory T cell Absolute Count || id:ebi-a-GCST90001507	Treg	Simple mode	7	-0.0735040029745532	0.0515537070667466	0.203820869098609	0.999832021127489	-0.174549268825377	0.0275412628762702	0.929132426490615	0.839835475502491	1.02792402933422
310	ebi-a-GCST90001507	finn-b-DM_RETINOPATHY	Diabetic retinopathy (DM_RETINOPATHY) || id:finn-b-DM_RETINOPATHY	CD25++ CD45RA+ CD4 not regulatory T cell Absolute Count || id:ebi-a-GCST90001507	Treg	Weighted mode	7	-0.0613022006919712	0.0370794825627072	0.14936261335243	0.9883377635659	-0.133977986514877	0.0113735851309349	0.940538965298062	0.874609317590622	1.01143851026066
311	ebi-a-GCST90001720	finn-b-DM_RETINOPATHY	Diabetic retinopathy (DM_RETINOPATHY) || id:finn-b-DM_RETINOPATHY	BAFF-R on transitional B cell || id:ebi-a-GCST90001720	B cell	MR Egger	10	0.0200850955901042	0.0198614863318327	0.341497321833263	0.997735983892423	-0.0188434176202878	0.0590136088004963	1.02028815835569	0.981333009671197	1.06078967671701
312	ebi-a-GCST90001720	finn-b-DM_RETINOPATHY	Diabetic retinopathy (DM_RETINOPATHY) || id:finn-b-DM_RETINOPATHY	BAFF-R on transitional B cell || id:ebi-a-GCST90001720	B cell	Weighted median	10	0.00957615348969534	0.0151246897009763	0.526637584196956	0.980085751030348	-0.0200682383242182	0.0392205453036089	1.00962215155847	0.980131788473968	1.03999982543636
313	ebi-a-GCST90001720	finn-b-DM_RETINOPATHY	Diabetic retinopathy (DM_RETINOPATHY) || id:finn-b-DM_RETINOPATHY	BAFF-R on transitional B cell || id:ebi-a-GCST90001720	B cell	Inverse variance weighted	10	-0.00396316012892945	0.013701835400231	0.77239541967626	0.982936907085855	-0.0308187575133823	0.0228924372555234	0.996044682825792	0.969651299163641	1.02315648010915
314	ebi-a-GCST90001720	finn-b-DM_RETINOPATHY	Diabetic retinopathy (DM_RETINOPATHY) || id:finn-b-DM_RETINOPATHY	BAFF-R on transitional B cell || id:ebi-a-GCST90001720	B cell	Simple mode	10	0.00000747410257795345	0.034530684058249	0.999832021127489	0.999832021127489	-0.06767266665159	0.0676876148567459	1.00000747413051	0.934566338243438	1.07003099447863
315	ebi-a-GCST90001720	finn-b-DM_RETINOPATHY	Diabetic retinopathy (DM_RETINOPATHY) || id:finn-b-DM_RETINOPATHY	BAFF-R on transitional B cell || id:ebi-a-GCST90001720	B cell	Weighted mode	10	0.00684607704450468	0.016816726440775	0.693447082161178	0.9883377635659	-0.0261147067794142	0.0398068608684236	1.00686956499948	0.974223333178283	1.04060977231461
316	ebi-a-GCST90001561	finn-b-DM_RETINOPATHY	Diabetic retinopathy (DM_RETINOPATHY) || id:finn-b-DM_RETINOPATHY	CD45RA+ CD8+ T cell %CD8+ T cell || id:ebi-a-GCST90001561	Maturation stages of T cell	MR Egger	7	0.000589451747843652	0.0157574355191992	0.971607407305637	0.997735983892423	-0.0302951218697868	0.0314740253654741	1.00058962550866	0.970159176105372	1.03197457008522
317	ebi-a-GCST90001561	finn-b-DM_RETINOPATHY	Diabetic retinopathy (DM_RETINOPATHY) || id:finn-b-DM_RETINOPATHY	CD45RA+ CD8+ T cell %CD8+ T cell || id:ebi-a-GCST90001561	Maturation stages of T cell	Weighted median	7	0.00330380567132386	0.0102878333303859	0.748106444003682	0.980085751030348	-0.0168603476562324	0.0234679589988801	1.00330926925249	0.983280992542192	1.02374549839046
318	ebi-a-GCST90001561	finn-b-DM_RETINOPATHY	Diabetic retinopathy (DM_RETINOPATHY) || id:finn-b-DM_RETINOPATHY	CD45RA+ CD8+ T cell %CD8+ T cell || id:ebi-a-GCST90001561	Maturation stages of T cell	Inverse variance weighted	7	-0.000996111580084214	0.0103557796174563	0.923370505803671	0.995711470368517	-0.0212934396302986	0.0193012164701302	0.999004384374367	0.978931665073105	1.01948868915654
319	ebi-a-GCST90001561	finn-b-DM_RETINOPATHY	Diabetic retinopathy (DM_RETINOPATHY) || id:finn-b-DM_RETINOPATHY	CD45RA+ CD8+ T cell %CD8+ T cell || id:ebi-a-GCST90001561	Maturation stages of T cell	Simple mode	7	-0.0148260089946425	0.019874722282359	0.483874014310209	0.999832021127489	-0.0537804646680661	0.024128446678781	0.985283355131771	0.947640124156561	1.02442189303008
320	ebi-a-GCST90001561	finn-b-DM_RETINOPATHY	Diabetic retinopathy (DM_RETINOPATHY) || id:finn-b-DM_RETINOPATHY	CD45RA+ CD8+ T cell %CD8+ T cell || id:ebi-a-GCST90001561	Maturation stages of T cell	Weighted mode	7	0.00274556102352203	0.00949909540531957	0.782282044880334	0.9883377635659	-0.0158726659709043	0.0213637880179484	1.00274933352795	0.984252640930728	1.02159362756692
321	ebi-a-GCST90001667	finn-b-DM_RETINOPATHY	Diabetic retinopathy (DM_RETINOPATHY) || id:finn-b-DM_RETINOPATHY	CD28+ CD45RA- CD8dim T cell %T cell || id:ebi-a-GCST90001667	Treg	Inverse variance weighted	2	0.0373229211614633	0.0179185525635185	0.0372584671340902	0.739437270815021	0.00220255813696698	0.0724432841859596	1.03802816798383	1.00220498554999	1.07513182738415
322	ebi-a-GCST90001866	finn-b-DM_RETINOPATHY	Diabetic retinopathy (DM_RETINOPATHY) || id:finn-b-DM_RETINOPATHY	CD3 on CD39+ CD8+ T cell || id:ebi-a-GCST90001866	Treg	Inverse variance weighted	2	0.019630769031337	0.0517025727982743	0.704178140703723	0.982936907085855	-0.0817062736532807	0.120967811715955	1.01982471963198	0.921542600288449	1.12858858445275
323	ebi-a-GCST90002030	finn-b-DM_RETINOPATHY	Diabetic retinopathy (DM_RETINOPATHY) || id:finn-b-DM_RETINOPATHY	CD39 on CD39+ activated CD4 regulatory T cell || id:ebi-a-GCST90002030	Treg	MR Egger	5	-0.0358562445447059	0.0862430712677684	0.705536755512955	0.997735983892423	-0.204892664229532	0.13318017514012	0.964778975755636	0.814734761901712	1.14245582192599
324	ebi-a-GCST90002030	finn-b-DM_RETINOPATHY	Diabetic retinopathy (DM_RETINOPATHY) || id:finn-b-DM_RETINOPATHY	CD39 on CD39+ activated CD4 regulatory T cell || id:ebi-a-GCST90002030	Treg	Weighted median	5	-0.0526869387444772	0.0253498092452373	0.037672913148698	0.61062827910978	-0.102372564865142	-0.00300131262381199	0.948676959998675	0.902693177250276	0.99700318681239
325	ebi-a-GCST90002030	finn-b-DM_RETINOPATHY	Diabetic retinopathy (DM_RETINOPATHY) || id:finn-b-DM_RETINOPATHY	CD39 on CD39+ activated CD4 regulatory T cell || id:ebi-a-GCST90002030	Treg	Inverse variance weighted	5	-0.0533821113066081	0.0208582158459472	0.0104887823423914	0.372340461229982	-0.0942642143646645	-0.0125000082485517	0.948017694983782	0.910042284229348	0.987577792347795
326	ebi-a-GCST90002030	finn-b-DM_RETINOPATHY	Diabetic retinopathy (DM_RETINOPATHY) || id:finn-b-DM_RETINOPATHY	CD39 on CD39+ activated CD4 regulatory T cell || id:ebi-a-GCST90002030	Treg	Simple mode	5	-0.0311137883321942	0.0323934088816125	0.391197036836484	0.999832021127489	-0.0946048697401547	0.0323772930757664	0.969365264343505	0.909732326230728	1.03290714050919
327	ebi-a-GCST90002030	finn-b-DM_RETINOPATHY	Diabetic retinopathy (DM_RETINOPATHY) || id:finn-b-DM_RETINOPATHY	CD39 on CD39+ activated CD4 regulatory T cell || id:ebi-a-GCST90002030	Treg	Weighted mode	5	-0.0557003824959095	0.0265918275361315	0.104282220228588	0.9883377635659	-0.107820364466727	-0.00358040052509181	0.945822478411381	0.897788856726006	0.996426001466025
328	ebi-a-GCST90001496	finn-b-DM_RETINOPATHY	Diabetic retinopathy (DM_RETINOPATHY) || id:finn-b-DM_RETINOPATHY	CD39+ secreting CD4 regulatory T cell %secreting CD4 regulatory T cell || id:ebi-a-GCST90001496	Treg	MR Egger	4	0.0197989564105779	0.171809355138951	0.918783657888246	0.997735983892423	-0.316947379661765	0.356545292482921	1.01999625570356	0.728369081144739	1.42838622421225
329	ebi-a-GCST90001496	finn-b-DM_RETINOPATHY	Diabetic retinopathy (DM_RETINOPATHY) || id:finn-b-DM_RETINOPATHY	CD39+ secreting CD4 regulatory T cell %secreting CD4 regulatory T cell || id:ebi-a-GCST90001496	Treg	Weighted median	4	-0.0531173472814046	0.0304775429078539	0.0813623329842005	0.761448568129307	-0.112853331380798	0.00661863681798898	0.948268729195618	0.893281666897131	1.00664058839777
330	ebi-a-GCST90001496	finn-b-DM_RETINOPATHY	Diabetic retinopathy (DM_RETINOPATHY) || id:finn-b-DM_RETINOPATHY	CD39+ secreting CD4 regulatory T cell %secreting CD4 regulatory T cell || id:ebi-a-GCST90001496	Treg	Inverse variance weighted	4	-0.0504235778484927	0.0278443747141962	0.0701552223307944	0.786078159993837	-0.104998552288317	0.00415139659133187	0.950826590109546	0.900325825997539	1.00416002557481
331	ebi-a-GCST90001496	finn-b-DM_RETINOPATHY	Diabetic retinopathy (DM_RETINOPATHY) || id:finn-b-DM_RETINOPATHY	CD39+ secreting CD4 regulatory T cell %secreting CD4 regulatory T cell || id:ebi-a-GCST90001496	Treg	Simple mode	4	-0.0306331560005888	0.047491093675357	0.564840858586804	0.999832021127489	-0.123715699604289	0.062449387603111	0.969831284613917	0.883631021824806	1.06444058366521
332	ebi-a-GCST90001496	finn-b-DM_RETINOPATHY	Diabetic retinopathy (DM_RETINOPATHY) || id:finn-b-DM_RETINOPATHY	CD39+ secreting CD4 regulatory T cell %secreting CD4 regulatory T cell || id:ebi-a-GCST90001496	Treg	Weighted mode	4	-0.0615659630187191	0.0306630049563907	0.138274085756341	0.9883377635659	-0.121665452733245	-0.00146647330419342	0.940290919266215	0.885444542009239	0.998534601442356
333	ebi-a-GCST90001716	finn-b-DM_RETINOPATHY	Diabetic retinopathy (DM_RETINOPATHY) || id:finn-b-DM_RETINOPATHY	BAFF-R on naive-mature B cell || id:ebi-a-GCST90001716	B cell	MR Egger	10	0.0188124806550056	0.018597177758594	0.341353878392944	0.997735983892423	-0.0176379877518387	0.0552629490618498	1.01899055026011	0.982516651046958	1.05681846756791
334	ebi-a-GCST90001716	finn-b-DM_RETINOPATHY	Diabetic retinopathy (DM_RETINOPATHY) || id:finn-b-DM_RETINOPATHY	BAFF-R on naive-mature B cell || id:ebi-a-GCST90001716	B cell	Weighted median	10	0.00883302295515992	0.0139276232821394	0.52594448536389	0.980085751030348	-0.0184651186778332	0.0361311645881531	1.00887214921864	0.981704317139134	1.03679182794587
335	ebi-a-GCST90001716	finn-b-DM_RETINOPATHY	Diabetic retinopathy (DM_RETINOPATHY) || id:finn-b-DM_RETINOPATHY	BAFF-R on naive-mature B cell || id:ebi-a-GCST90001716	B cell	Inverse variance weighted	10	-0.00400851267205141	0.0125911832138572	0.750212865248902	0.982936907085855	-0.0286872317712114	0.0206702064271086	0.995999510690706	0.971720340192471	1.02088531469829
336	ebi-a-GCST90001716	finn-b-DM_RETINOPATHY	Diabetic retinopathy (DM_RETINOPATHY) || id:finn-b-DM_RETINOPATHY	BAFF-R on naive-mature B cell || id:ebi-a-GCST90001716	B cell	Simple mode	10	-0.000687721774533717	0.0324540152086311	0.983555941210668	0.999832021127489	-0.0642975915834507	0.0629221480343833	0.999312514651884	0.937725898668728	1.06494392802588
337	ebi-a-GCST90001716	finn-b-DM_RETINOPATHY	Diabetic retinopathy (DM_RETINOPATHY) || id:finn-b-DM_RETINOPATHY	BAFF-R on naive-mature B cell || id:ebi-a-GCST90001716	B cell	Weighted mode	10	0.00661741870697119	0.0155278422223968	0.67999900034062	0.9883377635659	-0.0238171520489266	0.037051989462869	1.00663936219853	0.976464237920858	1.03774697134335
338	ebi-a-GCST90001575	finn-b-DM_RETINOPATHY	Diabetic retinopathy (DM_RETINOPATHY) || id:finn-b-DM_RETINOPATHY	Naive CD4+ T cell %T cell || id:ebi-a-GCST90001575	Maturation stages of T cell	MR Egger	3	-0.103805450938567	0.159331386230311	0.632394341411923	0.997735983892423	-0.416094967949976	0.208484066072843	0.901400647013454	0.659617624976166	1.23180930234487
339	ebi-a-GCST90001575	finn-b-DM_RETINOPATHY	Diabetic retinopathy (DM_RETINOPATHY) || id:finn-b-DM_RETINOPATHY	Naive CD4+ T cell %T cell || id:ebi-a-GCST90001575	Maturation stages of T cell	Weighted median	3	-0.065836357055506	0.0531589661376316	0.215537849891076	0.980085751030348	-0.170027930685264	0.0383552165742519	0.936284068037697	0.843641252789001	1.03910027296931
340	ebi-a-GCST90001575	finn-b-DM_RETINOPATHY	Diabetic retinopathy (DM_RETINOPATHY) || id:finn-b-DM_RETINOPATHY	Naive CD4+ T cell %T cell || id:ebi-a-GCST90001575	Maturation stages of T cell	Inverse variance weighted	3	-0.0362892219407422	0.0978471425058908	0.710729395896043	0.982936907085855	-0.228069621252288	0.155491177370804	0.964361338687192	0.796068834596917	1.16823162914731
341	ebi-a-GCST90001575	finn-b-DM_RETINOPATHY	Diabetic retinopathy (DM_RETINOPATHY) || id:finn-b-DM_RETINOPATHY	Naive CD4+ T cell %T cell || id:ebi-a-GCST90001575	Maturation stages of T cell	Simple mode	3	-0.111028205817479	0.0839454710587368	0.316939558889502	0.999832021127489	-0.275561329092603	0.0535049174576454	0.894913506806013	0.759145872938808	1.05496217948667
342	ebi-a-GCST90001575	finn-b-DM_RETINOPATHY	Diabetic retinopathy (DM_RETINOPATHY) || id:finn-b-DM_RETINOPATHY	Naive CD4+ T cell %T cell || id:ebi-a-GCST90001575	Maturation stages of T cell	Weighted mode	3	-0.0869497103413226	0.0454227097544182	0.195692269744495	0.9883377635659	-0.175978221459982	0.00207880077733712	0.91672319617059	0.838636247411265	1.00208096298168
343	ebi-a-GCST90001726	finn-b-DM_RETINOPATHY	Diabetic retinopathy (DM_RETINOPATHY) || id:finn-b-DM_RETINOPATHY	CD19 on IgD+ CD38- B cell || id:ebi-a-GCST90001726	B cell	MR Egger	5	-0.0478376810253674	0.0564516884967866	0.459018575222436	0.997735983892423	-0.158482990479069	0.0628076284283344	0.953288511333512	0.853437480230158	1.06482197804974
344	ebi-a-GCST90001726	finn-b-DM_RETINOPATHY	Diabetic retinopathy (DM_RETINOPATHY) || id:finn-b-DM_RETINOPATHY	CD19 on IgD+ CD38- B cell || id:ebi-a-GCST90001726	B cell	Weighted median	5	-0.0289410135646479	0.0412783004447106	0.483228559878646	0.980085751030348	-0.109846482436281	0.0519644553069848	0.971473766551092	0.895971672127365	1.05333830126139
345	ebi-a-GCST90001726	finn-b-DM_RETINOPATHY	Diabetic retinopathy (DM_RETINOPATHY) || id:finn-b-DM_RETINOPATHY	CD19 on IgD+ CD38- B cell || id:ebi-a-GCST90001726	B cell	Inverse variance weighted	5	-0.0122975035176209	0.0372453411835068	0.741267269278552	0.982936907085855	-0.0852983722372943	0.0607033652020525	0.987777801773651	0.918238266717846	1.06258366814133
346	ebi-a-GCST90001726	finn-b-DM_RETINOPATHY	Diabetic retinopathy (DM_RETINOPATHY) || id:finn-b-DM_RETINOPATHY	CD19 on IgD+ CD38- B cell || id:ebi-a-GCST90001726	B cell	Simple mode	5	0.0239051243417795	0.0749086793100448	0.765603230422782	0.999832021127489	-0.122915887105908	0.170726135789467	1.02419314228238	0.88433804366478	1.18616585615972
347	ebi-a-GCST90001726	finn-b-DM_RETINOPATHY	Diabetic retinopathy (DM_RETINOPATHY) || id:finn-b-DM_RETINOPATHY	CD19 on IgD+ CD38- B cell || id:ebi-a-GCST90001726	B cell	Weighted mode	5	-0.0320249694646239	0.0408321004900599	0.476702429011411	0.9883377635659	-0.112055886425141	0.0480059474958935	0.968482399290275	0.893994293959042	1.04917689528119
348	ebi-a-GCST90001686	finn-b-DM_RETINOPATHY	Diabetic retinopathy (DM_RETINOPATHY) || id:finn-b-DM_RETINOPATHY	CD28- CD8+ T cell %CD8+ T cell || id:ebi-a-GCST90001686	Treg	MR Egger	3	-0.304031892938384	0.240167422185085	0.425629702035423	0.997735983892423	-0.774760040421151	0.166696254544384	0.737837334274699	0.460814344549089	1.18139536733019
349	ebi-a-GCST90001686	finn-b-DM_RETINOPATHY	Diabetic retinopathy (DM_RETINOPATHY) || id:finn-b-DM_RETINOPATHY	CD28- CD8+ T cell %CD8+ T cell || id:ebi-a-GCST90001686	Treg	Weighted median	3	-0.00969261488537057	0.0847996626379041	0.908999856811023	0.980085751030348	-0.175899953655663	0.156514723884922	0.990354207108327	0.83870188819772	1.16942798071529
350	ebi-a-GCST90001686	finn-b-DM_RETINOPATHY	Diabetic retinopathy (DM_RETINOPATHY) || id:finn-b-DM_RETINOPATHY	CD28- CD8+ T cell %CD8+ T cell || id:ebi-a-GCST90001686	Treg	Inverse variance weighted	3	-0.0359421748516368	0.0839345876857728	0.668493508997175	0.982936907085855	-0.200453966715752	0.128569617012478	0.964696075563999	0.81835916091854	1.137200587043
351	ebi-a-GCST90001686	finn-b-DM_RETINOPATHY	Diabetic retinopathy (DM_RETINOPATHY) || id:finn-b-DM_RETINOPATHY	CD28- CD8+ T cell %CD8+ T cell || id:ebi-a-GCST90001686	Treg	Simple mode	3	0.0519233512226803	0.111255426755785	0.686614364166821	0.999832021127489	-0.166137285218658	0.269983987664019	1.05329500564487	0.846929955243798	1.30994347531027
352	ebi-a-GCST90001686	finn-b-DM_RETINOPATHY	Diabetic retinopathy (DM_RETINOPATHY) || id:finn-b-DM_RETINOPATHY	CD28- CD8+ T cell %CD8+ T cell || id:ebi-a-GCST90001686	Treg	Weighted mode	3	0.0420789235037584	0.110113721043438	0.739141410315965	0.9883377635659	-0.173743969741379	0.257901816748896	1.04297679088521	0.840512066634166	1.29421174246947
353	ebi-a-GCST90001728	finn-b-DM_RETINOPATHY	Diabetic retinopathy (DM_RETINOPATHY) || id:finn-b-DM_RETINOPATHY	CD19 on IgD+ CD38- unswitched memory B cell || id:ebi-a-GCST90001728	B cell	MR Egger	3	0.847184504290792	0.888193714067197	0.515041341066042	0.997735983892423	-0.893675175280914	2.5880441838625	2.33306885076568	0.409149290832307	13.3037264988051
354	ebi-a-GCST90001728	finn-b-DM_RETINOPATHY	Diabetic retinopathy (DM_RETINOPATHY) || id:finn-b-DM_RETINOPATHY	CD19 on IgD+ CD38- unswitched memory B cell || id:ebi-a-GCST90001728	B cell	Weighted median	3	0.0184038123852182	0.0514414134903644	0.720521002502632	0.980085751030348	-0.082421358055896	0.119228982826332	1.01857420623409	0.92088385510591	1.12662786718755
355	ebi-a-GCST90001728	finn-b-DM_RETINOPATHY	Diabetic retinopathy (DM_RETINOPATHY) || id:finn-b-DM_RETINOPATHY	CD19 on IgD+ CD38- unswitched memory B cell || id:ebi-a-GCST90001728	B cell	Inverse variance weighted	3	0.0148455907514584	0.0454346427993536	0.743859955965305	0.982936907085855	-0.0742063091352747	0.103897490638191	1.01495633387088	0.928480120149558	1.10948671631082
356	ebi-a-GCST90001728	finn-b-DM_RETINOPATHY	Diabetic retinopathy (DM_RETINOPATHY) || id:finn-b-DM_RETINOPATHY	CD19 on IgD+ CD38- unswitched memory B cell || id:ebi-a-GCST90001728	B cell	Simple mode	3	0.0440579474017873	0.0664576568906457	0.575547729989696	0.999832021127489	-0.0861990601038783	0.174314954907453	1.04504291065533	0.917411592995761	1.19043043869189
357	ebi-a-GCST90001728	finn-b-DM_RETINOPATHY	Diabetic retinopathy (DM_RETINOPATHY) || id:finn-b-DM_RETINOPATHY	CD19 on IgD+ CD38- unswitched memory B cell || id:ebi-a-GCST90001728	B cell	Weighted mode	3	0.0280956978986056	0.057522271036733	0.673548326525962	0.9883377635659	-0.084647953333391	0.140839349130602	1.02849410443658	0.918835700514862	1.15123968547159
358	ebi-a-GCST90001860	finn-b-DM_RETINOPATHY	Diabetic retinopathy (DM_RETINOPATHY) || id:finn-b-DM_RETINOPATHY	CD3 on CD39+ CD4+ T cell || id:ebi-a-GCST90001860	Treg	MR Egger	4	-0.00905443268549002	0.0513752699618548	0.876335327162955	0.997735983892423	-0.109749961810725	0.0916410964397453	0.990986435251797	0.896058156047313	1.09597140344673
359	ebi-a-GCST90001860	finn-b-DM_RETINOPATHY	Diabetic retinopathy (DM_RETINOPATHY) || id:finn-b-DM_RETINOPATHY	CD3 on CD39+ CD4+ T cell || id:ebi-a-GCST90001860	Treg	Weighted median	4	0.00367558295208122	0.0214658281555955	0.864043314947686	0.980085751030348	-0.0383974402328859	0.0457486061370484	1.00368234619084	0.962330396060158	1.04681121596016
360	ebi-a-GCST90001860	finn-b-DM_RETINOPATHY	Diabetic retinopathy (DM_RETINOPATHY) || id:finn-b-DM_RETINOPATHY	CD3 on CD39+ CD4+ T cell || id:ebi-a-GCST90001860	Treg	Inverse variance weighted	4	0.00761466172819083	0.0201616820703625	0.705668413778795	0.982936907085855	-0.0319022351297196	0.0471315585861013	1.00764372699202	0.96860127262819	1.0482599075999
361	ebi-a-GCST90001860	finn-b-DM_RETINOPATHY	Diabetic retinopathy (DM_RETINOPATHY) || id:finn-b-DM_RETINOPATHY	CD3 on CD39+ CD4+ T cell || id:ebi-a-GCST90001860	Treg	Simple mode	4	-0.00260546713584031	0.0405174910352173	0.952772628023733	0.999832021127489	-0.0820197495648662	0.0768088152931856	0.997397924147726	0.921253764155709	1.07983560860225
362	ebi-a-GCST90001860	finn-b-DM_RETINOPATHY	Diabetic retinopathy (DM_RETINOPATHY) || id:finn-b-DM_RETINOPATHY	CD3 on CD39+ CD4+ T cell || id:ebi-a-GCST90001860	Treg	Weighted mode	4	0.00396457821887572	0.022433349967303	0.870980378463621	0.9883377635659	-0.0400047877170382	0.0479339441547896	1.0039724475552	0.960784839175367	1.04910135375898
363	ebi-a-GCST90002067	finn-b-DM_RETINOPATHY	Diabetic retinopathy (DM_RETINOPATHY) || id:finn-b-DM_RETINOPATHY	CD4 on CD39+ activated CD4 regulatory T cell || id:ebi-a-GCST90002067	Treg	MR Egger	3	0.821529306264381	1.07487236331753	0.584546375487058	0.997735983892423	-1.28522052583798	2.92827913836675	2.27397478360836	0.276589581756681	18.6954305496425
364	ebi-a-GCST90002067	finn-b-DM_RETINOPATHY	Diabetic retinopathy (DM_RETINOPATHY) || id:finn-b-DM_RETINOPATHY	CD4 on CD39+ activated CD4 regulatory T cell || id:ebi-a-GCST90002067	Treg	Weighted median	3	0.0727850949304958	0.047391292325967	0.124579425358579	0.861864296674844	-0.0201018380283996	0.165672027889391	1.07549938180799	0.980098856889066	1.18018597015902
365	ebi-a-GCST90002067	finn-b-DM_RETINOPATHY	Diabetic retinopathy (DM_RETINOPATHY) || id:finn-b-DM_RETINOPATHY	CD4 on CD39+ activated CD4 regulatory T cell || id:ebi-a-GCST90002067	Treg	Inverse variance weighted	3	0.0693047966662554	0.0403618304369127	0.0859631760447147	0.786078159993837	-0.00980439099009352	0.148413984322604	1.07176282910681	0.990243515359222	1.15999301589805
366	ebi-a-GCST90002067	finn-b-DM_RETINOPATHY	Diabetic retinopathy (DM_RETINOPATHY) || id:finn-b-DM_RETINOPATHY	CD4 on CD39+ activated CD4 regulatory T cell || id:ebi-a-GCST90002067	Treg	Simple mode	3	0.0762049702180943	0.0592319867811283	0.327068855673173	0.999832021127489	-0.0398897238729172	0.192299664309106	1.07918375201809	0.960895397132825	1.21203366578188
367	ebi-a-GCST90002067	finn-b-DM_RETINOPATHY	Diabetic retinopathy (DM_RETINOPATHY) || id:finn-b-DM_RETINOPATHY	CD4 on CD39+ activated CD4 regulatory T cell || id:ebi-a-GCST90002067	Treg	Weighted mode	3	0.0903194878206302	0.0590455736236173	0.265728451703137	0.9883377635659	-0.0254098364816598	0.20604881212292	1.09452391491098	0.974910276343694	1.2288131835116
368	ebi-a-GCST90001702	finn-b-DM_RETINOPATHY	Diabetic retinopathy (DM_RETINOPATHY) || id:finn-b-DM_RETINOPATHY	BAFF-R on CD24+ CD27+ B cell || id:ebi-a-GCST90001702	B cell	MR Egger	9	0.0194645182856345	0.0190052187502487	0.339840408350698	0.997735983892423	-0.017785710464853	0.0567147470361219	1.0196551871047	0.982371521741395	1.05835386875478
369	ebi-a-GCST90001702	finn-b-DM_RETINOPATHY	Diabetic retinopathy (DM_RETINOPATHY) || id:finn-b-DM_RETINOPATHY	BAFF-R on CD24+ CD27+ B cell || id:ebi-a-GCST90001702	B cell	Weighted median	9	0.0090476921254124	0.0141691063378746	0.523115291273685	0.980085751030348	-0.0187237562968217	0.0368191405476466	1.00908874621332	0.981450444303946	1.03750536121722
370	ebi-a-GCST90001702	finn-b-DM_RETINOPATHY	Diabetic retinopathy (DM_RETINOPATHY) || id:finn-b-DM_RETINOPATHY	BAFF-R on CD24+ CD27+ B cell || id:ebi-a-GCST90001702	B cell	Inverse variance weighted	9	0.00293152388108423	0.0131643691303491	0.82377971033369	0.9835600328627	-0.0228706396144	0.0287336873765684	1.00293582499913	0.977388911002172	1.02915048221215
371	ebi-a-GCST90001702	finn-b-DM_RETINOPATHY	Diabetic retinopathy (DM_RETINOPATHY) || id:finn-b-DM_RETINOPATHY	BAFF-R on CD24+ CD27+ B cell || id:ebi-a-GCST90001702	B cell	Simple mode	9	0.00248866506521833	0.0329559003476829	0.941659213553916	0.999832021127489	-0.0621048996162402	0.0670822297466769	1.00249176436263	0.939784298607976	1.06938340968614
372	ebi-a-GCST90001702	finn-b-DM_RETINOPATHY	Diabetic retinopathy (DM_RETINOPATHY) || id:finn-b-DM_RETINOPATHY	BAFF-R on CD24+ CD27+ B cell || id:ebi-a-GCST90001702	B cell	Weighted mode	9	0.00842301978217025	0.0143473704793675	0.573342428301651	0.9883377635659	-0.01969782635739	0.0365438659217305	1.00845859322174	0.980494908265294	1.03721980162248
373	ebi-a-GCST90001717	finn-b-DM_RETINOPATHY	Diabetic retinopathy (DM_RETINOPATHY) || id:finn-b-DM_RETINOPATHY	BAFF-R on unswitched memory B cell || id:ebi-a-GCST90001717	B cell	MR Egger	9	0.0214602743928978	0.0194965333191116	0.307422343711502	0.997735983892423	-0.016752930912561	0.0596734796983565	1.02169220218819	0.983386619057451	1.06148989195385
374	ebi-a-GCST90001717	finn-b-DM_RETINOPATHY	Diabetic retinopathy (DM_RETINOPATHY) || id:finn-b-DM_RETINOPATHY	BAFF-R on unswitched memory B cell || id:ebi-a-GCST90001717	B cell	Weighted median	9	0.00908100766536245	0.0141506896017092	0.521044577322634	0.980085751030348	-0.0186543439539875	0.0368163592847124	1.00912236510977	0.981518571443066	1.03750247564602
375	ebi-a-GCST90001717	finn-b-DM_RETINOPATHY	Diabetic retinopathy (DM_RETINOPATHY) || id:finn-b-DM_RETINOPATHY	BAFF-R on unswitched memory B cell || id:ebi-a-GCST90001717	B cell	Inverse variance weighted	9	0.00715449703296299	0.0137344207791208	0.602424401353475	0.982936907085855	-0.0197649676941139	0.0340739617600399	1.00718015159219	0.980429078736468	1.03466112925638
376	ebi-a-GCST90001717	finn-b-DM_RETINOPATHY	Diabetic retinopathy (DM_RETINOPATHY) || id:finn-b-DM_RETINOPATHY	BAFF-R on unswitched memory B cell || id:ebi-a-GCST90001717	B cell	Simple mode	9	-0.00496037826369811	0.032584349506871	0.882773282042404	0.999832021127489	-0.0688257032971653	0.0589049467697691	0.995051904095786	0.933489370018955	1.06067441541894
377	ebi-a-GCST90001717	finn-b-DM_RETINOPATHY	Diabetic retinopathy (DM_RETINOPATHY) || id:finn-b-DM_RETINOPATHY	BAFF-R on unswitched memory B cell || id:ebi-a-GCST90001717	B cell	Weighted mode	9	0.00695466755784246	0.0147300973480514	0.649437436943494	0.9883377635659	-0.0219163232443382	0.0358256583600231	1.00697890741907	0.978322094445153	1.03647512996422
378	ebi-a-GCST90001604	finn-b-DM_RETINOPATHY	Diabetic retinopathy (DM_RETINOPATHY) || id:finn-b-DM_RETINOPATHY	T cell %lymphocyte || id:ebi-a-GCST90001604	TBNK	Inverse variance weighted	2	0.0315298734815491	0.109496899603618	0.773383326025157	0.982936907085855	-0.183084049741543	0.246143796704641	1.03203220553019	0.83269816473024	1.27908348830883
379	ebi-a-GCST90001442	finn-b-DM_RETINOPATHY	Diabetic retinopathy (DM_RETINOPATHY) || id:finn-b-DM_RETINOPATHY	CD24+ CD27+ B cell %lymphocyte || id:ebi-a-GCST90001442	B cell	MR Egger	5	-0.00106174861540752	0.083320697274999	0.990632954541096	0.997735983892423	-0.164370315274406	0.16224681804359	0.99893881484022	0.848427777933732	1.17615050066445
380	ebi-a-GCST90001442	finn-b-DM_RETINOPATHY	Diabetic retinopathy (DM_RETINOPATHY) || id:finn-b-DM_RETINOPATHY	CD24+ CD27+ B cell %lymphocyte || id:ebi-a-GCST90001442	B cell	Weighted median	5	-0.0314608998892105	0.0509336998225677	0.53678406936038	0.980085751030348	-0.131290951541443	0.0683691517630221	0.969028844848206	0.876962583653273	1.07076050865941
381	ebi-a-GCST90001442	finn-b-DM_RETINOPATHY	Diabetic retinopathy (DM_RETINOPATHY) || id:finn-b-DM_RETINOPATHY	CD24+ CD27+ B cell %lymphocyte || id:ebi-a-GCST90001442	B cell	Inverse variance weighted	5	-0.0165599591503453	0.0424970474936765	0.696778239606519	0.982936907085855	-0.0998541722379513	0.0667342539372606	0.983576403217173	0.904969378073134	1.06901135486537
382	ebi-a-GCST90001442	finn-b-DM_RETINOPATHY	Diabetic retinopathy (DM_RETINOPATHY) || id:finn-b-DM_RETINOPATHY	CD24+ CD27+ B cell %lymphocyte || id:ebi-a-GCST90001442	B cell	Simple mode	5	-0.0203395483945579	0.0694821486426902	0.784285335242801	0.999832021127489	-0.156524559734231	0.115845462945115	0.979865904919569	0.855110516158	1.12282234106736
383	ebi-a-GCST90001442	finn-b-DM_RETINOPATHY	Diabetic retinopathy (DM_RETINOPATHY) || id:finn-b-DM_RETINOPATHY	CD24+ CD27+ B cell %lymphocyte || id:ebi-a-GCST90001442	B cell	Weighted mode	5	-0.0331061168188773	0.052744879198827	0.564274041318523	0.9883377635659	-0.136486080048578	0.0702738464108236	0.967435892922374	0.872418464197741	1.07280192398859
384	ebi-a-GCST90001936	finn-b-DM_RETINOPATHY	Diabetic retinopathy (DM_RETINOPATHY) || id:finn-b-DM_RETINOPATHY	CD25 on CD4 regulatory T cell || id:ebi-a-GCST90001936	Treg	Wald ratio	1	0.0541484716157205	0.119650655021834	0.650869392481228	0.956147780388436	-0.180366812227074	0.288663755458515	1.05564132329336	0.834963880271254	1.33464288668695
385	ebi-a-GCST90001436	finn-b-DM_RETINOPATHY	Diabetic retinopathy (DM_RETINOPATHY) || id:finn-b-DM_RETINOPATHY	Memory B cell %lymphocyte || id:ebi-a-GCST90001436	B cell	MR Egger	5	-0.0151521149903359	0.0946946424764337	0.883039760854757	0.997735983892423	-0.200753614244146	0.170449384263474	0.98496210070655	0.818113978354641	1.18583762836981
386	ebi-a-GCST90001436	finn-b-DM_RETINOPATHY	Diabetic retinopathy (DM_RETINOPATHY) || id:finn-b-DM_RETINOPATHY	Memory B cell %lymphocyte || id:ebi-a-GCST90001436	B cell	Weighted median	5	-0.0279859390312376	0.054130000857706	0.60514676285976	0.980085751030348	-0.134080740712341	0.0781088626498661	0.972402039619824	0.874519452429188	1.081240358954
387	ebi-a-GCST90001436	finn-b-DM_RETINOPATHY	Diabetic retinopathy (DM_RETINOPATHY) || id:finn-b-DM_RETINOPATHY	Memory B cell %lymphocyte || id:ebi-a-GCST90001436	B cell	Inverse variance weighted	5	-0.0163608005511322	0.0449133446151935	0.715652800365074	0.982936907085855	-0.104390955996911	0.071669354894647	0.983772310423512	0.900873026852242	1.07430007327187
388	ebi-a-GCST90001436	finn-b-DM_RETINOPATHY	Diabetic retinopathy (DM_RETINOPATHY) || id:finn-b-DM_RETINOPATHY	Memory B cell %lymphocyte || id:ebi-a-GCST90001436	B cell	Simple mode	5	-0.0162663355790743	0.0742207505681	0.837253154531118	0.999832021127489	-0.16173900669255	0.129206335534402	0.983865246836876	0.850663192970485	1.13792489428536
389	ebi-a-GCST90001436	finn-b-DM_RETINOPATHY	Diabetic retinopathy (DM_RETINOPATHY) || id:finn-b-DM_RETINOPATHY	Memory B cell %lymphocyte || id:ebi-a-GCST90001436	B cell	Weighted mode	5	-0.0346234618346097	0.0557148188222129	0.567973339868171	0.9883377635659	-0.143824506726147	0.0745775830569277	0.965969072010333	0.866039718869439	1.0774289305098
390	ebi-a-GCST90001884	finn-b-DM_RETINOPATHY	Diabetic retinopathy (DM_RETINOPATHY) || id:finn-b-DM_RETINOPATHY	CD16-CD56 on Natural Killer || id:ebi-a-GCST90001884	TBNK	MR Egger	9	0.0315706822574579	0.0714256962469558	0.671817188499127	0.997735983892423	-0.108423682386575	0.171565046901491	1.03207432236056	0.897247367981859	1.18716136138897
391	ebi-a-GCST90001884	finn-b-DM_RETINOPATHY	Diabetic retinopathy (DM_RETINOPATHY) || id:finn-b-DM_RETINOPATHY	CD16-CD56 on Natural Killer || id:ebi-a-GCST90001884	TBNK	Weighted median	9	-0.0366560451724482	0.0328186814060317	0.264025880409642	0.980085751030348	-0.10098066072827	0.0276685703833739	0.964007653418355	0.903950514461452	1.02805490011012
392	ebi-a-GCST90001884	finn-b-DM_RETINOPATHY	Diabetic retinopathy (DM_RETINOPATHY) || id:finn-b-DM_RETINOPATHY	CD16-CD56 on Natural Killer || id:ebi-a-GCST90001884	TBNK	Inverse variance weighted	9	-0.0384806061355676	0.0308107629616	0.211689253764022	0.982936907085855	-0.0988697015403035	0.0219084892691684	0.962250366312011	0.905860732592328	1.02215024247475
393	ebi-a-GCST90001884	finn-b-DM_RETINOPATHY	Diabetic retinopathy (DM_RETINOPATHY) || id:finn-b-DM_RETINOPATHY	CD16-CD56 on Natural Killer || id:ebi-a-GCST90001884	TBNK	Simple mode	9	-0.0228569956391841	0.0577287478942963	0.702500892760341	0.999832021127489	-0.136005341512005	0.0902913502336367	0.977402246563224	0.872837970201771	1.09449311808239
394	ebi-a-GCST90001884	finn-b-DM_RETINOPATHY	Diabetic retinopathy (DM_RETINOPATHY) || id:finn-b-DM_RETINOPATHY	CD16-CD56 on Natural Killer || id:ebi-a-GCST90001884	TBNK	Weighted mode	9	-0.0620596774849912	0.0392909988927536	0.152878153411864	0.9883377635659	-0.139070035314788	0.0149506803448058	0.939826798617836	0.870167083898502	1.01506300082396
395	ebi-a-GCST90001790	finn-b-DM_RETINOPATHY	Diabetic retinopathy (DM_RETINOPATHY) || id:finn-b-DM_RETINOPATHY	CD25 on memory B cell || id:ebi-a-GCST90001790	B cell	MR Egger	5	0.11325750950415	0.144194903164211	0.48951203160634	0.997735983892423	-0.169364500697704	0.395879519706004	1.11992028593769	0.844201135395764	1.48569031036281
396	ebi-a-GCST90001790	finn-b-DM_RETINOPATHY	Diabetic retinopathy (DM_RETINOPATHY) || id:finn-b-DM_RETINOPATHY	CD25 on memory B cell || id:ebi-a-GCST90001790	B cell	Weighted median	5	0.0712531342164607	0.0367618950139048	0.0525947487665344	0.650615449582659	-0.000800180010792725	0.143306448443714	1.07385302040957	0.999200140047858	1.15408341454749
397	ebi-a-GCST90001790	finn-b-DM_RETINOPATHY	Diabetic retinopathy (DM_RETINOPATHY) || id:finn-b-DM_RETINOPATHY	CD25 on memory B cell || id:ebi-a-GCST90001790	B cell	Inverse variance weighted	5	0.0324789014759497	0.0536644884419618	0.545031840952566	0.982936907085855	-0.0727034958702954	0.137661298822195	1.03301209788346	0.9298765013777	1.14758679544279
398	ebi-a-GCST90001790	finn-b-DM_RETINOPATHY	Diabetic retinopathy (DM_RETINOPATHY) || id:finn-b-DM_RETINOPATHY	CD25 on memory B cell || id:ebi-a-GCST90001790	B cell	Simple mode	5	0.0676139961144475	0.0553686111249558	0.289078940051094	0.999832021127489	-0.0409084816904658	0.176136473919361	1.06995222304216	0.959916975906909	1.19260080645129
399	ebi-a-GCST90001790	finn-b-DM_RETINOPATHY	Diabetic retinopathy (DM_RETINOPATHY) || id:finn-b-DM_RETINOPATHY	CD25 on memory B cell || id:ebi-a-GCST90001790	B cell	Weighted mode	5	0.0829881140958977	0.039234166448137	0.101891493912073	0.9883377635659	0.00608914785754913	0.159887080334246	1.08652889409325	1.00610772440434	1.17337836601785
400	ebi-a-GCST90001782	finn-b-DM_RETINOPATHY	Diabetic retinopathy (DM_RETINOPATHY) || id:finn-b-DM_RETINOPATHY	CD25 on IgD+ CD38- unswitched memory B cell || id:ebi-a-GCST90001782	B cell	Wald ratio	1	0.0833149658364558	0.0359268238924399	0.0203940384013216	0.751151701768111	0.0128983910072735	0.153731540665638	1.08688408599783	1.01298193405645	1.16617777344242
401	ebi-a-GCST90001775	finn-b-DM_RETINOPATHY	Diabetic retinopathy (DM_RETINOPATHY) || id:finn-b-DM_RETINOPATHY	CD25 on B cell || id:ebi-a-GCST90001775	B cell	MR Egger	4	-0.151702478603155	0.0790996461742595	0.1951545533867	0.997735983892423	-0.306737785104704	0.00333282789839323	0.859243886156437	0.735843524745191	1.00333838794447
402	ebi-a-GCST90001775	finn-b-DM_RETINOPATHY	Diabetic retinopathy (DM_RETINOPATHY) || id:finn-b-DM_RETINOPATHY	CD25 on B cell || id:ebi-a-GCST90001775	B cell	Weighted median	4	-0.0356733755050879	0.0469185220782453	0.447059702336342	0.980085751030348	-0.127633678778449	0.056286927768273	0.964955420092987	0.880175747150794	1.05790118141861
403	ebi-a-GCST90001775	finn-b-DM_RETINOPATHY	Diabetic retinopathy (DM_RETINOPATHY) || id:finn-b-DM_RETINOPATHY	CD25 on B cell || id:ebi-a-GCST90001775	B cell	Inverse variance weighted	4	-0.0361856989749119	0.043424155551889	0.40467100977258	0.982936907085855	-0.121297043856614	0.0489256459067905	0.964461177400816	0.885770807734183	1.05014226546119
404	ebi-a-GCST90001775	finn-b-DM_RETINOPATHY	Diabetic retinopathy (DM_RETINOPATHY) || id:finn-b-DM_RETINOPATHY	CD25 on B cell || id:ebi-a-GCST90001775	B cell	Simple mode	4	-0.0355268290584172	0.0698456620818315	0.646045889017064	0.999832021127489	-0.172424326738807	0.101370668621972	0.965096841243128	0.8416219746816	1.1066867798097
405	ebi-a-GCST90001775	finn-b-DM_RETINOPATHY	Diabetic retinopathy (DM_RETINOPATHY) || id:finn-b-DM_RETINOPATHY	CD25 on B cell || id:ebi-a-GCST90001775	B cell	Weighted mode	4	-0.0422854745421494	0.0526676626195737	0.48076589692266	0.9883377635659	-0.145514093276514	0.0609431441922151	0.958596086729066	0.864577705255424	1.06283848392876
406	ebi-a-GCST90001853	finn-b-DM_RETINOPATHY	Diabetic retinopathy (DM_RETINOPATHY) || id:finn-b-DM_RETINOPATHY	CD3 on activated CD4 regulatory T cell || id:ebi-a-GCST90001853	Treg	MR Egger	4	-0.0676291908698772	0.060569636216688	0.38033235742077	0.997735983892423	-0.186345677854586	0.0510872961148312	0.934606970128801	0.8299866373872	1.05241476099312
407	ebi-a-GCST90001853	finn-b-DM_RETINOPATHY	Diabetic retinopathy (DM_RETINOPATHY) || id:finn-b-DM_RETINOPATHY	CD3 on activated CD4 regulatory T cell || id:ebi-a-GCST90001853	Treg	Weighted median	4	0.00241940186505531	0.0226143566490339	0.914800707155708	0.980085751030348	-0.0419047371670511	0.0467435408971617	1.00242233097951	0.958961129575224	1.04785324311475
408	ebi-a-GCST90001853	finn-b-DM_RETINOPATHY	Diabetic retinopathy (DM_RETINOPATHY) || id:finn-b-DM_RETINOPATHY	CD3 on activated CD4 regulatory T cell || id:ebi-a-GCST90001853	Treg	Inverse variance weighted	4	0.00760271757076697	0.0197724203386692	0.700599577640158	0.982936907085855	-0.0311512262930247	0.0463566614345587	1.0076316916086	0.969328973964031	1.04744792862415
409	ebi-a-GCST90001853	finn-b-DM_RETINOPATHY	Diabetic retinopathy (DM_RETINOPATHY) || id:finn-b-DM_RETINOPATHY	CD3 on activated CD4 regulatory T cell || id:ebi-a-GCST90001853	Treg	Simple mode	4	-0.0259307637513437	0.03902079331805	0.553862838713934	0.999832021127489	-0.102411518654722	0.0505499911520342	0.974402551250657	0.902658014615058	1.05184944520621
410	ebi-a-GCST90001853	finn-b-DM_RETINOPATHY	Diabetic retinopathy (DM_RETINOPATHY) || id:finn-b-DM_RETINOPATHY	CD3 on activated CD4 regulatory T cell || id:ebi-a-GCST90001853	Treg	Weighted mode	4	0.00144838490572609	0.0229400418831146	0.953628105562868	0.990272531260951	-0.0435140971851785	0.0464108669966307	1.00144943432174	0.957419057082091	1.04750470766672
411	ebi-a-GCST90001824	finn-b-DM_RETINOPATHY	Diabetic retinopathy (DM_RETINOPATHY) || id:finn-b-DM_RETINOPATHY	IgD on IgD+ CD38+ B cell || id:ebi-a-GCST90001824	B cell	MR Egger	7	0.0804538678345585	0.0372832299255752	0.0834069069738329	0.997735983892423	0.00737873718043108	0.153528998488686	1.08377884842386	1.00740602714215	1.1659415971761
412	ebi-a-GCST90001824	finn-b-DM_RETINOPATHY	Diabetic retinopathy (DM_RETINOPATHY) || id:finn-b-DM_RETINOPATHY	IgD on IgD+ CD38+ B cell || id:ebi-a-GCST90001824	B cell	Weighted median	7	0.0171656780249078	0.0175586388514431	0.328262259276291	0.980085751030348	-0.0172492541239208	0.0515806101737363	1.01731385491398	0.982898662554758	1.05293406006876
413	ebi-a-GCST90001824	finn-b-DM_RETINOPATHY	Diabetic retinopathy (DM_RETINOPATHY) || id:finn-b-DM_RETINOPATHY	IgD on IgD+ CD38+ B cell || id:ebi-a-GCST90001824	B cell	Inverse variance weighted	7	0.00767389903850088	0.0242531963098099	0.751693042652347	0.982936907085855	-0.0398623657287266	0.0552101638057283	1.00770341886413	0.960921685807255	1.05676268460669
414	ebi-a-GCST90001824	finn-b-DM_RETINOPATHY	Diabetic retinopathy (DM_RETINOPATHY) || id:finn-b-DM_RETINOPATHY	IgD on IgD+ CD38+ B cell || id:ebi-a-GCST90001824	B cell	Simple mode	7	0.000926015445646466	0.0317412322663086	0.977672081986031	0.999832021127489	-0.0612867997963184	0.0631388306876114	1.00092644433032	0.940553450552067	1.06517470790384
415	ebi-a-GCST90001824	finn-b-DM_RETINOPATHY	Diabetic retinopathy (DM_RETINOPATHY) || id:finn-b-DM_RETINOPATHY	IgD on IgD+ CD38+ B cell || id:ebi-a-GCST90001824	B cell	Weighted mode	7	0.0212495022097017	0.0183277317186468	0.290336413798615	0.9883377635659	-0.014672851958846	0.0571718563782494	1.02147688058488	0.985434269766387	1.05883776278328
416	ebi-a-GCST90001512	finn-b-DM_RETINOPATHY	Diabetic retinopathy (DM_RETINOPATHY) || id:finn-b-DM_RETINOPATHY	CD25++ CD45RA- CD4 not regulatory T cell %T cell || id:ebi-a-GCST90001512	Treg	MR Egger	4	-0.0802039055494832	0.0482296401711987	0.238218616897236	0.997735983892423	-0.174734000285033	0.0143261891860662	0.922928137029907	0.83968034579834	1.014429300845
417	ebi-a-GCST90001512	finn-b-DM_RETINOPATHY	Diabetic retinopathy (DM_RETINOPATHY) || id:finn-b-DM_RETINOPATHY	CD25++ CD45RA- CD4 not regulatory T cell %T cell || id:ebi-a-GCST90001512	Treg	Weighted median	4	0.00938107270002369	0.0207859166701268	0.651759875691933	0.980085751030348	-0.0313593239734249	0.0501214693734723	1.00942521288197	0.969127279839772	1.05139880137342
418	ebi-a-GCST90001512	finn-b-DM_RETINOPATHY	Diabetic retinopathy (DM_RETINOPATHY) || id:finn-b-DM_RETINOPATHY	CD25++ CD45RA- CD4 not regulatory T cell %T cell || id:ebi-a-GCST90001512	Treg	Inverse variance weighted	4	0.0131862291667142	0.0188546415421124	0.484325519639373	0.982936907085855	-0.0237688682558261	0.0501413265892544	1.01327355087911	0.976511386456338	1.05141967943358
419	ebi-a-GCST90001512	finn-b-DM_RETINOPATHY	Diabetic retinopathy (DM_RETINOPATHY) || id:finn-b-DM_RETINOPATHY	CD25++ CD45RA- CD4 not regulatory T cell %T cell || id:ebi-a-GCST90001512	Treg	Simple mode	4	-0.0106140046027618	0.0339102408820855	0.774776489810469	0.999832021127489	-0.0770780767316495	0.0558500675261258	0.989442125181304	0.925817565974886	1.05743912738619
420	ebi-a-GCST90001512	finn-b-DM_RETINOPATHY	Diabetic retinopathy (DM_RETINOPATHY) || id:finn-b-DM_RETINOPATHY	CD25++ CD45RA- CD4 not regulatory T cell %T cell || id:ebi-a-GCST90001512	Treg	Weighted mode	4	-0.00292249783587525	0.0200098422936465	0.893141375935884	0.9883377635659	-0.0421417887314224	0.0362967930596719	0.99708176850379	0.958733833280823	1.03696356441344
421	ebi-a-GCST90002031	finn-b-DM_RETINOPATHY	Diabetic retinopathy (DM_RETINOPATHY) || id:finn-b-DM_RETINOPATHY	CD39 on CD39+ secreting CD4 regulatory T cell || id:ebi-a-GCST90002031	Treg	MR Egger	5	0.0172332547334432	0.0210521277689844	0.472987673601414	0.997735983892423	-0.0240289156937663	0.0584954251606527	1.01738260395873	0.976257480187438	1.06024013525521
422	ebi-a-GCST90002031	finn-b-DM_RETINOPATHY	Diabetic retinopathy (DM_RETINOPATHY) || id:finn-b-DM_RETINOPATHY	CD39 on CD39+ secreting CD4 regulatory T cell || id:ebi-a-GCST90002031	Treg	Weighted median	5	-0.0104506636602012	0.0123543472686817	0.397603054534716	0.980085751030348	-0.0346651843068173	0.013763856986415	0.989603754790647	0.965928770233324	1.01385901494495
423	ebi-a-GCST90002031	finn-b-DM_RETINOPATHY	Diabetic retinopathy (DM_RETINOPATHY) || id:finn-b-DM_RETINOPATHY	CD39 on CD39+ secreting CD4 regulatory T cell || id:ebi-a-GCST90002031	Treg	Inverse variance weighted	5	-0.0170739046854963	0.0134424415303476	0.204031533252136	0.982936907085855	-0.0434210900849776	0.00927328071398502	0.98307102839495	0.957508107993387	1.00931641079762
424	ebi-a-GCST90002031	finn-b-DM_RETINOPATHY	Diabetic retinopathy (DM_RETINOPATHY) || id:finn-b-DM_RETINOPATHY	CD39 on CD39+ secreting CD4 regulatory T cell || id:ebi-a-GCST90002031	Treg	Simple mode	5	-0.0426802057972911	0.027167034387821	0.191270035552004	0.999832021127489	-0.0959275931974203	0.0105671816028381	0.958217773563505	0.908529797424849	1.01062321145163
425	ebi-a-GCST90002031	finn-b-DM_RETINOPATHY	Diabetic retinopathy (DM_RETINOPATHY) || id:finn-b-DM_RETINOPATHY	CD39 on CD39+ secreting CD4 regulatory T cell || id:ebi-a-GCST90002031	Treg	Weighted mode	5	-0.00956108303339617	0.0125340290206017	0.488081466098613	0.9883377635659	-0.0341277799137756	0.0150056138469832	0.990484478798549	0.966448004104598	1.01511876332113
426	ebi-a-GCST90001888	finn-b-DM_RETINOPATHY	Diabetic retinopathy (DM_RETINOPATHY) || id:finn-b-DM_RETINOPATHY	CD28 on CD39+ secreting CD4 regulatory T cell || id:ebi-a-GCST90001888	Treg	MR Egger	4	0.0602224450496598	0.0633872589304278	0.442352067368712	0.997735983892423	-0.0640165824539786	0.184461472553298	1.06207277310143	0.937989445234958	1.20257064841577
427	ebi-a-GCST90001888	finn-b-DM_RETINOPATHY	Diabetic retinopathy (DM_RETINOPATHY) || id:finn-b-DM_RETINOPATHY	CD28 on CD39+ secreting CD4 regulatory T cell || id:ebi-a-GCST90001888	Treg	Weighted median	4	-0.027141456886857	0.0302125407637268	0.368998615379063	0.980085751030348	-0.0863580367837616	0.0320751230100475	0.973223562611368	0.917265757539146	1.03259507404161
428	ebi-a-GCST90001888	finn-b-DM_RETINOPATHY	Diabetic retinopathy (DM_RETINOPATHY) || id:finn-b-DM_RETINOPATHY	CD28 on CD39+ secreting CD4 regulatory T cell || id:ebi-a-GCST90001888	Treg	Inverse variance weighted	4	-0.0313504960887116	0.03479809078286	0.367627798312956	0.982936907085855	-0.0995547540231172	0.0368537618456941	0.969135835221434	0.905240382958671	1.03754128162136
429	ebi-a-GCST90001888	finn-b-DM_RETINOPATHY	Diabetic retinopathy (DM_RETINOPATHY) || id:finn-b-DM_RETINOPATHY	CD28 on CD39+ secreting CD4 regulatory T cell || id:ebi-a-GCST90001888	Treg	Simple mode	4	-0.127633259109861	0.0890455025314504	0.247206071340874	0.999832021127489	-0.302162444071504	0.0468959258517814	0.880176116532984	0.73921797355838	1.04801293235046
430	ebi-a-GCST90001888	finn-b-DM_RETINOPATHY	Diabetic retinopathy (DM_RETINOPATHY) || id:finn-b-DM_RETINOPATHY	CD28 on CD39+ secreting CD4 regulatory T cell || id:ebi-a-GCST90001888	Treg	Weighted mode	4	-0.0176014710983322	0.0294768080772296	0.592485117273611	0.9883377635659	-0.0753760149297022	0.0401730727330378	0.982552529922153	0.927394706504079	1.04099092574686
431	ebi-a-GCST90001934	finn-b-DM_RETINOPATHY	Diabetic retinopathy (DM_RETINOPATHY) || id:finn-b-DM_RETINOPATHY	CD25 on CD45RA+ CD4 not regulatory T cell || id:ebi-a-GCST90001934	Treg	Wald ratio	1	0.0920648838228847	0.0587461639631741	0.117076320941734	0.751151701768111	-0.0230775975449364	0.207207365190706	1.0964359607296	0.977186653545936	1.23023765379797
432	ebi-a-GCST90001403	finn-b-DM_RETINOPATHY	Diabetic retinopathy (DM_RETINOPATHY) || id:finn-b-DM_RETINOPATHY	Switched memory B cell Absolute Count || id:ebi-a-GCST90001403	B cell	MR Egger	3	-0.128682345737031	0.102518973864923	0.428263545898816	0.997735983892423	-0.329619534512279	0.0722548430382176	0.87925321972357	0.719197311140939	1.07492924739643
433	ebi-a-GCST90001403	finn-b-DM_RETINOPATHY	Diabetic retinopathy (DM_RETINOPATHY) || id:finn-b-DM_RETINOPATHY	Switched memory B cell Absolute Count || id:ebi-a-GCST90001403	B cell	Weighted median	3	-0.0308052885547833	0.0674190949021869	0.64772688790196	0.980085751030348	-0.16294671456307	0.101336137453503	0.969664359444799	0.849636460458437	1.10664856528187
434	ebi-a-GCST90001403	finn-b-DM_RETINOPATHY	Diabetic retinopathy (DM_RETINOPATHY) || id:finn-b-DM_RETINOPATHY	Switched memory B cell Absolute Count || id:ebi-a-GCST90001403	B cell	Inverse variance weighted	3	-0.0110746117173694	0.0644405745713371	0.863549368256008	0.9835600328627	-0.13737813787719	0.115228914442451	0.988986486042323	0.87164056349472	1.12213028000075
435	ebi-a-GCST90001403	finn-b-DM_RETINOPATHY	Diabetic retinopathy (DM_RETINOPATHY) || id:finn-b-DM_RETINOPATHY	Switched memory B cell Absolute Count || id:ebi-a-GCST90001403	B cell	Simple mode	3	-0.0258297404129126	0.098632339187586	0.817919061779406	0.999832021127489	-0.219149125220581	0.167489644394756	0.974500993621764	0.803201931557032	1.18233304634723
436	ebi-a-GCST90001403	finn-b-DM_RETINOPATHY	Diabetic retinopathy (DM_RETINOPATHY) || id:finn-b-DM_RETINOPATHY	Switched memory B cell Absolute Count || id:ebi-a-GCST90001403	B cell	Weighted mode	3	-0.0521444044729711	0.0638768405791914	0.50007778441004	0.9883377635659	-0.177343012008186	0.073054203062244	0.949191789405733	0.83749246527648	1.07578884638422
437	ebi-a-GCST90001583	finn-b-DM_RETINOPATHY	Diabetic retinopathy (DM_RETINOPATHY) || id:finn-b-DM_RETINOPATHY	Monocyte Absolute Count || id:ebi-a-GCST90001583	Monocyte	MR Egger	5	-0.391197103275045	0.2320091775608	0.19035744952287	0.997735983892423	-0.845935091294212	0.0635408847441225	0.676246852433079	0.429155870607748	1.06560305181898
438	ebi-a-GCST90001583	finn-b-DM_RETINOPATHY	Diabetic retinopathy (DM_RETINOPATHY) || id:finn-b-DM_RETINOPATHY	Monocyte Absolute Count || id:ebi-a-GCST90001583	Monocyte	Weighted median	5	-0.0293329840351753	0.0694230293231721	0.672641661694224	0.980085751030348	-0.165402121508593	0.106736153438242	0.97109305214099	0.847552816336244	1.11264064933788
439	ebi-a-GCST90001583	finn-b-DM_RETINOPATHY	Diabetic retinopathy (DM_RETINOPATHY) || id:finn-b-DM_RETINOPATHY	Monocyte Absolute Count || id:ebi-a-GCST90001583	Monocyte	Inverse variance weighted	5	-0.0546772091880626	0.0545158468028411	0.315880201238633	0.982936907085855	-0.161528268921631	0.052173850545506	0.946790713977178	0.850842478726051	1.05355888838037
440	ebi-a-GCST90001583	finn-b-DM_RETINOPATHY	Diabetic retinopathy (DM_RETINOPATHY) || id:finn-b-DM_RETINOPATHY	Monocyte Absolute Count || id:ebi-a-GCST90001583	Monocyte	Simple mode	5	0.00137459510121374	0.0981637671896467	0.989498118887535	0.999832021127489	-0.191026388590494	0.193775578792921	1.00137554029009	0.826110787964271	1.21382384457452
441	ebi-a-GCST90001583	finn-b-DM_RETINOPATHY	Diabetic retinopathy (DM_RETINOPATHY) || id:finn-b-DM_RETINOPATHY	Monocyte Absolute Count || id:ebi-a-GCST90001583	Monocyte	Weighted mode	5	-0.0217671527439903	0.085127564775423	0.810792881650987	0.9883377635659	-0.188617179703819	0.145082874215839	0.978468042126757	0.828103460834769	1.15613538011091
442	ebi-a-GCST90001488	finn-b-DM_RETINOPATHY	Diabetic retinopathy (DM_RETINOPATHY) || id:finn-b-DM_RETINOPATHY	Activated CD4 regulatory T cell %CD4+ T cell || id:ebi-a-GCST90001488	Treg	MR Egger	3	0.0402693389040206	0.0331841067702312	0.438781808222274	0.997735983892423	-0.0247715103656326	0.105310188173674	1.04109114278099	0.975532785694719	1.11105519309139
443	ebi-a-GCST90001488	finn-b-DM_RETINOPATHY	Diabetic retinopathy (DM_RETINOPATHY) || id:finn-b-DM_RETINOPATHY	Activated CD4 regulatory T cell %CD4+ T cell || id:ebi-a-GCST90001488	Treg	Weighted median	3	0.0514127888694715	0.0299394307430456	0.0859377649069821	0.761448568129307	-0.00726849538689784	0.110094073125841	1.05275737012807	0.992757856241481	1.11638308716581
444	ebi-a-GCST90001488	finn-b-DM_RETINOPATHY	Diabetic retinopathy (DM_RETINOPATHY) || id:finn-b-DM_RETINOPATHY	Activated CD4 regulatory T cell %CD4+ T cell || id:ebi-a-GCST90001488	Treg	Inverse variance weighted	3	0.0534594902710995	0.0235298498613218	0.0230873538655803	0.627003926033654	0.00734098454290878	0.0995779959992902	1.05491425661145	1.00736799562546	1.1047046299214
445	ebi-a-GCST90001488	finn-b-DM_RETINOPATHY	Diabetic retinopathy (DM_RETINOPATHY) || id:finn-b-DM_RETINOPATHY	Activated CD4 regulatory T cell %CD4+ T cell || id:ebi-a-GCST90001488	Treg	Simple mode	3	0.05193259686719	0.0341457431817861	0.267672494519022	0.999832021127489	-0.0149930597691107	0.118858253503491	1.05330474408108	0.9851187765311	1.12621027061368
446	ebi-a-GCST90001488	finn-b-DM_RETINOPATHY	Diabetic retinopathy (DM_RETINOPATHY) || id:finn-b-DM_RETINOPATHY	Activated CD4 regulatory T cell %CD4+ T cell || id:ebi-a-GCST90001488	Treg	Weighted mode	3	0.05193259686719	0.0292912433353092	0.218236101980913	0.9883377635659	-0.005478240070016	0.109343433804396	1.05330474408108	0.994536738123255	1.11554540056238
447	ebi-a-GCST90002035	finn-b-DM_RETINOPATHY	Diabetic retinopathy (DM_RETINOPATHY) || id:finn-b-DM_RETINOPATHY	CD80 on myeloid Dendritic Cell || id:ebi-a-GCST90002035	cDC	MR Egger	7	0.0301028942824804	0.078320100087024	0.716517395726821	0.997735983892423	-0.123404501888087	0.183610290453047	1.03056056728844	0.883906048572392	1.20154747731979
448	ebi-a-GCST90002035	finn-b-DM_RETINOPATHY	Diabetic retinopathy (DM_RETINOPATHY) || id:finn-b-DM_RETINOPATHY	CD80 on myeloid Dendritic Cell || id:ebi-a-GCST90002035	cDC	Weighted median	7	0.0277067407124309	0.0399997796970692	0.48851520573659	0.980085751030348	-0.0506928274938248	0.106106308918687	1.02809414205288	0.950570614849558	1.11194007937089
449	ebi-a-GCST90002035	finn-b-DM_RETINOPATHY	Diabetic retinopathy (DM_RETINOPATHY) || id:finn-b-DM_RETINOPATHY	CD80 on myeloid Dendritic Cell || id:ebi-a-GCST90002035	cDC	Inverse variance weighted	7	0.039643570800103	0.0301687739197324	0.188826105752096	0.982936907085855	-0.0194872260825724	0.0987743676827784	1.04043986494627	0.980701422507647	1.10381721462321
450	ebi-a-GCST90002035	finn-b-DM_RETINOPATHY	Diabetic retinopathy (DM_RETINOPATHY) || id:finn-b-DM_RETINOPATHY	CD80 on myeloid Dendritic Cell || id:ebi-a-GCST90002035	cDC	Simple mode	7	0.0364325000957872	0.0574790537693988	0.549570202730256	0.999832021127489	-0.0762264452922346	0.149091445483809	1.03710429721433	0.926606357153242	1.16077913236521
451	ebi-a-GCST90002035	finn-b-DM_RETINOPATHY	Diabetic retinopathy (DM_RETINOPATHY) || id:finn-b-DM_RETINOPATHY	CD80 on myeloid Dendritic Cell || id:ebi-a-GCST90002035	cDC	Weighted mode	7	0.0183963495402348	0.0498839790079409	0.724952745656297	0.9883377635659	-0.0793762493153293	0.116168948395799	1.01856660480105	0.92369232045316	1.12318561651239
452	ebi-a-GCST90001542	finn-b-DM_RETINOPATHY	Diabetic retinopathy (DM_RETINOPATHY) || id:finn-b-DM_RETINOPATHY	Effector Memory CD4+ T cell Absolute Count || id:ebi-a-GCST90001542	Maturation stages of T cell	Inverse variance weighted	2	-0.00391465003192225	0.0238131143171936	0.869423733053375	0.9835600328627	-0.0505883540936218	0.0427590540297773	0.996093002221959	0.950669929381597	1.04368639252214
453	ebi-a-GCST90002036	finn-b-DM_RETINOPATHY	Diabetic retinopathy (DM_RETINOPATHY) || id:finn-b-DM_RETINOPATHY	CD80 on CD62L+ myeloid Dendritic Cell || id:ebi-a-GCST90002036	cDC	MR Egger	3	0.0709165428723454	0.157417491342332	0.730538296882491	0.997735983892423	-0.237621740158626	0.379454825903316	1.07349163160163	0.788500892914005	1.46148760702091
454	ebi-a-GCST90002036	finn-b-DM_RETINOPATHY	Diabetic retinopathy (DM_RETINOPATHY) || id:finn-b-DM_RETINOPATHY	CD80 on CD62L+ myeloid Dendritic Cell || id:ebi-a-GCST90002036	cDC	Weighted median	3	0.0513479136786124	0.0507921758794829	0.31204447496084	0.980085751030348	-0.0482047510451741	0.150900578402399	1.05268907450813	0.952938651916156	1.16288103684379
455	ebi-a-GCST90002036	finn-b-DM_RETINOPATHY	Diabetic retinopathy (DM_RETINOPATHY) || id:finn-b-DM_RETINOPATHY	CD80 on CD62L+ myeloid Dendritic Cell || id:ebi-a-GCST90002036	cDC	Inverse variance weighted	3	0.0478863717245339	0.0447972358853893	0.285088514151076	0.982936907085855	-0.0399162106108291	0.135688954059897	1.0490514466451	0.960869946485335	1.14532558930958
456	ebi-a-GCST90002036	finn-b-DM_RETINOPATHY	Diabetic retinopathy (DM_RETINOPATHY) || id:finn-b-DM_RETINOPATHY	CD80 on CD62L+ myeloid Dendritic Cell || id:ebi-a-GCST90002036	cDC	Simple mode	3	0.056984590462273	0.068990595824866	0.495665141883613	0.999832021127489	-0.0782369773544643	0.19220615827901	1.05863949712454	0.924745256890911	1.21192033862392
457	ebi-a-GCST90002036	finn-b-DM_RETINOPATHY	Diabetic retinopathy (DM_RETINOPATHY) || id:finn-b-DM_RETINOPATHY	CD80 on CD62L+ myeloid Dendritic Cell || id:ebi-a-GCST90002036	cDC	Weighted mode	3	0.0619134987762933	0.0659752584268632	0.447085204035528	0.9883377635659	-0.0673980077403585	0.191225005292945	1.06387031466365	0.934823060470284	1.21073184250841
458	ebi-a-GCST90001892	finn-b-DM_RETINOPATHY	Diabetic retinopathy (DM_RETINOPATHY) || id:finn-b-DM_RETINOPATHY	CD28 on CD39+ CD4+ T cell || id:ebi-a-GCST90001892	Treg	MR Egger	5	0.0363744454145074	0.0466757203052888	0.492628587336006	0.997735983892423	-0.0551099663838586	0.127858857212873	1.03704409020257	0.946381072126914	1.13639259775881
459	ebi-a-GCST90001892	finn-b-DM_RETINOPATHY	Diabetic retinopathy (DM_RETINOPATHY) || id:finn-b-DM_RETINOPATHY	CD28 on CD39+ CD4+ T cell || id:ebi-a-GCST90001892	Treg	Weighted median	5	-0.00824751371375728	0.0220547480875742	0.708436770682444	0.980085751030348	-0.0514748199654027	0.0349797925378881	0.991786403718591	0.949827566352073	1.03559878176504
460	ebi-a-GCST90001892	finn-b-DM_RETINOPATHY	Diabetic retinopathy (DM_RETINOPATHY) || id:finn-b-DM_RETINOPATHY	CD28 on CD39+ CD4+ T cell || id:ebi-a-GCST90001892	Treg	Inverse variance weighted	5	-0.0185456054366687	0.0226566990574587	0.413044100157715	0.982936907085855	-0.0629527355892879	0.0258615247159504	0.981625306120226	0.93898785334789	1.02619883545887
461	ebi-a-GCST90001892	finn-b-DM_RETINOPATHY	Diabetic retinopathy (DM_RETINOPATHY) || id:finn-b-DM_RETINOPATHY	CD28 on CD39+ CD4+ T cell || id:ebi-a-GCST90001892	Treg	Simple mode	5	-0.0457333979751692	0.0448215650140814	0.365255534681919	0.999832021127489	-0.133583665402769	0.0421168694524304	0.955296612255236	0.874954262514458	1.04301636837989
462	ebi-a-GCST90001892	finn-b-DM_RETINOPATHY	Diabetic retinopathy (DM_RETINOPATHY) || id:finn-b-DM_RETINOPATHY	CD28 on CD39+ CD4+ T cell || id:ebi-a-GCST90001892	Treg	Weighted mode	5	-0.00984890757978718	0.0226947944997556	0.686690342729404	0.9883377635659	-0.0543307047993082	0.0346328896397338	0.990199434076134	0.94711883795972	1.03523959185193
463	ebi-a-GCST90001738	finn-b-DM_RETINOPATHY	Diabetic retinopathy (DM_RETINOPATHY) || id:finn-b-DM_RETINOPATHY	CD19 on unswitched memory B cell || id:ebi-a-GCST90001738	B cell	MR Egger	7	-0.028221789927902	0.0332614871163576	0.434897767055186	0.997735983892423	-0.0934143046759629	0.0369707248201589	0.972172724769981	0.910816066759899	1.03766264263302
464	ebi-a-GCST90001738	finn-b-DM_RETINOPATHY	Diabetic retinopathy (DM_RETINOPATHY) || id:finn-b-DM_RETINOPATHY	CD19 on unswitched memory B cell || id:ebi-a-GCST90001738	B cell	Weighted median	7	-0.0220456431954485	0.0300993575413568	0.463906746423539	0.980085751030348	-0.0810403839765078	0.0369490975856108	0.978195586059935	0.922156450348214	1.03764020110234
465	ebi-a-GCST90001738	finn-b-DM_RETINOPATHY	Diabetic retinopathy (DM_RETINOPATHY) || id:finn-b-DM_RETINOPATHY	CD19 on unswitched memory B cell || id:ebi-a-GCST90001738	B cell	Inverse variance weighted	7	-0.0132086530165713	0.0253310382631255	0.602059291205065	0.982936907085855	-0.0628574880122974	0.0364401819791547	0.986878198423299	0.939077293925177	1.03711226415918
466	ebi-a-GCST90001738	finn-b-DM_RETINOPATHY	Diabetic retinopathy (DM_RETINOPATHY) || id:finn-b-DM_RETINOPATHY	CD19 on unswitched memory B cell || id:ebi-a-GCST90001738	B cell	Simple mode	7	0.00459095027773473	0.0551814932599817	0.93640092700899	0.999832021127489	-0.103564776511829	0.112746677067299	1.0046015048356	0.901617617205976	1.11934834042555
467	ebi-a-GCST90001738	finn-b-DM_RETINOPATHY	Diabetic retinopathy (DM_RETINOPATHY) || id:finn-b-DM_RETINOPATHY	CD19 on unswitched memory B cell || id:ebi-a-GCST90001738	B cell	Weighted mode	7	-0.0274249883417761	0.0280219363908277	0.365526295428889	0.9883377635659	-0.0823479836677985	0.0274980069842462	0.972947662233765	0.920951426874276	1.02787956652504
468	ebi-a-GCST90001633	finn-b-DM_RETINOPATHY	Diabetic retinopathy (DM_RETINOPATHY) || id:finn-b-DM_RETINOPATHY	CD8dim Natural Killer T Absolute Count || id:ebi-a-GCST90001633	TBNK	MR Egger	7	-0.000602019371522608	0.0936066316952138	0.995117254275907	0.997735983892423	-0.184071017494142	0.182866978751096	0.99939816180578	0.831876723928475	1.20065468487209
469	ebi-a-GCST90001633	finn-b-DM_RETINOPATHY	Diabetic retinopathy (DM_RETINOPATHY) || id:finn-b-DM_RETINOPATHY	CD8dim Natural Killer T Absolute Count || id:ebi-a-GCST90001633	TBNK	Weighted median	7	0.00681733779609291	0.0458108256087674	0.881699617886235	0.980085751030348	-0.0829718803970911	0.0966065559892769	1.00684062874074	0.920377027492791	1.10142693852817
470	ebi-a-GCST90001633	finn-b-DM_RETINOPATHY	Diabetic retinopathy (DM_RETINOPATHY) || id:finn-b-DM_RETINOPATHY	CD8dim Natural Killer T Absolute Count || id:ebi-a-GCST90001633	TBNK	Inverse variance weighted	7	0.0218478181552228	0.0496796385178502	0.660100730357386	0.982936907085855	-0.0755242733397636	0.119219909650209	1.02208822936214	0.927257222631216	1.12661764514085
471	ebi-a-GCST90001633	finn-b-DM_RETINOPATHY	Diabetic retinopathy (DM_RETINOPATHY) || id:finn-b-DM_RETINOPATHY	CD8dim Natural Killer T Absolute Count || id:ebi-a-GCST90001633	TBNK	Simple mode	7	0.142679452687325	0.103762241101708	0.218249080778095	0.999832021127489	-0.0606945398720227	0.346053445246672	1.1533600359454	0.94111066765988	1.41347815748778
472	ebi-a-GCST90001633	finn-b-DM_RETINOPATHY	Diabetic retinopathy (DM_RETINOPATHY) || id:finn-b-DM_RETINOPATHY	CD8dim Natural Killer T Absolute Count || id:ebi-a-GCST90001633	TBNK	Weighted mode	7	-0.0419780468507071	0.049783196847034	0.431432156552856	0.9883377635659	-0.139553112670894	0.0555970189694796	0.958890831014991	0.869746827400614	1.05717157779422
473	ebi-a-GCST90001742	finn-b-DM_RETINOPATHY	Diabetic retinopathy (DM_RETINOPATHY) || id:finn-b-DM_RETINOPATHY	CD19 on transitional B cell || id:ebi-a-GCST90001742	B cell	MR Egger	4	-0.0675909565895077	0.0689081577892323	0.430077835939796	0.997735983892423	-0.202650945856403	0.0674690326773876	0.934642704836873	0.816563216461073	1.06979713033208
474	ebi-a-GCST90001742	finn-b-DM_RETINOPATHY	Diabetic retinopathy (DM_RETINOPATHY) || id:finn-b-DM_RETINOPATHY	CD19 on transitional B cell || id:ebi-a-GCST90001742	B cell	Weighted median	4	-0.0239585423076784	0.0294149723641188	0.415357651068776	0.980085751030348	-0.0816118881413513	0.0336948035259944	0.976326185149485	0.92162958466351	1.03426890333232
475	ebi-a-GCST90001742	finn-b-DM_RETINOPATHY	Diabetic retinopathy (DM_RETINOPATHY) || id:finn-b-DM_RETINOPATHY	CD19 on transitional B cell || id:ebi-a-GCST90001742	B cell	Inverse variance weighted	4	-0.021542983693045	0.0263266515344638	0.41318840536684	0.982936907085855	-0.0731432207005941	0.0300572533145041	0.97868740896585	0.929467701477253	1.03051353257995
476	ebi-a-GCST90001742	finn-b-DM_RETINOPATHY	Diabetic retinopathy (DM_RETINOPATHY) || id:finn-b-DM_RETINOPATHY	CD19 on transitional B cell || id:ebi-a-GCST90001742	B cell	Simple mode	4	-0.0252222666961213	0.0488383615413663	0.641200641299564	0.999832021127489	-0.120945455317199	0.0705009219249567	0.975093157206073	0.886082289352206	1.07304555869774
477	ebi-a-GCST90001742	finn-b-DM_RETINOPATHY	Diabetic retinopathy (DM_RETINOPATHY) || id:finn-b-DM_RETINOPATHY	CD19 on transitional B cell || id:ebi-a-GCST90001742	B cell	Weighted mode	4	-0.0291140799805368	0.029240678453765	0.392796344566917	0.9883377635659	-0.0864258097499162	0.0281976497888427	0.971305651616129	0.917203593824539	1.02859896669999
478	ebi-a-GCST90001758	finn-b-DM_RETINOPATHY	Diabetic retinopathy (DM_RETINOPATHY) || id:finn-b-DM_RETINOPATHY	CD20 on memory B cell || id:ebi-a-GCST90001758	B cell	MR Egger	9	0.0407553830561509	0.106759939693511	0.71397249041305	0.997735983892423	-0.168494098743132	0.250004864855433	1.04159728203582	0.84493624959007	1.28403166330096
479	ebi-a-GCST90001758	finn-b-DM_RETINOPATHY	Diabetic retinopathy (DM_RETINOPATHY) || id:finn-b-DM_RETINOPATHY	CD20 on memory B cell || id:ebi-a-GCST90001758	B cell	Weighted median	9	0.00623601585084256	0.0438128460528349	0.886816944974476	0.980085751030348	-0.0796371624127139	0.092109194114399	1.00625550027837	0.923451348466541	1.09648454520303
480	ebi-a-GCST90001758	finn-b-DM_RETINOPATHY	Diabetic retinopathy (DM_RETINOPATHY) || id:finn-b-DM_RETINOPATHY	CD20 on memory B cell || id:ebi-a-GCST90001758	B cell	Inverse variance weighted	9	-0.023641603018371	0.0342325392742181	0.489805720653323	0.982936907085855	-0.0907373799958385	0.0434541739590965	0.976635670318152	0.913257519102139	1.04441213194228
481	ebi-a-GCST90001758	finn-b-DM_RETINOPATHY	Diabetic retinopathy (DM_RETINOPATHY) || id:finn-b-DM_RETINOPATHY	CD20 on memory B cell || id:ebi-a-GCST90001758	B cell	Simple mode	9	-0.0228758949589354	0.0635203690273703	0.728069000084874	0.999832021127489	-0.147375818252581	0.10162402833471	0.977383774500196	0.86296959674017	1.10696720517707
482	ebi-a-GCST90001758	finn-b-DM_RETINOPATHY	Diabetic retinopathy (DM_RETINOPATHY) || id:finn-b-DM_RETINOPATHY	CD20 on memory B cell || id:ebi-a-GCST90001758	B cell	Weighted mode	9	0.0045089008911553	0.0454919919999302	0.923486204276799	0.9883377635659	-0.0846554034287079	0.0936732052110184	1.00451908127982	0.918828855126812	1.09820080097069
483	ebi-a-GCST90001736	finn-b-DM_RETINOPATHY	Diabetic retinopathy (DM_RETINOPATHY) || id:finn-b-DM_RETINOPATHY	CD19 on memory B cell || id:ebi-a-GCST90001736	B cell	MR Egger	6	-0.0326238106347131	0.0397297195450417	0.457684841513114	0.997735983892423	-0.110494060942995	0.0452464396735687	0.967902605776513	0.895391647955734	1.04628567443962
484	ebi-a-GCST90001736	finn-b-DM_RETINOPATHY	Diabetic retinopathy (DM_RETINOPATHY) || id:finn-b-DM_RETINOPATHY	CD19 on memory B cell || id:ebi-a-GCST90001736	B cell	Weighted median	6	-0.0188065238228736	0.0290636794313768	0.5175802101024	0.980085751030348	-0.0757713355083722	0.0381582878626251	0.981369215440331	0.927028160748362	1.03889566443861
485	ebi-a-GCST90001736	finn-b-DM_RETINOPATHY	Diabetic retinopathy (DM_RETINOPATHY) || id:finn-b-DM_RETINOPATHY	CD19 on memory B cell || id:ebi-a-GCST90001736	B cell	Inverse variance weighted	6	-0.00495913698681857	0.0294798263021594	0.866409123836831	0.9835600328627	-0.062739596539051	0.0528213225654139	0.995053139231475	0.939188009656942	1.05424125916608
486	ebi-a-GCST90001736	finn-b-DM_RETINOPATHY	Diabetic retinopathy (DM_RETINOPATHY) || id:finn-b-DM_RETINOPATHY	CD19 on memory B cell || id:ebi-a-GCST90001736	B cell	Simple mode	6	0.0437121724852043	0.0642530428986271	0.526524914665513	0.999832021127489	-0.0822237915961049	0.169648136566513	1.04468162349569	0.921065808842428	1.18488785925208
487	ebi-a-GCST90001736	finn-b-DM_RETINOPATHY	Diabetic retinopathy (DM_RETINOPATHY) || id:finn-b-DM_RETINOPATHY	CD19 on memory B cell || id:ebi-a-GCST90001736	B cell	Weighted mode	6	-0.0213392013693293	0.0296116965743183	0.503408254090468	0.9883377635659	-0.0793781266549932	0.0366997239163346	0.978886868482712	0.923690586370557	1.0373814732193
488	ebi-a-GCST90002069	finn-b-DM_RETINOPATHY	Diabetic retinopathy (DM_RETINOPATHY) || id:finn-b-DM_RETINOPATHY	CD4 on CD39+ secreting CD4 regulatory T cell || id:ebi-a-GCST90002069	Treg	MR Egger	5	0.697729715907998	0.519429561023832	0.271763442505283	0.997735983892423	-0.320352223698714	1.71581165551471	2.00918610244029	0.725893315212329	5.56118744950611
489	ebi-a-GCST90002069	finn-b-DM_RETINOPATHY	Diabetic retinopathy (DM_RETINOPATHY) || id:finn-b-DM_RETINOPATHY	CD4 on CD39+ secreting CD4 regulatory T cell || id:ebi-a-GCST90002069	Treg	Weighted median	5	-0.0095024799134033	0.0415034603278798	0.818902859024002	0.980085751030348	-0.0908492621560476	0.071844302329241	0.990542525980168	0.913155347593766	1.07448803575497
490	ebi-a-GCST90002069	finn-b-DM_RETINOPATHY	Diabetic retinopathy (DM_RETINOPATHY) || id:finn-b-DM_RETINOPATHY	CD4 on CD39+ secreting CD4 regulatory T cell || id:ebi-a-GCST90002069	Treg	Inverse variance weighted	5	-0.163186728272896	0.167506233291204	0.329950855753922	0.982936907085855	-0.491498945523656	0.165125488977865	0.849432560529927	0.611708788485466	1.17954112883498
491	ebi-a-GCST90002069	finn-b-DM_RETINOPATHY	Diabetic retinopathy (DM_RETINOPATHY) || id:finn-b-DM_RETINOPATHY	CD4 on CD39+ secreting CD4 regulatory T cell || id:ebi-a-GCST90002069	Treg	Simple mode	5	0.00301451250227558	0.0598792504415192	0.96226253018509	0.999832021127489	-0.114348818363102	0.120377843367653	1.00301906071415	0.891946774198871	1.12792294928082
492	ebi-a-GCST90002069	finn-b-DM_RETINOPATHY	Diabetic retinopathy (DM_RETINOPATHY) || id:finn-b-DM_RETINOPATHY	CD4 on CD39+ secreting CD4 regulatory T cell || id:ebi-a-GCST90002069	Treg	Weighted mode	5	-0.0075958166120651	0.0407391228699529	0.861165976011814	0.9883377635659	-0.0874444974371728	0.0722528642130427	0.992432958699513	0.916269725557613	1.07492712030148
493	ebi-a-GCST90001755	finn-b-DM_RETINOPATHY	Diabetic retinopathy (DM_RETINOPATHY) || id:finn-b-DM_RETINOPATHY	CD20 on IgD- CD38- B cell || id:ebi-a-GCST90001755	B cell	MR Egger	5	-0.145099058787088	0.282740689054237	0.643221335053162	0.997735983892423	-0.699270809333392	0.409072691759217	0.864936609295519	0.496947541214132	1.50542114821989
494	ebi-a-GCST90001755	finn-b-DM_RETINOPATHY	Diabetic retinopathy (DM_RETINOPATHY) || id:finn-b-DM_RETINOPATHY	CD20 on IgD- CD38- B cell || id:ebi-a-GCST90001755	B cell	Weighted median	5	0.00788383536590416	0.0484978780867058	0.870864553694592	0.980085751030348	-0.0871720056840392	0.102939676415847	1.00791499462695	0.916519435521881	1.10842454291803
495	ebi-a-GCST90001755	finn-b-DM_RETINOPATHY	Diabetic retinopathy (DM_RETINOPATHY) || id:finn-b-DM_RETINOPATHY	CD20 on IgD- CD38- B cell || id:ebi-a-GCST90001755	B cell	Inverse variance weighted	5	0.00431134871527495	0.043437680369949	0.920936871423644	0.995711470368517	-0.0808265048098252	0.0894492022403751	1.00432065594992	0.922353701494569	1.09357178090493
496	ebi-a-GCST90001755	finn-b-DM_RETINOPATHY	Diabetic retinopathy (DM_RETINOPATHY) || id:finn-b-DM_RETINOPATHY	CD20 on IgD- CD38- B cell || id:ebi-a-GCST90001755	B cell	Simple mode	5	0.0011838565877681	0.0655979997723812	0.986465559895709	0.999832021127489	-0.127388222966099	0.129755936141635	1.00118455762259	0.88039181792065	1.138550470391
497	ebi-a-GCST90001755	finn-b-DM_RETINOPATHY	Diabetic retinopathy (DM_RETINOPATHY) || id:finn-b-DM_RETINOPATHY	CD20 on IgD- CD38- B cell || id:ebi-a-GCST90001755	B cell	Weighted mode	5	0.0100530330916084	0.0532923728517879	0.85955971657664	0.9883377635659	-0.0944000176978959	0.114506083881113	1.01010373458762	0.909918705845136	1.12131946301751
498	ebi-a-GCST90001791	finn-b-DM_RETINOPATHY	Diabetic retinopathy (DM_RETINOPATHY) || id:finn-b-DM_RETINOPATHY	CD25 on naive-mature B cell || id:ebi-a-GCST90001791	B cell	MR Egger	6	-0.146891324201665	0.0621145002878321	0.0772534664737706	0.997735983892423	-0.268635744765816	-0.0251469036375141	0.863387801676634	0.764421649528871	0.975166645977962
499	ebi-a-GCST90001791	finn-b-DM_RETINOPATHY	Diabetic retinopathy (DM_RETINOPATHY) || id:finn-b-DM_RETINOPATHY	CD25 on naive-mature B cell || id:ebi-a-GCST90001791	B cell	Weighted median	6	-0.0290997391322429	0.0428928015800218	0.497499451337597	0.980085751030348	-0.113169630229086	0.0549701519645998	0.971319581063006	0.892999167614149	1.05650907948446
500	ebi-a-GCST90001791	finn-b-DM_RETINOPATHY	Diabetic retinopathy (DM_RETINOPATHY) || id:finn-b-DM_RETINOPATHY	CD25 on naive-mature B cell || id:ebi-a-GCST90001791	B cell	Inverse variance weighted	6	-0.00168456321859049	0.0458515406685911	0.970692704050695	0.998179058957431	-0.091553582929029	0.088184456491848	0.998316854861635	0.912512419753791	1.09218956490448
501	ebi-a-GCST90001791	finn-b-DM_RETINOPATHY	Diabetic retinopathy (DM_RETINOPATHY) || id:finn-b-DM_RETINOPATHY	CD25 on naive-mature B cell || id:ebi-a-GCST90001791	B cell	Simple mode	6	-0.0149787730211939	0.0759401211257064	0.85140376049387	0.999832021127489	-0.163821410427578	0.133863864385191	0.985132850775266	0.848893611890785	1.14323717375489
502	ebi-a-GCST90001791	finn-b-DM_RETINOPATHY	Diabetic retinopathy (DM_RETINOPATHY) || id:finn-b-DM_RETINOPATHY	CD25 on naive-mature B cell || id:ebi-a-GCST90001791	B cell	Weighted mode	6	-0.0427435414594064	0.045994694038137	0.395379158801135	0.9883377635659	-0.132893141774155	0.0474060588553422	0.958157086128225	0.875558647753809	1.04854769472379
503	ebi-a-GCST90001423	finn-b-DM_RETINOPATHY	Diabetic retinopathy (DM_RETINOPATHY) || id:finn-b-DM_RETINOPATHY	CD20- CD38- B cell Absolute Count || id:ebi-a-GCST90001423	B cell	Wald ratio	1	0.0929593754517855	0.0630331068382247	0.140274216563216	0.751151701768111	-0.0305855139511349	0.216504264854706	1.09741715228649	0.969877490464603	1.24172838113367
504	ebi-a-GCST90001491	finn-b-DM_RETINOPATHY	Diabetic retinopathy (DM_RETINOPATHY) || id:finn-b-DM_RETINOPATHY	CD39+ activated CD4 regulatory T cell %CD4 regulatory T cell || id:ebi-a-GCST90001491	Treg	MR Egger	6	0.00173269744855448	0.0218843710959252	0.940696092234386	0.997735983892423	-0.0411606698994589	0.0446260647965678	1.00173419943615	0.959674926686236	1.04563678639076
505	ebi-a-GCST90001491	finn-b-DM_RETINOPATHY	Diabetic retinopathy (DM_RETINOPATHY) || id:finn-b-DM_RETINOPATHY	CD39+ activated CD4 regulatory T cell %CD4 regulatory T cell || id:ebi-a-GCST90001491	Treg	Weighted median	6	-0.0126911330885658	0.0134621616951107	0.345820947659174	0.980085751030348	-0.0390769700109828	0.0136947038338511	0.98738905973655	0.961676686032538	1.01378890582198
506	ebi-a-GCST90001491	finn-b-DM_RETINOPATHY	Diabetic retinopathy (DM_RETINOPATHY) || id:finn-b-DM_RETINOPATHY	CD39+ activated CD4 regulatory T cell %CD4 regulatory T cell || id:ebi-a-GCST90001491	Treg	Inverse variance weighted	6	-0.0132705235955228	0.0126945952790864	0.295852923486818	0.982936907085855	-0.0381519303425322	0.0116108831514865	0.986817141586638	0.962566686694836	1.01167855109653
507	ebi-a-GCST90001491	finn-b-DM_RETINOPATHY	Diabetic retinopathy (DM_RETINOPATHY) || id:finn-b-DM_RETINOPATHY	CD39+ activated CD4 regulatory T cell %CD4 regulatory T cell || id:ebi-a-GCST90001491	Treg	Simple mode	6	-0.00880318152576426	0.0323825605287689	0.796605641776065	0.999832021127489	-0.0722730001621514	0.0546666371106229	0.991235453024618	0.930276895398417	1.05618846194403
508	ebi-a-GCST90001491	finn-b-DM_RETINOPATHY	Diabetic retinopathy (DM_RETINOPATHY) || id:finn-b-DM_RETINOPATHY	CD39+ activated CD4 regulatory T cell %CD4 regulatory T cell || id:ebi-a-GCST90001491	Treg	Weighted mode	6	-0.00991794341029081	0.0142446653646376	0.517298930749633	0.9883377635659	-0.0378374875249805	0.0180016007043989	0.990131077195402	0.962869406467417	1.01816460616905
509	ebi-a-GCST90001877	finn-b-DM_RETINOPATHY	Diabetic retinopathy (DM_RETINOPATHY) || id:finn-b-DM_RETINOPATHY	HVEM on naive CD4+ T cell || id:ebi-a-GCST90001877	Maturation stages of T cell	Inverse variance weighted	2	0.0123791942281491	0.0383205583611819	0.746662556665246	0.982936907085855	-0.0627291001597674	0.0874874886160656	1.01245613360774	0.939197867782247	1.09142860907516
510	ebi-a-GCST90002098	finn-b-DM_RETINOPATHY	Diabetic retinopathy (DM_RETINOPATHY) || id:finn-b-DM_RETINOPATHY	CD45RA on naive CD4+ T cell || id:ebi-a-GCST90002098	Maturation stages of T cell	MR Egger	11	-0.0477043870504586	0.0190392247641658	0.0335529659528386	0.997735983892423	-0.0850212675882236	-0.0103875065126936	0.953415587417473	0.918492750068139	0.989666257314682
511	ebi-a-GCST90002098	finn-b-DM_RETINOPATHY	Diabetic retinopathy (DM_RETINOPATHY) || id:finn-b-DM_RETINOPATHY	CD45RA on naive CD4+ T cell || id:ebi-a-GCST90002098	Maturation stages of T cell	Weighted median	11	-0.036779447406456	0.0167050128875647	0.0276864198588843	0.61062827910978	-0.0695212726660828	-0.00403762214682921	0.963888700060029	0.932840289173507	0.995970518090052
512	ebi-a-GCST90002098	finn-b-DM_RETINOPATHY	Diabetic retinopathy (DM_RETINOPATHY) || id:finn-b-DM_RETINOPATHY	CD45RA on naive CD4+ T cell || id:ebi-a-GCST90002098	Maturation stages of T cell	Inverse variance weighted	11	-0.0267332302332796	0.0133948924983895	0.045958104909433	0.772099489665523	-0.0529872195301231	-0.00047924093643616	0.973620939513919	0.948392133301934	0.999520873881159
513	ebi-a-GCST90002098	finn-b-DM_RETINOPATHY	Diabetic retinopathy (DM_RETINOPATHY) || id:finn-b-DM_RETINOPATHY	CD45RA on naive CD4+ T cell || id:ebi-a-GCST90002098	Maturation stages of T cell	Simple mode	11	-0.0272206188033354	0.0224418396918962	0.253026883105281	0.999832021127489	-0.0712066245994519	0.0167653869927811	0.973146523418315	0.931269449069646	1.0169067147937
514	ebi-a-GCST90002098	finn-b-DM_RETINOPATHY	Diabetic retinopathy (DM_RETINOPATHY) || id:finn-b-DM_RETINOPATHY	CD45RA on naive CD4+ T cell || id:ebi-a-GCST90002098	Maturation stages of T cell	Weighted mode	11	-0.0321481445639495	0.01604137223234	0.0728910507451196	0.9883377635659	-0.063589234139336	-0.000707054988563098	0.968363113721204	0.938390379106637	0.999293194915913
515	ebi-a-GCST90002052	finn-b-DM_RETINOPATHY	Diabetic retinopathy (DM_RETINOPATHY) || id:finn-b-DM_RETINOPATHY	CD45 on Immature Myeloid-Derived Suppressor Cells || id:ebi-a-GCST90002052	Myeloid cell	MR Egger	3	-0.0405940065569874	0.0614419215960717	0.628307732627203	0.997735983892423	-0.161020172885288	0.0798321597713131	0.960218893396319	0.851274898263068	1.08310526378322
516	ebi-a-GCST90002052	finn-b-DM_RETINOPATHY	Diabetic retinopathy (DM_RETINOPATHY) || id:finn-b-DM_RETINOPATHY	CD45 on Immature Myeloid-Derived Suppressor Cells || id:ebi-a-GCST90002052	Myeloid cell	Weighted median	3	0.00744916779512997	0.0229109958459898	0.745078862238289	0.980085751030348	-0.0374563840630101	0.0523547196532701	1.00747698186655	0.963236429264034	1.05374946187039
517	ebi-a-GCST90002052	finn-b-DM_RETINOPATHY	Diabetic retinopathy (DM_RETINOPATHY) || id:finn-b-DM_RETINOPATHY	CD45 on Immature Myeloid-Derived Suppressor Cells || id:ebi-a-GCST90002052	Myeloid cell	Inverse variance weighted	3	0.0120750282081822	0.022319490342025	0.588501902559729	0.982936907085855	-0.0316711728621867	0.0558212292785512	1.01214822568513	0.96882510569327	1.05740863313455
518	ebi-a-GCST90002052	finn-b-DM_RETINOPATHY	Diabetic retinopathy (DM_RETINOPATHY) || id:finn-b-DM_RETINOPATHY	CD45 on Immature Myeloid-Derived Suppressor Cells || id:ebi-a-GCST90002052	Myeloid cell	Simple mode	3	0.00638877796896577	0.0427992089789151	0.895030980641749	0.999832021127489	-0.0774976716297079	0.0902752275676394	1.00640922974168	0.925429179135937	1.09447547207766
519	ebi-a-GCST90002052	finn-b-DM_RETINOPATHY	Diabetic retinopathy (DM_RETINOPATHY) || id:finn-b-DM_RETINOPATHY	CD45 on Immature Myeloid-Derived Suppressor Cells || id:ebi-a-GCST90002052	Myeloid cell	Weighted mode	3	0.00675672936820607	0.0217620034690356	0.785562560244405	0.9883377635659	-0.0358967974311037	0.0494102561675158	1.00677960756231	0.964739851976729	1.05065129850962
520	ebi-a-GCST90002081	finn-b-DM_RETINOPATHY	Diabetic retinopathy (DM_RETINOPATHY) || id:finn-b-DM_RETINOPATHY	SSC-A on CD4+ T cell || id:ebi-a-GCST90002081	TBNK	MR Egger	3	-2.32730231827164	2.85504406429731	0.564607150764082	0.997735983892423	-7.92318868429436	3.26858404775109	0.0975585744015285	0.000362245396726186	26.2741101067815
521	ebi-a-GCST90002081	finn-b-DM_RETINOPATHY	Diabetic retinopathy (DM_RETINOPATHY) || id:finn-b-DM_RETINOPATHY	SSC-A on CD4+ T cell || id:ebi-a-GCST90002081	TBNK	Weighted median	3	-0.719376996049491	0.0976576244332986	0.000000000000175406755573486	0.0000000000167074934683746	-0.910785939938756	-0.527968052160225	0.487055599020505	0.402207988457014	0.58980220021805
522	ebi-a-GCST90002081	finn-b-DM_RETINOPATHY	Diabetic retinopathy (DM_RETINOPATHY) || id:finn-b-DM_RETINOPATHY	SSC-A on CD4+ T cell || id:ebi-a-GCST90002081	TBNK	Inverse variance weighted	3	-0.740263473952032	0.0863815416738944	0.0000000000000000103759397060883	0.0000000000000017846616294472	-0.909571295632865	-0.570955652271199	0.47698822499096	0.40269682492109	0.564985251186446
523	ebi-a-GCST90002081	finn-b-DM_RETINOPATHY	Diabetic retinopathy (DM_RETINOPATHY) || id:finn-b-DM_RETINOPATHY	SSC-A on CD4+ T cell || id:ebi-a-GCST90002081	TBNK	Simple mode	3	-0.717179124103148	0.103888481829413	0.020345392017227	0.999832021127489	-0.920800548488798	-0.513557699717499	0.488127262115626	0.398200134935366	0.598362991662902
524	ebi-a-GCST90002081	finn-b-DM_RETINOPATHY	Diabetic retinopathy (DM_RETINOPATHY) || id:finn-b-DM_RETINOPATHY	SSC-A on CD4+ T cell || id:ebi-a-GCST90002081	TBNK	Weighted mode	3	-0.722198066530266	0.0923937209727118	0.0159759524909252	0.9883377635659	-0.903289759636781	-0.541106373423751	0.485683517127444	0.405234340927703	0.582103871723369
525	ebi-a-GCST90002029	finn-b-DM_RETINOPATHY	Diabetic retinopathy (DM_RETINOPATHY) || id:finn-b-DM_RETINOPATHY	CD39 on CD39+ CD8+ T cell || id:ebi-a-GCST90002029	Treg	Inverse variance weighted	2	-0.0907536243892905	0.0497535391293099	0.0681424434466312	0.786078159993837	-0.188270561082738	0.00676331230415685	0.91324268390817	0.828390546666249	1.0067862351498
526	ebi-a-GCST90001398	finn-b-DM_RETINOPATHY	Diabetic retinopathy (DM_RETINOPATHY) || id:finn-b-DM_RETINOPATHY	Unswitched memory B cell Absolute Count || id:ebi-a-GCST90001398	B cell	MR Egger	6	0.00761210904675413	0.0833774939375628	0.931645946376442	0.997735983892423	-0.155807779070869	0.171031997164377	1.00764115480187	0.85572366256051	1.18652871396862
527	ebi-a-GCST90001398	finn-b-DM_RETINOPATHY	Diabetic retinopathy (DM_RETINOPATHY) || id:finn-b-DM_RETINOPATHY	Unswitched memory B cell Absolute Count || id:ebi-a-GCST90001398	B cell	Weighted median	6	-0.034380792167752	0.0568930501804395	0.545640444833136	0.980085751030348	-0.145891170521413	0.0771295861859093	0.966203511847801	0.864251754134562	1.08018204399464
528	ebi-a-GCST90001398	finn-b-DM_RETINOPATHY	Diabetic retinopathy (DM_RETINOPATHY) || id:finn-b-DM_RETINOPATHY	Unswitched memory B cell Absolute Count || id:ebi-a-GCST90001398	B cell	Inverse variance weighted	6	-0.019030376258629	0.0435701691790304	0.662274271328486	0.982936907085855	-0.104427907849529	0.0663671553322706	0.981149558137408	0.900839738539963	1.06861899431019
529	ebi-a-GCST90001398	finn-b-DM_RETINOPATHY	Diabetic retinopathy (DM_RETINOPATHY) || id:finn-b-DM_RETINOPATHY	Unswitched memory B cell Absolute Count || id:ebi-a-GCST90001398	B cell	Simple mode	6	-0.0137265046040367	0.0767424541726592	0.865065912434699	0.999832021127489	-0.164141714782449	0.136688705574375	0.986367274284467	0.848621751111495	1.14647120287109
530	ebi-a-GCST90001398	finn-b-DM_RETINOPATHY	Diabetic retinopathy (DM_RETINOPATHY) || id:finn-b-DM_RETINOPATHY	Unswitched memory B cell Absolute Count || id:ebi-a-GCST90001398	B cell	Weighted mode	6	-0.0387313788872551	0.0593418299579571	0.542774686459031	0.9883377635659	-0.155041365604851	0.0775786078303407	0.962009090393816	0.856379752084495	1.08066717802201
531	ebi-a-GCST90001647	finn-b-DM_RETINOPATHY	Diabetic retinopathy (DM_RETINOPATHY) || id:finn-b-DM_RETINOPATHY	Natural Killer %lymphocyte || id:ebi-a-GCST90001647	TBNK	MR Egger	4	-0.0196346753701955	0.0860424426022794	0.840700478155203	0.997735983892423	-0.188277862870663	0.149008512130272	0.980556829441861	0.828384497956242	1.16068286905082
532	ebi-a-GCST90001647	finn-b-DM_RETINOPATHY	Diabetic retinopathy (DM_RETINOPATHY) || id:finn-b-DM_RETINOPATHY	Natural Killer %lymphocyte || id:ebi-a-GCST90001647	TBNK	Weighted median	4	-0.010669726087741	0.0381695050848324	0.7798340108903	0.980085751030348	-0.0854819560540125	0.0641425038785305	0.989386993532811	0.918069708504938	1.06624433188847
533	ebi-a-GCST90001647	finn-b-DM_RETINOPATHY	Diabetic retinopathy (DM_RETINOPATHY) || id:finn-b-DM_RETINOPATHY	Natural Killer %lymphocyte || id:ebi-a-GCST90001647	TBNK	Inverse variance weighted	4	-0.0218774048121134	0.0435730641086716	0.615607361109194	0.982936907085855	-0.10728061046511	0.0635258008408828	0.978360169948195	0.898273572655945	1.06558697848688
534	ebi-a-GCST90001647	finn-b-DM_RETINOPATHY	Diabetic retinopathy (DM_RETINOPATHY) || id:finn-b-DM_RETINOPATHY	Natural Killer %lymphocyte || id:ebi-a-GCST90001647	TBNK	Simple mode	4	-0.0246557248145371	0.0505861850995323	0.659370353870138	0.999832021127489	-0.12380464760962	0.0744931979805461	0.975645744835314	0.883552428103395	1.07733801542319
535	ebi-a-GCST90001647	finn-b-DM_RETINOPATHY	Diabetic retinopathy (DM_RETINOPATHY) || id:finn-b-DM_RETINOPATHY	Natural Killer %lymphocyte || id:ebi-a-GCST90001647	TBNK	Weighted mode	4	-0.0100243296545057	0.0353357261104582	0.795101092174675	0.9883377635659	-0.0792823528310038	0.0592336935219923	0.990025746471788	0.923779055986666	1.06102316601035
536	ebi-a-GCST90001798	finn-b-DM_RETINOPATHY	Diabetic retinopathy (DM_RETINOPATHY) || id:finn-b-DM_RETINOPATHY	CD27 on CD24+ CD27+ B cell || id:ebi-a-GCST90001798	B cell	MR Egger	12	-0.00700239536836918	0.0499832641218777	0.891366672507231	0.997735983892423	-0.104969593047249	0.0909648023105111	0.993022064276744	0.900351899127701	1.09523045499856
537	ebi-a-GCST90001798	finn-b-DM_RETINOPATHY	Diabetic retinopathy (DM_RETINOPATHY) || id:finn-b-DM_RETINOPATHY	CD27 on CD24+ CD27+ B cell || id:ebi-a-GCST90001798	B cell	Weighted median	12	-0.0141162650749968	0.0226180612287849	0.532552243869731	0.980085751030348	-0.0584476650834152	0.0302151349334216	0.985982902222486	0.943227602845881	1.03067624456907
538	ebi-a-GCST90001798	finn-b-DM_RETINOPATHY	Diabetic retinopathy (DM_RETINOPATHY) || id:finn-b-DM_RETINOPATHY	CD27 on CD24+ CD27+ B cell || id:ebi-a-GCST90001798	B cell	Inverse variance weighted	12	-0.00402148660801474	0.0229937949761372	0.861162589013698	0.9835600328627	-0.0490893247612436	0.0410463515452141	0.995986588740659	0.952096080145006	1.04190039811967
539	ebi-a-GCST90001798	finn-b-DM_RETINOPATHY	Diabetic retinopathy (DM_RETINOPATHY) || id:finn-b-DM_RETINOPATHY	CD27 on CD24+ CD27+ B cell || id:ebi-a-GCST90001798	B cell	Simple mode	12	-0.0225825080958658	0.0404246802330111	0.587604401123365	0.999832021127489	-0.101814881352568	0.0566498651608359	0.977670568128496	0.903196734751949	1.05828520299866
540	ebi-a-GCST90001798	finn-b-DM_RETINOPATHY	Diabetic retinopathy (DM_RETINOPATHY) || id:finn-b-DM_RETINOPATHY	CD27 on CD24+ CD27+ B cell || id:ebi-a-GCST90001798	B cell	Weighted mode	12	-0.0181912276596197	0.0218210587277358	0.42220916028871	0.9883377635659	-0.0609605027659818	0.0245780474467424	0.98197323395941	0.940860400425548	1.02488257745417
541	ebi-a-GCST90002100	finn-b-DM_RETINOPATHY	Diabetic retinopathy (DM_RETINOPATHY) || id:finn-b-DM_RETINOPATHY	CD45RA on naive CD8+ T cell || id:ebi-a-GCST90002100	Maturation stages of T cell	MR Egger	3	-0.081087430250353	0.0467118504018522	0.332720617207627	0.997735983892423	-0.172642657037983	0.0104677965372773	0.922113067343835	0.841438243161883	1.0105227755885
542	ebi-a-GCST90002100	finn-b-DM_RETINOPATHY	Diabetic retinopathy (DM_RETINOPATHY) || id:finn-b-DM_RETINOPATHY	CD45RA on naive CD8+ T cell || id:ebi-a-GCST90002100	Maturation stages of T cell	Weighted median	3	-0.0380658386148109	0.0410567377312379	0.353847593905441	0.980085751030348	-0.118537044568037	0.0424053673384155	0.962649559291212	0.888218911361452	1.04331731980705
543	ebi-a-GCST90002100	finn-b-DM_RETINOPATHY	Diabetic retinopathy (DM_RETINOPATHY) || id:finn-b-DM_RETINOPATHY	CD45RA on naive CD8+ T cell || id:ebi-a-GCST90002100	Maturation stages of T cell	Inverse variance weighted	3	-0.0335485406668758	0.0357421107367847	0.347921847131851	0.982936907085855	-0.103603077710974	0.0365059963772222	0.967007970880373	0.901583084831387	1.03718052332477
544	ebi-a-GCST90002100	finn-b-DM_RETINOPATHY	Diabetic retinopathy (DM_RETINOPATHY) || id:finn-b-DM_RETINOPATHY	CD45RA on naive CD8+ T cell || id:ebi-a-GCST90002100	Maturation stages of T cell	Simple mode	3	-0.0472546391065325	0.0514759776120672	0.455530772195496	0.999832021127489	-0.148147555226184	0.0536382770131192	0.953844480557296	0.86230386811201	1.05510287815552
545	ebi-a-GCST90002100	finn-b-DM_RETINOPATHY	Diabetic retinopathy (DM_RETINOPATHY) || id:finn-b-DM_RETINOPATHY	CD45RA on naive CD8+ T cell || id:ebi-a-GCST90002100	Maturation stages of T cell	Weighted mode	3	-0.0428440368382608	0.0476550785561851	0.4635108900274	0.9883377635659	-0.136247990808384	0.0505599171318619	0.958060800607059	0.872626202376145	1.0518598858944
546	ebi-a-GCST90001883	finn-b-DM_RETINOPATHY	Diabetic retinopathy (DM_RETINOPATHY) || id:finn-b-DM_RETINOPATHY	CD16-CD56 on Natural Killer T || id:ebi-a-GCST90001883	TBNK	MR Egger	5	0.129505868431226	0.129635199086288	0.391414950037228	0.997735983892423	-0.124579121777899	0.383590858640351	1.1382657912777	0.88286840448501	1.46754488552438
547	ebi-a-GCST90001883	finn-b-DM_RETINOPATHY	Diabetic retinopathy (DM_RETINOPATHY) || id:finn-b-DM_RETINOPATHY	CD16-CD56 on Natural Killer T || id:ebi-a-GCST90001883	TBNK	Weighted median	5	-0.0619701106532054	0.0405740653153151	0.126678216834098	0.861864296674844	-0.141495278671223	0.0175550573648121	0.939910979696476	0.868059273968447	1.01771005304195
548	ebi-a-GCST90001883	finn-b-DM_RETINOPATHY	Diabetic retinopathy (DM_RETINOPATHY) || id:finn-b-DM_RETINOPATHY	CD16-CD56 on Natural Killer T || id:ebi-a-GCST90001883	TBNK	Inverse variance weighted	5	-0.0281845568809765	0.0545842559959594	0.605610283790148	0.982936907085855	-0.135169698633057	0.0788005848711039	0.972208922396531	0.873567655871901	1.08198853567219
549	ebi-a-GCST90001883	finn-b-DM_RETINOPATHY	Diabetic retinopathy (DM_RETINOPATHY) || id:finn-b-DM_RETINOPATHY	CD16-CD56 on Natural Killer T || id:ebi-a-GCST90001883	TBNK	Simple mode	5	-0.0974797407106403	0.0797364264428197	0.288616194883531	0.999832021127489	-0.253763136538567	0.0588036551172863	0.907120718990774	0.775875556853255	1.06056698339573
550	ebi-a-GCST90001883	finn-b-DM_RETINOPATHY	Diabetic retinopathy (DM_RETINOPATHY) || id:finn-b-DM_RETINOPATHY	CD16-CD56 on Natural Killer T || id:ebi-a-GCST90001883	TBNK	Weighted mode	5	-0.0740480815397779	0.0401499544816594	0.138906052709908	0.9883377635659	-0.15274199232383	0.00464582924427459	0.92862704294975	0.8583511544312	1.00465663784077
551	ebi-a-GCST90001637	finn-b-DM_RETINOPATHY	Diabetic retinopathy (DM_RETINOPATHY) || id:finn-b-DM_RETINOPATHY	CD4-CD8- Natural Killer T %T cell || id:ebi-a-GCST90001637	TBNK	MR Egger	5	0.0265966551769976	0.0968987542308614	0.801532661335882	0.997735983892423	-0.163324903115491	0.216518213469486	1.02695350283741	0.849315198428012	1.24174570164531
552	ebi-a-GCST90001637	finn-b-DM_RETINOPATHY	Diabetic retinopathy (DM_RETINOPATHY) || id:finn-b-DM_RETINOPATHY	CD4-CD8- Natural Killer T %T cell || id:ebi-a-GCST90001637	TBNK	Weighted median	5	-0.0354237423819318	0.0460995171633681	0.442238328158275	0.980085751030348	-0.125778796022133	0.0549313112582697	0.96519633499713	0.881809885065298	1.05646804472248
553	ebi-a-GCST90001637	finn-b-DM_RETINOPATHY	Diabetic retinopathy (DM_RETINOPATHY) || id:finn-b-DM_RETINOPATHY	CD4-CD8- Natural Killer T %T cell || id:ebi-a-GCST90001637	TBNK	Inverse variance weighted	5	0.000469904654173649	0.0535149101074562	0.992994011390487	0.998800993913239	-0.104419319156441	0.105359128464788	1.00047001507666	0.900847475609225	1.11110956978658
554	ebi-a-GCST90001637	finn-b-DM_RETINOPATHY	Diabetic retinopathy (DM_RETINOPATHY) || id:finn-b-DM_RETINOPATHY	CD4-CD8- Natural Killer T %T cell || id:ebi-a-GCST90001637	TBNK	Simple mode	5	-0.073870196071654	0.0765454398264985	0.389169151276548	0.999832021127489	-0.223899258131591	0.0761588659882832	0.928792246899253	0.79939566292568	1.07913399822931
555	ebi-a-GCST90001637	finn-b-DM_RETINOPATHY	Diabetic retinopathy (DM_RETINOPATHY) || id:finn-b-DM_RETINOPATHY	CD4-CD8- Natural Killer T %T cell || id:ebi-a-GCST90001637	TBNK	Weighted mode	5	-0.0495940450903066	0.0481467855348446	0.361188907473344	0.9883377635659	-0.143961744738602	0.0447736545579888	0.951615659147456	0.865920873454955	1.04579112306357
556	ebi-a-GCST90001499	finn-b-DM_RETINOPATHY	Diabetic retinopathy (DM_RETINOPATHY) || id:finn-b-DM_RETINOPATHY	Activated & resting CD4 regulatory T cell %CD4 regulatory T cell || id:ebi-a-GCST90001499	Treg	MR Egger	9	-0.0388873635675286	0.0195953471913617	0.0875961208592676	0.997735983892423	-0.0772942440625975	-0.000480483072459646	0.96185904341625	0.925617456092093	0.999519632341046
557	ebi-a-GCST90001499	finn-b-DM_RETINOPATHY	Diabetic retinopathy (DM_RETINOPATHY) || id:finn-b-DM_RETINOPATHY	Activated & resting CD4 regulatory T cell %CD4 regulatory T cell || id:ebi-a-GCST90001499	Treg	Weighted median	9	-0.0253723578791915	0.0133154632993705	0.0567176182779561	0.650615449582659	-0.0514706659459577	0.000725950187574629	0.974946815303094	0.949831511962448	1.00072621375319
558	ebi-a-GCST90001499	finn-b-DM_RETINOPATHY	Diabetic retinopathy (DM_RETINOPATHY) || id:finn-b-DM_RETINOPATHY	Activated & resting CD4 regulatory T cell %CD4 regulatory T cell || id:ebi-a-GCST90001499	Treg	Inverse variance weighted	9	-0.0244756029549931	0.0147780252927602	0.097678070264911	0.786078159993837	-0.0534405325288031	0.00448932661881699	0.975821495788949	0.947962312249158	1.00449941874219
559	ebi-a-GCST90001499	finn-b-DM_RETINOPATHY	Diabetic retinopathy (DM_RETINOPATHY) || id:finn-b-DM_RETINOPATHY	Activated & resting CD4 regulatory T cell %CD4 regulatory T cell || id:ebi-a-GCST90001499	Treg	Simple mode	9	-0.0321373814209495	0.0281467845291163	0.286567380053948	0.999832021127489	-0.0873050790980174	0.0230303162561185	0.968373536407964	0.916397479266366	1.02329756162794
560	ebi-a-GCST90001499	finn-b-DM_RETINOPATHY	Diabetic retinopathy (DM_RETINOPATHY) || id:finn-b-DM_RETINOPATHY	Activated & resting CD4 regulatory T cell %CD4 regulatory T cell || id:ebi-a-GCST90001499	Treg	Weighted mode	9	-0.0232101358956378	0.0124653306227171	0.0996279057949437	0.9883377635659	-0.0476421839161633	0.00122191212488781	0.977057147421001	0.953474894699827	1.00122265896367
561	ebi-a-GCST90001794	finn-b-DM_RETINOPATHY	Diabetic retinopathy (DM_RETINOPATHY) || id:finn-b-DM_RETINOPATHY	CD25 on IgD+ B cell || id:ebi-a-GCST90001794	B cell	MR Egger	4	-0.160838305233448	0.0829250303143226	0.19198235732602	0.997735983892423	-0.32337136464952	0.00169475418262419	0.851429731709056	0.72370504598728	1.00169619109011
562	ebi-a-GCST90001794	finn-b-DM_RETINOPATHY	Diabetic retinopathy (DM_RETINOPATHY) || id:finn-b-DM_RETINOPATHY	CD25 on IgD+ B cell || id:ebi-a-GCST90001794	B cell	Weighted median	4	-0.0401044595264124	0.0509031201206475	0.430779435977484	0.980085751030348	-0.139874574962882	0.0596656559100568	0.960689080784312	0.869467281526164	1.06148158711414
563	ebi-a-GCST90001794	finn-b-DM_RETINOPATHY	Diabetic retinopathy (DM_RETINOPATHY) || id:finn-b-DM_RETINOPATHY	CD25 on IgD+ B cell || id:ebi-a-GCST90001794	B cell	Inverse variance weighted	4	-0.0393136779732909	0.0458977419198547	0.391694024610617	0.982936907085855	-0.129273252136206	0.0506458961896243	0.961449076443351	0.878733816843896	1.05195032770429
564	ebi-a-GCST90001794	finn-b-DM_RETINOPATHY	Diabetic retinopathy (DM_RETINOPATHY) || id:finn-b-DM_RETINOPATHY	CD25 on IgD+ B cell || id:ebi-a-GCST90001794	B cell	Simple mode	4	-0.0390734039748034	0.0721868937491725	0.625924130119306	0.999832021127489	-0.180559715723181	0.102412907773575	0.961680115412507	0.834802828353865	1.1078408133852
565	ebi-a-GCST90001794	finn-b-DM_RETINOPATHY	Diabetic retinopathy (DM_RETINOPATHY) || id:finn-b-DM_RETINOPATHY	CD25 on IgD+ B cell || id:ebi-a-GCST90001794	B cell	Weighted mode	4	-0.0494906920602153	0.0588248063248707	0.461939122914736	0.9883377635659	-0.164787312456962	0.0658059283365314	0.951714016591994	0.848074059695611	1.06801942474547
566	ebi-a-GCST90001392	finn-b-DM_RETINOPATHY	Diabetic retinopathy (DM_RETINOPATHY) || id:finn-b-DM_RETINOPATHY	IgD+ CD38+ B cell Absolute Count || id:ebi-a-GCST90001392	B cell	MR Egger	3	0.205288488721168	0.297294604295334	0.615267383274034	0.997735983892423	-0.377408935697687	0.787985913140024	1.22787924318513	0.685635635672295	2.19896306055697
567	ebi-a-GCST90001392	finn-b-DM_RETINOPATHY	Diabetic retinopathy (DM_RETINOPATHY) || id:finn-b-DM_RETINOPATHY	IgD+ CD38+ B cell Absolute Count || id:ebi-a-GCST90001392	B cell	Weighted median	3	-0.112720163108324	0.0892214214170466	0.206454243650053	0.980085751030348	-0.287594149085735	0.0621538228690874	0.89340063159453	0.750065945423564	1.06412601905661
568	ebi-a-GCST90001392	finn-b-DM_RETINOPATHY	Diabetic retinopathy (DM_RETINOPATHY) || id:finn-b-DM_RETINOPATHY	IgD+ CD38+ B cell Absolute Count || id:ebi-a-GCST90001392	B cell	Inverse variance weighted	3	-0.0516873860695993	0.0772850997436843	0.503630402459871	0.982936907085855	-0.203166181567221	0.0997914094280219	0.949625686663784	0.816142602298835	1.10494041388305
569	ebi-a-GCST90001392	finn-b-DM_RETINOPATHY	Diabetic retinopathy (DM_RETINOPATHY) || id:finn-b-DM_RETINOPATHY	IgD+ CD38+ B cell Absolute Count || id:ebi-a-GCST90001392	B cell	Simple mode	3	-0.113967388310549	0.114372216016364	0.424014522391216	0.999832021127489	-0.338136931702623	0.110202155081525	0.892287054396249	0.713097635539212	1.11650375455403
570	ebi-a-GCST90001392	finn-b-DM_RETINOPATHY	Diabetic retinopathy (DM_RETINOPATHY) || id:finn-b-DM_RETINOPATHY	IgD+ CD38+ B cell Absolute Count || id:ebi-a-GCST90001392	B cell	Weighted mode	3	-0.115586473521724	0.0986910396471604	0.362170002390518	0.9883377635659	-0.309020911230158	0.0778479641867107	0.89084353452853	0.734165417563724	1.08095830180179
571	ebi-a-GCST90001937	finn-b-DM_RETINOPATHY	Diabetic retinopathy (DM_RETINOPATHY) || id:finn-b-DM_RETINOPATHY	CD25 on resting CD4 regulatory T cell || id:ebi-a-GCST90001937	Treg	MR Egger	3	0.0625309075833767	0.220212418391709	0.823863571293518	0.997735983892423	-0.369085432464372	0.494147247631126	1.06452736037755	0.691366342796748	1.63909989660221
572	ebi-a-GCST90001937	finn-b-DM_RETINOPATHY	Diabetic retinopathy (DM_RETINOPATHY) || id:finn-b-DM_RETINOPATHY	CD25 on resting CD4 regulatory T cell || id:ebi-a-GCST90001937	Treg	Weighted median	3	-0.0682063046326144	0.0733803349389474	0.352635084483581	0.980085751030348	-0.212031761112951	0.0756191518477224	0.93406775119389	0.808939004355391	1.07855173149384
573	ebi-a-GCST90001937	finn-b-DM_RETINOPATHY	Diabetic retinopathy (DM_RETINOPATHY) || id:finn-b-DM_RETINOPATHY	CD25 on resting CD4 regulatory T cell || id:ebi-a-GCST90001937	Treg	Inverse variance weighted	3	-0.0563417999347689	0.067762327600984	0.405712690746012	0.982936907085855	-0.189155962032697	0.0764723621631596	0.945216005901478	0.827657413495591	1.07947235564405
574	ebi-a-GCST90001937	finn-b-DM_RETINOPATHY	Diabetic retinopathy (DM_RETINOPATHY) || id:finn-b-DM_RETINOPATHY	CD25 on resting CD4 regulatory T cell || id:ebi-a-GCST90001937	Treg	Simple mode	3	-0.0898208599014179	0.0759175568832469	0.358336286027091	0.999832021127489	-0.238619271392582	0.058977551589746	0.914094921659293	0.787714730821133	1.06075142828964
575	ebi-a-GCST90001937	finn-b-DM_RETINOPATHY	Diabetic retinopathy (DM_RETINOPATHY) || id:finn-b-DM_RETINOPATHY	CD25 on resting CD4 regulatory T cell || id:ebi-a-GCST90001937	Treg	Weighted mode	3	-0.0673949160247491	0.0670118010129901	0.420455489727662	0.9883377635659	-0.19873804601021	0.0639482139607116	0.9348259506818	0.819764605818485	1.06603719148815
576	ebi-a-GCST90001495	finn-b-DM_RETINOPATHY	Diabetic retinopathy (DM_RETINOPATHY) || id:finn-b-DM_RETINOPATHY	CD39+ secreting CD4 regulatory T cell Absolute Count || id:ebi-a-GCST90001495	Treg	MR Egger	5	0.00267227922309515	0.0223115626746809	0.912235146592536	0.997735983892423	-0.0410583836192794	0.0464029420654696	1.00267585294384	0.95977309328513	1.04749640629692
577	ebi-a-GCST90001495	finn-b-DM_RETINOPATHY	Diabetic retinopathy (DM_RETINOPATHY) || id:finn-b-DM_RETINOPATHY	CD39+ secreting CD4 regulatory T cell Absolute Count || id:ebi-a-GCST90001495	Treg	Weighted median	5	-0.0126285457754798	0.0134344474499787	0.347211254238492	0.980085751030348	-0.038960062777438	0.0137029712264784	0.987450859698697	0.961789119565485	1.01379728724755
578	ebi-a-GCST90001495	finn-b-DM_RETINOPATHY	Diabetic retinopathy (DM_RETINOPATHY) || id:finn-b-DM_RETINOPATHY	CD39+ secreting CD4 regulatory T cell Absolute Count || id:ebi-a-GCST90001495	Treg	Inverse variance weighted	5	-0.0129854022338303	0.0118644649656522	0.273745156503776	0.982936907085855	-0.0362397535665086	0.0102689490988481	0.987098544348852	0.964409045254764	1.01032185569996
579	ebi-a-GCST90001495	finn-b-DM_RETINOPATHY	Diabetic retinopathy (DM_RETINOPATHY) || id:finn-b-DM_RETINOPATHY	CD39+ secreting CD4 regulatory T cell Absolute Count || id:ebi-a-GCST90001495	Treg	Simple mode	5	0.0166547707526365	0.0286335487471947	0.59200455482096	0.999832021127489	-0.0394669847918651	0.0727765262971381	1.01679423461751	0.961301691042103	1.07549016628759
580	ebi-a-GCST90001495	finn-b-DM_RETINOPATHY	Diabetic retinopathy (DM_RETINOPATHY) || id:finn-b-DM_RETINOPATHY	CD39+ secreting CD4 regulatory T cell Absolute Count || id:ebi-a-GCST90001495	Treg	Weighted mode	5	-0.00675444020188309	0.0137527608620672	0.649059548136632	0.9883377635659	-0.0337098514915347	0.0202009710877686	0.993268319756913	0.966851994607808	1.02040639160383
581	ebi-a-GCST90001444	finn-b-DM_RETINOPATHY	Diabetic retinopathy (DM_RETINOPATHY) || id:finn-b-DM_RETINOPATHY	CD20- CD38- B cell %lymphocyte || id:ebi-a-GCST90001444	B cell	Wald ratio	1	0.0844607907526599	0.0572704584263759	0.140274216563216	0.751151701768111	-0.0277893077630369	0.196710889268357	1.08813017863025	0.972593263065713	1.21739202872302
582	ebi-a-GCST90002104	finn-b-DM_RETINOPATHY	Diabetic retinopathy (DM_RETINOPATHY) || id:finn-b-DM_RETINOPATHY	HLA DR on myeloid Dendritic Cell || id:ebi-a-GCST90002104	cDC	MR Egger	7	0.630107414995363	0.167187057516933	0.0130379612078209	0.997735983892423	0.302420782262173	0.957794047728552	1.87781227362831	1.35313048023968	2.60594154553709
583	ebi-a-GCST90002104	finn-b-DM_RETINOPATHY	Diabetic retinopathy (DM_RETINOPATHY) || id:finn-b-DM_RETINOPATHY	HLA DR on myeloid Dendritic Cell || id:ebi-a-GCST90002104	cDC	Weighted median	7	0.22276820499602	0.0567068007181257	0.0000855053153017955	0.00361972501444268	0.111622875588494	0.333913534403547	1.24953090514428	1.11809112166974	1.39642239585896
584	ebi-a-GCST90002104	finn-b-DM_RETINOPATHY	Diabetic retinopathy (DM_RETINOPATHY) || id:finn-b-DM_RETINOPATHY	HLA DR on myeloid Dendritic Cell || id:ebi-a-GCST90002104	cDC	Inverse variance weighted	7	0.354699794524496	0.0854592983003552	0.0000331733198625312	0.00244534757843802	0.1871995698558	0.522200019193192	1.42575257129965	1.20586791592389	1.6857322163764
585	ebi-a-GCST90002104	finn-b-DM_RETINOPATHY	Diabetic retinopathy (DM_RETINOPATHY) || id:finn-b-DM_RETINOPATHY	HLA DR on myeloid Dendritic Cell || id:ebi-a-GCST90002104	cDC	Simple mode	7	0.0545011278616065	0.0900676249044381	0.567269645212218	0.999832021127489	-0.122031416951092	0.231033672674305	1.05601366745032	0.885120560276452	1.25990166299332
586	ebi-a-GCST90002104	finn-b-DM_RETINOPATHY	Diabetic retinopathy (DM_RETINOPATHY) || id:finn-b-DM_RETINOPATHY	HLA DR on myeloid Dendritic Cell || id:ebi-a-GCST90002104	cDC	Weighted mode	7	0.0422158049285469	0.0842266092808091	0.634072760055259	0.9883377635659	-0.122868349261839	0.207299959118933	1.0431195648057	0.884380084188054	1.23035157160895
587	ebi-a-GCST90001740	finn-b-DM_RETINOPATHY	Diabetic retinopathy (DM_RETINOPATHY) || id:finn-b-DM_RETINOPATHY	CD19 on switched memory B cell || id:ebi-a-GCST90001740	B cell	MR Egger	4	0.0976809530687643	0.133340493681359	0.540043165302025	0.997735983892423	-0.163666414546699	0.359028320684228	1.10261094434649	0.849025197101252	1.43193735444306
588	ebi-a-GCST90001740	finn-b-DM_RETINOPATHY	Diabetic retinopathy (DM_RETINOPATHY) || id:finn-b-DM_RETINOPATHY	CD19 on switched memory B cell || id:ebi-a-GCST90001740	B cell	Weighted median	4	0.0728921781442648	0.0657167833020529	0.267349674274576	0.980085751030348	-0.055912717127759	0.201697073416289	1.0756145559047	0.945621668863798	1.22347732816252
589	ebi-a-GCST90001740	finn-b-DM_RETINOPATHY	Diabetic retinopathy (DM_RETINOPATHY) || id:finn-b-DM_RETINOPATHY	CD19 on switched memory B cell || id:ebi-a-GCST90001740	B cell	Inverse variance weighted	4	0.0856535282393423	0.0532717666576131	0.107865903698378	0.786078159993837	-0.0187591344095793	0.190066190888264	1.08942880659187	0.981415723053652	1.20932964161131
590	ebi-a-GCST90001740	finn-b-DM_RETINOPATHY	Diabetic retinopathy (DM_RETINOPATHY) || id:finn-b-DM_RETINOPATHY	CD19 on switched memory B cell || id:ebi-a-GCST90001740	B cell	Simple mode	4	0.077525145997759	0.0827900247210527	0.41814230218526	0.999832021127489	-0.0847433024555044	0.239793594451022	1.0806094051186	0.918748094514096	1.27098678452046
591	ebi-a-GCST90001740	finn-b-DM_RETINOPATHY	Diabetic retinopathy (DM_RETINOPATHY) || id:finn-b-DM_RETINOPATHY	CD19 on switched memory B cell || id:ebi-a-GCST90001740	B cell	Weighted mode	4	0.0678681210339304	0.0689280018232585	0.397409414316865	0.9883377635659	-0.0672307625396563	0.202967004607517	1.0702241591161	0.93497941821533	1.22503204716745
592	ebi-a-GCST90001484	finn-b-DM_RETINOPATHY	Diabetic retinopathy (DM_RETINOPATHY) || id:finn-b-DM_RETINOPATHY	CD39+ resting CD4 regulatory T cell %resting CD4 regulatory T cell || id:ebi-a-GCST90001484	Treg	MR Egger	6	-0.0658272096612862	0.0630481722008632	0.355391675896115	0.997735983892423	-0.189401627174978	0.0577472078524056	0.936292632636341	0.827454111892426	1.05944714193778
593	ebi-a-GCST90001484	finn-b-DM_RETINOPATHY	Diabetic retinopathy (DM_RETINOPATHY) || id:finn-b-DM_RETINOPATHY	CD39+ resting CD4 regulatory T cell %resting CD4 regulatory T cell || id:ebi-a-GCST90001484	Treg	Weighted median	6	-0.0694791321432611	0.0268905157320621	0.00977245776781096	0.372330640953598	-0.122184542978103	-0.0167737213084193	0.932879600379293	0.884985035658069	0.983366174272887
594	ebi-a-GCST90001484	finn-b-DM_RETINOPATHY	Diabetic retinopathy (DM_RETINOPATHY) || id:finn-b-DM_RETINOPATHY	CD39+ resting CD4 regulatory T cell %resting CD4 regulatory T cell || id:ebi-a-GCST90001484	Treg	Inverse variance weighted	6	-0.0484024399040792	0.0269399124199649	0.0723862114334067	0.786078159993837	-0.10120466824721	0.00439978843905213	0.952750285181068	0.903748045427603	1.00440948171912
595	ebi-a-GCST90001484	finn-b-DM_RETINOPATHY	Diabetic retinopathy (DM_RETINOPATHY) || id:finn-b-DM_RETINOPATHY	CD39+ resting CD4 regulatory T cell %resting CD4 regulatory T cell || id:ebi-a-GCST90001484	Treg	Simple mode	6	-0.0397645563992501	0.0393541151384437	0.358659061668521	0.999832021127489	-0.1168986220706	0.0373695092720994	0.961015677509581	0.889675382039823	1.03807652888148
596	ebi-a-GCST90001484	finn-b-DM_RETINOPATHY	Diabetic retinopathy (DM_RETINOPATHY) || id:finn-b-DM_RETINOPATHY	CD39+ resting CD4 regulatory T cell %resting CD4 regulatory T cell || id:ebi-a-GCST90001484	Treg	Weighted mode	6	-0.0653153323363663	0.0265614547868292	0.0572970766939936	0.9883377635659	-0.117375783718552	-0.0132548809541811	0.936772022288356	0.889250964334365	0.986832578133988
597	ebi-a-GCST90001819	finn-b-DM_RETINOPATHY	Diabetic retinopathy (DM_RETINOPATHY) || id:finn-b-DM_RETINOPATHY	CD38 on transitional B cell || id:ebi-a-GCST90001819	B cell	MR Egger	5	0.00963222327792184	0.0425143462804433	0.835322598910973	0.997735983892423	-0.0736958954317471	0.0929603419875908	1.00967876244576	0.928954150091733	1.09741821297998
598	ebi-a-GCST90001819	finn-b-DM_RETINOPATHY	Diabetic retinopathy (DM_RETINOPATHY) || id:finn-b-DM_RETINOPATHY	CD38 on transitional B cell || id:ebi-a-GCST90001819	B cell	Weighted median	5	-0.0116381992840676	0.03372810333059	0.730049710974854	0.980085751030348	-0.0777452818120241	0.0544688832438889	0.98842926259201	0.925200061815231	1.05597961724228
599	ebi-a-GCST90001819	finn-b-DM_RETINOPATHY	Diabetic retinopathy (DM_RETINOPATHY) || id:finn-b-DM_RETINOPATHY	CD38 on transitional B cell || id:ebi-a-GCST90001819	B cell	Inverse variance weighted	5	-0.0112986717943754	0.0276355496928279	0.682653002535421	0.982936907085855	-0.0654643491923181	0.0428670056035674	0.988764918477252	0.936632437867325	1.0437990661923
600	ebi-a-GCST90001819	finn-b-DM_RETINOPATHY	Diabetic retinopathy (DM_RETINOPATHY) || id:finn-b-DM_RETINOPATHY	CD38 on transitional B cell || id:ebi-a-GCST90001819	B cell	Simple mode	5	-0.0462934114350776	0.04712869843637	0.381577709562697	0.999832021127489	-0.138665660370363	0.0460788375002076	0.954761783063919	0.870519028818752	1.04715696294008
601	ebi-a-GCST90001819	finn-b-DM_RETINOPATHY	Diabetic retinopathy (DM_RETINOPATHY) || id:finn-b-DM_RETINOPATHY	CD38 on transitional B cell || id:ebi-a-GCST90001819	B cell	Weighted mode	5	-0.0141375509599814	0.0413135100112369	0.749423479443075	0.9883377635659	-0.0951120305820057	0.0668369286620429	0.9859619149272	0.909271062595612	1.06912112094702
602	ebi-a-GCST90001621	finn-b-DM_RETINOPATHY	Diabetic retinopathy (DM_RETINOPATHY) || id:finn-b-DM_RETINOPATHY	Natural Killer T Absolute Count || id:ebi-a-GCST90001621	TBNK	MR Egger	5	0.0557715732772864	0.0931109073495806	0.591399154992875	0.997735983892423	-0.126725805127891	0.238268951682464	1.05735612775374	0.880975198364927	1.26905046018704
603	ebi-a-GCST90001621	finn-b-DM_RETINOPATHY	Diabetic retinopathy (DM_RETINOPATHY) || id:finn-b-DM_RETINOPATHY	Natural Killer T Absolute Count || id:ebi-a-GCST90001621	TBNK	Weighted median	5	-0.0249193171538912	0.0522119434870858	0.63316819491241	0.980085751030348	-0.127254726388579	0.0774160920807969	0.975388605982457	0.880509355060447	1.08049156685574
604	ebi-a-GCST90001621	finn-b-DM_RETINOPATHY	Diabetic retinopathy (DM_RETINOPATHY) || id:finn-b-DM_RETINOPATHY	Natural Killer T Absolute Count || id:ebi-a-GCST90001621	TBNK	Inverse variance weighted	5	-0.0147858153551056	0.0468616173892412	0.752366255256612	0.982936907085855	-0.106634585438018	0.0770629547278071	0.985322958051677	0.898854067351917	1.08011007228785
605	ebi-a-GCST90001621	finn-b-DM_RETINOPATHY	Diabetic retinopathy (DM_RETINOPATHY) || id:finn-b-DM_RETINOPATHY	Natural Killer T Absolute Count || id:ebi-a-GCST90001621	TBNK	Simple mode	5	-0.0331121100019292	0.0699428356049002	0.66059602975983	0.999832021127489	-0.170200067787534	0.103975847783675	0.967430094919351	0.843496043326718	1.10957365592899
606	ebi-a-GCST90001621	finn-b-DM_RETINOPATHY	Diabetic retinopathy (DM_RETINOPATHY) || id:finn-b-DM_RETINOPATHY	Natural Killer T Absolute Count || id:ebi-a-GCST90001621	TBNK	Weighted mode	5	-0.0280880828824448	0.0577757465038756	0.652288239944433	0.9883377635659	-0.141328546030041	0.0851523802651514	0.972302719803116	0.868204019850495	1.08888297833421
607	ebi-a-GCST90002102	finn-b-DM_RETINOPATHY	Diabetic retinopathy (DM_RETINOPATHY) || id:finn-b-DM_RETINOPATHY	CD45RA on resting CD4 regulatory T cell || id:ebi-a-GCST90002102	Treg	MR Egger	7	-0.0316909881349378	0.0191991863953438	0.159723475578371	0.997735983892423	-0.0693213934698116	0.00593941719993595	0.968805908349754	0.933026763176272	1.00595709051067
608	ebi-a-GCST90002102	finn-b-DM_RETINOPATHY	Diabetic retinopathy (DM_RETINOPATHY) || id:finn-b-DM_RETINOPATHY	CD45RA on resting CD4 regulatory T cell || id:ebi-a-GCST90002102	Treg	Weighted median	7	-0.0285489781811894	0.0152045985715451	0.0604284876551754	0.650615449582659	-0.0583499913814178	0.00125203501903891	0.971854693305186	0.943319735877091	1.0012528191421
609	ebi-a-GCST90002102	finn-b-DM_RETINOPATHY	Diabetic retinopathy (DM_RETINOPATHY) || id:finn-b-DM_RETINOPATHY	CD45RA on resting CD4 regulatory T cell || id:ebi-a-GCST90002102	Treg	Inverse variance weighted	7	-0.0296484535468412	0.0127370911699191	0.0199266773829615	0.571231418311563	-0.0546131522398827	-0.00468375485379972	0.97078675020705	0.946851364443401	0.995327196820974
610	ebi-a-GCST90002102	finn-b-DM_RETINOPATHY	Diabetic retinopathy (DM_RETINOPATHY) || id:finn-b-DM_RETINOPATHY	CD45RA on resting CD4 regulatory T cell || id:ebi-a-GCST90002102	Treg	Simple mode	7	-0.0186778358383829	0.0222120619220571	0.432638625052921	0.999832021127489	-0.0622134772056148	0.0248578055288491	0.981495513993086	0.939682264633702	1.02516933674817
611	ebi-a-GCST90002102	finn-b-DM_RETINOPATHY	Diabetic retinopathy (DM_RETINOPATHY) || id:finn-b-DM_RETINOPATHY	CD45RA on resting CD4 regulatory T cell || id:ebi-a-GCST90002102	Treg	Weighted mode	7	-0.0319226632574064	0.0162565057435516	0.0971973051256756	0.9883377635659	-0.0637854145147676	-0.0000599120000451883	0.968581486119816	0.938206303386374	0.999940089794643
612	ebi-a-GCST90001737	finn-b-DM_RETINOPATHY	Diabetic retinopathy (DM_RETINOPATHY) || id:finn-b-DM_RETINOPATHY	CD19 on naive-mature B cell || id:ebi-a-GCST90001737	B cell	MR Egger	4	-0.158981341434075	0.0772493416282476	0.17583078333023	0.997735983892423	-0.31039005102544	-0.00757263184270987	0.853012274806412	0.733160930272892	0.992455968295496
613	ebi-a-GCST90001737	finn-b-DM_RETINOPATHY	Diabetic retinopathy (DM_RETINOPATHY) || id:finn-b-DM_RETINOPATHY	CD19 on naive-mature B cell || id:ebi-a-GCST90001737	B cell	Weighted median	4	-0.0196385798988836	0.0377245175487	0.602660298039908	0.980085751030348	-0.0935786342943355	0.0543014744965684	0.980553000837065	0.910666405000508	1.05580285181382
614	ebi-a-GCST90001737	finn-b-DM_RETINOPATHY	Diabetic retinopathy (DM_RETINOPATHY) || id:finn-b-DM_RETINOPATHY	CD19 on naive-mature B cell || id:ebi-a-GCST90001737	B cell	Inverse variance weighted	4	-0.00886672376765754	0.0423123298969435	0.834015678298065	0.9835600328627	-0.0917988903656669	0.0740654428303518	0.991172469702761	0.91228860112451	1.07687727708722
615	ebi-a-GCST90001737	finn-b-DM_RETINOPATHY	Diabetic retinopathy (DM_RETINOPATHY) || id:finn-b-DM_RETINOPATHY	CD19 on naive-mature B cell || id:ebi-a-GCST90001737	B cell	Simple mode	4	0.049878013024971	0.0750241323734221	0.553701330776592	0.999832021127489	-0.0971692864269363	0.196925312476878	1.05114286281661	0.907402382223338	1.21765309381605
616	ebi-a-GCST90001737	finn-b-DM_RETINOPATHY	Diabetic retinopathy (DM_RETINOPATHY) || id:finn-b-DM_RETINOPATHY	CD19 on naive-mature B cell || id:ebi-a-GCST90001737	B cell	Weighted mode	4	-0.0282921505026951	0.0357503139909655	0.486518560588154	0.9883377635659	-0.0983627659249875	0.0417784649195972	0.972104324544635	0.906320062075596	1.04266346662815
617	ebi-a-GCST90001709	finn-b-DM_RETINOPATHY	Diabetic retinopathy (DM_RETINOPATHY) || id:finn-b-DM_RETINOPATHY	BAFF-R on IgD+ CD38dim B cell || id:ebi-a-GCST90001709	B cell	MR Egger	10	0.0186571239063755	0.0183130554517954	0.338121083809955	0.997735983892423	-0.0172364647791435	0.0545507125918945	1.01883225549773	0.98291123326502	1.05606603090141
618	ebi-a-GCST90001709	finn-b-DM_RETINOPATHY	Diabetic retinopathy (DM_RETINOPATHY) || id:finn-b-DM_RETINOPATHY	BAFF-R on IgD+ CD38dim B cell || id:ebi-a-GCST90001709	B cell	Weighted median	10	0.00873612378019257	0.0138204810890554	0.527312189231703	0.980085751030348	-0.018352019154356	0.0358242667147412	1.00877439507595	0.981815353708571	1.0364736875595
619	ebi-a-GCST90001709	finn-b-DM_RETINOPATHY	Diabetic retinopathy (DM_RETINOPATHY) || id:finn-b-DM_RETINOPATHY	BAFF-R on IgD+ CD38dim B cell || id:ebi-a-GCST90001709	B cell	Inverse variance weighted	10	-0.00375275140280251	0.0125063819727848	0.764126118271088	0.982936907085855	-0.0282652600694608	0.0207597572638558	0.996254281368578	0.972130465202537	1.02097673992599
620	ebi-a-GCST90001709	finn-b-DM_RETINOPATHY	Diabetic retinopathy (DM_RETINOPATHY) || id:finn-b-DM_RETINOPATHY	BAFF-R on IgD+ CD38dim B cell || id:ebi-a-GCST90001709	B cell	Simple mode	10	-0.000101330394154081	0.0320259835967098	0.997544515237198	0.999832021127489	-0.0628722582437053	0.0626695974553972	0.999898674739597	0.939063423638669	1.06467500977943
621	ebi-a-GCST90001709	finn-b-DM_RETINOPATHY	Diabetic retinopathy (DM_RETINOPATHY) || id:finn-b-DM_RETINOPATHY	BAFF-R on IgD+ CD38dim B cell || id:ebi-a-GCST90001709	B cell	Weighted mode	10	0.00702982404691785	0.0153619437552509	0.658077354849535	0.9883377635659	-0.0230795857133739	0.0371392338072096	1.00705459126236	0.977184710736205	1.03783751284702
622	ebi-a-GCST90001544	finn-b-DM_RETINOPATHY	Diabetic retinopathy (DM_RETINOPATHY) || id:finn-b-DM_RETINOPATHY	Effector Memory CD4+ T cell %T cell || id:ebi-a-GCST90001544	Maturation stages of T cell	MR Egger	5	0.305646756988609	0.0886236319844295	0.0409719259905021	0.997735983892423	0.131944438299128	0.479349075678091	1.35750269350348	1.14104491910946	1.61502280235158
623	ebi-a-GCST90001544	finn-b-DM_RETINOPATHY	Diabetic retinopathy (DM_RETINOPATHY) || id:finn-b-DM_RETINOPATHY	Effector Memory CD4+ T cell %T cell || id:ebi-a-GCST90001544	Maturation stages of T cell	Weighted median	5	0.0612930232274418	0.0294880317498541	0.0376566253557435	0.61062827910978	0.0034964809977277	0.119089565457156	1.06321041389357	1.00350260081794	1.126470806643
624	ebi-a-GCST90001544	finn-b-DM_RETINOPATHY	Diabetic retinopathy (DM_RETINOPATHY) || id:finn-b-DM_RETINOPATHY	Effector Memory CD4+ T cell %T cell || id:ebi-a-GCST90001544	Maturation stages of T cell	Inverse variance weighted	5	-0.0931669286080374	0.169118142914823	0.581703266527798	0.982936907085855	-0.42463848872109	0.238304631505015	0.911041408728054	0.65400617300685	1.26909574049006
625	ebi-a-GCST90001544	finn-b-DM_RETINOPATHY	Diabetic retinopathy (DM_RETINOPATHY) || id:finn-b-DM_RETINOPATHY	Effector Memory CD4+ T cell %T cell || id:ebi-a-GCST90001544	Maturation stages of T cell	Simple mode	5	0.0215854272998293	0.0801180527310992	0.800933385856128	0.999832021127489	-0.135445956053125	0.178616810652784	1.02182007793913	0.873326359656505	1.19556252955675
626	ebi-a-GCST90001544	finn-b-DM_RETINOPATHY	Diabetic retinopathy (DM_RETINOPATHY) || id:finn-b-DM_RETINOPATHY	Effector Memory CD4+ T cell %T cell || id:ebi-a-GCST90001544	Maturation stages of T cell	Weighted mode	5	0.0612742551394703	0.0261938605317297	0.0794426282539662	0.9883377635659	0.00993428849728013	0.11261422178166	1.06319045965424	1.00998379735052	1.1192000866401
627	ebi-a-GCST90001800	finn-b-DM_RETINOPATHY	Diabetic retinopathy (DM_RETINOPATHY) || id:finn-b-DM_RETINOPATHY	CD27 on IgD+ CD24+ B cell || id:ebi-a-GCST90001800	B cell	MR Egger	9	-0.0195882050427573	0.0610632923200954	0.757737600117482	0.997735983892423	-0.139272257990144	0.10009584790463	0.980602397297566	0.869991134173901	1.10527685146907
628	ebi-a-GCST90001800	finn-b-DM_RETINOPATHY	Diabetic retinopathy (DM_RETINOPATHY) || id:finn-b-DM_RETINOPATHY	CD27 on IgD+ CD24+ B cell || id:ebi-a-GCST90001800	B cell	Weighted median	9	-0.00949704029399219	0.0266250140129597	0.721319279567767	0.980085751030348	-0.0616820677593933	0.0426879871714089	0.990547914169175	0.940181753370337	1.04361222364461
629	ebi-a-GCST90001800	finn-b-DM_RETINOPATHY	Diabetic retinopathy (DM_RETINOPATHY) || id:finn-b-DM_RETINOPATHY	CD27 on IgD+ CD24+ B cell || id:ebi-a-GCST90001800	B cell	Inverse variance weighted	9	0.0116997626466421	0.0309260791402157	0.705197491922729	0.982936907085855	-0.0489153524681806	0.0723148777614648	1.01176847257144	0.952261732892361	1.07499378241346
630	ebi-a-GCST90001800	finn-b-DM_RETINOPATHY	Diabetic retinopathy (DM_RETINOPATHY) || id:finn-b-DM_RETINOPATHY	CD27 on IgD+ CD24+ B cell || id:ebi-a-GCST90001800	B cell	Simple mode	9	0.0523272242537775	0.0553017517547553	0.371739063675491	0.999832021127489	-0.0560642091855429	0.160718657693098	1.05372048900629	0.945478425541684	1.17435452672071
631	ebi-a-GCST90001800	finn-b-DM_RETINOPATHY	Diabetic retinopathy (DM_RETINOPATHY) || id:finn-b-DM_RETINOPATHY	CD27 on IgD+ CD24+ B cell || id:ebi-a-GCST90001800	B cell	Weighted mode	9	-0.00745290413127569	0.02600413596129	0.781697578919621	0.9883377635659	-0.058421010615404	0.0435152023528526	0.992574799890855	0.943252744410914	1.04447587268209
632	ebi-a-GCST90001509	finn-b-DM_RETINOPATHY	Diabetic retinopathy (DM_RETINOPATHY) || id:finn-b-DM_RETINOPATHY	CD25++ CD45RA+ CD4 not regulatory T cell %T cell || id:ebi-a-GCST90001509	Treg	MR Egger	6	-0.0711791395234818	0.0325242767910234	0.0938498816115111	0.997735983892423	-0.134926722033888	-0.00743155701307593	0.93129504543296	0.873779938158839	0.992595988728589
633	ebi-a-GCST90001509	finn-b-DM_RETINOPATHY	Diabetic retinopathy (DM_RETINOPATHY) || id:finn-b-DM_RETINOPATHY	CD25++ CD45RA+ CD4 not regulatory T cell %T cell || id:ebi-a-GCST90001509	Treg	Weighted median	6	-0.0455663737767946	0.0265127412674088	0.0856763966265656	0.761448568129307	-0.0975313466609159	0.00639859910732671	0.955456183231844	0.907073907371946	1.00641911387451
634	ebi-a-GCST90001509	finn-b-DM_RETINOPATHY	Diabetic retinopathy (DM_RETINOPATHY) || id:finn-b-DM_RETINOPATHY	CD25++ CD45RA+ CD4 not regulatory T cell %T cell || id:ebi-a-GCST90001509	Treg	Inverse variance weighted	6	-0.0306912229536548	0.0228849455777551	0.179884831956722	0.982936907085855	-0.0755457162860548	0.0141632703787452	0.969774971101224	0.927237339717568	1.01426404469522
635	ebi-a-GCST90001509	finn-b-DM_RETINOPATHY	Diabetic retinopathy (DM_RETINOPATHY) || id:finn-b-DM_RETINOPATHY	CD25++ CD45RA+ CD4 not regulatory T cell %T cell || id:ebi-a-GCST90001509	Treg	Simple mode	6	-0.0515638110854078	0.0360038012636424	0.211520937884275	0.999832021127489	-0.122131261562147	0.0190036393913313	0.949743043894061	0.885032190170087	1.01918535782501
636	ebi-a-GCST90001509	finn-b-DM_RETINOPATHY	Diabetic retinopathy (DM_RETINOPATHY) || id:finn-b-DM_RETINOPATHY	CD25++ CD45RA+ CD4 not regulatory T cell %T cell || id:ebi-a-GCST90001509	Treg	Weighted mode	6	-0.0481136901598824	0.0274298357271571	0.139788385771075	0.9883377635659	-0.10187616818511	0.00564878786534551	0.953025431304472	0.903141382381116	1.005664772351
637	ebi-a-GCST90001983	finn-b-DM_RETINOPATHY	Diabetic retinopathy (DM_RETINOPATHY) || id:finn-b-DM_RETINOPATHY	CD14 on CD14+ CD16+ monocyte || id:ebi-a-GCST90001983	Monocyte	Inverse variance weighted	2	-0.0241028643226376	0.0894393985826156	0.787554006097835	0.982936907085855	-0.199404085544564	0.151198356899289	0.97618528995457	0.819218791969124	1.16322736937363
638	ebi-a-GCST90001857	finn-b-DM_RETINOPATHY	Diabetic retinopathy (DM_RETINOPATHY) || id:finn-b-DM_RETINOPATHY	CD3 on activated & secreting CD4 regulatory T cell || id:ebi-a-GCST90001857	Treg	MR Egger	5	-0.00577609179470648	0.0459573780294156	0.907932074204644	0.997735983892423	-0.095852552732361	0.084300369142948	0.994240557751644	0.90859797648143	1.08795563303624
639	ebi-a-GCST90001857	finn-b-DM_RETINOPATHY	Diabetic retinopathy (DM_RETINOPATHY) || id:finn-b-DM_RETINOPATHY	CD3 on activated & secreting CD4 regulatory T cell || id:ebi-a-GCST90001857	Treg	Weighted median	5	0.0136588685970366	0.0203580973815645	0.502264800887834	0.980085751030348	-0.0262430022708299	0.0535607394649031	1.01375257710738	0.974098352734389	1.05502107123682
640	ebi-a-GCST90001857	finn-b-DM_RETINOPATHY	Diabetic retinopathy (DM_RETINOPATHY) || id:finn-b-DM_RETINOPATHY	CD3 on activated & secreting CD4 regulatory T cell || id:ebi-a-GCST90001857	Treg	Inverse variance weighted	5	0.0157737631083671	0.0172955927215205	0.361763161527805	0.982936907085855	-0.0181255986258131	0.0496731248425473	1.01589882561317	0.982037682028787	1.05092751812753
641	ebi-a-GCST90001857	finn-b-DM_RETINOPATHY	Diabetic retinopathy (DM_RETINOPATHY) || id:finn-b-DM_RETINOPATHY	CD3 on activated & secreting CD4 regulatory T cell || id:ebi-a-GCST90001857	Treg	Simple mode	5	-0.0158100527659419	0.0314638957735904	0.641731189167341	0.999832021127489	-0.0774792884821791	0.0458591829502953	0.984314270072448	0.925446191593435	1.04692697540853
642	ebi-a-GCST90001857	finn-b-DM_RETINOPATHY	Diabetic retinopathy (DM_RETINOPATHY) || id:finn-b-DM_RETINOPATHY	CD3 on activated & secreting CD4 regulatory T cell || id:ebi-a-GCST90001857	Treg	Weighted mode	5	0.00806506187685849	0.0236620194386361	0.750370978153029	0.9883377635659	-0.0383124962228683	0.0544426199765853	1.00809767209726	0.9624121437349	1.05595188413151
643	ebi-a-GCST90001980	finn-b-DM_RETINOPATHY	Diabetic retinopathy (DM_RETINOPATHY) || id:finn-b-DM_RETINOPATHY	CD40 on CD14+ CD16- monocyte || id:ebi-a-GCST90001980	Monocyte	MR Egger	6	-0.00800182761218951	0.0515162009626173	0.884087031956022	0.997735983892423	-0.108973581498919	0.0929699262745404	0.992030101789097	0.896754108084673	1.09742873100144
644	ebi-a-GCST90001980	finn-b-DM_RETINOPATHY	Diabetic retinopathy (DM_RETINOPATHY) || id:finn-b-DM_RETINOPATHY	CD40 on CD14+ CD16- monocyte || id:ebi-a-GCST90001980	Monocyte	Weighted median	6	-0.00677083772361405	0.0205607538781856	0.741922273565739	0.980085751030348	-0.0470699153248577	0.0335282398776296	0.993252032751589	0.954020694591834	1.03409664607668
645	ebi-a-GCST90001980	finn-b-DM_RETINOPATHY	Diabetic retinopathy (DM_RETINOPATHY) || id:finn-b-DM_RETINOPATHY	CD40 on CD14+ CD16- monocyte || id:ebi-a-GCST90001980	Monocyte	Inverse variance weighted	6	-0.00983955804372463	0.0227733173454607	0.665694022291248	0.982936907085855	-0.0544752600408276	0.0347961439533783	0.99020869202473	0.946981936862475	1.03540861297729
646	ebi-a-GCST90001980	finn-b-DM_RETINOPATHY	Diabetic retinopathy (DM_RETINOPATHY) || id:finn-b-DM_RETINOPATHY	CD40 on CD14+ CD16- monocyte || id:ebi-a-GCST90001980	Monocyte	Simple mode	6	0.0516334455322764	0.0409131233082184	0.262605535908197	0.999832021127489	-0.0285562761518316	0.131823167216384	1.05298969368704	0.971847600764047	1.14090655174681
647	ebi-a-GCST90001980	finn-b-DM_RETINOPATHY	Diabetic retinopathy (DM_RETINOPATHY) || id:finn-b-DM_RETINOPATHY	CD40 on CD14+ CD16- monocyte || id:ebi-a-GCST90001980	Monocyte	Weighted mode	6	-0.00596400216561405	0.0205327839853478	0.783124216812134	0.9883377635659	-0.0462082587768957	0.0342802544456676	0.994053747192036	0.954843087029252	1.03487459429683
648	ebi-a-GCST90001891	finn-b-DM_RETINOPATHY	Diabetic retinopathy (DM_RETINOPATHY) || id:finn-b-DM_RETINOPATHY	CD28 on CD45RA- CD4 not regulatory T cell || id:ebi-a-GCST90001891	Treg	MR Egger	3	0.0628248720339667	0.0784961070912716	0.570308199501733	0.997735983892423	-0.0910274978649256	0.216677241932859	1.06484033957831	0.912992605206755	1.24194319025889
649	ebi-a-GCST90001891	finn-b-DM_RETINOPATHY	Diabetic retinopathy (DM_RETINOPATHY) || id:finn-b-DM_RETINOPATHY	CD28 on CD45RA- CD4 not regulatory T cell || id:ebi-a-GCST90001891	Treg	Weighted median	3	0.0197017301873658	0.0381105088738022	0.605181855988779	0.980085751030348	-0.0549948672052864	0.0943983275800181	1.01989709014075	0.946490006079916	1.09899741972526
650	ebi-a-GCST90001891	finn-b-DM_RETINOPATHY	Diabetic retinopathy (DM_RETINOPATHY) || id:finn-b-DM_RETINOPATHY	CD28 on CD45RA- CD4 not regulatory T cell || id:ebi-a-GCST90001891	Treg	Inverse variance weighted	3	0.0150427834434765	0.0356547245228076	0.673096880626938	0.982936907085855	-0.0548404766212265	0.0849260435081794	1.0151564955772	0.946636146505824	1.08863655198089
651	ebi-a-GCST90001891	finn-b-DM_RETINOPATHY	Diabetic retinopathy (DM_RETINOPATHY) || id:finn-b-DM_RETINOPATHY	CD28 on CD45RA- CD4 not regulatory T cell || id:ebi-a-GCST90001891	Treg	Simple mode	3	0.00752904837818216	0.0557607837826609	0.904955776302374	0.999832021127489	-0.101762087835833	0.116820184592198	1.00755746292967	0.903244418942576	1.12391731386918
652	ebi-a-GCST90001891	finn-b-DM_RETINOPATHY	Diabetic retinopathy (DM_RETINOPATHY) || id:finn-b-DM_RETINOPATHY	CD28 on CD45RA- CD4 not regulatory T cell || id:ebi-a-GCST90001891	Treg	Weighted mode	3	0.023785804559391	0.0409845172663611	0.620348147634102	0.9883377635659	-0.0565438492826767	0.104115458401459	1.02407094307005	0.945025044916274	1.10972857500649
653	ebi-a-GCST90001828	finn-b-DM_RETINOPATHY	Diabetic retinopathy (DM_RETINOPATHY) || id:finn-b-DM_RETINOPATHY	IgD on transitional B cell || id:ebi-a-GCST90001828	B cell	MR Egger	5	0.0735471400944405	0.0475729267940974	0.219830779547088	0.997735983892423	-0.0196957964219904	0.166790076610871	1.07631927326821	0.980496898608638	1.18150621348472
654	ebi-a-GCST90001828	finn-b-DM_RETINOPATHY	Diabetic retinopathy (DM_RETINOPATHY) || id:finn-b-DM_RETINOPATHY	IgD on transitional B cell || id:ebi-a-GCST90001828	B cell	Weighted median	5	0.0262522182899616	0.0224553436828233	0.242369156738161	0.980085751030348	-0.0177602553283721	0.0702646919082952	1.02659984307999	0.982396528460829	1.07279210306562
655	ebi-a-GCST90001828	finn-b-DM_RETINOPATHY	Diabetic retinopathy (DM_RETINOPATHY) || id:finn-b-DM_RETINOPATHY	IgD on transitional B cell || id:ebi-a-GCST90001828	B cell	Inverse variance weighted	5	0.0244338014096813	0.0221064488513181	0.269038563049087	0.982936907085855	-0.0188948383389023	0.0677624411582648	1.02473475286574	0.981282550119983	1.07011106393607
656	ebi-a-GCST90001828	finn-b-DM_RETINOPATHY	Diabetic retinopathy (DM_RETINOPATHY) || id:finn-b-DM_RETINOPATHY	IgD on transitional B cell || id:ebi-a-GCST90001828	B cell	Simple mode	5	0.00417633275661033	0.0385021353394647	0.918846178319196	0.999832021127489	-0.0712878525087404	0.0796405180219611	1.00418506578737	0.931193807071476	1.08289771548383
657	ebi-a-GCST90001828	finn-b-DM_RETINOPATHY	Diabetic retinopathy (DM_RETINOPATHY) || id:finn-b-DM_RETINOPATHY	IgD on transitional B cell || id:ebi-a-GCST90001828	B cell	Weighted mode	5	0.0291798497231578	0.0225499475542496	0.26531956137798	0.9883377635659	-0.0150180474831714	0.073377746929487	1.0296097528533	0.985094160972341	1.07613696758111
658	ebi-a-GCST90001570	finn-b-DM_RETINOPATHY	Diabetic retinopathy (DM_RETINOPATHY) || id:finn-b-DM_RETINOPATHY	Effector Memory CD4-CD8- T cell %CD4-CD8- T cell || id:ebi-a-GCST90001570	Maturation stages of T cell	MR Egger	6	-0.00577512961198354	0.0546774055023202	0.920967174505444	0.997735983892423	-0.112942844396531	0.101392585172564	0.994241514393191	0.893201710139867	1.10671103483229
659	ebi-a-GCST90001570	finn-b-DM_RETINOPATHY	Diabetic retinopathy (DM_RETINOPATHY) || id:finn-b-DM_RETINOPATHY	Effector Memory CD4-CD8- T cell %CD4-CD8- T cell || id:ebi-a-GCST90001570	Maturation stages of T cell	Weighted median	6	-0.0477464965484785	0.0385435529303456	0.21543165290676	0.980085751030348	-0.123291860291956	0.027798867194999	0.953375440410974	0.8840056187683	1.02818886111294
660	ebi-a-GCST90001570	finn-b-DM_RETINOPATHY	Diabetic retinopathy (DM_RETINOPATHY) || id:finn-b-DM_RETINOPATHY	Effector Memory CD4-CD8- T cell %CD4-CD8- T cell || id:ebi-a-GCST90001570	Maturation stages of T cell	Inverse variance weighted	6	-0.0129714010565964	0.0294823683423212	0.659957767969802	0.982936907085855	-0.0707568430075461	0.0448140408943532	0.987112364987271	0.931688411138592	1.04583335958852
661	ebi-a-GCST90001570	finn-b-DM_RETINOPATHY	Diabetic retinopathy (DM_RETINOPATHY) || id:finn-b-DM_RETINOPATHY	Effector Memory CD4-CD8- T cell %CD4-CD8- T cell || id:ebi-a-GCST90001570	Maturation stages of T cell	Simple mode	6	-0.0423335118171258	0.0500485058944767	0.436234476293322	0.999832021127489	-0.1404285833703	0.0557615597360485	0.958550039491257	0.868985722748346	1.05734553992756
662	ebi-a-GCST90001570	finn-b-DM_RETINOPATHY	Diabetic retinopathy (DM_RETINOPATHY) || id:finn-b-DM_RETINOPATHY	Effector Memory CD4-CD8- T cell %CD4-CD8- T cell || id:ebi-a-GCST90001570	Maturation stages of T cell	Weighted mode	6	-0.0494014277993899	0.0389691985070571	0.260731144737165	0.9883377635659	-0.125781056873222	0.0269782012744421	0.951798974431995	0.881807891426713	1.0273454076988
663	ebi-a-GCST90001969	finn-b-DM_RETINOPATHY	Diabetic retinopathy (DM_RETINOPATHY) || id:finn-b-DM_RETINOPATHY	FSC-A on Natural Killer || id:ebi-a-GCST90001969	TBNK	MR Egger	4	0.0787370693301764	0.105891223098482	0.534624786092709	0.997735983892423	-0.128809727942849	0.286283866603201	1.08191981476751	0.879141225642147	1.33147036158107
664	ebi-a-GCST90001969	finn-b-DM_RETINOPATHY	Diabetic retinopathy (DM_RETINOPATHY) || id:finn-b-DM_RETINOPATHY	FSC-A on Natural Killer || id:ebi-a-GCST90001969	TBNK	Weighted median	4	-0.0126892811715665	0.0518684795128483	0.80673255673332	0.980085751030348	-0.114351501016749	0.0889729386736163	0.987390888300828	0.891944381417813	1.09305107651416
665	ebi-a-GCST90001969	finn-b-DM_RETINOPATHY	Diabetic retinopathy (DM_RETINOPATHY) || id:finn-b-DM_RETINOPATHY	FSC-A on Natural Killer || id:ebi-a-GCST90001969	TBNK	Inverse variance weighted	4	-0.0388411345249232	0.0417524164714685	0.352229892549021	0.982936907085855	-0.120675870809002	0.0429936017591551	0.961903510266771	0.88632119561167	1.0439312155059
666	ebi-a-GCST90001969	finn-b-DM_RETINOPATHY	Diabetic retinopathy (DM_RETINOPATHY) || id:finn-b-DM_RETINOPATHY	FSC-A on Natural Killer || id:ebi-a-GCST90001969	TBNK	Simple mode	4	-0.0154329038595082	0.0777566265244086	0.855360826552837	0.999832021127489	-0.167835891847349	0.136970084128333	0.984685573136864	0.845492575524745	1.14679384066986
667	ebi-a-GCST90001969	finn-b-DM_RETINOPATHY	Diabetic retinopathy (DM_RETINOPATHY) || id:finn-b-DM_RETINOPATHY	FSC-A on Natural Killer || id:ebi-a-GCST90001969	TBNK	Weighted mode	4	0.00382946395798475	0.0541325760717882	0.948054700161905	0.990272531260951	-0.10227038514272	0.10992931305869	1.00383680572377	0.902785418901092	1.11619916696517
668	ebi-a-GCST90002045	finn-b-DM_RETINOPATHY	Diabetic retinopathy (DM_RETINOPATHY) || id:finn-b-DM_RETINOPATHY	CD45 on CD33- HLA DR- || id:ebi-a-GCST90002045	Myeloid cell	Inverse variance weighted	2	0.0710213914970357	0.0403975834768412	0.0787372339240554	0.786078159993837	-0.00815787211757313	0.150200655111644	1.0736041916236	0.991875313019821	1.16206739409869
669	ebi-a-GCST90001426	finn-b-DM_RETINOPATHY	Diabetic retinopathy (DM_RETINOPATHY) || id:finn-b-DM_RETINOPATHY	IgD- CD38dim B cell %lymphocyte || id:ebi-a-GCST90001426	B cell	MR Egger	5	0.138378903441019	0.513789078614653	0.805137578189138	0.997735983892423	-0.8686476906437	1.14540549752574	1.14841060457696	0.419518484597113	3.14371586742212
670	ebi-a-GCST90001426	finn-b-DM_RETINOPATHY	Diabetic retinopathy (DM_RETINOPATHY) || id:finn-b-DM_RETINOPATHY	IgD- CD38dim B cell %lymphocyte || id:ebi-a-GCST90001426	B cell	Weighted median	5	0.0226181913732133	0.0573090445351441	0.693086049440975	0.980085751030348	-0.0897075359156692	0.134943918662096	1.02287592213021	0.914198516408943	1.14447259899698
671	ebi-a-GCST90001426	finn-b-DM_RETINOPATHY	Diabetic retinopathy (DM_RETINOPATHY) || id:finn-b-DM_RETINOPATHY	IgD- CD38dim B cell %lymphocyte || id:ebi-a-GCST90001426	B cell	Inverse variance weighted	5	0.0306465456741946	0.047640839000705	0.520040432807846	0.982936907085855	-0.0627294987671871	0.124022590115576	1.0311209852973	0.939197493411083	1.13204144365738
672	ebi-a-GCST90001426	finn-b-DM_RETINOPATHY	Diabetic retinopathy (DM_RETINOPATHY) || id:finn-b-DM_RETINOPATHY	IgD- CD38dim B cell %lymphocyte || id:ebi-a-GCST90001426	B cell	Simple mode	5	0.025104133564864	0.0760762313024923	0.757968617828582	0.999832021127489	-0.124005279788021	0.174213546917749	1.02542189580239	0.883375176836762	1.19030972565495
673	ebi-a-GCST90001426	finn-b-DM_RETINOPATHY	Diabetic retinopathy (DM_RETINOPATHY) || id:finn-b-DM_RETINOPATHY	IgD- CD38dim B cell %lymphocyte || id:ebi-a-GCST90001426	B cell	Weighted mode	5	0.0237275718075293	0.0769907136432317	0.773321880031521	0.9883377635659	-0.127174226933205	0.174629370548264	1.02401131033724	0.88058023843698	1.19080478748858
674	ebi-a-GCST90001494	finn-b-DM_RETINOPATHY	Diabetic retinopathy (DM_RETINOPATHY) || id:finn-b-DM_RETINOPATHY	Secreting CD4 regulatory T cell %CD4+ T cell || id:ebi-a-GCST90001494	Treg	MR Egger	9	0.0215181548829132	0.0165426172063948	0.234518039438458	0.997735983892423	-0.0109053748416207	0.053941684607447	1.02175133994494	0.989153873189018	1.05542305295082
675	ebi-a-GCST90001494	finn-b-DM_RETINOPATHY	Diabetic retinopathy (DM_RETINOPATHY) || id:finn-b-DM_RETINOPATHY	Secreting CD4 regulatory T cell %CD4+ T cell || id:ebi-a-GCST90001494	Treg	Weighted median	9	0.0258951816289221	0.0135349854795264	0.0557220052864076	0.650615449582659	-0.000633389910949647	0.0524237531687938	1.026233374725	0.999366810638096	1.05382220841117
676	ebi-a-GCST90001494	finn-b-DM_RETINOPATHY	Diabetic retinopathy (DM_RETINOPATHY) || id:finn-b-DM_RETINOPATHY	Secreting CD4 regulatory T cell %CD4+ T cell || id:ebi-a-GCST90001494	Treg	Inverse variance weighted	9	0.0166392374854887	0.0128412237103188	0.195055674878798	0.982936907085855	-0.00852956098673613	0.0418080359577136	1.0167784406037	0.99150671251297	1.04269429972515
677	ebi-a-GCST90001494	finn-b-DM_RETINOPATHY	Diabetic retinopathy (DM_RETINOPATHY) || id:finn-b-DM_RETINOPATHY	Secreting CD4 regulatory T cell %CD4+ T cell || id:ebi-a-GCST90001494	Treg	Simple mode	9	0.0307083376181255	0.0234363448071311	0.226465979228816	0.999832021127489	-0.0152268982038515	0.0766435734401025	1.03118470223599	0.984888444829614	1.07965718930683
678	ebi-a-GCST90001494	finn-b-DM_RETINOPATHY	Diabetic retinopathy (DM_RETINOPATHY) || id:finn-b-DM_RETINOPATHY	Secreting CD4 regulatory T cell %CD4+ T cell || id:ebi-a-GCST90001494	Treg	Weighted mode	9	0.0256573495349948	0.0125400600178863	0.0749687368098272	0.9883377635659	0.00107883189993763	0.0502358671700519	1.02598933251432	1.0010794140484	1.05151908595963
679	ebi-a-GCST90001751	finn-b-DM_RETINOPATHY	Diabetic retinopathy (DM_RETINOPATHY) || id:finn-b-DM_RETINOPATHY	CD20 on IgD+ CD38+ B cell || id:ebi-a-GCST90001751	B cell	MR Egger	6	-0.0522205591977303	0.21095545204605	0.816675323263735	0.997735983892423	-0.465693245207987	0.361252126812527	0.949119506718636	0.627699804440512	1.43512524882298
680	ebi-a-GCST90001751	finn-b-DM_RETINOPATHY	Diabetic retinopathy (DM_RETINOPATHY) || id:finn-b-DM_RETINOPATHY	CD20 on IgD+ CD38+ B cell || id:ebi-a-GCST90001751	B cell	Weighted median	6	0.0401522293785005	0.0404727317541149	0.3211579998515	0.980085751030348	-0.0391743248595646	0.119478783616566	1.04096922823005	0.961583066701606	1.12690933487303
681	ebi-a-GCST90001751	finn-b-DM_RETINOPATHY	Diabetic retinopathy (DM_RETINOPATHY) || id:finn-b-DM_RETINOPATHY	CD20 on IgD+ CD38+ B cell || id:ebi-a-GCST90001751	B cell	Inverse variance weighted	6	0.107795929701377	0.0609824302726616	0.0771185096950057	0.786078159993837	-0.0117296336330397	0.227321493035794	1.11382042452589	0.988338890337507	1.25523335185909
682	ebi-a-GCST90001751	finn-b-DM_RETINOPATHY	Diabetic retinopathy (DM_RETINOPATHY) || id:finn-b-DM_RETINOPATHY	CD20 on IgD+ CD38+ B cell || id:ebi-a-GCST90001751	B cell	Simple mode	6	0.0518757906683106	0.0461057391422033	0.31161775499919	0.999832021127489	-0.0384914580504078	0.142243039387029	1.05324491154175	0.96223992410964	1.15285680410221
683	ebi-a-GCST90001751	finn-b-DM_RETINOPATHY	Diabetic retinopathy (DM_RETINOPATHY) || id:finn-b-DM_RETINOPATHY	CD20 on IgD+ CD38+ B cell || id:ebi-a-GCST90001751	B cell	Weighted mode	6	0.046800552786139	0.0410770032166366	0.306186065002896	0.9883377635659	-0.0337103735184687	0.127311479090747	1.0479129849105	0.966851489885157	1.13577073152616
684	ebi-a-GCST90001699	finn-b-DM_RETINOPATHY	Diabetic retinopathy (DM_RETINOPATHY) || id:finn-b-DM_RETINOPATHY	CD45RA+ CD28- CD8+ T cell %CD8+ T cell || id:ebi-a-GCST90001699	Treg	MR Egger	11	0.0000307249708437853	0.000275914693849655	0.913777328543276	0.997735983892423	-0.000510067829101539	0.00057151777078911	1.00003072544286	0.999490062233379	1.00057168111819
685	ebi-a-GCST90001699	finn-b-DM_RETINOPATHY	Diabetic retinopathy (DM_RETINOPATHY) || id:finn-b-DM_RETINOPATHY	CD45RA+ CD28- CD8+ T cell %CD8+ T cell || id:ebi-a-GCST90001699	Treg	Weighted median	11	0.0000908939789239431	0.000287026097983117	0.751490248484322	0.980085751030348	-0.000471677173122967	0.000653465130970853	1.00009089810991	0.999528434049067	1.00065367868582
686	ebi-a-GCST90001699	finn-b-DM_RETINOPATHY	Diabetic retinopathy (DM_RETINOPATHY) || id:finn-b-DM_RETINOPATHY	CD45RA+ CD28- CD8+ T cell %CD8+ T cell || id:ebi-a-GCST90001699	Treg	Inverse variance weighted	11	0.0000979951822319072	0.000240593890141058	0.683783722910805	0.982936907085855	-0.000373568842444567	0.000569559206908382	1.00009799998392	0.999626500925707	1.00056972143655
687	ebi-a-GCST90001699	finn-b-DM_RETINOPATHY	Diabetic retinopathy (DM_RETINOPATHY) || id:finn-b-DM_RETINOPATHY	CD45RA+ CD28- CD8+ T cell %CD8+ T cell || id:ebi-a-GCST90001699	Treg	Simple mode	11	0.0000889398250647055	0.000446871572479024	0.846229491538944	0.999832021127489	-0.000786928456994181	0.000964808107123592	1.00008894378033	0.999213381090002	1.00096527368418
688	ebi-a-GCST90001699	finn-b-DM_RETINOPATHY	Diabetic retinopathy (DM_RETINOPATHY) || id:finn-b-DM_RETINOPATHY	CD45RA+ CD28- CD8+ T cell %CD8+ T cell || id:ebi-a-GCST90001699	Treg	Weighted mode	11	0.0000889398250647055	0.000251595189817948	0.731049942939942	0.9883377635659	-0.000404186746978472	0.000582066397107883	1.00008894378033	0.999595894925481	1.00058223583063
689	ebi-a-GCST90001623	finn-b-DM_RETINOPATHY	Diabetic retinopathy (DM_RETINOPATHY) || id:finn-b-DM_RETINOPATHY	Natural Killer T %lymphocyte || id:ebi-a-GCST90001623	TBNK	MR Egger	7	0.054646843064527	0.127024745448891	0.684957241277981	0.997735983892423	-0.1943216580153	0.303615344144354	1.05616755590784	0.823393010706656	1.35474784416131
690	ebi-a-GCST90001623	finn-b-DM_RETINOPATHY	Diabetic retinopathy (DM_RETINOPATHY) || id:finn-b-DM_RETINOPATHY	Natural Killer T %lymphocyte || id:ebi-a-GCST90001623	TBNK	Weighted median	7	-0.0540707310344856	0.0492062405775881	0.271829477524874	0.980085751030348	-0.150514962566558	0.0423735004975871	0.947365096018689	0.860264858140918	1.04328407310982
691	ebi-a-GCST90001623	finn-b-DM_RETINOPATHY	Diabetic retinopathy (DM_RETINOPATHY) || id:finn-b-DM_RETINOPATHY	Natural Killer T %lymphocyte || id:ebi-a-GCST90001623	TBNK	Inverse variance weighted	7	0.00200144442930327	0.0561067023523897	0.971543809797321	0.998179058957431	-0.10796769218138	0.111970581039987	1.0020034486561	0.897656597288483	1.11847995564394
692	ebi-a-GCST90001623	finn-b-DM_RETINOPATHY	Diabetic retinopathy (DM_RETINOPATHY) || id:finn-b-DM_RETINOPATHY	Natural Killer T %lymphocyte || id:ebi-a-GCST90001623	TBNK	Simple mode	7	-0.107872878307856	0.087198859074326	0.262272498091483	0.999832021127489	-0.278782642093535	0.0630368854778227	0.897741711622513	0.756704361017022	1.06506612397968
693	ebi-a-GCST90001623	finn-b-DM_RETINOPATHY	Diabetic retinopathy (DM_RETINOPATHY) || id:finn-b-DM_RETINOPATHY	Natural Killer T %lymphocyte || id:ebi-a-GCST90001623	TBNK	Weighted mode	7	-0.0782806527489705	0.0594835829838936	0.236213801361033	0.9883377635659	-0.194868475397402	0.038307169899461	0.92470486915898	0.822942888174729	1.03905034885577
694	ebi-a-GCST90001684	finn-b-DM_RETINOPATHY	Diabetic retinopathy (DM_RETINOPATHY) || id:finn-b-DM_RETINOPATHY	CD127- CD8+ T cell Absolute Count || id:ebi-a-GCST90001684	Treg	Inverse variance weighted	2	0.0793313750727793	0.0759002525464963	0.295927918855086	0.982936907085855	-0.0694331199183536	0.228095870063912	1.08256299703099	0.932922525232804	1.25620575218534
695	ebi-a-GCST90001670	finn-b-DM_RETINOPATHY	Diabetic retinopathy (DM_RETINOPATHY) || id:finn-b-DM_RETINOPATHY	CD39+ CD8+ T cell %T cell || id:ebi-a-GCST90001670	Treg	MR Egger	6	-0.0201279579113256	0.182938745505818	0.917688203223393	0.997735983892423	-0.37868789910273	0.338431983280078	0.980073257156	0.68475929330944	1.40274633550436
696	ebi-a-GCST90001670	finn-b-DM_RETINOPATHY	Diabetic retinopathy (DM_RETINOPATHY) || id:finn-b-DM_RETINOPATHY	CD39+ CD8+ T cell %T cell || id:ebi-a-GCST90001670	Treg	Weighted median	6	-0.0141989422069498	0.0337827869092886	0.674265512741555	0.980085751030348	-0.0804132045491554	0.0520153201352558	0.98590138735373	0.922734989307575	1.05339188049583
697	ebi-a-GCST90001670	finn-b-DM_RETINOPATHY	Diabetic retinopathy (DM_RETINOPATHY) || id:finn-b-DM_RETINOPATHY	CD39+ CD8+ T cell %T cell || id:ebi-a-GCST90001670	Treg	Inverse variance weighted	6	-0.00235254855257606	0.0276754430485404	0.932257487023414	0.995711470368517	-0.0565964169277152	0.0518913198225631	0.997650216521022	0.944975368480859	1.05326126767145
698	ebi-a-GCST90001670	finn-b-DM_RETINOPATHY	Diabetic retinopathy (DM_RETINOPATHY) || id:finn-b-DM_RETINOPATHY	CD39+ CD8+ T cell %T cell || id:ebi-a-GCST90001670	Treg	Simple mode	6	-0.0104306149346318	0.0477821624312858	0.835829053628014	0.999832021127489	-0.104083653299952	0.0832224234306883	0.989623595283637	0.901149910104318	1.08678350778367
699	ebi-a-GCST90001670	finn-b-DM_RETINOPATHY	Diabetic retinopathy (DM_RETINOPATHY) || id:finn-b-DM_RETINOPATHY	CD39+ CD8+ T cell %T cell || id:ebi-a-GCST90001670	Treg	Weighted mode	6	-0.015321138389202	0.0350674038449852	0.680404226912504	0.9883377635659	-0.084053249925373	0.053410973146969	0.984795633133388	0.919382297752878	1.05486307644709
700	ebi-a-GCST90001715	finn-b-DM_RETINOPATHY	Diabetic retinopathy (DM_RETINOPATHY) || id:finn-b-DM_RETINOPATHY	BAFF-R on memory B cell || id:ebi-a-GCST90001715	B cell	MR Egger	9	0.0211470884126165	0.0196655292505222	0.31788467124821	0.997735983892423	-0.017397348918407	0.05969152574364	1.02137227261564	0.982753111157295	1.06150904782135
701	ebi-a-GCST90001715	finn-b-DM_RETINOPATHY	Diabetic retinopathy (DM_RETINOPATHY) || id:finn-b-DM_RETINOPATHY	BAFF-R on memory B cell || id:ebi-a-GCST90001715	B cell	Weighted median	9	0.0091095665935296	0.014372000619628	0.526184440898982	0.980085751030348	-0.0190595546209413	0.0372786878080005	1.00915118497443	0.981120930217778	1.03798225353245
702	ebi-a-GCST90001715	finn-b-DM_RETINOPATHY	Diabetic retinopathy (DM_RETINOPATHY) || id:finn-b-DM_RETINOPATHY	BAFF-R on memory B cell || id:ebi-a-GCST90001715	B cell	Inverse variance weighted	9	0.00699587641317096	0.013673869061015	0.608914347654977	0.982936907085855	-0.0198049069464185	0.0337966597727604	1.00702040472221	0.980389921914078	1.03437425544625
703	ebi-a-GCST90001715	finn-b-DM_RETINOPATHY	Diabetic retinopathy (DM_RETINOPATHY) || id:finn-b-DM_RETINOPATHY	BAFF-R on memory B cell || id:ebi-a-GCST90001715	B cell	Simple mode	9	-0.00748376705348208	0.0313822205661091	0.817510339428449	0.999832021127489	-0.0689929193630559	0.0540253852560917	0.99254416660474	0.93333328864897	1.05551139624209
704	ebi-a-GCST90001715	finn-b-DM_RETINOPATHY	Diabetic retinopathy (DM_RETINOPATHY) || id:finn-b-DM_RETINOPATHY	BAFF-R on memory B cell || id:ebi-a-GCST90001715	B cell	Weighted mode	9	0.00700714183278051	0.0147339491095044	0.647089890408417	0.9883377635659	-0.0218713984218481	0.0358856820874091	1.00703174929352	0.978366046378844	1.03653734493203
705	ebi-a-GCST90001672	finn-b-DM_RETINOPATHY	Diabetic retinopathy (DM_RETINOPATHY) || id:finn-b-DM_RETINOPATHY	CD39+ CD8+ T cell Absolute Count || id:ebi-a-GCST90001672	Treg	MR Egger	7	-0.0240433812373785	0.0257446974477255	0.39321793665584	0.997735983892423	-0.0745029882349205	0.0264162257601634	0.976243358194423	0.92820470036114	1.02676822693089
706	ebi-a-GCST90001672	finn-b-DM_RETINOPATHY	Diabetic retinopathy (DM_RETINOPATHY) || id:finn-b-DM_RETINOPATHY	CD39+ CD8+ T cell Absolute Count || id:ebi-a-GCST90001672	Treg	Weighted median	7	-0.0350051581572866	0.0231396393352296	0.130335829996003	0.871192126815392	-0.0803588512543366	0.0103485349397633	0.965600435525798	0.922785144357522	1.01040226621417
707	ebi-a-GCST90001672	finn-b-DM_RETINOPATHY	Diabetic retinopathy (DM_RETINOPATHY) || id:finn-b-DM_RETINOPATHY	CD39+ CD8+ T cell Absolute Count || id:ebi-a-GCST90001672	Treg	Inverse variance weighted	7	-0.0207671472521866	0.0175507423068095	0.236704858187393	0.982936907085855	-0.0551666021735332	0.0136323076691599	0.979447004944954	0.946327474605344	1.01372565125589
708	ebi-a-GCST90001672	finn-b-DM_RETINOPATHY	Diabetic retinopathy (DM_RETINOPATHY) || id:finn-b-DM_RETINOPATHY	CD39+ CD8+ T cell Absolute Count || id:ebi-a-GCST90001672	Treg	Simple mode	7	-0.0210963154920956	0.0311028451495688	0.522880522265149	0.999832021127489	-0.0820578919852505	0.0398652610010593	0.97912465515482	0.921218625977487	1.04067054583791
709	ebi-a-GCST90001672	finn-b-DM_RETINOPATHY	Diabetic retinopathy (DM_RETINOPATHY) || id:finn-b-DM_RETINOPATHY	CD39+ CD8+ T cell Absolute Count || id:ebi-a-GCST90001672	Treg	Weighted mode	7	-0.0289978708559034	0.0215716085269211	0.227458694981589	0.9883377635659	-0.0712782235686687	0.0132824818568618	0.971418532754437	0.931202773524008	1.01337108587817
710	ebi-a-GCST90001739	finn-b-DM_RETINOPATHY	Diabetic retinopathy (DM_RETINOPATHY) || id:finn-b-DM_RETINOPATHY	CD19 on Plasma Blast-Plasma Cell || id:ebi-a-GCST90001739	B cell	Wald ratio	1	0.0570316078790655	0.0497022446174989	0.251189309579042	0.88680942060173	-0.0403847915712323	0.154448007329363	1.05868927278916	0.960419806594715	1.16701360032636
711	ebi-a-GCST90001745	finn-b-DM_RETINOPATHY	Diabetic retinopathy (DM_RETINOPATHY) || id:finn-b-DM_RETINOPATHY	CD20 on CD24+ CD27+ B cell || id:ebi-a-GCST90001745	B cell	MR Egger	8	-0.0186249327699055	0.151288414558495	0.906041231579867	0.997735983892423	-0.315150225304555	0.277900359764744	0.98154743949097	0.729679249747553	1.32035463020855
712	ebi-a-GCST90001745	finn-b-DM_RETINOPATHY	Diabetic retinopathy (DM_RETINOPATHY) || id:finn-b-DM_RETINOPATHY	CD20 on CD24+ CD27+ B cell || id:ebi-a-GCST90001745	B cell	Weighted median	8	0.00567179344088241	0.0418209230213818	0.892120940295979	0.980085751030348	-0.0762972156810258	0.0876408025627907	1.00568790851402	0.926540783181465	1.09159595313055
713	ebi-a-GCST90001745	finn-b-DM_RETINOPATHY	Diabetic retinopathy (DM_RETINOPATHY) || id:finn-b-DM_RETINOPATHY	CD20 on CD24+ CD27+ B cell || id:ebi-a-GCST90001745	B cell	Inverse variance weighted	8	-0.0189440286990021	0.038410282755821	0.621869857075402	0.982936907085855	-0.0942281829004112	0.056340125502407	0.981234281665164	0.910075074976127	1.05795746086136
714	ebi-a-GCST90001745	finn-b-DM_RETINOPATHY	Diabetic retinopathy (DM_RETINOPATHY) || id:finn-b-DM_RETINOPATHY	CD20 on CD24+ CD27+ B cell || id:ebi-a-GCST90001745	B cell	Simple mode	8	-0.00228615278177402	0.0553547091809608	0.968209988334354	0.999832021127489	-0.110781382776457	0.106209077212909	0.997716458475207	0.895134419341244	1.11205435742811
715	ebi-a-GCST90001745	finn-b-DM_RETINOPATHY	Diabetic retinopathy (DM_RETINOPATHY) || id:finn-b-DM_RETINOPATHY	CD20 on CD24+ CD27+ B cell || id:ebi-a-GCST90001745	B cell	Weighted mode	8	0.0048146811294334	0.0431139567438116	0.914217119043991	0.9883377635659	-0.0796886740884373	0.0893180363473041	1.00482629033068	0.923403781165279	1.09342835099242
716	ebi-a-GCST90001802	finn-b-DM_RETINOPATHY	Diabetic retinopathy (DM_RETINOPATHY) || id:finn-b-DM_RETINOPATHY	CD27 on IgD- CD38- B cell || id:ebi-a-GCST90001802	B cell	MR Egger	10	0.00102852594898388	0.0593024249426137	0.986587140512047	0.997735983892423	-0.115204226938539	0.117261278836507	1.00102905506318	0.891184121515714	1.12441317668049
717	ebi-a-GCST90001802	finn-b-DM_RETINOPATHY	Diabetic retinopathy (DM_RETINOPATHY) || id:finn-b-DM_RETINOPATHY	CD27 on IgD- CD38- B cell || id:ebi-a-GCST90001802	B cell	Weighted median	10	-0.0166005381937438	0.0266245977347336	0.532953497689181	0.980085751030348	-0.0687847497538217	0.0355836733663341	0.983536491437417	0.933527600499163	1.03622434888029
718	ebi-a-GCST90001802	finn-b-DM_RETINOPATHY	Diabetic retinopathy (DM_RETINOPATHY) || id:finn-b-DM_RETINOPATHY	CD27 on IgD- CD38- B cell || id:ebi-a-GCST90001802	B cell	Inverse variance weighted	10	-0.0118812558538368	0.0234013596507772	0.611652192199854	0.982936907085855	-0.0577479207693601	0.0339854090616866	0.988189047560089	0.943887851973678	1.03456951127807
719	ebi-a-GCST90001802	finn-b-DM_RETINOPATHY	Diabetic retinopathy (DM_RETINOPATHY) || id:finn-b-DM_RETINOPATHY	CD27 on IgD- CD38- B cell || id:ebi-a-GCST90001802	B cell	Simple mode	10	-0.0171274919309243	0.0412598757725425	0.687780639102778	0.999832021127489	-0.0979968484451076	0.0637418645832589	0.983018349737943	0.906651761112212	1.06581723807175
720	ebi-a-GCST90001802	finn-b-DM_RETINOPATHY	Diabetic retinopathy (DM_RETINOPATHY) || id:finn-b-DM_RETINOPATHY	CD27 on IgD- CD38- B cell || id:ebi-a-GCST90001802	B cell	Weighted mode	10	-0.018510346619416	0.0275563118722277	0.518625726546119	0.9883377635659	-0.0725207178889823	0.0355000246501503	0.981659917677683	0.930046477860998	1.03613767366901
721	ebi-a-GCST90001691	finn-b-DM_RETINOPATHY	Diabetic retinopathy (DM_RETINOPATHY) || id:finn-b-DM_RETINOPATHY	CD28+ CD45RA- CD8+ T cell %T cell || id:ebi-a-GCST90001691	Treg	MR Egger	6	0.0331529282670599	0.0300926078069023	0.332426981037996	0.997735983892423	-0.0258285830344686	0.0921344395685884	1.03370861042066	0.974502121488861	1.0965122268028
722	ebi-a-GCST90001691	finn-b-DM_RETINOPATHY	Diabetic retinopathy (DM_RETINOPATHY) || id:finn-b-DM_RETINOPATHY	CD28+ CD45RA- CD8+ T cell %T cell || id:ebi-a-GCST90001691	Treg	Weighted median	6	0.0390767111415323	0.0208959656479223	0.0614754755511174	0.650615449582659	-0.00187938152839547	0.08003280381146	1.03985024869028	0.998122383403236	1.08332260420255
723	ebi-a-GCST90001691	finn-b-DM_RETINOPATHY	Diabetic retinopathy (DM_RETINOPATHY) || id:finn-b-DM_RETINOPATHY	CD28+ CD45RA- CD8+ T cell %T cell || id:ebi-a-GCST90001691	Treg	Inverse variance weighted	6	0.0461271169990726	0.0178964969489911	0.00995356443503196	0.372340461229982	0.0110499829790501	0.0812042510190951	1.04720752037392	1.01111125953461	1.08459240304815
724	ebi-a-GCST90001691	finn-b-DM_RETINOPATHY	Diabetic retinopathy (DM_RETINOPATHY) || id:finn-b-DM_RETINOPATHY	CD28+ CD45RA- CD8+ T cell %T cell || id:ebi-a-GCST90001691	Treg	Simple mode	6	0.0350507091062574	0.0347503286734408	0.359436059214655	0.999832021127489	-0.0330599350936866	0.103161353306201	1.035672225481	0.967480571812586	1.10867028226026
725	ebi-a-GCST90001691	finn-b-DM_RETINOPATHY	Diabetic retinopathy (DM_RETINOPATHY) || id:finn-b-DM_RETINOPATHY	CD28+ CD45RA- CD8+ T cell %T cell || id:ebi-a-GCST90001691	Treg	Weighted mode	6	0.0379657759890202	0.01965786930062	0.111300820397328	0.9883377635659	-0.000563647840195032	0.0764951998182354	1.0386956839377	0.999436510979408	1.07949700854287
726	ebi-a-GCST90001554	finn-b-DM_RETINOPATHY	Diabetic retinopathy (DM_RETINOPATHY) || id:finn-b-DM_RETINOPATHY	Effector Memory CD8+ T cell Absolute Count || id:ebi-a-GCST90001554	Maturation stages of T cell	MR Egger	4	-0.0140503312381015	0.0209969554229811	0.572294897347047	0.997735983892423	-0.0552043638671445	0.0271037013909414	0.986047914001557	0.946291740351889	1.02747434775798
727	ebi-a-GCST90001554	finn-b-DM_RETINOPATHY	Diabetic retinopathy (DM_RETINOPATHY) || id:finn-b-DM_RETINOPATHY	Effector Memory CD8+ T cell Absolute Count || id:ebi-a-GCST90001554	Maturation stages of T cell	Weighted median	4	-0.00292010546962714	0.0123073892291078	0.812451668943362	0.980085751030348	-0.0270425883586784	0.0212023774194241	0.997084153891413	0.973319788549373	1.02142874483531
728	ebi-a-GCST90001554	finn-b-DM_RETINOPATHY	Diabetic retinopathy (DM_RETINOPATHY) || id:finn-b-DM_RETINOPATHY	Effector Memory CD8+ T cell Absolute Count || id:ebi-a-GCST90001554	Maturation stages of T cell	Inverse variance weighted	4	-0.000411878217418161	0.0207662344866874	0.984175767376604	0.998179058957431	-0.0411136978113254	0.040289941376489	0.999588206592771	0.95972000568019	1.04111259205355
729	ebi-a-GCST90001554	finn-b-DM_RETINOPATHY	Diabetic retinopathy (DM_RETINOPATHY) || id:finn-b-DM_RETINOPATHY	Effector Memory CD8+ T cell Absolute Count || id:ebi-a-GCST90001554	Maturation stages of T cell	Simple mode	4	0.0442019427066242	0.0503429608374837	0.444574721784076	0.999832021127489	-0.0544702605348438	0.142874145948092	1.04519340276264	0.94698667131617	1.15358460923238
730	ebi-a-GCST90001554	finn-b-DM_RETINOPATHY	Diabetic retinopathy (DM_RETINOPATHY) || id:finn-b-DM_RETINOPATHY	Effector Memory CD8+ T cell Absolute Count || id:ebi-a-GCST90001554	Maturation stages of T cell	Weighted mode	4	-0.0119686004415483	0.0111644720860544	0.362278868476268	0.9883377635659	-0.033850965730215	0.00991376484711834	0.988102738364524	0.966715567650792	1.0099630690091
731	ebi-a-GCST90001761	finn-b-DM_RETINOPATHY	Diabetic retinopathy (DM_RETINOPATHY) || id:finn-b-DM_RETINOPATHY	CD20 on switched memory B cell || id:ebi-a-GCST90001761	B cell	MR Egger	6	0.0282419870596438	0.145946974654184	0.855989764186861	0.997735983892423	-0.257814083262557	0.314298057381845	1.02864457298194	0.772738883845063	1.36929780504918
732	ebi-a-GCST90001761	finn-b-DM_RETINOPATHY	Diabetic retinopathy (DM_RETINOPATHY) || id:finn-b-DM_RETINOPATHY	CD20 on switched memory B cell || id:ebi-a-GCST90001761	B cell	Weighted median	6	0.00225154346081614	0.0375915137599305	0.952239267589796	0.980085751030348	-0.0714278235086477	0.07593091043028	1.00225408008821	0.931063476064686	1.07888803167238
733	ebi-a-GCST90001761	finn-b-DM_RETINOPATHY	Diabetic retinopathy (DM_RETINOPATHY) || id:finn-b-DM_RETINOPATHY	CD20 on switched memory B cell || id:ebi-a-GCST90001761	B cell	Inverse variance weighted	6	-0.00422660857093292	0.0328633873393145	0.897665089556581	0.991269197807587	-0.0686388477559894	0.0601856306141236	0.995782310968181	0.933663813977775	1.06203367421149
734	ebi-a-GCST90001761	finn-b-DM_RETINOPATHY	Diabetic retinopathy (DM_RETINOPATHY) || id:finn-b-DM_RETINOPATHY	CD20 on switched memory B cell || id:ebi-a-GCST90001761	B cell	Simple mode	6	-0.0242524783962235	0.0527139117273162	0.664775185179965	0.999832021127489	-0.127571745381763	0.0790667885893163	0.976039249821868	0.880230261112595	1.08227660338409
735	ebi-a-GCST90001761	finn-b-DM_RETINOPATHY	Diabetic retinopathy (DM_RETINOPATHY) || id:finn-b-DM_RETINOPATHY	CD20 on switched memory B cell || id:ebi-a-GCST90001761	B cell	Weighted mode	6	0.001978153055748	0.0403850862164188	0.962829842387466	0.990272531260951	-0.0771766159284329	0.0811329220399289	1.00198011089126	0.925726341150251	1.08451504293827
736	ebi-a-GCST90001480	finn-b-DM_RETINOPATHY	Diabetic retinopathy (DM_RETINOPATHY) || id:finn-b-DM_RETINOPATHY	Resting CD4 regulatory T cell Absolute Count || id:ebi-a-GCST90001480	Treg	MR Egger	6	-0.0591351675764238	0.0313714346665087	0.132513429028836	0.997735983892423	-0.120623179522781	0.00235284436993326	0.942579354379202	0.886367898245872	1.00235561448037
737	ebi-a-GCST90001480	finn-b-DM_RETINOPATHY	Diabetic retinopathy (DM_RETINOPATHY) || id:finn-b-DM_RETINOPATHY	Resting CD4 regulatory T cell Absolute Count || id:ebi-a-GCST90001480	Treg	Weighted median	6	-0.0378497175250744	0.0261319019572942	0.147502319083024	0.910958256969985	-0.0890682453613711	0.0133688103112223	0.962857630646495	0.914783141738051	1.01345857241394
738	ebi-a-GCST90001480	finn-b-DM_RETINOPATHY	Diabetic retinopathy (DM_RETINOPATHY) || id:finn-b-DM_RETINOPATHY	Resting CD4 regulatory T cell Absolute Count || id:ebi-a-GCST90001480	Treg	Inverse variance weighted	6	-0.0399996514855528	0.0229469762092284	0.0813102332026777	0.786078159993837	-0.0849757248556405	0.00497642188453485	0.960789774001382	0.918534581690391	1.0049888248375
739	ebi-a-GCST90001480	finn-b-DM_RETINOPATHY	Diabetic retinopathy (DM_RETINOPATHY) || id:finn-b-DM_RETINOPATHY	Resting CD4 regulatory T cell Absolute Count || id:ebi-a-GCST90001480	Treg	Simple mode	6	-0.0494427043451472	0.0474325077791068	0.344989945507829	0.999832021127489	-0.142410419592196	0.0435250109019021	0.951759688268879	0.867265240786553	1.04448611752517
740	ebi-a-GCST90001480	finn-b-DM_RETINOPATHY	Diabetic retinopathy (DM_RETINOPATHY) || id:finn-b-DM_RETINOPATHY	Resting CD4 regulatory T cell Absolute Count || id:ebi-a-GCST90001480	Treg	Weighted mode	6	-0.0397987482752634	0.0268406997643094	0.19823914382422	0.9883377635659	-0.0924065198133099	0.0128090232627831	0.960982819142437	0.911734436086267	1.01289141019081
741	ebi-a-GCST90001428	finn-b-DM_RETINOPATHY	Diabetic retinopathy (DM_RETINOPATHY) || id:finn-b-DM_RETINOPATHY	IgD- CD38dim B cell %B cell || id:ebi-a-GCST90001428	B cell	Wald ratio	1	-0.0699588477366255	0.178130511463845	0.694512060239047	0.956147780388436	-0.419094650205761	0.27917695473251	0.932432190811513	0.657641946376386	1.32204126463059
742	ebi-a-GCST90001487	finn-b-DM_RETINOPATHY	Diabetic retinopathy (DM_RETINOPATHY) || id:finn-b-DM_RETINOPATHY	Activated CD4 regulatory T cell %CD4 regulatory T cell || id:ebi-a-GCST90001487	Treg	MR Egger	4	0.0673970353053584	0.047315519205744	0.290356084726743	0.997735983892423	-0.0253413823378998	0.160135452948617	1.06972011052273	0.974977015276156	1.1736698372655
743	ebi-a-GCST90001487	finn-b-DM_RETINOPATHY	Diabetic retinopathy (DM_RETINOPATHY) || id:finn-b-DM_RETINOPATHY	Activated CD4 regulatory T cell %CD4 regulatory T cell || id:ebi-a-GCST90001487	Treg	Weighted median	4	0.0370032176024643	0.0238626280092938	0.12097921768288	0.853575591429206	-0.00976753329575167	0.0837739685006802	1.03769635972715	0.990280014124661	1.08738308320077
744	ebi-a-GCST90001487	finn-b-DM_RETINOPATHY	Diabetic retinopathy (DM_RETINOPATHY) || id:finn-b-DM_RETINOPATHY	Activated CD4 regulatory T cell %CD4 regulatory T cell || id:ebi-a-GCST90001487	Treg	Inverse variance weighted	4	0.0387927547246727	0.0199242528535486	0.0515333241422802	0.772099489665523	-0.000258780868282585	0.0778442903176281	1.03955501845784	0.999741252612598	1.0809543305098
745	ebi-a-GCST90001487	finn-b-DM_RETINOPATHY	Diabetic retinopathy (DM_RETINOPATHY) || id:finn-b-DM_RETINOPATHY	Activated CD4 regulatory T cell %CD4 regulatory T cell || id:ebi-a-GCST90001487	Treg	Simple mode	4	0.0312693841267633	0.0321651675700198	0.402678970643463	0.999832021127489	-0.0317743443104755	0.094313112564002	1.03176340713794	0.968725155760055	1.09890377263266
746	ebi-a-GCST90001487	finn-b-DM_RETINOPATHY	Diabetic retinopathy (DM_RETINOPATHY) || id:finn-b-DM_RETINOPATHY	Activated CD4 regulatory T cell %CD4 regulatory T cell || id:ebi-a-GCST90001487	Treg	Weighted mode	4	0.0432961172559342	0.0260309849468795	0.194849190173606	0.9883377635659	-0.00772461323994959	0.094316847751818	1.04424706864899	0.9923051449122	1.09890787725231
747	ebi-a-GCST90001981	finn-b-DM_RETINOPATHY	Diabetic retinopathy (DM_RETINOPATHY) || id:finn-b-DM_RETINOPATHY	CD40 on CD14+ CD16+ monocyte || id:ebi-a-GCST90001981	Monocyte	MR Egger	5	-0.0621109678295844	0.0388108979059449	0.20783016368885	0.997735983892423	-0.138180327725236	0.0139583920660677	0.939778595813657	0.87094162266264	1.01405626527461
748	ebi-a-GCST90001981	finn-b-DM_RETINOPATHY	Diabetic retinopathy (DM_RETINOPATHY) || id:finn-b-DM_RETINOPATHY	CD40 on CD14+ CD16+ monocyte || id:ebi-a-GCST90001981	Monocyte	Weighted median	5	-0.00754903247207253	0.0184323836256017	0.682134100865814	0.980085751030348	-0.0436765043782519	0.0285784394341069	0.992479389908099	0.957263577966241	1.02899072111891
749	ebi-a-GCST90001981	finn-b-DM_RETINOPATHY	Diabetic retinopathy (DM_RETINOPATHY) || id:finn-b-DM_RETINOPATHY	CD40 on CD14+ CD16+ monocyte || id:ebi-a-GCST90001981	Monocyte	Inverse variance weighted	5	-0.00494584608937415	0.0187312028975947	0.791746658099028	0.9835600328627	-0.0416590037686598	0.0317673115899115	0.995066364468588	0.959196807308279	1.03227727839851
750	ebi-a-GCST90001981	finn-b-DM_RETINOPATHY	Diabetic retinopathy (DM_RETINOPATHY) || id:finn-b-DM_RETINOPATHY	CD40 on CD14+ CD16+ monocyte || id:ebi-a-GCST90001981	Monocyte	Simple mode	5	0.0728138618156812	0.0315380210499382	0.0821437146727177	0.999832021127489	0.0109993405578024	0.13462838307356	1.07553032102024	1.01106005570883	1.1441115341293
751	ebi-a-GCST90001981	finn-b-DM_RETINOPATHY	Diabetic retinopathy (DM_RETINOPATHY) || id:finn-b-DM_RETINOPATHY	CD40 on CD14+ CD16+ monocyte || id:ebi-a-GCST90001981	Monocyte	Weighted mode	5	-0.012460781526182	0.018439623605892	0.536246251103033	0.9883377635659	-0.0486024437937302	0.0236808807413663	0.987616532547494	0.952559750472642	1.02396349927358
752	ebi-a-GCST90001410	finn-b-DM_RETINOPATHY	Diabetic retinopathy (DM_RETINOPATHY) || id:finn-b-DM_RETINOPATHY	IgD- CD38+ B cell %B cell || id:ebi-a-GCST90001410	B cell	Inverse variance weighted	2	0.160988814276355	0.0822948522721135	0.0504364128376029	0.772099489665523	-0.000309096176987766	0.322286724729697	1.17467182918593	0.999690951588314	1.38028047977297
753	ebi-a-GCST90001759	finn-b-DM_RETINOPATHY	Diabetic retinopathy (DM_RETINOPATHY) || id:finn-b-DM_RETINOPATHY	CD20 on naive-mature B cell || id:ebi-a-GCST90001759	B cell	MR Egger	8	-0.045033795656561	0.628383910365022	0.945196826214702	0.997735983892423	-1.276666259972	1.18659866865888	0.955965173816469	0.278965751277944	3.27591974772355
754	ebi-a-GCST90001759	finn-b-DM_RETINOPATHY	Diabetic retinopathy (DM_RETINOPATHY) || id:finn-b-DM_RETINOPATHY	CD20 on naive-mature B cell || id:ebi-a-GCST90001759	B cell	Weighted median	8	0.0386446116915883	0.042145813013938	0.359181170476224	0.980085751030348	-0.0439611818157301	0.121250405198907	1.03940102703101	0.956991105409109	1.12890756129992
755	ebi-a-GCST90001759	finn-b-DM_RETINOPATHY	Diabetic retinopathy (DM_RETINOPATHY) || id:finn-b-DM_RETINOPATHY	CD20 on naive-mature B cell || id:ebi-a-GCST90001759	B cell	Inverse variance weighted	8	0.133672152051557	0.08797188173926	0.128639896692679	0.862054372641852	-0.0387527361573927	0.306097040260506	1.14301802209612	0.961988544725198	1.35811409189882
756	ebi-a-GCST90001759	finn-b-DM_RETINOPATHY	Diabetic retinopathy (DM_RETINOPATHY) || id:finn-b-DM_RETINOPATHY	CD20 on naive-mature B cell || id:ebi-a-GCST90001759	B cell	Simple mode	8	0.0245067236554644	0.0479620477281739	0.625095073126019	0.999832021127489	-0.0694988898917564	0.118512337202685	1.0248094815499	0.932861168960855	1.12582076349525
757	ebi-a-GCST90001759	finn-b-DM_RETINOPATHY	Diabetic retinopathy (DM_RETINOPATHY) || id:finn-b-DM_RETINOPATHY	CD20 on naive-mature B cell || id:ebi-a-GCST90001759	B cell	Weighted mode	8	0.0331125846681805	0.0444956326478533	0.480999272034495	0.9883377635659	-0.0540988553216119	0.120324024657973	1.03366690773634	0.947338452425383	1.12786224755653
758	ebi-a-GCST90001581	finn-b-DM_RETINOPATHY	Diabetic retinopathy (DM_RETINOPATHY) || id:finn-b-DM_RETINOPATHY	CD14- CD16- Absolute Count || id:ebi-a-GCST90001581	Monocyte	MR Egger	3	-0.0909503030890604	0.367907143300752	0.84571455771664	0.997735983892423	-0.812048303958534	0.630147697780413	0.913063086186627	0.443947794260001	1.87788791866008
759	ebi-a-GCST90001581	finn-b-DM_RETINOPATHY	Diabetic retinopathy (DM_RETINOPATHY) || id:finn-b-DM_RETINOPATHY	CD14- CD16- Absolute Count || id:ebi-a-GCST90001581	Monocyte	Weighted median	3	0.0218165427040215	0.0719283250957826	0.761654024166506	0.980085751030348	-0.119162974483712	0.162796059891755	1.02205626359147	0.887663122533735	1.1767966691743
760	ebi-a-GCST90001581	finn-b-DM_RETINOPATHY	Diabetic retinopathy (DM_RETINOPATHY) || id:finn-b-DM_RETINOPATHY	CD14- CD16- Absolute Count || id:ebi-a-GCST90001581	Monocyte	Inverse variance weighted	3	0.00163053535557242	0.0650128424451873	0.979990990080952	0.998179058957431	-0.125794635836995	0.129055706548139	1.00163186540114	0.881795917470597	1.13775350272069
761	ebi-a-GCST90001581	finn-b-DM_RETINOPATHY	Diabetic retinopathy (DM_RETINOPATHY) || id:finn-b-DM_RETINOPATHY	CD14- CD16- Absolute Count || id:ebi-a-GCST90001581	Monocyte	Simple mode	3	0.0744204933822069	0.103718221151746	0.54753808394979	0.999832021127489	-0.128867220075216	0.277708206839629	1.07725969084282	0.879090683391338	1.32010094457816
762	ebi-a-GCST90001581	finn-b-DM_RETINOPATHY	Diabetic retinopathy (DM_RETINOPATHY) || id:finn-b-DM_RETINOPATHY	CD14- CD16- Absolute Count || id:ebi-a-GCST90001581	Monocyte	Weighted mode	3	0.0714245293461918	0.0871799272034273	0.498724535475446	0.9883377635659	-0.0994481279725257	0.242297186664909	1.07403708936113	0.905336910311616	1.27417280372041
763	ebi-a-GCST90001486	finn-b-DM_RETINOPATHY	Diabetic retinopathy (DM_RETINOPATHY) || id:finn-b-DM_RETINOPATHY	Activated CD4 regulatory T cell Absolute Count || id:ebi-a-GCST90001486	Treg	Inverse variance weighted	2	0.0263341208614547	0.034366710268538	0.443516672586056	0.982936907085855	-0.0410246312648797	0.0936928729877891	1.02668392769036	0.959805488433421	1.09822240035129
764	ebi-a-GCST90001482	finn-b-DM_RETINOPATHY	Diabetic retinopathy (DM_RETINOPATHY) || id:finn-b-DM_RETINOPATHY	Resting CD4 regulatory T cell %CD4+ T cell || id:ebi-a-GCST90001482	Treg	MR Egger	9	0.00160807231635935	0.0135517032684151	0.908876597003628	0.997735983892423	-0.0249532660897343	0.028169410722453	1.00160936595798	0.975355493139326	1.0285699204356
765	ebi-a-GCST90001482	finn-b-DM_RETINOPATHY	Diabetic retinopathy (DM_RETINOPATHY) || id:finn-b-DM_RETINOPATHY	Resting CD4 regulatory T cell %CD4+ T cell || id:ebi-a-GCST90001482	Treg	Weighted median	9	0.00768314353776575	0.0126199823106986	0.542651849669256	0.980085751030348	-0.0170520217912035	0.0324183088667349	1.00771273462071	0.983092541069726	1.03294950688139
766	ebi-a-GCST90001482	finn-b-DM_RETINOPATHY	Diabetic retinopathy (DM_RETINOPATHY) || id:finn-b-DM_RETINOPATHY	Resting CD4 regulatory T cell %CD4+ T cell || id:ebi-a-GCST90001482	Treg	Inverse variance weighted	9	-0.00174166672063881	0.00997172258654322	0.861346354404789	0.9835600328627	-0.0212862429902635	0.0178029095489859	0.998259849100698	0.978938710117268	1.01796232596336
767	ebi-a-GCST90001482	finn-b-DM_RETINOPATHY	Diabetic retinopathy (DM_RETINOPATHY) || id:finn-b-DM_RETINOPATHY	Resting CD4 regulatory T cell %CD4+ T cell || id:ebi-a-GCST90001482	Treg	Simple mode	9	-0.00762050142781023	0.0216626562150338	0.734089017946863	0.999832021127489	-0.0500793076092765	0.034838304753656	0.99240846097715	0.951153987760577	1.03545226755328
768	ebi-a-GCST90001482	finn-b-DM_RETINOPATHY	Diabetic retinopathy (DM_RETINOPATHY) || id:finn-b-DM_RETINOPATHY	Resting CD4 regulatory T cell %CD4+ T cell || id:ebi-a-GCST90001482	Treg	Weighted mode	9	0.00464479288513808	0.0111305800051014	0.687432548957174	0.9883377635659	-0.0171711439248608	0.0264607296951369	1.00465559665623	0.982975439963456	1.02681392317412
769	ebi-a-GCST90002121	finn-b-DM_RETINOPATHY	Diabetic retinopathy (DM_RETINOPATHY) || id:finn-b-DM_RETINOPATHY	CD8 on CD39+ CD8+ T cell || id:ebi-a-GCST90002121	Treg	MR Egger	4	-0.0100816317871102	0.433425872119257	0.983554682333934	0.997735983892423	-0.859596341140855	0.839433077566634	0.989969017510543	0.423332929920885	2.3150541485491
770	ebi-a-GCST90002121	finn-b-DM_RETINOPATHY	Diabetic retinopathy (DM_RETINOPATHY) || id:finn-b-DM_RETINOPATHY	CD8 on CD39+ CD8+ T cell || id:ebi-a-GCST90002121	Treg	Weighted median	4	-0.0242691247172751	0.0466300484747677	0.602742257819628	0.980085751030348	-0.11566401972782	0.0671257702932695	0.976023002494386	0.890774455670638	1.06942997223798
771	ebi-a-GCST90002121	finn-b-DM_RETINOPATHY	Diabetic retinopathy (DM_RETINOPATHY) || id:finn-b-DM_RETINOPATHY	CD8 on CD39+ CD8+ T cell || id:ebi-a-GCST90002121	Treg	Inverse variance weighted	4	0.0215297537925707	0.0746282182384962	0.772969026754249	0.982936907085855	-0.124741553954882	0.167801061540023	1.02176319121516	0.882725009894344	1.18270130246694
772	ebi-a-GCST90002121	finn-b-DM_RETINOPATHY	Diabetic retinopathy (DM_RETINOPATHY) || id:finn-b-DM_RETINOPATHY	CD8 on CD39+ CD8+ T cell || id:ebi-a-GCST90002121	Treg	Simple mode	4	-0.00091170115288719	0.0475045072814927	0.985893098548158	0.999832021127489	-0.0940205354246129	0.0921971331188386	0.999088714320337	0.91026406938966	1.09658097320215
773	ebi-a-GCST90002121	finn-b-DM_RETINOPATHY	Diabetic retinopathy (DM_RETINOPATHY) || id:finn-b-DM_RETINOPATHY	CD8 on CD39+ CD8+ T cell || id:ebi-a-GCST90002121	Treg	Weighted mode	4	-0.0195133008031245	0.0424895826394196	0.677287971618594	0.9883377635659	-0.102792882776387	0.063766281170138	0.980675851325492	0.902313838866462	1.06584326200865
774	ebi-a-GCST90001591	finn-b-DM_RETINOPATHY	Diabetic retinopathy (DM_RETINOPATHY) || id:finn-b-DM_RETINOPATHY	CD4+ T cell %T cell || id:ebi-a-GCST90001591	TBNK	Wald ratio	1	-0.11890504704876	0.14599372683205	0.415385415275934	0.88680942060173	-0.405052751639578	0.167242657542059	0.887892104735159	0.666941627666135	1.18204106168894
775	ebi-a-GCST90001501	finn-b-DM_RETINOPATHY	Diabetic retinopathy (DM_RETINOPATHY) || id:finn-b-DM_RETINOPATHY	Activated & secreting CD4 regulatory T cell Absolute Count || id:ebi-a-GCST90001501	Treg	MR Egger	4	-0.0526985001368332	0.0588173707822063	0.464820149610682	0.997735983892423	-0.167980546869957	0.0625835465962911	0.948665992035523	0.845370279622689	1.06458339752188
776	ebi-a-GCST90001501	finn-b-DM_RETINOPATHY	Diabetic retinopathy (DM_RETINOPATHY) || id:finn-b-DM_RETINOPATHY	Activated & secreting CD4 regulatory T cell Absolute Count || id:ebi-a-GCST90001501	Treg	Weighted median	4	0.0267289436584329	0.0186304750870754	0.151375648563093	0.910958256969985	-0.0097867875122349	0.0632446748291007	1.02708936594317	0.99026094724245	1.06528745637311
777	ebi-a-GCST90001501	finn-b-DM_RETINOPATHY	Diabetic retinopathy (DM_RETINOPATHY) || id:finn-b-DM_RETINOPATHY	Activated & secreting CD4 regulatory T cell Absolute Count || id:ebi-a-GCST90001501	Treg	Inverse variance weighted	4	0.0252757361123499	0.0147583458246926	0.0867787557453615	0.786078159993837	-0.00365062170404765	0.0542020939287474	1.02559787591084	0.996356033714098	1.05569793074054
778	ebi-a-GCST90001501	finn-b-DM_RETINOPATHY	Diabetic retinopathy (DM_RETINOPATHY) || id:finn-b-DM_RETINOPATHY	Activated & secreting CD4 regulatory T cell Absolute Count || id:ebi-a-GCST90001501	Treg	Simple mode	4	0.022908724691401	0.0289368670684722	0.486368835790247	0.999832021127489	-0.0338075347628045	0.0796249841456065	1.02317314484042	0.966757553954852	1.08288089401526
779	ebi-a-GCST90001501	finn-b-DM_RETINOPATHY	Diabetic retinopathy (DM_RETINOPATHY) || id:finn-b-DM_RETINOPATHY	Activated & secreting CD4 regulatory T cell Absolute Count || id:ebi-a-GCST90001501	Treg	Weighted mode	4	0.0390305285925326	0.0207686847471919	0.156804042665135	0.9883377635659	-0.00167609351196354	0.0797371506970287	1.03980222686412	0.998325310348324	1.08300236384304
780	ebi-a-GCST90002063	finn-b-DM_RETINOPATHY	Diabetic retinopathy (DM_RETINOPATHY) || id:finn-b-DM_RETINOPATHY	CD4 on CD4 regulatory T cell || id:ebi-a-GCST90002063	Treg	MR Egger	3	-0.00871022725747443	1.08983665439117	0.994912095486787	0.997735983892423	-2.14479006986417	2.12736961534922	0.991327596873373	0.117092615732858	8.39276156034294
781	ebi-a-GCST90002063	finn-b-DM_RETINOPATHY	Diabetic retinopathy (DM_RETINOPATHY) || id:finn-b-DM_RETINOPATHY	CD4 on CD4 regulatory T cell || id:ebi-a-GCST90002063	Treg	Weighted median	3	0.0273530890692064	0.0596218051056764	0.646394599737538	0.980085751030348	-0.0895056489379194	0.144211827076332	1.02773061915418	0.91438309981635	1.15512877016119
782	ebi-a-GCST90002063	finn-b-DM_RETINOPATHY	Diabetic retinopathy (DM_RETINOPATHY) || id:finn-b-DM_RETINOPATHY	CD4 on CD4 regulatory T cell || id:ebi-a-GCST90002063	Treg	Inverse variance weighted	3	0.0942485480650222	0.190462539535364	0.620712825554168	0.982936907085855	-0.279058029424292	0.467555125554336	1.09883282475153	0.756496002913777	1.59608718631797
783	ebi-a-GCST90002063	finn-b-DM_RETINOPATHY	Diabetic retinopathy (DM_RETINOPATHY) || id:finn-b-DM_RETINOPATHY	CD4 on CD4 regulatory T cell || id:ebi-a-GCST90002063	Treg	Simple mode	3	-0.0650744065904707	0.119116466997048	0.639653305907045	0.999832021127489	-0.298542681904685	0.168393868723744	0.93699774197631	0.741898615528326	1.18340262414896
784	ebi-a-GCST90002063	finn-b-DM_RETINOPATHY	Diabetic retinopathy (DM_RETINOPATHY) || id:finn-b-DM_RETINOPATHY	CD4 on CD4 regulatory T cell || id:ebi-a-GCST90002063	Treg	Weighted mode	3	0.0116771977167867	0.0656447285441302	0.875199857967585	0.9883377635659	-0.116986470229708	0.140340865663282	1.01174564234441	0.889597229128151	1.15066595453104
785	ebi-a-GCST90001706	finn-b-DM_RETINOPATHY	Diabetic retinopathy (DM_RETINOPATHY) || id:finn-b-DM_RETINOPATHY	BAFF-R on IgD+ CD38- naive B cell || id:ebi-a-GCST90001706	B cell	MR Egger	9	0.0214253626570694	0.0206788412201942	0.334615770425805	0.997735983892423	-0.0191051661345113	0.0619558914486501	1.02165653376256	0.981076180827707	1.06391541592531
786	ebi-a-GCST90001706	finn-b-DM_RETINOPATHY	Diabetic retinopathy (DM_RETINOPATHY) || id:finn-b-DM_RETINOPATHY	BAFF-R on IgD+ CD38- naive B cell || id:ebi-a-GCST90001706	B cell	Weighted median	9	0.00787027817661721	0.0136913357480974	0.56540194531533	0.980085751030348	-0.0189647398896537	0.0347052962428881	1.0079013302252	0.981213959345333	1.03531455274803
787	ebi-a-GCST90001706	finn-b-DM_RETINOPATHY	Diabetic retinopathy (DM_RETINOPATHY) || id:finn-b-DM_RETINOPATHY	BAFF-R on IgD+ CD38- naive B cell || id:ebi-a-GCST90001706	B cell	Inverse variance weighted	9	-0.00226508811462705	0.0124377261550791	0.855493006278621	0.9835600328627	-0.0266430313785821	0.022112855149328	0.997737475261667	0.9737087629683	1.02235915645542
788	ebi-a-GCST90001706	finn-b-DM_RETINOPATHY	Diabetic retinopathy (DM_RETINOPATHY) || id:finn-b-DM_RETINOPATHY	BAFF-R on IgD+ CD38- naive B cell || id:ebi-a-GCST90001706	B cell	Simple mode	9	-0.00354991519014658	0.0284768762747361	0.903868552993217	0.999832021127489	-0.0593645926886294	0.0522647623083362	0.99645637830945	0.942363127809912	1.05365467363009
789	ebi-a-GCST90001706	finn-b-DM_RETINOPATHY	Diabetic retinopathy (DM_RETINOPATHY) || id:finn-b-DM_RETINOPATHY	BAFF-R on IgD+ CD38- naive B cell || id:ebi-a-GCST90001706	B cell	Weighted mode	9	0.00494177487657566	0.0141496422877392	0.735915794029835	0.9883377635659	-0.0227915240073932	0.0326750737605445	1.00495400558488	0.977466240778103	1.03321476610501
790	ebi-a-GCST90001829	finn-b-DM_RETINOPATHY	Diabetic retinopathy (DM_RETINOPATHY) || id:finn-b-DM_RETINOPATHY	BAFF-R on B cell || id:ebi-a-GCST90001829	B cell	MR Egger	10	0.0186801269021518	0.0185228179910416	0.342743902936526	0.997735983892423	-0.0176245963602897	0.0549848501645934	1.01885569196136	0.982529808400233	1.05652460838033
791	ebi-a-GCST90001829	finn-b-DM_RETINOPATHY	Diabetic retinopathy (DM_RETINOPATHY) || id:finn-b-DM_RETINOPATHY	BAFF-R on B cell || id:ebi-a-GCST90001829	B cell	Weighted median	10	0.00889633894698168	0.0140108315159107	0.525453508651642	0.980085751030348	-0.0185648908242033	0.0363575687181666	1.00893602898167	0.981606375278328	1.03702658847205
792	ebi-a-GCST90001829	finn-b-DM_RETINOPATHY	Diabetic retinopathy (DM_RETINOPATHY) || id:finn-b-DM_RETINOPATHY	BAFF-R on B cell || id:ebi-a-GCST90001829	B cell	Inverse variance weighted	10	-0.00388038790186941	0.0126530564533534	0.759090049773077	0.982936907085855	-0.028680378550442	0.0209196027467032	0.996127131074606	0.971726999629308	1.02113995148993
793	ebi-a-GCST90001829	finn-b-DM_RETINOPATHY	Diabetic retinopathy (DM_RETINOPATHY) || id:finn-b-DM_RETINOPATHY	BAFF-R on B cell || id:ebi-a-GCST90001829	B cell	Simple mode	10	-0.000253026497608694	0.0323773451863029	0.993935141812477	0.999832021127489	-0.0637126230627624	0.063206570067545	0.999747005510896	0.938274599271127	1.06524686462197
794	ebi-a-GCST90001829	finn-b-DM_RETINOPATHY	Diabetic retinopathy (DM_RETINOPATHY) || id:finn-b-DM_RETINOPATHY	BAFF-R on B cell || id:ebi-a-GCST90001829	B cell	Weighted mode	10	0.0070144603541776	0.0154852723584064	0.661288511779506	0.9883377635659	-0.023336673468299	0.0373655941766542	1.0070391193039	0.976933520803086	1.03807246472074
795	ebi-a-GCST90001851	finn-b-DM_RETINOPATHY	Diabetic retinopathy (DM_RETINOPATHY) || id:finn-b-DM_RETINOPATHY	CD3 on T cell || id:ebi-a-GCST90001851	Treg	MR Egger	6	-0.142698221665057	0.0755335929567129	0.131871977757836	0.997735983892423	-0.290744063860214	0.00534762053010049	0.867015675966893	0.747707018779616	1.00536194457457
796	ebi-a-GCST90001851	finn-b-DM_RETINOPATHY	Diabetic retinopathy (DM_RETINOPATHY) || id:finn-b-DM_RETINOPATHY	CD3 on T cell || id:ebi-a-GCST90001851	Treg	Weighted median	6	0.000982646963231025	0.0282830292113603	0.972284399671088	0.980085751030348	-0.0544520902910352	0.0564173842174973	1.00098312991894	0.947003878451199	1.05803920045291
797	ebi-a-GCST90001851	finn-b-DM_RETINOPATHY	Diabetic retinopathy (DM_RETINOPATHY) || id:finn-b-DM_RETINOPATHY	CD3 on T cell || id:ebi-a-GCST90001851	Treg	Inverse variance weighted	6	0.0152853157643988	0.0264756796714105	0.56371370398515	0.982936907085855	-0.0366070163915658	0.0671776479203633	1.01540273369731	0.964054918697034	1.06948545316638
798	ebi-a-GCST90001851	finn-b-DM_RETINOPATHY	Diabetic retinopathy (DM_RETINOPATHY) || id:finn-b-DM_RETINOPATHY	CD3 on T cell || id:ebi-a-GCST90001851	Treg	Simple mode	6	-0.0172387130656805	0.037044580864124	0.661244984140114	0.999832021127489	-0.0898460915593635	0.0553686654280024	0.982909023401412	0.914071857819871	1.05693019648166
799	ebi-a-GCST90001851	finn-b-DM_RETINOPATHY	Diabetic retinopathy (DM_RETINOPATHY) || id:finn-b-DM_RETINOPATHY	CD3 on T cell || id:ebi-a-GCST90001851	Treg	Weighted mode	6	-0.00356671580758589	0.0304128166899932	0.911206051656963	0.9883377635659	-0.0631758365199726	0.0560424049048009	0.996439637367672	0.938778387650771	1.05764253201659
800	ebi-a-GCST90001780	finn-b-DM_RETINOPATHY	Diabetic retinopathy (DM_RETINOPATHY) || id:finn-b-DM_RETINOPATHY	CD25 on IgD+ CD38- B cell || id:ebi-a-GCST90001780	B cell	MR Egger	4	-0.120867933485912	0.122238317591368	0.4269890005956	0.997735983892423	-0.360455035964995	0.11871916899317	0.886150982736531	0.697358930469427	1.12605364310215
801	ebi-a-GCST90001780	finn-b-DM_RETINOPATHY	Diabetic retinopathy (DM_RETINOPATHY) || id:finn-b-DM_RETINOPATHY	CD25 on IgD+ CD38- B cell || id:ebi-a-GCST90001780	B cell	Weighted median	4	-0.0438725395517679	0.0589972020961648	0.457095731287427	0.980085751030348	-0.159507055660251	0.0717619765567151	0.95707593902715	0.852563951973615	1.07439958133844
802	ebi-a-GCST90001780	finn-b-DM_RETINOPATHY	Diabetic retinopathy (DM_RETINOPATHY) || id:finn-b-DM_RETINOPATHY	CD25 on IgD+ CD38- B cell || id:ebi-a-GCST90001780	B cell	Inverse variance weighted	4	-0.0310262838176084	0.051278698836983	0.545144387444356	0.982936907085855	-0.131532533538095	0.0694799659028782	0.96945009189176	0.876750750869848	1.07195058542751
803	ebi-a-GCST90001780	finn-b-DM_RETINOPATHY	Diabetic retinopathy (DM_RETINOPATHY) || id:finn-b-DM_RETINOPATHY	CD25 on IgD+ CD38- B cell || id:ebi-a-GCST90001780	B cell	Simple mode	4	-0.0487845189359016	0.0912914797980112	0.630142963430165	0.999832021127489	-0.227715819340004	0.1301467814682	0.952386328809014	0.796350535103058	1.13899555449527
804	ebi-a-GCST90001780	finn-b-DM_RETINOPATHY	Diabetic retinopathy (DM_RETINOPATHY) || id:finn-b-DM_RETINOPATHY	CD25 on IgD+ CD38- B cell || id:ebi-a-GCST90001780	B cell	Weighted mode	4	-0.0698495653193194	0.0912449622748089	0.499678559175702	0.9883377635659	-0.248689691377945	0.108990560739306	0.932534094823356	0.779821921309345	1.11515182408299
805	ebi-a-GCST90001493	finn-b-DM_RETINOPATHY	Diabetic retinopathy (DM_RETINOPATHY) || id:finn-b-DM_RETINOPATHY	Secreting CD4 regulatory T cell %CD4 regulatory T cell || id:ebi-a-GCST90001493	Treg	MR Egger	9	0.0399373614848677	0.0199834945940167	0.085806740557887	0.997735983892423	0.000769712080595043	0.0791050108891403	1.04074558139277	1.00077000838496	1.0823179712755
806	ebi-a-GCST90001493	finn-b-DM_RETINOPATHY	Diabetic retinopathy (DM_RETINOPATHY) || id:finn-b-DM_RETINOPATHY	Secreting CD4 regulatory T cell %CD4 regulatory T cell || id:ebi-a-GCST90001493	Treg	Weighted median	9	0.025834244469094	0.0137743380869269	0.060719246074612	0.650615449582659	-0.00116345818128283	0.0528319471194707	1.02617084088316	0.99883721837378	1.05425246006882
807	ebi-a-GCST90001493	finn-b-DM_RETINOPATHY	Diabetic retinopathy (DM_RETINOPATHY) || id:finn-b-DM_RETINOPATHY	Secreting CD4 regulatory T cell %CD4 regulatory T cell || id:ebi-a-GCST90001493	Treg	Inverse variance weighted	9	0.0248844931189427	0.0150266015311337	0.0977158758959016	0.786078159993837	-0.00456764588207929	0.0543366321199648	1.02519669641229	0.995442769947731	1.05583997198539
808	ebi-a-GCST90001493	finn-b-DM_RETINOPATHY	Diabetic retinopathy (DM_RETINOPATHY) || id:finn-b-DM_RETINOPATHY	Secreting CD4 regulatory T cell %CD4 regulatory T cell || id:ebi-a-GCST90001493	Treg	Simple mode	9	0.0300600031289103	0.0280076932873189	0.314451356909374	0.999832021127489	-0.0248350757142347	0.0849550819720554	1.0305163663048	0.975470777583928	1.08866816477307
809	ebi-a-GCST90001493	finn-b-DM_RETINOPATHY	Diabetic retinopathy (DM_RETINOPATHY) || id:finn-b-DM_RETINOPATHY	Secreting CD4 regulatory T cell %CD4 regulatory T cell || id:ebi-a-GCST90001493	Treg	Weighted mode	9	0.0247050735007882	0.0129735313476478	0.0933521990638381	0.9883377635659	-0.000723047940601591	0.0501331949421779	1.02501277251276	0.999277213395571	1.05141112969458
810	ebi-a-GCST90001629	finn-b-DM_RETINOPATHY	Diabetic retinopathy (DM_RETINOPATHY) || id:finn-b-DM_RETINOPATHY	HLA DR+ CD8+ T cell %lymphocyte || id:ebi-a-GCST90001629	TBNK	MR Egger	4	-0.0160446303298546	0.056887829333222	0.804419279472631	0.997735983892423	-0.12754477582297	0.0954555151632605	0.984083399108483	0.880254000854498	1.10015988051269
811	ebi-a-GCST90001629	finn-b-DM_RETINOPATHY	Diabetic retinopathy (DM_RETINOPATHY) || id:finn-b-DM_RETINOPATHY	HLA DR+ CD8+ T cell %lymphocyte || id:ebi-a-GCST90001629	TBNK	Weighted median	4	-0.0169607279904273	0.0310342375996026	0.584710836459491	0.980085751030348	-0.0777878336856483	0.0438663777047938	0.983182295421261	0.925160693656724	1.04484273127636
812	ebi-a-GCST90001629	finn-b-DM_RETINOPATHY	Diabetic retinopathy (DM_RETINOPATHY) || id:finn-b-DM_RETINOPATHY	HLA DR+ CD8+ T cell %lymphocyte || id:ebi-a-GCST90001629	TBNK	Inverse variance weighted	4	-0.0177620884868941	0.0282391601933573	0.52935701449719	0.982936907085855	-0.0731108424658744	0.0375866654920861	0.982394727573912	0.929497796487865	1.03830197813451
813	ebi-a-GCST90001629	finn-b-DM_RETINOPATHY	Diabetic retinopathy (DM_RETINOPATHY) || id:finn-b-DM_RETINOPATHY	HLA DR+ CD8+ T cell %lymphocyte || id:ebi-a-GCST90001629	TBNK	Simple mode	4	-0.037899766022904	0.0492284045412144	0.497440106637648	0.999832021127489	-0.134387438923684	0.0585879068778763	0.962809442274345	0.874251280003447	1.06033819261778
814	ebi-a-GCST90001629	finn-b-DM_RETINOPATHY	Diabetic retinopathy (DM_RETINOPATHY) || id:finn-b-DM_RETINOPATHY	HLA DR+ CD8+ T cell %lymphocyte || id:ebi-a-GCST90001629	TBNK	Weighted mode	4	-0.0152446812253472	0.0309530027422315	0.65614983482751	0.9883377635659	-0.0759125666001209	0.0454232041494265	0.984870930692957	0.926897244794057	1.04647063692537
815	ebi-a-GCST90001867	finn-b-DM_RETINOPATHY	Diabetic retinopathy (DM_RETINOPATHY) || id:finn-b-DM_RETINOPATHY	CD3 on CD4+ T cell || id:ebi-a-GCST90001867	Treg	MR Egger	4	-0.137269589002516	0.0907956776350482	0.26970467875623	0.997735983892423	-0.315229117167211	0.0406899391621781	0.871735184232402	0.729621686263075	1.04152911808422
816	ebi-a-GCST90001867	finn-b-DM_RETINOPATHY	Diabetic retinopathy (DM_RETINOPATHY) || id:finn-b-DM_RETINOPATHY	CD3 on CD4+ T cell || id:ebi-a-GCST90001867	Treg	Weighted median	4	0.0222888834984558	0.0430637537150158	0.604752216433518	0.980085751030348	-0.0621160737829751	0.106693840779887	1.02253913649028	0.9397737973602	1.11259357155021
817	ebi-a-GCST90001867	finn-b-DM_RETINOPATHY	Diabetic retinopathy (DM_RETINOPATHY) || id:finn-b-DM_RETINOPATHY	CD3 on CD4+ T cell || id:ebi-a-GCST90001867	Treg	Inverse variance weighted	4	0.0420643428589794	0.0457885353113245	0.358270615588974	0.982936907085855	-0.0476811863512166	0.131809872069175	1.04296158372198	0.95343770758237	1.14089138332709
818	ebi-a-GCST90001867	finn-b-DM_RETINOPATHY	Diabetic retinopathy (DM_RETINOPATHY) || id:finn-b-DM_RETINOPATHY	CD3 on CD4+ T cell || id:ebi-a-GCST90001867	Treg	Simple mode	4	0.00291086237292781	0.0672255896447497	0.96818326119421	0.999832021127489	-0.128851293330782	0.134673018076637	1.00291510304648	0.879104684555483	1.14416260269086
819	ebi-a-GCST90001867	finn-b-DM_RETINOPATHY	Diabetic retinopathy (DM_RETINOPATHY) || id:finn-b-DM_RETINOPATHY	CD3 on CD4+ T cell || id:ebi-a-GCST90001867	Treg	Weighted mode	4	0.00426325167405534	0.0443063257376829	0.929411699034464	0.990272531260951	-0.0825771467718031	0.0911036501199137	1.00427235225957	0.920740402967026	1.09538253590583
820	ebi-a-GCST90001696	finn-b-DM_RETINOPATHY	Diabetic retinopathy (DM_RETINOPATHY) || id:finn-b-DM_RETINOPATHY	CD45RA- CD28- CD8+ T cell %CD8+ T cell || id:ebi-a-GCST90001696	Treg	MR Egger	19	0.000257978200952503	0.000581607174942033	0.66295361303888	0.997735983892423	-0.000881971861933882	0.00139792826383889	1.00025801148019	0.99911841696093	1.00139890582102
821	ebi-a-GCST90001696	finn-b-DM_RETINOPATHY	Diabetic retinopathy (DM_RETINOPATHY) || id:finn-b-DM_RETINOPATHY	CD45RA- CD28- CD8+ T cell %CD8+ T cell || id:ebi-a-GCST90001696	Treg	Weighted median	19	0.000367105615501002	0.000411992654356043	0.37290291882029	0.980085751030348	-0.000440399987036842	0.00117461121803885	1.00036717300701	0.999559696974803	1.00117530134398
822	ebi-a-GCST90001696	finn-b-DM_RETINOPATHY	Diabetic retinopathy (DM_RETINOPATHY) || id:finn-b-DM_RETINOPATHY	CD45RA- CD28- CD8+ T cell %CD8+ T cell || id:ebi-a-GCST90001696	Treg	Inverse variance weighted	19	0.000292516289083962	0.00040649403057538	0.471766486924614	0.982936907085855	-0.000504212010843784	0.00108924458901171	1.00029255907615	0.999495915082671	1.00108983803135
823	ebi-a-GCST90001696	finn-b-DM_RETINOPATHY	Diabetic retinopathy (DM_RETINOPATHY) || id:finn-b-DM_RETINOPATHY	CD45RA- CD28- CD8+ T cell %CD8+ T cell || id:ebi-a-GCST90001696	Treg	Simple mode	19	0.000720206346142102	0.00049798484408923	0.16529827197553	0.999832021127489	-0.000255843948272788	0.00169625664055699	1.00072046575701	0.999744188776999	1.00169769609763
824	ebi-a-GCST90001696	finn-b-DM_RETINOPATHY	Diabetic retinopathy (DM_RETINOPATHY) || id:finn-b-DM_RETINOPATHY	CD45RA- CD28- CD8+ T cell %CD8+ T cell || id:ebi-a-GCST90001696	Treg	Weighted mode	19	0.000394621885471604	0.000349482007867469	0.273653755659237	0.9883377635659	-0.000290362849948635	0.00107960662089184	1.00039469975893	0.999709679301264	1.0010801896059
825	ebi-a-GCST90001774	finn-b-DM_RETINOPATHY	Diabetic retinopathy (DM_RETINOPATHY) || id:finn-b-DM_RETINOPATHY	CD24 on transitional B cell || id:ebi-a-GCST90001774	B cell	Wald ratio	1	-0.0145772594752187	0.0840995738954923	0.862389424011622	0.962596262355793	-0.179412424310383	0.150257905359946	0.98552847437824	0.835761140096514	1.16213392464998
826	ebi-a-GCST90001580	finn-b-DM_RETINOPATHY	Diabetic retinopathy (DM_RETINOPATHY) || id:finn-b-DM_RETINOPATHY	CD14+ CD16+ monocyte Absolute Count || id:ebi-a-GCST90001580	Monocyte	MR Egger	4	0.000971622103404545	0.0615906479447927	0.988845744284974	0.997735983892423	-0.119746047868389	0.121689292075198	1.00097209428107	0.887145700654549	1.12940313275507
827	ebi-a-GCST90001580	finn-b-DM_RETINOPATHY	Diabetic retinopathy (DM_RETINOPATHY) || id:finn-b-DM_RETINOPATHY	CD14+ CD16+ monocyte Absolute Count || id:ebi-a-GCST90001580	Monocyte	Weighted median	4	-0.0183125611240815	0.0313713761543096	0.559398811608906	0.980085751030348	-0.0798004583865284	0.0431753361383653	0.981854094972844	0.923300564890833	1.04412095093749
828	ebi-a-GCST90001580	finn-b-DM_RETINOPATHY	Diabetic retinopathy (DM_RETINOPATHY) || id:finn-b-DM_RETINOPATHY	CD14+ CD16+ monocyte Absolute Count || id:ebi-a-GCST90001580	Monocyte	Inverse variance weighted	4	-0.0307716502998064	0.0298483608509691	0.302572395641675	0.982936907085855	-0.0892744375677058	0.0277311369680929	0.969696977810373	0.914594540028507	1.02811922400637
829	ebi-a-GCST90001580	finn-b-DM_RETINOPATHY	Diabetic retinopathy (DM_RETINOPATHY) || id:finn-b-DM_RETINOPATHY	CD14+ CD16+ monocyte Absolute Count || id:ebi-a-GCST90001580	Monocyte	Simple mode	4	-0.0453776920913702	0.0569929646449643	0.484100517234193	0.999832021127489	-0.1570839027955	0.0663285186127598	0.955636477323407	0.854632349766162	1.06857770717545
830	ebi-a-GCST90001580	finn-b-DM_RETINOPATHY	Diabetic retinopathy (DM_RETINOPATHY) || id:finn-b-DM_RETINOPATHY	CD14+ CD16+ monocyte Absolute Count || id:ebi-a-GCST90001580	Monocyte	Weighted mode	4	-0.0150477577925116	0.0297278039933379	0.64758152985201	0.9883377635659	-0.0733142536194539	0.0432187380344307	0.985064893954858	0.929308745497024	1.04416626874992
831	ebi-a-GCST90001439	finn-b-DM_RETINOPATHY	Diabetic retinopathy (DM_RETINOPATHY) || id:finn-b-DM_RETINOPATHY	IgD+ CD24+ B cell %lymphocyte || id:ebi-a-GCST90001439	B cell	MR Egger	5	-0.0184036154232062	0.090619997217789	0.852062296130106	0.997735983892423	-0.196018809970073	0.15921157912366	0.98176469700648	0.821996772798072	1.17258601515824
832	ebi-a-GCST90001439	finn-b-DM_RETINOPATHY	Diabetic retinopathy (DM_RETINOPATHY) || id:finn-b-DM_RETINOPATHY	IgD+ CD24+ B cell %lymphocyte || id:ebi-a-GCST90001439	B cell	Weighted median	5	-0.0193811565894204	0.0517143951958924	0.707829331163428	0.980085751030348	-0.12074137117337	0.0819790579945287	0.980805450527468	0.88626314315166	1.08543307844606
833	ebi-a-GCST90001439	finn-b-DM_RETINOPATHY	Diabetic retinopathy (DM_RETINOPATHY) || id:finn-b-DM_RETINOPATHY	IgD+ CD24+ B cell %lymphocyte || id:ebi-a-GCST90001439	B cell	Inverse variance weighted	5	-0.0118159145996085	0.0429090023195027	0.78303086869758	0.982936907085855	-0.0959175591458337	0.0722857299466167	0.988253619181443	0.90853891370544	1.07496244915037
834	ebi-a-GCST90001439	finn-b-DM_RETINOPATHY	Diabetic retinopathy (DM_RETINOPATHY) || id:finn-b-DM_RETINOPATHY	IgD+ CD24+ B cell %lymphocyte || id:ebi-a-GCST90001439	B cell	Simple mode	5	0.0468909197305729	0.0728411687530933	0.554794973249317	0.999832021127489	-0.0958777710254901	0.189659610486636	1.04800768588383	0.908575063480237	1.20883805182209
835	ebi-a-GCST90001439	finn-b-DM_RETINOPATHY	Diabetic retinopathy (DM_RETINOPATHY) || id:finn-b-DM_RETINOPATHY	IgD+ CD24+ B cell %lymphocyte || id:ebi-a-GCST90001439	B cell	Weighted mode	5	-0.027950892168683	0.0541434279472854	0.632914516738726	0.9883377635659	-0.134072010945362	0.0781702266079965	0.972436119857653	0.87452708681355	1.08130671017788
836	ebi-a-GCST90002056	finn-b-DM_RETINOPATHY	Diabetic retinopathy (DM_RETINOPATHY) || id:finn-b-DM_RETINOPATHY	CD8 on Effector Memory CD8+ T cell || id:ebi-a-GCST90002056	Maturation stages of T cell	Inverse variance weighted	2	0.0235921165357922	0.0332545992932278	0.478051964974579	0.982936907085855	-0.0415868980789343	0.0887711311505186	1.02387261200086	0.959265973349255	1.09283051284024
837	ebi-a-GCST90001842	finn-b-DM_RETINOPATHY	Diabetic retinopathy (DM_RETINOPATHY) || id:finn-b-DM_RETINOPATHY	CD3 on Naive CD4+ T cell || id:ebi-a-GCST90001842	Maturation stages of T cell	MR Egger	3	0.0652971467193607	0.0582077691108233	0.463497074154088	0.997735983892423	-0.048790080737853	0.179384374176574	1.06747617430502	0.952381031839602	1.19648055202006
838	ebi-a-GCST90001842	finn-b-DM_RETINOPATHY	Diabetic retinopathy (DM_RETINOPATHY) || id:finn-b-DM_RETINOPATHY	CD3 on Naive CD4+ T cell || id:ebi-a-GCST90001842	Maturation stages of T cell	Weighted median	3	0.0066870210116122	0.017876134760427	0.708348272215241	0.980085751030348	-0.0283502031188247	0.0417242451420491	1.00670942905646	0.97204789298346	1.04260693517951
839	ebi-a-GCST90001842	finn-b-DM_RETINOPATHY	Diabetic retinopathy (DM_RETINOPATHY) || id:finn-b-DM_RETINOPATHY	CD3 on Naive CD4+ T cell || id:ebi-a-GCST90001842	Maturation stages of T cell	Inverse variance weighted	3	0.0115731106168338	0.0159398366827697	0.467808419470072	0.982936907085855	-0.0196689692813948	0.0428151905150623	1.01164033815511	0.980523202889623	1.04374498305247
840	ebi-a-GCST90001842	finn-b-DM_RETINOPATHY	Diabetic retinopathy (DM_RETINOPATHY) || id:finn-b-DM_RETINOPATHY	CD3 on Naive CD4+ T cell || id:ebi-a-GCST90001842	Maturation stages of T cell	Simple mode	3	0.000649407806437796	0.0242853179769352	0.98109480813923	0.999832021127489	-0.0469498154283553	0.0482486310412309	1.00064961871734	0.954135279259181	1.04943154414812
841	ebi-a-GCST90001842	finn-b-DM_RETINOPATHY	Diabetic retinopathy (DM_RETINOPATHY) || id:finn-b-DM_RETINOPATHY	CD3 on Naive CD4+ T cell || id:ebi-a-GCST90001842	Maturation stages of T cell	Weighted mode	3	0.0024044041294368	0.0211082557738086	0.919714721665893	0.9883377635659	-0.0389677771872281	0.0437765854461016	1.00240729702715	0.961781699958704	1.04474891669951
842	ebi-a-GCST90001808	finn-b-DM_RETINOPATHY	Diabetic retinopathy (DM_RETINOPATHY) || id:finn-b-DM_RETINOPATHY	CD27 on switched memory B cell || id:ebi-a-GCST90001808	B cell	MR Egger	11	-0.00739715954526555	0.0550634372562167	0.896090836967531	0.997735983892423	-0.11532149656745	0.100527177476919	0.99263013210438	0.891079618812109	1.10575369289118
843	ebi-a-GCST90001808	finn-b-DM_RETINOPATHY	Diabetic retinopathy (DM_RETINOPATHY) || id:finn-b-DM_RETINOPATHY	CD27 on switched memory B cell || id:ebi-a-GCST90001808	B cell	Weighted median	11	-0.0138953174197324	0.0215287189563428	0.518647473750444	0.980085751030348	-0.0560916065741643	0.0283009717346996	0.986200776901426	0.945452522256669	1.02870524903729
844	ebi-a-GCST90001808	finn-b-DM_RETINOPATHY	Diabetic retinopathy (DM_RETINOPATHY) || id:finn-b-DM_RETINOPATHY	CD27 on switched memory B cell || id:ebi-a-GCST90001808	B cell	Inverse variance weighted	11	-0.00705067627725663	0.0216826230976657	0.745047605450362	0.982936907085855	-0.0495486175486814	0.0354472649941681	0.992974121426306	0.951658889689345	1.03608300884386
845	ebi-a-GCST90001808	finn-b-DM_RETINOPATHY	Diabetic retinopathy (DM_RETINOPATHY) || id:finn-b-DM_RETINOPATHY	CD27 on switched memory B cell || id:ebi-a-GCST90001808	B cell	Simple mode	11	-0.024981735185075	0.0313229411956768	0.443655070672077	0.999832021127489	-0.0863746999286016	0.0364112295584516	0.975327726046055	0.917250473134315	1.03708223768326
846	ebi-a-GCST90001808	finn-b-DM_RETINOPATHY	Diabetic retinopathy (DM_RETINOPATHY) || id:finn-b-DM_RETINOPATHY	CD27 on switched memory B cell || id:ebi-a-GCST90001808	B cell	Weighted mode	11	-0.0166993644934947	0.0203725561194562	0.431490858515884	0.9883377635659	-0.0566295744876289	0.0232308455006395	0.983439296968063	0.94494403592292	1.02350278329068
847	ebi-a-GCST90002099	finn-b-DM_RETINOPATHY	Diabetic retinopathy (DM_RETINOPATHY) || id:finn-b-DM_RETINOPATHY	CD4RA on Terminally Differentiated CD4+ T cell || id:ebi-a-GCST90002099	Maturation stages of T cell	MR Egger	4	-0.0809586556898007	0.0279914212756751	0.101642175768825	0.997735983892423	-0.135821841390124	-0.0260954699894775	0.922231819694839	0.872998150771813	0.974242074288153
848	ebi-a-GCST90002099	finn-b-DM_RETINOPATHY	Diabetic retinopathy (DM_RETINOPATHY) || id:finn-b-DM_RETINOPATHY	CD4RA on Terminally Differentiated CD4+ T cell || id:ebi-a-GCST90002099	Maturation stages of T cell	Weighted median	4	-0.04080261657188	0.0230454985420065	0.0766398299155131	0.761448568129307	-0.0859717937142127	0.00436656057045264	0.960018603010684	0.917620113510293	1.00437610788731
849	ebi-a-GCST90002099	finn-b-DM_RETINOPATHY	Diabetic retinopathy (DM_RETINOPATHY) || id:finn-b-DM_RETINOPATHY	CD4RA on Terminally Differentiated CD4+ T cell || id:ebi-a-GCST90002099	Maturation stages of T cell	Inverse variance weighted	4	-0.0349673130174036	0.0278978944847871	0.210058971027731	0.982936907085855	-0.0896471862075864	0.0197125601727792	0.965636979500853	0.914253689687366	1.01990813567117
850	ebi-a-GCST90002099	finn-b-DM_RETINOPATHY	Diabetic retinopathy (DM_RETINOPATHY) || id:finn-b-DM_RETINOPATHY	CD4RA on Terminally Differentiated CD4+ T cell || id:ebi-a-GCST90002099	Maturation stages of T cell	Simple mode	4	-0.107196747290585	0.0457945921868058	0.101146531117001	0.999832021127489	-0.196954147976725	-0.017439346604446	0.898348907888221	0.821228287427942	0.982711838667359
851	ebi-a-GCST90002099	finn-b-DM_RETINOPATHY	Diabetic retinopathy (DM_RETINOPATHY) || id:finn-b-DM_RETINOPATHY	CD4RA on Terminally Differentiated CD4+ T cell || id:ebi-a-GCST90002099	Maturation stages of T cell	Weighted mode	4	-0.045921660693182	0.0207443093475618	0.113708691934446	0.9883377635659	-0.0865805070144032	-0.00526281437196077	0.95511678244666	0.917061715911942	0.994751009973309
852	ebi-a-GCST90002119	finn-b-DM_RETINOPATHY	Diabetic retinopathy (DM_RETINOPATHY) || id:finn-b-DM_RETINOPATHY	CD8 on CD28+ CD45RA+ CD8+ T cell || id:ebi-a-GCST90002119	Treg	MR Egger	7	0.0039154026568029	0.044867109894422	0.933846713943784	0.997735983892423	-0.0840241327362642	0.09185493804987	1.00392307785969	0.919409067970839	1.0962057927965
853	ebi-a-GCST90002119	finn-b-DM_RETINOPATHY	Diabetic retinopathy (DM_RETINOPATHY) || id:finn-b-DM_RETINOPATHY	CD8 on CD28+ CD45RA+ CD8+ T cell || id:ebi-a-GCST90002119	Treg	Weighted median	7	0.00731731812165716	0.0217504108664464	0.736552613292345	0.980085751030348	-0.0353134871765778	0.0499481234198921	1.00734415511224	0.965302758784033	1.05121656144133
854	ebi-a-GCST90002119	finn-b-DM_RETINOPATHY	Diabetic retinopathy (DM_RETINOPATHY) || id:finn-b-DM_RETINOPATHY	CD8 on CD28+ CD45RA+ CD8+ T cell || id:ebi-a-GCST90002119	Treg	Inverse variance weighted	7	0.0122263962944024	0.0191920594332271	0.524089057095472	0.982936907085855	-0.0253900401947228	0.0498428327835276	1.01230144422093	0.974929576138294	1.05110588400737
855	ebi-a-GCST90002119	finn-b-DM_RETINOPATHY	Diabetic retinopathy (DM_RETINOPATHY) || id:finn-b-DM_RETINOPATHY	CD8 on CD28+ CD45RA+ CD8+ T cell || id:ebi-a-GCST90002119	Treg	Simple mode	7	0.0132049406710013	0.0350872638245969	0.719608905977713	0.999832021127489	-0.0555660964252086	0.0819759777672111	1.01329251092889	0.945949497723859	1.08542973507059
856	ebi-a-GCST90002119	finn-b-DM_RETINOPATHY	Diabetic retinopathy (DM_RETINOPATHY) || id:finn-b-DM_RETINOPATHY	CD8 on CD28+ CD45RA+ CD8+ T cell || id:ebi-a-GCST90002119	Treg	Weighted mode	7	0.00758389131196469	0.023550381071943	0.75835549492415	0.9883377635659	-0.0385748555890436	0.053742638212973	1.00761272185216	0.96215967901456	1.05521299570375
857	ebi-a-GCST90001964	finn-b-DM_RETINOPATHY	Diabetic retinopathy (DM_RETINOPATHY) || id:finn-b-DM_RETINOPATHY	FSC-A on plasmacytoid Dendritic Cell || id:ebi-a-GCST90001964	cDC	MR Egger	4	0.0986533071896201	0.148362527519751	0.574498804060346	0.997735983892423	-0.192137246749092	0.389443861128332	1.1036835940551	0.82519360557964	1.47615961581614
858	ebi-a-GCST90001964	finn-b-DM_RETINOPATHY	Diabetic retinopathy (DM_RETINOPATHY) || id:finn-b-DM_RETINOPATHY	FSC-A on plasmacytoid Dendritic Cell || id:ebi-a-GCST90001964	cDC	Weighted median	4	0.0202938707262003	0.0727122545733189	0.780169344600474	0.980085751030348	-0.122222148237505	0.162809889689905	1.02050119139203	0.884951756191982	1.17681294414724
859	ebi-a-GCST90001964	finn-b-DM_RETINOPATHY	Diabetic retinopathy (DM_RETINOPATHY) || id:finn-b-DM_RETINOPATHY	FSC-A on plasmacytoid Dendritic Cell || id:ebi-a-GCST90001964	cDC	Inverse variance weighted	4	-0.0128088910693356	0.0629944195434461	0.838874183818252	0.9835600328627	-0.13627795337449	0.110660171235819	0.987272793640406	0.872600056647569	1.11701524843724
860	ebi-a-GCST90001964	finn-b-DM_RETINOPATHY	Diabetic retinopathy (DM_RETINOPATHY) || id:finn-b-DM_RETINOPATHY	FSC-A on plasmacytoid Dendritic Cell || id:ebi-a-GCST90001964	cDC	Simple mode	4	0.0156159261919085	0.0819811994858931	0.861092701422098	0.999832021127489	-0.145067224800442	0.176299077184259	1.01573849192872	0.864964144114258	1.19279474300307
861	ebi-a-GCST90001964	finn-b-DM_RETINOPATHY	Diabetic retinopathy (DM_RETINOPATHY) || id:finn-b-DM_RETINOPATHY	FSC-A on plasmacytoid Dendritic Cell || id:ebi-a-GCST90001964	cDC	Weighted mode	4	0.0203268749891484	0.0727666723139218	0.798132850013782	0.9883377635659	-0.122295802746138	0.162949552724435	1.0205348728375	0.884886577905582	1.17697731289194
862	ebi-a-GCST90001429	finn-b-DM_RETINOPATHY	Diabetic retinopathy (DM_RETINOPATHY) || id:finn-b-DM_RETINOPATHY	IgD+ CD38+ B cell %lymphocyte || id:ebi-a-GCST90001429	B cell	MR Egger	3	0.206117361136627	0.307045432260369	0.623631398659342	0.997735983892423	-0.395691686093696	0.80792640836695	1.2288974203305	0.673214225251222	2.24325157290222
863	ebi-a-GCST90001429	finn-b-DM_RETINOPATHY	Diabetic retinopathy (DM_RETINOPATHY) || id:finn-b-DM_RETINOPATHY	IgD+ CD38+ B cell %lymphocyte || id:ebi-a-GCST90001429	B cell	Weighted median	3	-0.112309335040947	0.101325831949961	0.267690029804027	0.980085751030348	-0.310907965662871	0.0862892955809757	0.893767741053673	0.732781313808459	1.09012165006842
864	ebi-a-GCST90001429	finn-b-DM_RETINOPATHY	Diabetic retinopathy (DM_RETINOPATHY) || id:finn-b-DM_RETINOPATHY	IgD+ CD38+ B cell %lymphocyte || id:ebi-a-GCST90001429	B cell	Inverse variance weighted	3	-0.0556071812199436	0.0841340031137037	0.508653436107028	0.982936907085855	-0.220509827322803	0.109295464882916	0.945910634381267	0.8021097562314	1.11549189033607
865	ebi-a-GCST90001429	finn-b-DM_RETINOPATHY	Diabetic retinopathy (DM_RETINOPATHY) || id:finn-b-DM_RETINOPATHY	IgD+ CD38+ B cell %lymphocyte || id:ebi-a-GCST90001429	B cell	Simple mode	3	-0.12003263800028	0.126502696988723	0.44284470699106	0.999832021127489	-0.367977924098177	0.127912648097617	0.886891489880082	0.692132460968334	1.13645372696614
866	ebi-a-GCST90001429	finn-b-DM_RETINOPATHY	Diabetic retinopathy (DM_RETINOPATHY) || id:finn-b-DM_RETINOPATHY	IgD+ CD38+ B cell %lymphocyte || id:ebi-a-GCST90001429	B cell	Weighted mode	3	-0.126786860095098	0.115207557159174	0.385863191847813	0.9883377635659	-0.352593672127079	0.0990199519368826	0.880921412095057	0.702862728080215	1.10408832803976
867	ebi-a-GCST90002105	finn-b-DM_RETINOPATHY	Diabetic retinopathy (DM_RETINOPATHY) || id:finn-b-DM_RETINOPATHY	HLA DR on plasmacytoid Dendritic Cell || id:ebi-a-GCST90002105	cDC	MR Egger	6	-0.204892752463355	0.118596043337969	0.15911887849282	0.997735983892423	-0.437340997405774	0.0275554924790635	0.814734690014552	0.645751194380571	1.02793865638893
868	ebi-a-GCST90002105	finn-b-DM_RETINOPATHY	Diabetic retinopathy (DM_RETINOPATHY) || id:finn-b-DM_RETINOPATHY	HLA DR on plasmacytoid Dendritic Cell || id:ebi-a-GCST90002105	cDC	Weighted median	6	0.0107278371919559	0.0325320720916469	0.741579894403986	0.980085751030348	-0.053035024107672	0.0744906984915839	1.01078558676194	0.948346796900304	1.07733532263208
869	ebi-a-GCST90002105	finn-b-DM_RETINOPATHY	Diabetic retinopathy (DM_RETINOPATHY) || id:finn-b-DM_RETINOPATHY	HLA DR on plasmacytoid Dendritic Cell || id:ebi-a-GCST90002105	cDC	Inverse variance weighted	6	0.0527837438917823	0.042805122950913	0.217531949402578	0.982936907085855	-0.0311142970920072	0.136681784875572	1.05420164292224	0.96936477116954	1.14646326851667
870	ebi-a-GCST90002105	finn-b-DM_RETINOPATHY	Diabetic retinopathy (DM_RETINOPATHY) || id:finn-b-DM_RETINOPATHY	HLA DR on plasmacytoid Dendritic Cell || id:ebi-a-GCST90002105	cDC	Simple mode	6	-0.0115678053874473	0.0437997683038809	0.802237967016145	0.999832021127489	-0.0974153512630539	0.0742797404881593	0.988498844428377	0.907179129873266	1.07710807409419
871	ebi-a-GCST90002105	finn-b-DM_RETINOPATHY	Diabetic retinopathy (DM_RETINOPATHY) || id:finn-b-DM_RETINOPATHY	HLA DR on plasmacytoid Dendritic Cell || id:ebi-a-GCST90002105	cDC	Weighted mode	6	-0.00677709579559882	0.0372645022551551	0.862832081374296	0.9883377635659	-0.0798155202157028	0.0662613286245051	0.993245816928319	0.923286658400177	1.06850591186384
872	ebi-a-GCST90001508	finn-b-DM_RETINOPATHY	Diabetic retinopathy (DM_RETINOPATHY) || id:finn-b-DM_RETINOPATHY	CD25++ CD45RA+ CD4 not regulatory T cell %CD4+ T cell || id:ebi-a-GCST90001508	Treg	MR Egger	5	-0.0723767134208922	0.0315350385467876	0.105459375872075	0.997735983892423	-0.134185388972596	-0.0105680378691886	0.930180418353125	0.87442794027831	0.98948760764919
873	ebi-a-GCST90001508	finn-b-DM_RETINOPATHY	Diabetic retinopathy (DM_RETINOPATHY) || id:finn-b-DM_RETINOPATHY	CD25++ CD45RA+ CD4 not regulatory T cell %CD4+ T cell || id:ebi-a-GCST90001508	Treg	Weighted median	5	-0.0431156834318117	0.0258565652301392	0.0954160931635706	0.807856255451564	-0.0937945512828846	0.00756318441926122	0.957800581999509	0.91046979787894	1.00759185753966
874	ebi-a-GCST90001508	finn-b-DM_RETINOPATHY	Diabetic retinopathy (DM_RETINOPATHY) || id:finn-b-DM_RETINOPATHY	CD25++ CD45RA+ CD4 not regulatory T cell %CD4+ T cell || id:ebi-a-GCST90001508	Treg	Inverse variance weighted	5	-0.0275783694770018	0.0242852936732186	0.256124181600912	0.982936907085855	-0.0751775450765103	0.0200208061225067	0.972798441860905	0.927578784661708	1.02022256668164
875	ebi-a-GCST90001508	finn-b-DM_RETINOPATHY	Diabetic retinopathy (DM_RETINOPATHY) || id:finn-b-DM_RETINOPATHY	CD25++ CD45RA+ CD4 not regulatory T cell %CD4+ T cell || id:ebi-a-GCST90001508	Treg	Simple mode	5	-0.0412989093024597	0.0327908688793473	0.276343735635952	0.999832021127489	-0.10556901230598	0.022971193701061	0.959542270966631	0.899812372577185	1.02323706344994
876	ebi-a-GCST90001508	finn-b-DM_RETINOPATHY	Diabetic retinopathy (DM_RETINOPATHY) || id:finn-b-DM_RETINOPATHY	CD25++ CD45RA+ CD4 not regulatory T cell %CD4+ T cell || id:ebi-a-GCST90001508	Treg	Weighted mode	5	-0.0457690230660193	0.0259714307751587	0.152809047231747	0.9883377635659	-0.0966730273853303	0.00513498125329177	0.955262580332835	0.907852800612747	1.00514818786509
877	ebi-a-GCST90002016	finn-b-DM_RETINOPATHY	Diabetic retinopathy (DM_RETINOPATHY) || id:finn-b-DM_RETINOPATHY	CCR2 on CD62L+ plasmacytoid Dendritic Cell || id:ebi-a-GCST90002016	cDC	Inverse variance weighted	2	-0.0340762097907319	0.0318725891546736	0.285007299205265	0.982936907085855	-0.0965464845338923	0.0283940649524284	0.96649784523223	0.907967690163894	1.02880101897671
878	ebi-a-GCST90002015	finn-b-DM_RETINOPATHY	Diabetic retinopathy (DM_RETINOPATHY) || id:finn-b-DM_RETINOPATHY	CCR2 on plasmacytoid Dendritic Cell || id:ebi-a-GCST90002015	cDC	Inverse variance weighted	2	-0.0339962755827514	0.0317979563568123	0.285009302886728	0.982936907085855	-0.0963202700421035	0.0283277188766008	0.966575104559794	0.908173108846951	1.02873276433053
879	ebi-a-GCST90001671	finn-b-DM_RETINOPATHY	Diabetic retinopathy (DM_RETINOPATHY) || id:finn-b-DM_RETINOPATHY	CD39+ CD8+ T cell %CD8+ T cell || id:ebi-a-GCST90001671	Treg	MR Egger	6	0.0251348177143759	0.0538446519584009	0.66493266297803	0.997735983892423	-0.0804007001240898	0.130670335552842	1.02545336048388	0.922746527650244	1.13959203640186
880	ebi-a-GCST90001671	finn-b-DM_RETINOPATHY	Diabetic retinopathy (DM_RETINOPATHY) || id:finn-b-DM_RETINOPATHY	CD39+ CD8+ T cell %CD8+ T cell || id:ebi-a-GCST90001671	Treg	Weighted median	6	-0.0163646463357711	0.0322026555165836	0.611329274407339	0.980085751030348	-0.079481851148275	0.0467525584767327	0.983768527054347	0.923594782001253	1.04786269225736
881	ebi-a-GCST90001671	finn-b-DM_RETINOPATHY	Diabetic retinopathy (DM_RETINOPATHY) || id:finn-b-DM_RETINOPATHY	CD39+ CD8+ T cell %CD8+ T cell || id:ebi-a-GCST90001671	Treg	Inverse variance weighted	6	-0.00445564817737132	0.0263596933031781	0.8657709788595	0.9835600328627	-0.0561206470516004	0.0472093506968577	0.995554263496527	0.945425066262699	1.04834145712265
882	ebi-a-GCST90001671	finn-b-DM_RETINOPATHY	Diabetic retinopathy (DM_RETINOPATHY) || id:finn-b-DM_RETINOPATHY	CD39+ CD8+ T cell %CD8+ T cell || id:ebi-a-GCST90001671	Treg	Simple mode	6	-0.0104249466470744	0.0422652462835886	0.81498179190451	0.999832021127489	-0.093264829362908	0.0724149360687592	0.989629204770647	0.910952221452243	1.0751013498531
883	ebi-a-GCST90001671	finn-b-DM_RETINOPATHY	Diabetic retinopathy (DM_RETINOPATHY) || id:finn-b-DM_RETINOPATHY	CD39+ CD8+ T cell %CD8+ T cell || id:ebi-a-GCST90001671	Treg	Weighted mode	6	-0.0177235957908463	0.0353769365715515	0.637647843500961	0.9883377635659	-0.0870623914710873	0.0516151998893947	0.982432543323369	0.916619904584779	1.0529704813884
884	ebi-a-GCST90001954	finn-b-DM_RETINOPATHY	Diabetic retinopathy (DM_RETINOPATHY) || id:finn-b-DM_RETINOPATHY	CD33 on basophil || id:ebi-a-GCST90001954	Myeloid cell	MR Egger	7	0.00679811356446714	0.0245938710453218	0.793291168368118	0.997735983892423	-0.0414058736843636	0.0550021008132979	1.00682127318933	0.959439639609754	1.0565428342724
885	ebi-a-GCST90001954	finn-b-DM_RETINOPATHY	Diabetic retinopathy (DM_RETINOPATHY) || id:finn-b-DM_RETINOPATHY	CD33 on basophil || id:ebi-a-GCST90001954	Myeloid cell	Weighted median	7	-0.00278806902199699	0.0118683700528217	0.814273996054611	0.980085751030348	-0.0260500743255275	0.0204739362815335	0.997215814032859	0.974286301657821	1.02068496505093
886	ebi-a-GCST90001954	finn-b-DM_RETINOPATHY	Diabetic retinopathy (DM_RETINOPATHY) || id:finn-b-DM_RETINOPATHY	CD33 on basophil || id:ebi-a-GCST90001954	Myeloid cell	Inverse variance weighted	7	-0.00327867530661435	0.0108426888966241	0.762357967777605	0.982936907085855	-0.0245303455439975	0.0179729949307688	0.996726693679945	0.975768078255984	1.01813548119938
887	ebi-a-GCST90001954	finn-b-DM_RETINOPATHY	Diabetic retinopathy (DM_RETINOPATHY) || id:finn-b-DM_RETINOPATHY	CD33 on basophil || id:ebi-a-GCST90001954	Myeloid cell	Simple mode	7	-0.011915761831002	0.0270814516328744	0.675346067221231	0.999832021127489	-0.0649954070314358	0.0411638833694318	0.988154949719672	0.937071767308689	1.04202286177066
888	ebi-a-GCST90001954	finn-b-DM_RETINOPATHY	Diabetic retinopathy (DM_RETINOPATHY) || id:finn-b-DM_RETINOPATHY	CD33 on basophil || id:ebi-a-GCST90001954	Myeloid cell	Weighted mode	7	-0.00300408508896263	0.0122225635003801	0.814042656820212	0.9883377635659	-0.0269603095497077	0.0209521393717825	0.997000422659632	0.973399875437004	1.02117317647819
889	ebi-a-GCST90001990	finn-b-DM_RETINOPATHY	Diabetic retinopathy (DM_RETINOPATHY) || id:finn-b-DM_RETINOPATHY	CD64 on CD14- CD16+ monocyte || id:ebi-a-GCST90001990	Monocyte	Inverse variance weighted	2	-0.170436469643434	0.0932772442706657	0.0676692383501115	0.786078159993837	-0.353259868413939	0.0123869291270704	0.843296662864514	0.702394639477352	1.01246396488388
890	ebi-a-GCST90002074	finn-b-DM_RETINOPATHY	Diabetic retinopathy (DM_RETINOPATHY) || id:finn-b-DM_RETINOPATHY	SSC-A on CD14+ monocyte || id:ebi-a-GCST90002074	TBNK	MR Egger	6	0.0396745722006186	0.0417674662226344	0.395956074637381	0.997735983892423	-0.0421896615957449	0.121538805996982	1.04047212053922	0.958687937044701	1.12923318609452
891	ebi-a-GCST90002074	finn-b-DM_RETINOPATHY	Diabetic retinopathy (DM_RETINOPATHY) || id:finn-b-DM_RETINOPATHY	SSC-A on CD14+ monocyte || id:ebi-a-GCST90002074	TBNK	Weighted median	6	0.0357648448020174	0.0260490683849848	0.169758625314617	0.910958256969985	-0.0152913292325528	0.0868210188365876	1.03641210014034	0.984824989498226	1.09070144723337
892	ebi-a-GCST90002074	finn-b-DM_RETINOPATHY	Diabetic retinopathy (DM_RETINOPATHY) || id:finn-b-DM_RETINOPATHY	SSC-A on CD14+ monocyte || id:ebi-a-GCST90002074	TBNK	Inverse variance weighted	6	0.0225495941631852	0.0226456914799882	0.319368477601302	0.982936907085855	-0.0218359611375917	0.0669351494639622	1.0228057581023	0.97840071762886	1.06922613603812
893	ebi-a-GCST90002074	finn-b-DM_RETINOPATHY	Diabetic retinopathy (DM_RETINOPATHY) || id:finn-b-DM_RETINOPATHY	SSC-A on CD14+ monocyte || id:ebi-a-GCST90002074	TBNK	Simple mode	6	-0.00300368611991658	0.0428975103345433	0.946891901416981	0.999832021127489	-0.0870828063756215	0.0810754341357884	0.997000820432019	0.916601192067941	1.0844526982335
894	ebi-a-GCST90002074	finn-b-DM_RETINOPATHY	Diabetic retinopathy (DM_RETINOPATHY) || id:finn-b-DM_RETINOPATHY	SSC-A on CD14+ monocyte || id:ebi-a-GCST90002074	TBNK	Weighted mode	6	0.035973479695003	0.0255775107959558	0.218595505850262	0.9883377635659	-0.0141584414650703	0.0861054008550762	1.03662835442625	0.98594131789994	1.08992120087773
895	ebi-a-GCST90001530	finn-b-DM_RETINOPATHY	Diabetic retinopathy (DM_RETINOPATHY) || id:finn-b-DM_RETINOPATHY	Monocytic Myeloid-Derived Suppressor Cells Absolute Count || id:ebi-a-GCST90001530	Myeloid cell	MR Egger	6	-0.203304664727027	0.198473408104551	0.363577071585595	0.997735983892423	-0.592312544611947	0.185703215157893	0.816029588117878	0.553046859250095	1.20406485914551
896	ebi-a-GCST90001530	finn-b-DM_RETINOPATHY	Diabetic retinopathy (DM_RETINOPATHY) || id:finn-b-DM_RETINOPATHY	Monocytic Myeloid-Derived Suppressor Cells Absolute Count || id:ebi-a-GCST90001530	Myeloid cell	Weighted median	6	-0.0725310476896121	0.0444967500160083	0.103095107910191	0.826752530041184	-0.159744677720988	0.0146825823417642	0.930036870715925	0.852361388038219	1.01479090093683
897	ebi-a-GCST90001530	finn-b-DM_RETINOPATHY	Diabetic retinopathy (DM_RETINOPATHY) || id:finn-b-DM_RETINOPATHY	Monocytic Myeloid-Derived Suppressor Cells Absolute Count || id:ebi-a-GCST90001530	Myeloid cell	Inverse variance weighted	6	-0.131640758715093	0.0644297869239144	0.0410359948877222	0.772099489665523	-0.257923141085966	-0.00535837634422101	0.876655869499021	0.772654615219488	0.994655954146822
898	ebi-a-GCST90001530	finn-b-DM_RETINOPATHY	Diabetic retinopathy (DM_RETINOPATHY) || id:finn-b-DM_RETINOPATHY	Monocytic Myeloid-Derived Suppressor Cells Absolute Count || id:ebi-a-GCST90001530	Myeloid cell	Simple mode	6	-0.218533725360972	0.131457859158297	0.157323606366622	0.999832021127489	-0.476191129311234	0.0391236785892907	0.803696374037263	0.621144751932788	1.03989908894946
899	ebi-a-GCST90001530	finn-b-DM_RETINOPATHY	Diabetic retinopathy (DM_RETINOPATHY) || id:finn-b-DM_RETINOPATHY	Monocytic Myeloid-Derived Suppressor Cells Absolute Count || id:ebi-a-GCST90001530	Myeloid cell	Weighted mode	6	-0.0257326887879393	0.0325493389898233	0.465019740265329	0.9883377635659	-0.0895293932079931	0.0380640156321144	0.974595575116303	0.914361388714835	1.03879773004337
900	ebi-a-GCST90001692	finn-b-DM_RETINOPATHY	Diabetic retinopathy (DM_RETINOPATHY) || id:finn-b-DM_RETINOPATHY	CD28+ CD45RA- CD8+ T cell %CD8+ T cell || id:ebi-a-GCST90001692	Treg	MR Egger	5	-0.00960180777602079	0.0050534226808572	0.153622414042127	0.997735983892423	-0.0195065162305009	0.000302900678459317	0.990444142394427	0.980682504814596	1.0003029465575
901	ebi-a-GCST90001692	finn-b-DM_RETINOPATHY	Diabetic retinopathy (DM_RETINOPATHY) || id:finn-b-DM_RETINOPATHY	CD28+ CD45RA- CD8+ T cell %CD8+ T cell || id:ebi-a-GCST90001692	Treg	Weighted median	5	0.000946016725974908	0.00362863471504675	0.794317137982307	0.980085751030348	-0.00616610731551672	0.00805814076746653	1.00094646434094	0.993852864110885	1.00809069496714
902	ebi-a-GCST90001692	finn-b-DM_RETINOPATHY	Diabetic retinopathy (DM_RETINOPATHY) || id:finn-b-DM_RETINOPATHY	CD28+ CD45RA- CD8+ T cell %CD8+ T cell || id:ebi-a-GCST90001692	Treg	Inverse variance weighted	5	0.00155757396272782	0.00485171360402303	0.748183229230887	0.982936907085855	-0.00795178470115732	0.011066932626613	1.00155878761109	0.99207974710541	1.01112839765935
903	ebi-a-GCST90001692	finn-b-DM_RETINOPATHY	Diabetic retinopathy (DM_RETINOPATHY) || id:finn-b-DM_RETINOPATHY	CD28+ CD45RA- CD8+ T cell %CD8+ T cell || id:ebi-a-GCST90001692	Treg	Simple mode	5	0.040216642910541	0.0198914770311436	0.113264894753007	0.999832021127489	0.00122934792949954	0.0792039378915825	1.04103628289438	1.00123010388741	1.08242504704435
904	ebi-a-GCST90001692	finn-b-DM_RETINOPATHY	Diabetic retinopathy (DM_RETINOPATHY) || id:finn-b-DM_RETINOPATHY	CD28+ CD45RA- CD8+ T cell %CD8+ T cell || id:ebi-a-GCST90001692	Treg	Weighted mode	5	-0.000233081351361082	0.00313238703461447	0.944256677979718	0.990272531260951	-0.00637255993920545	0.00590639723648329	0.999766945809987	0.99364770175841	1.00592387439271
905	ebi-a-GCST90001655	finn-b-DM_RETINOPATHY	Diabetic retinopathy (DM_RETINOPATHY) || id:finn-b-DM_RETINOPATHY	CD28+ CD4-CD8- T cell %T cell || id:ebi-a-GCST90001655	Treg	Wald ratio	1	-0.00723327305605787	0.0988547317661242	0.941670256652406	0.962596262355793	-0.200988547317661	0.186522001205546	0.992792824102958	0.817921798898759	1.20505113437174
906	ebi-a-GCST90001718	finn-b-DM_RETINOPATHY	Diabetic retinopathy (DM_RETINOPATHY) || id:finn-b-DM_RETINOPATHY	BAFF-R on switched memory B cell || id:ebi-a-GCST90001718	B cell	MR Egger	9	0.0202875836708921	0.0194640069807144	0.331921292794654	0.997735983892423	-0.0178618700113081	0.0584370373530923	1.02049477546477	0.98229670762079	1.06017823196545
907	ebi-a-GCST90001718	finn-b-DM_RETINOPATHY	Diabetic retinopathy (DM_RETINOPATHY) || id:finn-b-DM_RETINOPATHY	BAFF-R on switched memory B cell || id:ebi-a-GCST90001718	B cell	Weighted median	9	0.00922028741088507	0.0143457827683082	0.52040734331895	0.980085751030348	-0.018897446814999	0.0373380216367692	1.00926292520434	0.981279990471246	1.03804384282089
908	ebi-a-GCST90001718	finn-b-DM_RETINOPATHY	Diabetic retinopathy (DM_RETINOPATHY) || id:finn-b-DM_RETINOPATHY	BAFF-R on switched memory B cell || id:ebi-a-GCST90001718	B cell	Inverse variance weighted	9	0.00293045765437273	0.013308014642205	0.825713475436449	0.9835600328627	-0.0231532510443491	0.0290141663530946	1.00293475564274	0.977112728752385	1.02943917777072
909	ebi-a-GCST90001718	finn-b-DM_RETINOPATHY	Diabetic retinopathy (DM_RETINOPATHY) || id:finn-b-DM_RETINOPATHY	BAFF-R on switched memory B cell || id:ebi-a-GCST90001718	B cell	Simple mode	9	0.00129523768550543	0.0324341804681098	0.969124089485216	0.999832021127489	-0.0622757560319898	0.0648662314030007	1.00129607686811	0.939623744147408	1.06701628156619
910	ebi-a-GCST90001718	finn-b-DM_RETINOPATHY	Diabetic retinopathy (DM_RETINOPATHY) || id:finn-b-DM_RETINOPATHY	BAFF-R on switched memory B cell || id:ebi-a-GCST90001718	B cell	Weighted mode	9	0.00745343173942264	0.0144956778724231	0.621022562144673	0.9883377635659	-0.0209580968905266	0.0358649603693719	1.00748127770144	0.979259997748633	1.03651586631997
911	ebi-a-GCST90001787	finn-b-DM_RETINOPATHY	Diabetic retinopathy (DM_RETINOPATHY) || id:finn-b-DM_RETINOPATHY	CD25 on IgD- CD38- B cell || id:ebi-a-GCST90001787	B cell	Inverse variance weighted	2	0.159019322897276	0.0822497058469004	0.0531903212237221	0.772099489665523	-0.0021901005626489	0.320228746357201	1.1723605998653	0.997812295957729	1.37744281332723
912	ebi-a-GCST90001749	finn-b-DM_RETINOPATHY	Diabetic retinopathy (DM_RETINOPATHY) || id:finn-b-DM_RETINOPATHY	CD20 on IgD+ CD38- naive B cell || id:ebi-a-GCST90001749	B cell	Wald ratio	1	0.0590586145648313	0.0768206039076376	0.442020285755847	0.910429842303088	-0.0915097690941385	0.209626998223801	1.06083741944155	0.912552401298152	1.23321798165947
913	ebi-a-GCST90001850	finn-b-DM_RETINOPATHY	Diabetic retinopathy (DM_RETINOPATHY) || id:finn-b-DM_RETINOPATHY	CD3 on HLA DR+ CD8+ T cell || id:ebi-a-GCST90001850	TBNK	Wald ratio	1	-0.00998217468805704	0.0516934046345811	0.84687795215101	0.962596262355793	-0.111301247771836	0.0913368983957219	0.990067481853585	0.894669191228853	1.09563806179301
914	ebi-a-GCST90001521	finn-b-DM_RETINOPATHY	Diabetic retinopathy (DM_RETINOPATHY) || id:finn-b-DM_RETINOPATHY	CD33+ HLA DR+ CD14dim %CD33+ HLA DR+ || id:ebi-a-GCST90001521	Myeloid cell	Wald ratio	1	-0.0254019292604502	0.0556270096463022	0.64792450454652	0.956147780388436	-0.134430868167203	0.0836270096463022	0.974917985205387	0.874213312756162	1.08722329437007
915	ebi-a-GCST90001953	finn-b-DM_RETINOPATHY	Diabetic retinopathy (DM_RETINOPATHY) || id:finn-b-DM_RETINOPATHY	CD33 on CD33dim HLA DR- || id:ebi-a-GCST90001953	Myeloid cell	MR Egger	6	-0.000231792276563079	0.0203197021223693	0.991444781340721	0.997735983892423	-0.0400584084364069	0.0395948238832808	0.999768234585191	0.960733322582322	1.04038914794687
916	ebi-a-GCST90001953	finn-b-DM_RETINOPATHY	Diabetic retinopathy (DM_RETINOPATHY) || id:finn-b-DM_RETINOPATHY	CD33 on CD33dim HLA DR- || id:ebi-a-GCST90001953	Myeloid cell	Weighted median	6	-0.00347796887174523	0.0116941948294055	0.766153615268907	0.980085751030348	-0.02639859073738	0.0194426529938895	0.996528072256343	0.973946806055182	1.0196328922903
917	ebi-a-GCST90001953	finn-b-DM_RETINOPATHY	Diabetic retinopathy (DM_RETINOPATHY) || id:finn-b-DM_RETINOPATHY	CD33 on CD33dim HLA DR- || id:ebi-a-GCST90001953	Myeloid cell	Inverse variance weighted	6	-0.00433258182007841	0.010785846502315	0.6879111518523	0.982936907085855	-0.0254728409646158	0.016807677324459	0.995676790272531	0.974848854560749	1.01694972102532
918	ebi-a-GCST90001953	finn-b-DM_RETINOPATHY	Diabetic retinopathy (DM_RETINOPATHY) || id:finn-b-DM_RETINOPATHY	CD33 on CD33dim HLA DR- || id:ebi-a-GCST90001953	Myeloid cell	Simple mode	6	-0.00374935010465124	0.0266550240450083	0.893628093822501	0.999832021127489	-0.0559931972328676	0.0484944970235651	0.996257669932187	0.945545568194831	1.04968959538732
919	ebi-a-GCST90001953	finn-b-DM_RETINOPATHY	Diabetic retinopathy (DM_RETINOPATHY) || id:finn-b-DM_RETINOPATHY	CD33 on CD33dim HLA DR- || id:ebi-a-GCST90001953	Myeloid cell	Weighted mode	6	-0.00374935010465124	0.0117688096578062	0.762920075770768	0.9883377635659	-0.0268162170339513	0.0193175168246488	0.996257669932187	0.97354014517956	1.01950530731904
920	ebi-a-GCST90002059	finn-b-DM_RETINOPATHY	Diabetic retinopathy (DM_RETINOPATHY) || id:finn-b-DM_RETINOPATHY	CD8 on Natural Killer T || id:ebi-a-GCST90002059	TBNK	Inverse variance weighted	2	0.539580740043162	0.671500264337911	0.421659746309003	0.982936907085855	-0.776559778059142	1.85572125814547	1.71528756001972	0.459985745483197	6.39630997797056
921	ebi-a-GCST90002041	finn-b-DM_RETINOPATHY	Diabetic retinopathy (DM_RETINOPATHY) || id:finn-b-DM_RETINOPATHY	CD45 on lymphocyte(Myeloid cell) || id:ebi-a-GCST90002041	Myeloid cell	Wald ratio	1	-0.00333412717313646	0.183138842581567	0.985474945601972	0.993909337314041	-0.362286258633008	0.355618004286735	0.996671424856762	0.696083079528326	1.42706231244569
922	ebi-a-GCST90001941	finn-b-DM_RETINOPATHY	Diabetic retinopathy (DM_RETINOPATHY) || id:finn-b-DM_RETINOPATHY	CD25 on secreting CD4 regulatory T cell || id:ebi-a-GCST90001941	Treg	MR Egger	3	-0.0722657936999152	0.0600787195737024	0.441541113162787	0.997735983892423	-0.190020084064372	0.0454884966645414	0.930283599427889	0.826942525409667	1.04653896585591
923	ebi-a-GCST90001941	finn-b-DM_RETINOPATHY	Diabetic retinopathy (DM_RETINOPATHY) || id:finn-b-DM_RETINOPATHY	CD25 on secreting CD4 regulatory T cell || id:ebi-a-GCST90001941	Treg	Weighted median	3	-0.06312883599691	0.0467081754023107	0.176516562857307	0.92646500021622	-0.154676859785439	0.028419187791619	0.938822511762951	0.8566919643859	1.02882686570394
924	ebi-a-GCST90001941	finn-b-DM_RETINOPATHY	Diabetic retinopathy (DM_RETINOPATHY) || id:finn-b-DM_RETINOPATHY	CD25 on secreting CD4 regulatory T cell || id:ebi-a-GCST90001941	Treg	Inverse variance weighted	3	-0.0617517395260877	0.0426828716070855	0.14796501852208	0.931096945821869	-0.145410167875975	0.0219066888237999	0.940116251528407	0.864667561508832	1.02214840215073
925	ebi-a-GCST90001941	finn-b-DM_RETINOPATHY	Diabetic retinopathy (DM_RETINOPATHY) || id:finn-b-DM_RETINOPATHY	CD25 on secreting CD4 regulatory T cell || id:ebi-a-GCST90001941	Treg	Simple mode	3	-0.0571213658490384	0.0580180759465864	0.428644762410611	0.999832021127489	-0.170836794704348	0.056594063006271	0.944479434861796	0.842959137640996	1.05822615005185
926	ebi-a-GCST90001941	finn-b-DM_RETINOPATHY	Diabetic retinopathy (DM_RETINOPATHY) || id:finn-b-DM_RETINOPATHY	CD25 on secreting CD4 regulatory T cell || id:ebi-a-GCST90001941	Treg	Weighted mode	3	-0.0648869159674259	0.0464142661093947	0.29698291257965	0.9883377635659	-0.15585887754184	0.0260850456069878	0.937173436736791	0.855679937506931	1.02642823797412
927	ebi-a-GCST90001879	finn-b-DM_RETINOPATHY	Diabetic retinopathy (DM_RETINOPATHY) || id:finn-b-DM_RETINOPATHY	HVEM on Terminally Differentiated CD4+ T cell || id:ebi-a-GCST90001879	Maturation stages of T cell	Wald ratio	1	0.0310663308144416	0.0541561712846348	0.566209129330798	0.956147780388436	-0.0750797649034425	0.137212426532326	1.03155392542928	0.927669487910224	1.14707179112432
928	ebi-a-GCST90001965	finn-b-DM_RETINOPATHY	Diabetic retinopathy (DM_RETINOPATHY) || id:finn-b-DM_RETINOPATHY	FSC-A on monocyte || id:ebi-a-GCST90001965	cDC	MR Egger	4	0.170309621518916	0.169572972795667	0.42098129888875	0.997735983892423	-0.162053405160591	0.502672648198423	1.18567190402959	0.850395787803886	1.6531336163313
929	ebi-a-GCST90001965	finn-b-DM_RETINOPATHY	Diabetic retinopathy (DM_RETINOPATHY) || id:finn-b-DM_RETINOPATHY	FSC-A on monocyte || id:ebi-a-GCST90001965	cDC	Weighted median	4	0.0832050530773578	0.0601106741756513	0.166297947102584	0.910958256969985	-0.0346118683069188	0.201021974461634	1.0867646301341	0.965980271064437	1.22265163863966
930	ebi-a-GCST90001965	finn-b-DM_RETINOPATHY	Diabetic retinopathy (DM_RETINOPATHY) || id:finn-b-DM_RETINOPATHY	FSC-A on monocyte || id:ebi-a-GCST90001965	cDC	Inverse variance weighted	4	0.0862905812527799	0.0491608005179914	0.0792127774520258	0.786078159993837	-0.0100645877624832	0.182645750268043	1.09012305160799	0.98998589071065	1.20038909523657
931	ebi-a-GCST90001965	finn-b-DM_RETINOPATHY	Diabetic retinopathy (DM_RETINOPATHY) || id:finn-b-DM_RETINOPATHY	FSC-A on monocyte || id:ebi-a-GCST90001965	cDC	Simple mode	4	0.114647360232049	0.0881620747663146	0.284342456102192	0.999832021127489	-0.0581503063099272	0.287445026774026	1.12147789013022	0.943508121554266	1.33301730988714
932	ebi-a-GCST90001965	finn-b-DM_RETINOPATHY	Diabetic retinopathy (DM_RETINOPATHY) || id:finn-b-DM_RETINOPATHY	FSC-A on monocyte || id:ebi-a-GCST90001965	cDC	Weighted mode	4	0.0768511553912798	0.0828903494216054	0.422238628263194	0.9883377635659	-0.0856139294750668	0.239316240257626	1.07988132991576	0.917948555699392	1.27038021843406
933	ebi-a-GCST90001951	finn-b-DM_RETINOPATHY	Diabetic retinopathy (DM_RETINOPATHY) || id:finn-b-DM_RETINOPATHY	CD33 on CD66b++ myeloid cell || id:ebi-a-GCST90001951	Myeloid cell	MR Egger	4	-0.0119509778111748	0.025569204386415	0.686194610324619	0.997735983892423	-0.0620666184085483	0.0381646627861987	0.988120151487285	0.939820275374509	1.03890228734018
934	ebi-a-GCST90001951	finn-b-DM_RETINOPATHY	Diabetic retinopathy (DM_RETINOPATHY) || id:finn-b-DM_RETINOPATHY	CD33 on CD66b++ myeloid cell || id:ebi-a-GCST90001951	Myeloid cell	Weighted median	4	-0.00373365563518149	0.0135363934310847	0.782683620641772	0.980085751030348	-0.0302649867601075	0.0227976754897445	0.996273305790469	0.970188412399067	1.02305952858814
935	ebi-a-GCST90001951	finn-b-DM_RETINOPATHY	Diabetic retinopathy (DM_RETINOPATHY) || id:finn-b-DM_RETINOPATHY	CD33 on CD66b++ myeloid cell || id:ebi-a-GCST90001951	Myeloid cell	Inverse variance weighted	4	-0.00232111030366889	0.0127190424423635	0.855197445768563	0.9835600328627	-0.0272504334907014	0.0226082128833636	0.997681581389877	0.973117509791477	1.02286571542413
936	ebi-a-GCST90001951	finn-b-DM_RETINOPATHY	Diabetic retinopathy (DM_RETINOPATHY) || id:finn-b-DM_RETINOPATHY	CD33 on CD66b++ myeloid cell || id:ebi-a-GCST90001951	Myeloid cell	Simple mode	4	-0.000360503032406978	0.024645603635348	0.989247775958228	0.999832021127489	-0.0486658861576891	0.0479448800928751	0.999639561941003	0.952499319747214	1.04911282672916
937	ebi-a-GCST90001951	finn-b-DM_RETINOPATHY	Diabetic retinopathy (DM_RETINOPATHY) || id:finn-b-DM_RETINOPATHY	CD33 on CD66b++ myeloid cell || id:ebi-a-GCST90001951	Myeloid cell	Weighted mode	4	-0.00341060533437809	0.0135318134050064	0.817288219628348	0.9883377635659	-0.0299329596081907	0.0231117489394345	0.996595204173472	0.970510594778148	1.0233808948872
938	ebi-a-GCST90001707	finn-b-DM_RETINOPATHY	Diabetic retinopathy (DM_RETINOPATHY) || id:finn-b-DM_RETINOPATHY	BAFF-R on IgD+ CD38- unswitched memory B cell || id:ebi-a-GCST90001707	B cell	MR Egger	5	0.0240321075470156	0.037713195856959	0.569273812511974	0.997735983892423	-0.0498857563326241	0.0979499714266553	1.02432320586813	0.951338102646462	1.10290760683417
939	ebi-a-GCST90001707	finn-b-DM_RETINOPATHY	Diabetic retinopathy (DM_RETINOPATHY) || id:finn-b-DM_RETINOPATHY	BAFF-R on IgD+ CD38- unswitched memory B cell || id:ebi-a-GCST90001707	B cell	Weighted median	5	0.00912146648133865	0.0147089396438421	0.535171677120827	0.980085751030348	-0.0197080552205918	0.0379509881832691	1.00916319383177	0.980484878968302	1.03868032402126
940	ebi-a-GCST90001707	finn-b-DM_RETINOPATHY	Diabetic retinopathy (DM_RETINOPATHY) || id:finn-b-DM_RETINOPATHY	BAFF-R on IgD+ CD38- unswitched memory B cell || id:ebi-a-GCST90001707	B cell	Inverse variance weighted	5	0.00747758377362471	0.0144083914490719	0.603778716083393	0.982936907085855	-0.0207628634665561	0.0357180310138056	1.00750561071756	0.979451200694947	1.03636358289943
941	ebi-a-GCST90001707	finn-b-DM_RETINOPATHY	Diabetic retinopathy (DM_RETINOPATHY) || id:finn-b-DM_RETINOPATHY	BAFF-R on IgD+ CD38- unswitched memory B cell || id:ebi-a-GCST90001707	B cell	Simple mode	5	0.0114689585242594	0.0358031015838716	0.764750751390167	0.999832021127489	-0.0587051205801289	0.0816430376286477	1.01153497918373	0.942984794972328	1.08506841209699
942	ebi-a-GCST90001707	finn-b-DM_RETINOPATHY	Diabetic retinopathy (DM_RETINOPATHY) || id:finn-b-DM_RETINOPATHY	BAFF-R on IgD+ CD38- unswitched memory B cell || id:ebi-a-GCST90001707	B cell	Weighted mode	5	0.00932967983687025	0.0149801727880433	0.56716300038346	0.9883377635659	-0.0200314588276945	0.038690818501435	1.00937333696318	0.980167837890611	1.03944905554623
943	ebi-a-GCST90002024	finn-b-DM_RETINOPATHY	Diabetic retinopathy (DM_RETINOPATHY) || id:finn-b-DM_RETINOPATHY	CD4 on naive CD4+ T cell || id:ebi-a-GCST90002024	Maturation stages of T cell	MR Egger	4	0.0252582349856591	0.473403535750249	0.96229945342828	0.997735983892423	-0.902612695084829	0.953129165056148	1.02557992694954	0.405508803639181	2.59381344405467
944	ebi-a-GCST90002024	finn-b-DM_RETINOPATHY	Diabetic retinopathy (DM_RETINOPATHY) || id:finn-b-DM_RETINOPATHY	CD4 on naive CD4+ T cell || id:ebi-a-GCST90002024	Maturation stages of T cell	Weighted median	4	0.0334924226885883	0.0634875446384747	0.597816422551193	0.980085751030348	-0.0909431648028222	0.157928010179999	1.03405960830492	0.913069603915553	1.17108188569885
945	ebi-a-GCST90002024	finn-b-DM_RETINOPATHY	Diabetic retinopathy (DM_RETINOPATHY) || id:finn-b-DM_RETINOPATHY	CD4 on naive CD4+ T cell || id:ebi-a-GCST90002024	Maturation stages of T cell	Inverse variance weighted	4	0.158787762295989	0.115159546836376	0.167940950310975	0.982936907085855	-0.0669249495033077	0.384500474095286	1.17208915876861	0.935265390834987	1.46888039434071
946	ebi-a-GCST90002024	finn-b-DM_RETINOPATHY	Diabetic retinopathy (DM_RETINOPATHY) || id:finn-b-DM_RETINOPATHY	CD4 on naive CD4+ T cell || id:ebi-a-GCST90002024	Maturation stages of T cell	Simple mode	4	0.0725148878969305	0.100231443811281	0.521696491671212	0.999832021127489	-0.12393874197318	0.268968517767041	1.07520881356899	0.883433956646232	1.30861394230897
947	ebi-a-GCST90002024	finn-b-DM_RETINOPATHY	Diabetic retinopathy (DM_RETINOPATHY) || id:finn-b-DM_RETINOPATHY	CD4 on naive CD4+ T cell || id:ebi-a-GCST90002024	Maturation stages of T cell	Weighted mode	4	0.026739007444432	0.0542780887583729	0.65607477790964	0.9883377635659	-0.0796460465219788	0.133124061410843	1.02709970240276	0.923443144460303	1.1423917162679
948	ebi-a-GCST90001768	finn-b-DM_RETINOPATHY	Diabetic retinopathy (DM_RETINOPATHY) || id:finn-b-DM_RETINOPATHY	CD24 on IgD+ CD38+ B cell || id:ebi-a-GCST90001768	B cell	Inverse variance weighted	2	-0.00107442802601711	0.0708996740078393	0.987909158472049	0.998179058957431	-0.140037789081382	0.137888933029348	0.998926148965111	0.869325383770418	1.1478480551878
949	ebi-a-GCST90001638	finn-b-DM_RETINOPATHY	Diabetic retinopathy (DM_RETINOPATHY) || id:finn-b-DM_RETINOPATHY	CD4-CD8- Natural Killer T %lymphocyte || id:ebi-a-GCST90001638	TBNK	MR Egger	4	-0.0323762338890861	0.32238589136291	0.929165794345669	0.997735983892423	-0.664252580960389	0.599500113182217	0.968142265619613	0.514658049214255	1.82120817484557
950	ebi-a-GCST90001638	finn-b-DM_RETINOPATHY	Diabetic retinopathy (DM_RETINOPATHY) || id:finn-b-DM_RETINOPATHY	CD4-CD8- Natural Killer T %lymphocyte || id:ebi-a-GCST90001638	TBNK	Weighted median	4	-0.000667057159070054	0.0470484902473932	0.988687909544226	0.9912897198325	-0.0928820980439606	0.0915479837258205	0.999333165274095	0.911300938125597	1.09586935932585
951	ebi-a-GCST90001638	finn-b-DM_RETINOPATHY	Diabetic retinopathy (DM_RETINOPATHY) || id:finn-b-DM_RETINOPATHY	CD4-CD8- Natural Killer T %lymphocyte || id:ebi-a-GCST90001638	TBNK	Inverse variance weighted	4	0.0107760113108393	0.0665190232068078	0.871306687873882	0.9835600328627	-0.119601274174504	0.141153296796183	1.01083428163987	0.887274145312126	1.1516011712242
952	ebi-a-GCST90001638	finn-b-DM_RETINOPATHY	Diabetic retinopathy (DM_RETINOPATHY) || id:finn-b-DM_RETINOPATHY	CD4-CD8- Natural Killer T %lymphocyte || id:ebi-a-GCST90001638	TBNK	Simple mode	4	0.160212047794693	0.107634236459427	0.233365892108231	0.999832021127489	-0.0507510556657838	0.371175151255169	1.17375973776895	0.95051526647177	1.44943692185121
953	ebi-a-GCST90001638	finn-b-DM_RETINOPATHY	Diabetic retinopathy (DM_RETINOPATHY) || id:finn-b-DM_RETINOPATHY	CD4-CD8- Natural Killer T %lymphocyte || id:ebi-a-GCST90001638	TBNK	Weighted mode	4	-0.0340287709031024	0.0479432880662908	0.529040263129905	0.9883377635659	-0.127997615513032	0.0599400737068275	0.966543695902448	0.879855477146061	1.06177291652374
954	ebi-a-GCST90001859	finn-b-DM_RETINOPATHY	Diabetic retinopathy (DM_RETINOPATHY) || id:finn-b-DM_RETINOPATHY	CD3 on CD8+ T cell || id:ebi-a-GCST90001859	Treg	Inverse variance weighted	2	-0.00579902192997256	0.0336558322954725	0.863198834098847	0.9835600328627	-0.0717644532290986	0.0601664093691535	0.994217759942547	0.930750105174953	1.06201326079826
955	ebi-a-GCST90001627	finn-b-DM_RETINOPATHY	Diabetic retinopathy (DM_RETINOPATHY) || id:finn-b-DM_RETINOPATHY	HLA DR+ CD8+ T cell Absolute Count || id:ebi-a-GCST90001627	TBNK	MR Egger	4	-0.0617983803790015	0.063416730723322	0.43259814563748	0.997735983892423	-0.186095172596713	0.0624984118387096	0.940072404727132	0.830194579448033	1.06449276833031
956	ebi-a-GCST90001627	finn-b-DM_RETINOPATHY	Diabetic retinopathy (DM_RETINOPATHY) || id:finn-b-DM_RETINOPATHY	HLA DR+ CD8+ T cell Absolute Count || id:ebi-a-GCST90001627	TBNK	Weighted median	4	-0.0122250166549146	0.032519883509378	0.706973124007928	0.980085751030348	-0.0759639883332955	0.0515139550234663	0.987849405282679	0.926849583356683	1.05286387892975
957	ebi-a-GCST90001627	finn-b-DM_RETINOPATHY	Diabetic retinopathy (DM_RETINOPATHY) || id:finn-b-DM_RETINOPATHY	HLA DR+ CD8+ T cell Absolute Count || id:ebi-a-GCST90001627	TBNK	Inverse variance weighted	4	0.0067567185432285	0.033882414244541	0.841936814121669	0.9835600328627	-0.0596528133760719	0.0731662504625289	1.00677959666395	0.942091558399235	1.07590939248102
958	ebi-a-GCST90001627	finn-b-DM_RETINOPATHY	Diabetic retinopathy (DM_RETINOPATHY) || id:finn-b-DM_RETINOPATHY	HLA DR+ CD8+ T cell Absolute Count || id:ebi-a-GCST90001627	TBNK	Simple mode	4	-0.00888117076556803	0.0547339884480125	0.881413783711306	0.999832021127489	-0.116159788123673	0.0983974465925365	0.991158150339598	0.890332947299675	1.10340124103478
959	ebi-a-GCST90001627	finn-b-DM_RETINOPATHY	Diabetic retinopathy (DM_RETINOPATHY) || id:finn-b-DM_RETINOPATHY	HLA DR+ CD8+ T cell Absolute Count || id:ebi-a-GCST90001627	TBNK	Weighted mode	4	-0.0125870144775757	0.0320274465891598	0.720576448045524	0.9883377635659	-0.0753608097923288	0.0501867808371775	0.98749187066613	0.927408807775197	1.05146747201054
960	ebi-a-GCST90001989	finn-b-DM_RETINOPATHY	Diabetic retinopathy (DM_RETINOPATHY) || id:finn-b-DM_RETINOPATHY	CD40 on CD14- CD16+ monocyte || id:ebi-a-GCST90001989	Monocyte	MR Egger	10	-0.07693660949174	0.048783086075691	0.153419811846798	0.997735983892423	-0.172551458200094	0.0186782392166144	0.925948548095225	0.841514984851138	1.01885376868402
961	ebi-a-GCST90001989	finn-b-DM_RETINOPATHY	Diabetic retinopathy (DM_RETINOPATHY) || id:finn-b-DM_RETINOPATHY	CD40 on CD14- CD16+ monocyte || id:ebi-a-GCST90001989	Monocyte	Weighted median	10	0.00587570441014919	0.0195495307707983	0.76375403807922	0.980085751030348	-0.0324413759006155	0.0441927847209138	1.00589300021974	0.968079200939087	1.04518383094022
962	ebi-a-GCST90001989	finn-b-DM_RETINOPATHY	Diabetic retinopathy (DM_RETINOPATHY) || id:finn-b-DM_RETINOPATHY	CD40 on CD14- CD16+ monocyte || id:ebi-a-GCST90001989	Monocyte	Inverse variance weighted	10	0.00701542918646172	0.0141563931320557	0.620200542878721	0.982936907085855	-0.0207311013523675	0.0347619597252909	1.00704009495638	0.979482310629881	1.03537321893807
963	ebi-a-GCST90001989	finn-b-DM_RETINOPATHY	Diabetic retinopathy (DM_RETINOPATHY) || id:finn-b-DM_RETINOPATHY	CD40 on CD14- CD16+ monocyte || id:ebi-a-GCST90001989	Monocyte	Simple mode	10	0.0349740472900857	0.0307860551231086	0.285286513158419	0.999832021127489	-0.0253666207512072	0.0953147153313786	1.0355928320105	0.974952408713796	1.10000498909107
964	ebi-a-GCST90001989	finn-b-DM_RETINOPATHY	Diabetic retinopathy (DM_RETINOPATHY) || id:finn-b-DM_RETINOPATHY	CD40 on CD14- CD16+ monocyte || id:ebi-a-GCST90001989	Monocyte	Weighted mode	10	0.00262717381248301	0.0163021986245766	0.875531191765687	0.9883377635659	-0.0293251354916871	0.0345794831166531	1.00263062785773	0.97110067383695	1.03518430478113
965	ebi-a-GCST90001784	finn-b-DM_RETINOPATHY	Diabetic retinopathy (DM_RETINOPATHY) || id:finn-b-DM_RETINOPATHY	CD25 on IgD+ CD38dim B cell || id:ebi-a-GCST90001784	B cell	MR Egger	5	-0.140796278555331	0.0620424382768494	0.107989364576102	0.997735983892423	-0.262399457577955	-0.0191930995327056	0.868666259618358	0.769203698083697	0.980989915258107
966	ebi-a-GCST90001784	finn-b-DM_RETINOPATHY	Diabetic retinopathy (DM_RETINOPATHY) || id:finn-b-DM_RETINOPATHY	CD25 on IgD+ CD38dim B cell || id:ebi-a-GCST90001784	B cell	Weighted median	5	-0.03157357037195	0.0454930240490912	0.487662748980752	0.980085751030348	-0.120739897508169	0.0575927567642688	0.968919670050973	0.886264449207775	1.05928352180986
967	ebi-a-GCST90001784	finn-b-DM_RETINOPATHY	Diabetic retinopathy (DM_RETINOPATHY) || id:finn-b-DM_RETINOPATHY	CD25 on IgD+ CD38dim B cell || id:ebi-a-GCST90001784	B cell	Inverse variance weighted	5	-0.0160255542502705	0.043562471042361	0.712966267308751	0.982936907085855	-0.101407997493298	0.069356888992757	0.984102171740775	0.903564305699336	1.07181866118023
968	ebi-a-GCST90001784	finn-b-DM_RETINOPATHY	Diabetic retinopathy (DM_RETINOPATHY) || id:finn-b-DM_RETINOPATHY	CD25 on IgD+ CD38dim B cell || id:ebi-a-GCST90001784	B cell	Simple mode	5	-0.0345213178220704	0.0776239585755452	0.679522020258877	0.999832021127489	-0.186664276630139	0.117621640985998	0.966067745006679	0.829722246780302	1.12481844564716
969	ebi-a-GCST90001784	finn-b-DM_RETINOPATHY	Diabetic retinopathy (DM_RETINOPATHY) || id:finn-b-DM_RETINOPATHY	CD25 on IgD+ CD38dim B cell || id:ebi-a-GCST90001784	B cell	Weighted mode	5	-0.051275947524592	0.0543894728623368	0.399186160101848	0.9883377635659	-0.157879314334772	0.0553274192855881	0.950016479662745	0.853952835615847	1.05688660308729
970	ebi-a-GCST90001906	finn-b-DM_RETINOPATHY	Diabetic retinopathy (DM_RETINOPATHY) || id:finn-b-DM_RETINOPATHY	CD86 on granulocyte || id:ebi-a-GCST90001906	cDC	Inverse variance weighted	2	-0.00719843184711341	0.0980669751234714	0.941485254530275	0.995711470368517	-0.199409703089117	0.185012839394891	0.992827414807769	0.819214189983987	1.20323388882356
971	ebi-a-GCST90001543	finn-b-DM_RETINOPATHY	Diabetic retinopathy (DM_RETINOPATHY) || id:finn-b-DM_RETINOPATHY	Effector Memory CD4+ T cell %CD4+ T cell || id:ebi-a-GCST90001543	Maturation stages of T cell	MR Egger	5	0.087542824334246	0.0573586982008791	0.224380222853891	0.997735983892423	-0.024880224139477	0.199965872807969	1.09148900573212	0.975426737608625	1.22136107582495
972	ebi-a-GCST90001543	finn-b-DM_RETINOPATHY	Diabetic retinopathy (DM_RETINOPATHY) || id:finn-b-DM_RETINOPATHY	Effector Memory CD4+ T cell %CD4+ T cell || id:ebi-a-GCST90001543	Maturation stages of T cell	Weighted median	5	0.0602732188066432	0.028585643876488	0.0349865878464956	0.61062827910978	0.00424535680872674	0.11630108080456	1.06212669989533	1.00425438110187	1.12333403553865
973	ebi-a-GCST90001543	finn-b-DM_RETINOPATHY	Diabetic retinopathy (DM_RETINOPATHY) || id:finn-b-DM_RETINOPATHY	Effector Memory CD4+ T cell %CD4+ T cell || id:ebi-a-GCST90001543	Maturation stages of T cell	Inverse variance weighted	5	0.042265211845303	0.0413180630683689	0.306344084260274	0.982936907085855	-0.0387181917686999	0.123248615459306	1.04317110340037	0.962021776605389	1.1311656112499
974	ebi-a-GCST90001543	finn-b-DM_RETINOPATHY	Diabetic retinopathy (DM_RETINOPATHY) || id:finn-b-DM_RETINOPATHY	Effector Memory CD4+ T cell %CD4+ T cell || id:ebi-a-GCST90001543	Maturation stages of T cell	Simple mode	5	0.0889139660467069	0.0537561639317948	0.173465678160124	0.999832021127489	-0.016448115259611	0.194276047353025	1.09298661832149	0.983686416380979	1.21443147728409
975	ebi-a-GCST90001543	finn-b-DM_RETINOPATHY	Diabetic retinopathy (DM_RETINOPATHY) || id:finn-b-DM_RETINOPATHY	Effector Memory CD4+ T cell %CD4+ T cell || id:ebi-a-GCST90001543	Maturation stages of T cell	Weighted mode	5	0.0632455103641327	0.0274903308324281	0.0828801522944518	0.9883377635659	0.00936446193257366	0.117126558795692	1.06528834645847	1.00940844569376	1.12426170589473
976	ebi-a-GCST90001510	finn-b-DM_RETINOPATHY	Diabetic retinopathy (DM_RETINOPATHY) || id:finn-b-DM_RETINOPATHY	CD25++ CD45RA- CD4 not regulatory T cell Absolute Count || id:ebi-a-GCST90001510	Treg	MR Egger	3	-0.0252251542559592	0.150675432299052	0.894400326895851	0.997735983892423	-0.320549001562101	0.270098693050183	0.9750903415703	0.725750489529641	1.31009374150047
977	ebi-a-GCST90001510	finn-b-DM_RETINOPATHY	Diabetic retinopathy (DM_RETINOPATHY) || id:finn-b-DM_RETINOPATHY	CD25++ CD45RA- CD4 not regulatory T cell Absolute Count || id:ebi-a-GCST90001510	Treg	Weighted median	3	0.0408900079172832	0.0225812023058001	0.0701720441249229	0.722582400313395	-0.003369148602085	0.0851491644366514	1.04173751636457	0.996636520610473	1.08887947667892
978	ebi-a-GCST90001510	finn-b-DM_RETINOPATHY	Diabetic retinopathy (DM_RETINOPATHY) || id:finn-b-DM_RETINOPATHY	CD25++ CD45RA- CD4 not regulatory T cell Absolute Count || id:ebi-a-GCST90001510	Treg	Inverse variance weighted	3	0.0418131851294501	0.0195709008935717	0.0326388666510829	0.739437270815021	0.00345421937804966	0.0801721508808506	1.04269966875099	1.00346019206882	1.0834735725509
979	ebi-a-GCST90001510	finn-b-DM_RETINOPATHY	Diabetic retinopathy (DM_RETINOPATHY) || id:finn-b-DM_RETINOPATHY	CD25++ CD45RA- CD4 not regulatory T cell Absolute Count || id:ebi-a-GCST90001510	Treg	Simple mode	3	0.0261548978522567	0.0301374862335444	0.476966354839082	0.999832021127489	-0.0329145751654903	0.0852243708700037	1.02649993879536	0.967621214940726	1.08896137050015
980	ebi-a-GCST90001510	finn-b-DM_RETINOPATHY	Diabetic retinopathy (DM_RETINOPATHY) || id:finn-b-DM_RETINOPATHY	CD25++ CD45RA- CD4 not regulatory T cell Absolute Count || id:ebi-a-GCST90001510	Treg	Weighted mode	3	0.0486096031731992	0.0234647176574839	0.174098694965472	0.9883377635659	0.00261875656453066	0.0946004497818677	1.04981042806912	1.00262218850265	1.09921957395395
981	ebi-a-GCST90001966	finn-b-DM_RETINOPATHY	Diabetic retinopathy (DM_RETINOPATHY) || id:finn-b-DM_RETINOPATHY	FSC-A on granulocyte || id:ebi-a-GCST90001966	cDC	MR Egger	3	-0.132750527742738	0.121024402367812	0.470604751067841	0.997735983892423	-0.369958356383649	0.104457300898173	0.87568352360662	0.690763095911761	1.11010799224002
982	ebi-a-GCST90001966	finn-b-DM_RETINOPATHY	Diabetic retinopathy (DM_RETINOPATHY) || id:finn-b-DM_RETINOPATHY	FSC-A on granulocyte || id:ebi-a-GCST90001966	cDC	Weighted median	3	0.0356708063309891	0.0541028704147192	0.509693840528435	0.980085751030348	-0.0703708196818606	0.141712432343839	1.03631464211356	0.932048134023808	1.15224525242332
983	ebi-a-GCST90001966	finn-b-DM_RETINOPATHY	Diabetic retinopathy (DM_RETINOPATHY) || id:finn-b-DM_RETINOPATHY	FSC-A on granulocyte || id:ebi-a-GCST90001966	cDC	Inverse variance weighted	3	0.0295327622684458	0.052216887143754	0.571680170134151	0.982936907085855	-0.0728123365333121	0.131877861070204	1.02997317917692	0.92977529851036	1.14096895402947
984	ebi-a-GCST90001966	finn-b-DM_RETINOPATHY	Diabetic retinopathy (DM_RETINOPATHY) || id:finn-b-DM_RETINOPATHY	FSC-A on granulocyte || id:ebi-a-GCST90001966	cDC	Simple mode	3	0.101230291930392	0.0939266325598848	0.393863150411547	0.999832021127489	-0.0828659078869822	0.285326491747766	1.1065314376844	0.92047456732482	1.33019625533209
985	ebi-a-GCST90001966	finn-b-DM_RETINOPATHY	Diabetic retinopathy (DM_RETINOPATHY) || id:finn-b-DM_RETINOPATHY	FSC-A on granulocyte || id:ebi-a-GCST90001966	cDC	Weighted mode	3	-0.0302927543381463	0.0620045029796232	0.673473283531093	0.9883377635659	-0.151821580178208	0.091236071501915	0.970161472990636	0.859141554950267	1.09552759757948
986	ebi-a-GCST90001555	finn-b-DM_RETINOPATHY	Diabetic retinopathy (DM_RETINOPATHY) || id:finn-b-DM_RETINOPATHY	Effector Memory CD8+ T cell %CD8+ T cell || id:ebi-a-GCST90001555	Maturation stages of T cell	MR Egger	7	-0.00683851682552261	0.0207458018676579	0.755038006136725	0.997735983892423	-0.0475002884861321	0.0338232548350869	0.993184812620768	0.953610198029269	1.03440176505985
987	ebi-a-GCST90001555	finn-b-DM_RETINOPATHY	Diabetic retinopathy (DM_RETINOPATHY) || id:finn-b-DM_RETINOPATHY	Effector Memory CD8+ T cell %CD8+ T cell || id:ebi-a-GCST90001555	Maturation stages of T cell	Weighted median	7	-0.00463321429783672	0.0113937323333294	0.684268095779791	0.980085751030348	-0.0269649296711623	0.0176985010754888	0.995377502482094	0.973395378221744	1.01785604761911
988	ebi-a-GCST90001555	finn-b-DM_RETINOPATHY	Diabetic retinopathy (DM_RETINOPATHY) || id:finn-b-DM_RETINOPATHY	Effector Memory CD8+ T cell %CD8+ T cell || id:ebi-a-GCST90001555	Maturation stages of T cell	Inverse variance weighted	7	-0.000619223128113516	0.0140934585682698	0.964954687696418	0.998179058957431	-0.0282424019219222	0.0270039556656952	0.999380968550962	0.972152686558105	1.0273718666951
989	ebi-a-GCST90001555	finn-b-DM_RETINOPATHY	Diabetic retinopathy (DM_RETINOPATHY) || id:finn-b-DM_RETINOPATHY	Effector Memory CD8+ T cell %CD8+ T cell || id:ebi-a-GCST90001555	Maturation stages of T cell	Simple mode	7	0.0314410076383767	0.0293258439582905	0.324880807447467	0.999832021127489	-0.0260376465198726	0.088919661796626	1.031940497193	0.97429840997387	1.09299284371766
990	ebi-a-GCST90001555	finn-b-DM_RETINOPATHY	Diabetic retinopathy (DM_RETINOPATHY) || id:finn-b-DM_RETINOPATHY	Effector Memory CD8+ T cell %CD8+ T cell || id:ebi-a-GCST90001555	Maturation stages of T cell	Weighted mode	7	-0.00582487102808932	0.0107980812890546	0.609005999188422	0.9883377635659	-0.0269891103546364	0.0153393682984577	0.994192060642274	0.973371841140781	1.01545762027153
991	ebi-a-GCST90001743	finn-b-DM_RETINOPATHY	Diabetic retinopathy (DM_RETINOPATHY) || id:finn-b-DM_RETINOPATHY	CD20 on B cell || id:ebi-a-GCST90001743	B cell	MR Egger	6	0.536554734135785	1.84540309294403	0.785693130108711	0.997735983892423	-3.0804353280345	4.15354479630607	1.71010493501184	0.0459392536504288	63.6592599219244
992	ebi-a-GCST90001743	finn-b-DM_RETINOPATHY	Diabetic retinopathy (DM_RETINOPATHY) || id:finn-b-DM_RETINOPATHY	CD20 on B cell || id:ebi-a-GCST90001743	B cell	Weighted median	6	0.0390134839276931	0.0443600778258939	0.37914494943334	0.980085751030348	-0.0479322686110591	0.125959236466445	1.0397845039347	0.95319834633907	1.13423593187618
993	ebi-a-GCST90001743	finn-b-DM_RETINOPATHY	Diabetic retinopathy (DM_RETINOPATHY) || id:finn-b-DM_RETINOPATHY	CD20 on B cell || id:ebi-a-GCST90001743	B cell	Inverse variance weighted	6	0.328634868979123	0.323163626308217	0.309186609243381	0.982936907085855	-0.304765838584982	0.962035576543229	1.38907057022506	0.737296000454411	2.61701819605175
994	ebi-a-GCST90001743	finn-b-DM_RETINOPATHY	Diabetic retinopathy (DM_RETINOPATHY) || id:finn-b-DM_RETINOPATHY	CD20 on B cell || id:ebi-a-GCST90001743	B cell	Simple mode	6	0.0374977956811415	0.0487309356437182	0.476364306081991	0.999832021127489	-0.0580148381805461	0.133010429542829	1.03820970853406	0.943635945492388	1.1422619115383
995	ebi-a-GCST90001743	finn-b-DM_RETINOPATHY	Diabetic retinopathy (DM_RETINOPATHY) || id:finn-b-DM_RETINOPATHY	CD20 on B cell || id:ebi-a-GCST90001743	B cell	Weighted mode	6	0.0327578508706322	0.048015285802096	0.525405064777679	0.9883377635659	-0.061352109301476	0.12686781104274	1.03330029617736	0.940492025477479	1.13526693810951
996	ebi-a-GCST90001719	finn-b-DM_RETINOPATHY	Diabetic retinopathy (DM_RETINOPATHY) || id:finn-b-DM_RETINOPATHY	BAFF-R on IgD+ B cell || id:ebi-a-GCST90001719	B cell	MR Egger	10	0.0185132617918098	0.0183492141938165	0.34254192424101	0.997735983892423	-0.0174511980280705	0.0544777216116901	1.0186856946776	0.982700192202072	1.05598895041978
997	ebi-a-GCST90001719	finn-b-DM_RETINOPATHY	Diabetic retinopathy (DM_RETINOPATHY) || id:finn-b-DM_RETINOPATHY	BAFF-R on IgD+ B cell || id:ebi-a-GCST90001719	B cell	Weighted median	10	0.00879720735898312	0.0139010007416229	0.52683352615839	0.980085751030348	-0.0184487540945978	0.0360431688125641	1.00883601650821	0.981720382452595	1.0367005986588
998	ebi-a-GCST90001719	finn-b-DM_RETINOPATHY	Diabetic retinopathy (DM_RETINOPATHY) || id:finn-b-DM_RETINOPATHY	BAFF-R on IgD+ B cell || id:ebi-a-GCST90001719	B cell	Inverse variance weighted	10	-0.00378981150921332	0.0125744008349915	0.763116340213682	0.982936907085855	-0.0284356371457968	0.0208560141273701	0.996217360763044	0.971964850564928	1.02107502067472
999	ebi-a-GCST90001719	finn-b-DM_RETINOPATHY	Diabetic retinopathy (DM_RETINOPATHY) || id:finn-b-DM_RETINOPATHY	BAFF-R on IgD+ B cell || id:ebi-a-GCST90001719	B cell	Simple mode	10	0.000585012771829402	0.0319912380610515	0.985809156837328	0.999832021127489	-0.0621178138278315	0.0632878393714903	1.00058518392517	0.93977216211306	1.0653334400111
1000	ebi-a-GCST90001719	finn-b-DM_RETINOPATHY	Diabetic retinopathy (DM_RETINOPATHY) || id:finn-b-DM_RETINOPATHY	BAFF-R on IgD+ B cell || id:ebi-a-GCST90001719	B cell	Weighted mode	10	0.00674798090868434	0.0154958198767222	0.673477444214533	0.9883377635659	-0.0236238260496911	0.0371197878670598	1.0067707998302	0.976653032094195	1.03781733131708
1001	ebi-a-GCST90001732	finn-b-DM_RETINOPATHY	Diabetic retinopathy (DM_RETINOPATHY) || id:finn-b-DM_RETINOPATHY	CD19 on IgD- CD27- B cell || id:ebi-a-GCST90001732	B cell	MR Egger	3	-0.0412375827185317	0.0546566326846379	0.588511246534722	0.997735983892423	-0.148364582780422	0.0658894173433586	0.959601118220676	0.862116744718705	1.06810859634889
1002	ebi-a-GCST90001732	finn-b-DM_RETINOPATHY	Diabetic retinopathy (DM_RETINOPATHY) || id:finn-b-DM_RETINOPATHY	CD19 on IgD- CD27- B cell || id:ebi-a-GCST90001732	B cell	Weighted median	3	-0.0309111001153499	0.0375013511762237	0.409788260466251	0.980085751030348	-0.104413748420748	0.0425915481900485	0.969561763173732	0.900852494006389	1.04351158359771
1003	ebi-a-GCST90001732	finn-b-DM_RETINOPATHY	Diabetic retinopathy (DM_RETINOPATHY) || id:finn-b-DM_RETINOPATHY	CD19 on IgD- CD27- B cell || id:ebi-a-GCST90001732	B cell	Inverse variance weighted	3	-0.0234666962898407	0.0346804169686665	0.498624531104309	0.982936907085855	-0.0914403135484271	0.0445069209687457	0.976806505407881	0.912615785324335	1.04551221264276
1004	ebi-a-GCST90001732	finn-b-DM_RETINOPATHY	Diabetic retinopathy (DM_RETINOPATHY) || id:finn-b-DM_RETINOPATHY	CD19 on IgD- CD27- B cell || id:ebi-a-GCST90001732	B cell	Simple mode	3	-0.0112635101985029	0.0672846735504337	0.882450397500936	0.999832021127489	-0.143141470357353	0.120614449960347	0.988799685640959	0.866631457560764	1.12818985486124
1005	ebi-a-GCST90001732	finn-b-DM_RETINOPATHY	Diabetic retinopathy (DM_RETINOPATHY) || id:finn-b-DM_RETINOPATHY	CD19 on IgD- CD27- B cell || id:ebi-a-GCST90001732	B cell	Weighted mode	3	-0.0351615090317717	0.0345979313133056	0.416430837290871	0.9883377635659	-0.102973454405851	0.0326504363423072	0.965449474855025	0.902150921295879	1.03318931067427
1006	ebi-a-GCST90001708	finn-b-DM_RETINOPATHY	Diabetic retinopathy (DM_RETINOPATHY) || id:finn-b-DM_RETINOPATHY	BAFF-R on IgD+ CD38+ B cell || id:ebi-a-GCST90001708	B cell	MR Egger	10	0.0197068530130728	0.0191287513340327	0.33304356099664	0.997735983892423	-0.0177854996016314	0.0571992056277769	1.01990231490917	0.982371728887441	1.05886672159746
1007	ebi-a-GCST90001708	finn-b-DM_RETINOPATHY	Diabetic retinopathy (DM_RETINOPATHY) || id:finn-b-DM_RETINOPATHY	BAFF-R on IgD+ CD38+ B cell || id:ebi-a-GCST90001708	B cell	Weighted median	10	0.00912551806817706	0.0144235985801632	0.526942826870949	0.980085751030348	-0.0191447351489428	0.037395771285297	1.00916728255237	0.981037361378178	1.03810379121896
1008	ebi-a-GCST90001708	finn-b-DM_RETINOPATHY	Diabetic retinopathy (DM_RETINOPATHY) || id:finn-b-DM_RETINOPATHY	BAFF-R on IgD+ CD38+ B cell || id:ebi-a-GCST90001708	B cell	Inverse variance weighted	10	-0.00409060573717925	0.013043541167195	0.753816052738416	0.982936907085855	-0.0296559464248814	0.0214747349505229	0.995917749394071	0.970779476247579	1.02170697653398
1009	ebi-a-GCST90001708	finn-b-DM_RETINOPATHY	Diabetic retinopathy (DM_RETINOPATHY) || id:finn-b-DM_RETINOPATHY	BAFF-R on IgD+ CD38+ B cell || id:ebi-a-GCST90001708	B cell	Simple mode	10	0.00252791717709716	0.0311047916930938	0.937005082799342	0.999832021127489	-0.0584374745413667	0.063493308895561	1.00253111505381	0.943237214895405	1.06555235605551
1010	ebi-a-GCST90001708	finn-b-DM_RETINOPATHY	Diabetic retinopathy (DM_RETINOPATHY) || id:finn-b-DM_RETINOPATHY	BAFF-R on IgD+ CD38+ B cell || id:ebi-a-GCST90001708	B cell	Weighted mode	10	0.00770727771148427	0.0156434722594634	0.63403235874433	0.9883377635659	-0.0229539279170639	0.0383684833400324	1.00773705522838	0.977307509328682	1.0391140585607
1011	ebi-a-GCST90001559	finn-b-DM_RETINOPATHY	Diabetic retinopathy (DM_RETINOPATHY) || id:finn-b-DM_RETINOPATHY	Terminally Differentiated CD8+ T cell %T cell || id:ebi-a-GCST90001559	Maturation stages of T cell	MR Egger	3	-0.0973819597884332	0.0657945156871027	0.378269764550038	0.997735983892423	-0.226339210535155	0.0315752909582881	0.907209422427912	0.79744755317055	1.03207907889331
1012	ebi-a-GCST90001559	finn-b-DM_RETINOPATHY	Diabetic retinopathy (DM_RETINOPATHY) || id:finn-b-DM_RETINOPATHY	Terminally Differentiated CD8+ T cell %T cell || id:ebi-a-GCST90001559	Maturation stages of T cell	Weighted median	3	-0.0749502026591814	0.0538735662644682	0.16415748741925	0.910958256969985	-0.180542392537539	0.0306419872191762	0.927789686637451	0.834817289923495	1.03111628498938
1013	ebi-a-GCST90001559	finn-b-DM_RETINOPATHY	Diabetic retinopathy (DM_RETINOPATHY) || id:finn-b-DM_RETINOPATHY	Terminally Differentiated CD8+ T cell %T cell || id:ebi-a-GCST90001559	Maturation stages of T cell	Inverse variance weighted	3	-0.0643729117951613	0.0472942685865144	0.173477527733037	0.982936907085855	-0.15706967822473	0.028323854634407	0.937655271615369	0.854644506630967	1.02872878906566
1014	ebi-a-GCST90001559	finn-b-DM_RETINOPATHY	Diabetic retinopathy (DM_RETINOPATHY) || id:finn-b-DM_RETINOPATHY	Terminally Differentiated CD8+ T cell %T cell || id:ebi-a-GCST90001559	Maturation stages of T cell	Simple mode	3	-0.0676720635897129	0.0694122197267394	0.43242075405439	0.999832021127489	-0.203720014254122	0.0683758870746963	0.934566901844938	0.815690720993378	1.07076772058945
1015	ebi-a-GCST90001559	finn-b-DM_RETINOPATHY	Diabetic retinopathy (DM_RETINOPATHY) || id:finn-b-DM_RETINOPATHY	Terminally Differentiated CD8+ T cell %T cell || id:ebi-a-GCST90001559	Maturation stages of T cell	Weighted mode	3	-0.080937380593803	0.0527110523411091	0.264441751495607	0.9883377635659	-0.184251043182377	0.0223762819947709	0.922251440474051	0.831726978228164	1.02262850877868
1016	ebi-a-GCST90001838	finn-b-DM_RETINOPATHY	Diabetic retinopathy (DM_RETINOPATHY) || id:finn-b-DM_RETINOPATHY	CD3 on naive CD8+ T cell || id:ebi-a-GCST90001838	Maturation stages of T cell	MR Egger	5	-0.020708263068717	0.0828941635443469	0.818859236462292	0.997735983892423	-0.183180823615637	0.141764297478203	0.979504680580167	0.832617585201948	1.15230501532795
1017	ebi-a-GCST90001838	finn-b-DM_RETINOPATHY	Diabetic retinopathy (DM_RETINOPATHY) || id:finn-b-DM_RETINOPATHY	CD3 on naive CD8+ T cell || id:ebi-a-GCST90001838	Maturation stages of T cell	Weighted median	5	-0.00384913526707208	0.0363180266725869	0.915594926060735	0.980085751030348	-0.0750324675453424	0.0673341970111982	0.996158263158522	0.927713365263826	1.06965289324769
1018	ebi-a-GCST90001838	finn-b-DM_RETINOPATHY	Diabetic retinopathy (DM_RETINOPATHY) || id:finn-b-DM_RETINOPATHY	CD3 on naive CD8+ T cell || id:ebi-a-GCST90001838	Maturation stages of T cell	Inverse variance weighted	5	-0.0106917695566383	0.0306372544841229	0.727104802640518	0.982936907085855	-0.0707407883455191	0.0493572492322425	0.989365184251768	0.93170336920122	1.05059560818024
1019	ebi-a-GCST90001838	finn-b-DM_RETINOPATHY	Diabetic retinopathy (DM_RETINOPATHY) || id:finn-b-DM_RETINOPATHY	CD3 on naive CD8+ T cell || id:ebi-a-GCST90001838	Maturation stages of T cell	Simple mode	5	-0.00138081556234881	0.0414125755905369	0.974998611789709	0.999832021127489	-0.0825494637198011	0.0797878325951035	0.998620137324822	0.92076589222429	1.08305725384942
1020	ebi-a-GCST90001838	finn-b-DM_RETINOPATHY	Diabetic retinopathy (DM_RETINOPATHY) || id:finn-b-DM_RETINOPATHY	CD3 on naive CD8+ T cell || id:ebi-a-GCST90001838	Maturation stages of T cell	Weighted mode	5	-0.00138081556234881	0.0362288709169525	0.971423388261755	0.990272531260951	-0.0723894025595758	0.0696277714348782	0.998620137324822	0.930168615239681	1.07210903736381
1021	ebi-a-GCST90001516	finn-b-DM_RETINOPATHY	Diabetic retinopathy (DM_RETINOPATHY) || id:finn-b-DM_RETINOPATHY	Immature Myeloid-Derived Suppressor Cells %CD33dim HLA DR- CD66b- || id:ebi-a-GCST90001516	Myeloid cell	MR Egger	3	-0.0444545173247725	0.0775634486838026	0.668681808153556	0.997735983892423	-0.196478876745026	0.107569842095481	0.956519104152036	0.821618686372959	1.11356863199737
1022	ebi-a-GCST90001516	finn-b-DM_RETINOPATHY	Diabetic retinopathy (DM_RETINOPATHY) || id:finn-b-DM_RETINOPATHY	Immature Myeloid-Derived Suppressor Cells %CD33dim HLA DR- CD66b- || id:ebi-a-GCST90001516	Myeloid cell	Weighted median	3	-0.0319846720799576	0.0332145874453302	0.335562264264124	0.980085751030348	-0.0970852634728047	0.0331159193128896	0.968521427384422	0.907478628055234	1.03367035465398
1023	ebi-a-GCST90001516	finn-b-DM_RETINOPATHY	Diabetic retinopathy (DM_RETINOPATHY) || id:finn-b-DM_RETINOPATHY	Immature Myeloid-Derived Suppressor Cells %CD33dim HLA DR- CD66b- || id:ebi-a-GCST90001516	Myeloid cell	Inverse variance weighted	3	-0.02968233645045	0.0288973967231631	0.304343721596913	0.982936907085855	-0.0863212340278497	0.0269565611269497	0.970753857690418	0.917299516068127	1.0273231760332
1024	ebi-a-GCST90001516	finn-b-DM_RETINOPATHY	Diabetic retinopathy (DM_RETINOPATHY) || id:finn-b-DM_RETINOPATHY	Immature Myeloid-Derived Suppressor Cells %CD33dim HLA DR- CD66b- || id:ebi-a-GCST90001516	Myeloid cell	Simple mode	3	-0.0322742662505836	0.0403323172949727	0.507536794857236	0.999832021127489	-0.11132560814873	0.0467770756475629	0.968240989833425	0.894647397015618	1.04788838320092
1025	ebi-a-GCST90001516	finn-b-DM_RETINOPATHY	Diabetic retinopathy (DM_RETINOPATHY) || id:finn-b-DM_RETINOPATHY	Immature Myeloid-Derived Suppressor Cells %CD33dim HLA DR- CD66b- || id:ebi-a-GCST90001516	Myeloid cell	Weighted mode	3	-0.0329366251536919	0.0372449687302272	0.469811087196483	0.9883377635659	-0.105936763864937	0.0400635135575535	0.967599879139581	0.8994815260128	1.04087688188674
1026	ebi-a-GCST90001757	finn-b-DM_RETINOPATHY	Diabetic retinopathy (DM_RETINOPATHY) || id:finn-b-DM_RETINOPATHY	CD20 on IgD- CD38dim B cell || id:ebi-a-GCST90001757	B cell	MR Egger	7	0.0616835532241922	0.0926422341384966	0.535004083120419	0.997735983892423	-0.119895225687261	0.243262332135646	1.06362571054067	0.887013368064693	1.27540315947149
1027	ebi-a-GCST90001757	finn-b-DM_RETINOPATHY	Diabetic retinopathy (DM_RETINOPATHY) || id:finn-b-DM_RETINOPATHY	CD20 on IgD- CD38dim B cell || id:ebi-a-GCST90001757	B cell	Weighted median	7	0.00182948822773085	0.040106016274503	0.96361607404374	0.980085751030348	-0.076778303670295	0.0804372801257567	1.00183116276234	0.926095142743834	1.08376087116502
1028	ebi-a-GCST90001757	finn-b-DM_RETINOPATHY	Diabetic retinopathy (DM_RETINOPATHY) || id:finn-b-DM_RETINOPATHY	CD20 on IgD- CD38dim B cell || id:ebi-a-GCST90001757	B cell	Inverse variance weighted	7	-0.0202492484801188	0.0323636863435734	0.531526126880756	0.982936907085855	-0.0836820737135225	0.043183576753285	0.979954390722015	0.919723613931704	1.04412955517163
1029	ebi-a-GCST90001757	finn-b-DM_RETINOPATHY	Diabetic retinopathy (DM_RETINOPATHY) || id:finn-b-DM_RETINOPATHY	CD20 on IgD- CD38dim B cell || id:ebi-a-GCST90001757	B cell	Simple mode	7	-0.0586985158144405	0.0613814235654608	0.375852194114788	0.999832021127489	-0.179006106002744	0.0616090743738628	0.942991023186515	0.836100794147706	1.06354649587052
1030	ebi-a-GCST90001757	finn-b-DM_RETINOPATHY	Diabetic retinopathy (DM_RETINOPATHY) || id:finn-b-DM_RETINOPATHY	CD20 on IgD- CD38dim B cell || id:ebi-a-GCST90001757	B cell	Weighted mode	7	0.00188026503571387	0.0432998950860395	0.966772422909188	0.990272531260951	-0.0829875293329236	0.0867480594043513	1.00188203384245	0.920362624684441	1.09062187317791
1031	ebi-a-GCST90001531	finn-b-DM_RETINOPATHY	Diabetic retinopathy (DM_RETINOPATHY) || id:finn-b-DM_RETINOPATHY	CD33dim HLA DR- Absolute Count || id:ebi-a-GCST90001531	Myeloid cell	MR Egger	3	0.0247729599335699	0.0171764349877673	0.385951840761995	0.997735983892423	-0.00889285264245408	0.0584387725095939	1.02508235933541	0.991146571819741	1.06018007154219
1032	ebi-a-GCST90001531	finn-b-DM_RETINOPATHY	Diabetic retinopathy (DM_RETINOPATHY) || id:finn-b-DM_RETINOPATHY	CD33dim HLA DR- Absolute Count || id:ebi-a-GCST90001531	Myeloid cell	Weighted median	3	0.00926118404787872	0.0125219630162382	0.459545640223103	0.980085751030348	-0.0152818634639482	0.0338042315597057	1.00930420150785	0.984834311667813	1.03438208753739
1033	ebi-a-GCST90001531	finn-b-DM_RETINOPATHY	Diabetic retinopathy (DM_RETINOPATHY) || id:finn-b-DM_RETINOPATHY	CD33dim HLA DR- Absolute Count || id:ebi-a-GCST90001531	Myeloid cell	Inverse variance weighted	3	0.00695223384918027	0.0124999405387949	0.578086884832487	0.982936907085855	-0.0175476496068578	0.0314521173052183	1.00697645672876	0.982605413787897	1.03195196177181
1034	ebi-a-GCST90001531	finn-b-DM_RETINOPATHY	Diabetic retinopathy (DM_RETINOPATHY) || id:finn-b-DM_RETINOPATHY	CD33dim HLA DR- Absolute Count || id:ebi-a-GCST90001531	Myeloid cell	Simple mode	3	-0.00157156029878859	0.0232633826854756	0.95228573326087	0.999832021127489	-0.0471677903623207	0.0440246697647435	0.998429673955445	0.953927324349993	1.04500813467529
1035	ebi-a-GCST90001531	finn-b-DM_RETINOPATHY	Diabetic retinopathy (DM_RETINOPATHY) || id:finn-b-DM_RETINOPATHY	CD33dim HLA DR- Absolute Count || id:ebi-a-GCST90001531	Myeloid cell	Weighted mode	3	0.0130835285205034	0.0128092774434357	0.414496680648517	0.9883377635659	-0.0120226552686306	0.0381897123096374	1.01316949237418	0.988049328085417	1.03892831167333
1036	ebi-a-GCST90001974	finn-b-DM_RETINOPATHY	Diabetic retinopathy (DM_RETINOPATHY) || id:finn-b-DM_RETINOPATHY	FSC-A on CD8+ T cell || id:ebi-a-GCST90001974	TBNK	Inverse variance weighted	2	-0.0628274056792423	0.0890715533308767	0.480586964733182	0.982936907085855	-0.237407650207761	0.111752838849276	0.939105543986009	0.788669721102991	1.11823644188071
1037	ebi-a-GCST90001489	finn-b-DM_RETINOPATHY	Diabetic retinopathy (DM_RETINOPATHY) || id:finn-b-DM_RETINOPATHY	CD39+ activated CD4 regulatory T cell Absolute Count || id:ebi-a-GCST90001489	Treg	MR Egger	4	-0.0919753540090643	0.110926047538083	0.494218093399537	0.997735983892423	-0.309390407183707	0.125439699165579	0.912127629557358	0.733894196523322	1.133646807051
1038	ebi-a-GCST90001489	finn-b-DM_RETINOPATHY	Diabetic retinopathy (DM_RETINOPATHY) || id:finn-b-DM_RETINOPATHY	CD39+ activated CD4 regulatory T cell Absolute Count || id:ebi-a-GCST90001489	Treg	Weighted median	4	-0.0650761071306752	0.0311602076697449	0.0367585007525286	0.61062827910978	-0.126150114163375	-0.00400210009797529	0.936996148575334	0.881482513841045	0.996005897631826
1039	ebi-a-GCST90001489	finn-b-DM_RETINOPATHY	Diabetic retinopathy (DM_RETINOPATHY) || id:finn-b-DM_RETINOPATHY	CD39+ activated CD4 regulatory T cell Absolute Count || id:ebi-a-GCST90001489	Treg	Inverse variance weighted	4	-0.0430657473189857	0.0274889345120407	0.117194753700405	0.806299905458784	-0.0969440589625855	0.0108125643246142	0.957848412031649	0.907606777177847	1.0108712313546
1040	ebi-a-GCST90001489	finn-b-DM_RETINOPATHY	Diabetic retinopathy (DM_RETINOPATHY) || id:finn-b-DM_RETINOPATHY	CD39+ activated CD4 regulatory T cell Absolute Count || id:ebi-a-GCST90001489	Treg	Simple mode	4	-0.0552407969730636	0.045947436231217	0.315504342257325	0.999832021127489	-0.145297771986249	0.0348161780401216	0.946257264632715	0.864764752050532	1.03542935665105
1041	ebi-a-GCST90001489	finn-b-DM_RETINOPATHY	Diabetic retinopathy (DM_RETINOPATHY) || id:finn-b-DM_RETINOPATHY	CD39+ activated CD4 regulatory T cell Absolute Count || id:ebi-a-GCST90001489	Treg	Weighted mode	4	-0.0646350798566039	0.033084262133284	0.145752967395247	0.9883377635659	-0.12948023363784	0.000210073924632709	0.937409480571197	0.878551954020718	1.0002100959917
1042	ebi-a-GCST90001913	finn-b-DM_RETINOPATHY	Diabetic retinopathy (DM_RETINOPATHY) || id:finn-b-DM_RETINOPATHY	CD45 on granulocyte || id:ebi-a-GCST90001913	TBNK	Inverse variance weighted	2	-0.0510166844656295	0.0752584094927557	0.497843452469841	0.982936907085855	-0.198523167071431	0.0964897981401718	0.950262815772875	0.819940774893866	1.10129834579513
1043	ebi-a-GCST90001434	finn-b-DM_RETINOPATHY	Diabetic retinopathy (DM_RETINOPATHY) || id:finn-b-DM_RETINOPATHY	Switched memory B cell %lymphocyte || id:ebi-a-GCST90001434	B cell	MR Egger	4	1.01365545097078	0.901542038487785	0.37767484077625	0.997735983892423	-0.753366944465275	2.78067784640684	2.75565579108686	0.470778795236297	16.1299508724455
1044	ebi-a-GCST90001434	finn-b-DM_RETINOPATHY	Diabetic retinopathy (DM_RETINOPATHY) || id:finn-b-DM_RETINOPATHY	Switched memory B cell %lymphocyte || id:ebi-a-GCST90001434	B cell	Weighted median	4	0.0136318064211265	0.0565876299302138	0.809634726355063	0.980085751030348	-0.0972799482420925	0.124543561084345	1.01372514312803	0.907301972984481	1.13263135803576
1045	ebi-a-GCST90001434	finn-b-DM_RETINOPATHY	Diabetic retinopathy (DM_RETINOPATHY) || id:finn-b-DM_RETINOPATHY	Switched memory B cell %lymphocyte || id:ebi-a-GCST90001434	B cell	Inverse variance weighted	4	0.0260758743215107	0.0474557756092903	0.58267789710786	0.982936907085855	-0.0669374458726984	0.11908919451572	1.0264188243509	0.935253703486209	1.12647038878838
1046	ebi-a-GCST90001434	finn-b-DM_RETINOPATHY	Diabetic retinopathy (DM_RETINOPATHY) || id:finn-b-DM_RETINOPATHY	Switched memory B cell %lymphocyte || id:ebi-a-GCST90001434	B cell	Simple mode	4	0.000601090796164161	0.0801830962568466	0.994489369095758	0.999832021127489	-0.156557777867255	0.157759959459584	1.00060127148744	0.855082111454902	1.17088510107966
1047	ebi-a-GCST90001434	finn-b-DM_RETINOPATHY	Diabetic retinopathy (DM_RETINOPATHY) || id:finn-b-DM_RETINOPATHY	Switched memory B cell %lymphocyte || id:ebi-a-GCST90001434	B cell	Weighted mode	4	0.00457328646122249	0.0691846414898371	0.951454738566264	0.990272531260951	-0.131028610858858	0.140175183781303	1.00458375989567	0.877192676796146	1.15047532582246
1048	ebi-a-GCST90001976	finn-b-DM_RETINOPATHY	Diabetic retinopathy (DM_RETINOPATHY) || id:finn-b-DM_RETINOPATHY	FSC-A on Natural Killer T || id:ebi-a-GCST90001976	TBNK	Inverse variance weighted	2	-0.0110037451212285	0.0806156368586399	0.891428861413315	0.989802703547169	-0.169010393364163	0.147002903121706	0.989056574631659	0.844500126143075	1.15835732587727
1049	ebi-a-GCST90001571	finn-b-DM_RETINOPATHY	Diabetic retinopathy (DM_RETINOPATHY) || id:finn-b-DM_RETINOPATHY	Effector Memory CD4-CD8- T cell %T cell || id:ebi-a-GCST90001571	Maturation stages of T cell	MR Egger	6	-0.00972488116684331	0.0787231308473063	0.907643852016697	0.997735983892423	-0.164022217627564	0.144572455293877	0.990322252576253	0.848723165055545	1.15554541731345
1050	ebi-a-GCST90001571	finn-b-DM_RETINOPATHY	Diabetic retinopathy (DM_RETINOPATHY) || id:finn-b-DM_RETINOPATHY	Effector Memory CD4-CD8- T cell %T cell || id:ebi-a-GCST90001571	Maturation stages of T cell	Weighted median	6	-0.027111982694823	0.0447382794469788	0.544506065003679	0.980085751030348	-0.114799010410902	0.0605750450212555	0.973252248012282	0.891545317227214	1.06244732596084
1051	ebi-a-GCST90001571	finn-b-DM_RETINOPATHY	Diabetic retinopathy (DM_RETINOPATHY) || id:finn-b-DM_RETINOPATHY	Effector Memory CD4-CD8- T cell %T cell || id:ebi-a-GCST90001571	Maturation stages of T cell	Inverse variance weighted	6	-0.0222340678977513	0.0354733430949474	0.530801867494115	0.982936907085855	-0.0917618203638481	0.0472936845683456	0.978011287211611	0.912322420291448	1.04842987154448
1052	ebi-a-GCST90001571	finn-b-DM_RETINOPATHY	Diabetic retinopathy (DM_RETINOPATHY) || id:finn-b-DM_RETINOPATHY	Effector Memory CD4-CD8- T cell %T cell || id:ebi-a-GCST90001571	Maturation stages of T cell	Simple mode	6	-0.0331990973755057	0.0557430798168602	0.577392352088147	0.999832021127489	-0.142455533816552	0.0760573390655403	0.967345944376345	0.867226115670461	1.07902444263676
1053	ebi-a-GCST90001571	finn-b-DM_RETINOPATHY	Diabetic retinopathy (DM_RETINOPATHY) || id:finn-b-DM_RETINOPATHY	Effector Memory CD4-CD8- T cell %T cell || id:ebi-a-GCST90001571	Maturation stages of T cell	Weighted mode	6	-0.0395905592824076	0.0469088198333394	0.437180691748134	0.9883377635659	-0.131531846155753	0.0523507275909377	0.961182906014926	0.87675135353304	1.05374525524526
1054	ebi-a-GCST90001407	finn-b-DM_RETINOPATHY	Diabetic retinopathy (DM_RETINOPATHY) || id:finn-b-DM_RETINOPATHY	Memory B cell Absolute Count || id:ebi-a-GCST90001407	B cell	MR Egger	3	0.00014173306342738	0.410410545164578	0.999780146811401	0.999780146811401	-0.804262935459146	0.804546401586001	1.00014174310803	0.447417580689928	2.23568216690259
1055	ebi-a-GCST90001407	finn-b-DM_RETINOPATHY	Diabetic retinopathy (DM_RETINOPATHY) || id:finn-b-DM_RETINOPATHY	Memory B cell Absolute Count || id:ebi-a-GCST90001407	B cell	Weighted median	3	-0.0177838842025674	0.10623495245529	0.867054190850978	0.980085751030348	-0.226004391014936	0.190436622609801	0.982373315811094	0.797714598881265	1.20977769865451
1056	ebi-a-GCST90001407	finn-b-DM_RETINOPATHY	Diabetic retinopathy (DM_RETINOPATHY) || id:finn-b-DM_RETINOPATHY	Memory B cell Absolute Count || id:ebi-a-GCST90001407	B cell	Inverse variance weighted	3	-0.0171159802394103	0.0931127157608852	0.854154658778146	0.9835600328627	-0.199616903130745	0.165384942651925	0.983029666007073	0.819044466353699	1.17984720481912
1057	ebi-a-GCST90001407	finn-b-DM_RETINOPATHY	Diabetic retinopathy (DM_RETINOPATHY) || id:finn-b-DM_RETINOPATHY	Memory B cell Absolute Count || id:ebi-a-GCST90001407	B cell	Simple mode	3	0.0132522073365952	0.137834879798926	0.9321714154744	0.999832021127489	-0.256904157069301	0.283408571742491	1.01334040701908	0.773442339193708	1.32764749026809
1058	ebi-a-GCST90001407	finn-b-DM_RETINOPATHY	Diabetic retinopathy (DM_RETINOPATHY) || id:finn-b-DM_RETINOPATHY	Memory B cell Absolute Count || id:ebi-a-GCST90001407	B cell	Weighted mode	3	-0.00956401705668142	0.110721695448395	0.939034516501873	0.990272531260951	-0.226578540135535	0.207450506022172	0.990481572698288	0.797256723202866	1.23053681117122
1059	ebi-a-GCST90002061	finn-b-DM_RETINOPATHY	Diabetic retinopathy (DM_RETINOPATHY) || id:finn-b-DM_RETINOPATHY	CD4 on CD39+ CD4+ T cell || id:ebi-a-GCST90002061	Treg	MR Egger	6	-0.010203783731494	0.0453534559864699	0.833018370328361	0.997735983892423	-0.0990965574649751	0.078688990001987	0.989848098255586	0.905655256025882	1.08186779804014
1060	ebi-a-GCST90002061	finn-b-DM_RETINOPATHY	Diabetic retinopathy (DM_RETINOPATHY) || id:finn-b-DM_RETINOPATHY	CD4 on CD39+ CD4+ T cell || id:ebi-a-GCST90002061	Treg	Weighted median	6	-0.0139125597608953	0.0256497639450948	0.587539548101191	0.980085751030348	-0.0641860970932811	0.0363609775714904	0.986183772637773	0.937830455768381	1.03703012354961
1061	ebi-a-GCST90002061	finn-b-DM_RETINOPATHY	Diabetic retinopathy (DM_RETINOPATHY) || id:finn-b-DM_RETINOPATHY	CD4 on CD39+ CD4+ T cell || id:ebi-a-GCST90002061	Treg	Inverse variance weighted	6	-0.0177494883344512	0.0225291390718614	0.430786888355582	0.982936907085855	-0.0619066009152996	0.0264076242463972	0.982407105975223	0.93997067509205	1.02675939520783
1062	ebi-a-GCST90002061	finn-b-DM_RETINOPATHY	Diabetic retinopathy (DM_RETINOPATHY) || id:finn-b-DM_RETINOPATHY	CD4 on CD39+ CD4+ T cell || id:ebi-a-GCST90002061	Treg	Simple mode	6	0.0201161514936669	0.0467867145143982	0.685128759737631	0.999832021127489	-0.0715858089545536	0.111818111941887	1.02031984481836	0.930916393205035	1.11830943501376
1063	ebi-a-GCST90002061	finn-b-DM_RETINOPATHY	Diabetic retinopathy (DM_RETINOPATHY) || id:finn-b-DM_RETINOPATHY	CD4 on CD39+ CD4+ T cell || id:ebi-a-GCST90002061	Treg	Weighted mode	6	-0.0114699181298062	0.0257995674968102	0.675208558994351	0.9883377635659	-0.0620370704235542	0.0390972341639417	0.98859561060545	0.939848045580177	1.03987158977923
1064	ebi-a-GCST90001932	finn-b-DM_RETINOPATHY	Diabetic retinopathy (DM_RETINOPATHY) || id:finn-b-DM_RETINOPATHY	CD127 on CD45RA+ CD4+ T cell || id:ebi-a-GCST90001932	Treg	Inverse variance weighted	2	-0.0293573164453619	0.047114087162374	0.533211435494447	0.982936907085855	-0.121700927283615	0.0629862943928912	0.971069423393989	0.885413131819368	1.06501224249192
1065	ebi-a-GCST90001792	finn-b-DM_RETINOPATHY	Diabetic retinopathy (DM_RETINOPATHY) || id:finn-b-DM_RETINOPATHY	CD25 on unswitched memory B cell || id:ebi-a-GCST90001792	B cell	MR Egger	4	0.135610097006603	0.189850066889014	0.549157484203824	0.997735983892423	-0.236496034095864	0.507716228109069	1.14523527586952	0.789389012936912	1.66149238917866
1066	ebi-a-GCST90001792	finn-b-DM_RETINOPATHY	Diabetic retinopathy (DM_RETINOPATHY) || id:finn-b-DM_RETINOPATHY	CD25 on unswitched memory B cell || id:ebi-a-GCST90001792	B cell	Weighted median	4	0.0800298215036457	0.0379355799829816	0.0348907292511986	0.61062827910978	0.00567608473700182	0.15438355827029	1.0833193734059	1.0056922242279	1.16693838982154
1067	ebi-a-GCST90001792	finn-b-DM_RETINOPATHY	Diabetic retinopathy (DM_RETINOPATHY) || id:finn-b-DM_RETINOPATHY	CD25 on unswitched memory B cell || id:ebi-a-GCST90001792	B cell	Inverse variance weighted	4	0.0360690654814612	0.0654601881047038	0.581628419266964	0.982936907085855	-0.0922329032037583	0.164371034166681	1.03672744609857	0.911892742069748	1.17865155396956
1068	ebi-a-GCST90001792	finn-b-DM_RETINOPATHY	Diabetic retinopathy (DM_RETINOPATHY) || id:finn-b-DM_RETINOPATHY	CD25 on unswitched memory B cell || id:ebi-a-GCST90001792	B cell	Simple mode	4	0.0913766129119677	0.0478303678503983	0.152061506581733	0.999832021127489	-0.0023709080748129	0.185124133898748	1.09568157539267	0.997631900307826	1.20336780959443
1069	ebi-a-GCST90001792	finn-b-DM_RETINOPATHY	Diabetic retinopathy (DM_RETINOPATHY) || id:finn-b-DM_RETINOPATHY	CD25 on unswitched memory B cell || id:ebi-a-GCST90001792	B cell	Weighted mode	4	0.0913766129119677	0.0369995808769437	0.0900910875790362	0.9883377635659	0.0188574343931582	0.163895791430777	1.09568157539267	1.01903635872411	1.17809154146185
1070	ebi-a-GCST90001961	finn-b-DM_RETINOPATHY	Diabetic retinopathy (DM_RETINOPATHY) || id:finn-b-DM_RETINOPATHY	CD25 on CD39+ CD4+ T cell || id:ebi-a-GCST90001961	Treg	MR Egger	5	0.00105260843735743	0.0623719262885866	0.987594916392951	0.997735983892423	-0.121196367088272	0.123301583962987	1.00105316262405	0.885859988765751	1.13122552898661
1071	ebi-a-GCST90001961	finn-b-DM_RETINOPATHY	Diabetic retinopathy (DM_RETINOPATHY) || id:finn-b-DM_RETINOPATHY	CD25 on CD39+ CD4+ T cell || id:ebi-a-GCST90001961	Treg	Weighted median	5	0.00836201861791126	0.0175753231200459	0.634229847514278	0.980085751030348	-0.0260856146973786	0.0428096519332012	1.00839707794972	0.974251675775683	1.04373920220145
1072	ebi-a-GCST90001961	finn-b-DM_RETINOPATHY	Diabetic retinopathy (DM_RETINOPATHY) || id:finn-b-DM_RETINOPATHY	CD25 on CD39+ CD4+ T cell || id:ebi-a-GCST90001961	Treg	Inverse variance weighted	5	0.00511631192440156	0.0171553843368056	0.765524883561317	0.982936907085855	-0.0285082413757375	0.0387408652245406	1.00512942259815	0.971894284367156	1.03950107786706
1073	ebi-a-GCST90001961	finn-b-DM_RETINOPATHY	Diabetic retinopathy (DM_RETINOPATHY) || id:finn-b-DM_RETINOPATHY	CD25 on CD39+ CD4+ T cell || id:ebi-a-GCST90001961	Treg	Simple mode	5	-0.00402687593543882	0.0442476330113155	0.931861734335345	0.999832021127489	-0.0907522366376172	0.0826984847667396	0.995981221057286	0.913243951263113	1.08621424902596
1074	ebi-a-GCST90001961	finn-b-DM_RETINOPATHY	Diabetic retinopathy (DM_RETINOPATHY) || id:finn-b-DM_RETINOPATHY	CD25 on CD39+ CD4+ T cell || id:ebi-a-GCST90001961	Treg	Weighted mode	5	0.00853510324322676	0.0174148562233993	0.649726194642559	0.9883377635659	-0.0255980149546358	0.0426682214410894	1.00857163108592	0.974726836476862	1.0435915960907
1075	ebi-a-GCST90001805	finn-b-DM_RETINOPATHY	Diabetic retinopathy (DM_RETINOPATHY) || id:finn-b-DM_RETINOPATHY	CD27 on memory B cell || id:ebi-a-GCST90001805	B cell	MR Egger	8	-0.0564636191801472	0.110373065642321	0.627227278460972	0.997735983892423	-0.272794827839095	0.159867589478801	0.945100867414104	0.761248958701251	1.17335549609261
1076	ebi-a-GCST90001805	finn-b-DM_RETINOPATHY	Diabetic retinopathy (DM_RETINOPATHY) || id:finn-b-DM_RETINOPATHY	CD27 on memory B cell || id:ebi-a-GCST90001805	B cell	Weighted median	8	-0.0169872762622464	0.0248794462235691	0.494743634747474	0.980085751030348	-0.0657509908604418	0.0317764383359491	0.98315619397691	0.936363998457714	1.03228669977407
1077	ebi-a-GCST90001805	finn-b-DM_RETINOPATHY	Diabetic retinopathy (DM_RETINOPATHY) || id:finn-b-DM_RETINOPATHY	CD27 on memory B cell || id:ebi-a-GCST90001805	B cell	Inverse variance weighted	8	-0.00128636697011242	0.0329239065043514	0.968833854140487	0.998179058957431	-0.0658172237186411	0.0632444897784163	0.998714460045225	0.936301982447553	1.06528725924095
1078	ebi-a-GCST90001805	finn-b-DM_RETINOPATHY	Diabetic retinopathy (DM_RETINOPATHY) || id:finn-b-DM_RETINOPATHY	CD27 on memory B cell || id:ebi-a-GCST90001805	B cell	Simple mode	8	-0.0216378950125689	0.0440842591161397	0.638558392467873	0.999832021127489	-0.108043042880203	0.0647672528550649	0.97859452486041	0.897588960784836	1.06691067507049
1079	ebi-a-GCST90001805	finn-b-DM_RETINOPATHY	Diabetic retinopathy (DM_RETINOPATHY) || id:finn-b-DM_RETINOPATHY	CD27 on memory B cell || id:ebi-a-GCST90001805	B cell	Weighted mode	8	-0.0193752733392828	0.0285880365545243	0.519701472727475	0.9883377635659	-0.0754078249861504	0.0366572783075848	0.980811220868244	0.927365206495317	1.03733744186564
1080	ebi-a-GCST90001806	finn-b-DM_RETINOPATHY	Diabetic retinopathy (DM_RETINOPATHY) || id:finn-b-DM_RETINOPATHY	CD27 on unswitched memory B cell || id:ebi-a-GCST90001806	B cell	MR Egger	13	-0.0184507276880433	0.0547944682795193	0.74266000473912	0.997735983892423	-0.125847885515901	0.0889464301398144	0.981718444937595	0.881748963371288	1.09302210171679
1081	ebi-a-GCST90001806	finn-b-DM_RETINOPATHY	Diabetic retinopathy (DM_RETINOPATHY) || id:finn-b-DM_RETINOPATHY	CD27 on unswitched memory B cell || id:ebi-a-GCST90001806	B cell	Weighted median	13	-0.0161879722754115	0.0269730642946624	0.548404104964943	0.980085751030348	-0.0690551782929497	0.0366792337421268	0.983942348788919	0.933275182126028	1.03736021730997
1082	ebi-a-GCST90001806	finn-b-DM_RETINOPATHY	Diabetic retinopathy (DM_RETINOPATHY) || id:finn-b-DM_RETINOPATHY	CD27 on unswitched memory B cell || id:ebi-a-GCST90001806	B cell	Inverse variance weighted	13	-0.00175039282541508	0.0254015703610293	0.945062179511928	0.995711470368517	-0.0515374707330325	0.0480366850822023	0.998251138218667	0.949768060789979	1.0492091449422
1083	ebi-a-GCST90001806	finn-b-DM_RETINOPATHY	Diabetic retinopathy (DM_RETINOPATHY) || id:finn-b-DM_RETINOPATHY	CD27 on unswitched memory B cell || id:ebi-a-GCST90001806	B cell	Simple mode	13	-0.0315331124300236	0.0489931226677959	0.53192795813572	0.999832021127489	-0.127559632858904	0.0644934079988564	0.968958871339712	0.880240922986326	1.06661854707079
1084	ebi-a-GCST90001806	finn-b-DM_RETINOPATHY	Diabetic retinopathy (DM_RETINOPATHY) || id:finn-b-DM_RETINOPATHY	CD27 on unswitched memory B cell || id:ebi-a-GCST90001806	B cell	Weighted mode	13	-0.0229168237461146	0.0280819827424711	0.430362721383814	0.9883377635659	-0.0779575099213579	0.0321238624291288	0.977343772186326	0.925003729189745	1.03264540335216
1085	ebi-a-GCST90001721	finn-b-DM_RETINOPATHY	Diabetic retinopathy (DM_RETINOPATHY) || id:finn-b-DM_RETINOPATHY	CD19 on CD20- B cell || id:ebi-a-GCST90001721	B cell	Wald ratio	1	0.0493557978196234	0.0430128840436075	0.251189309579042	0.88680942060173	-0.0349494549058474	0.133661050545094	1.05059408333362	0.965654224107734	1.1430053329446
1086	ebi-a-GCST90001804	finn-b-DM_RETINOPATHY	Diabetic retinopathy (DM_RETINOPATHY) || id:finn-b-DM_RETINOPATHY	CD27 on IgD- CD38dim B cell || id:ebi-a-GCST90001804	B cell	MR Egger	9	0.000380604484615721	0.0490248612006436	0.994022306766542	0.997735983892423	-0.0957081234686457	0.0964693324378771	1.00038067692369	0.908729214095234	1.10127580718168
1087	ebi-a-GCST90001804	finn-b-DM_RETINOPATHY	Diabetic retinopathy (DM_RETINOPATHY) || id:finn-b-DM_RETINOPATHY	CD27 on IgD- CD38dim B cell || id:ebi-a-GCST90001804	B cell	Weighted median	9	-0.0125129487111534	0.0209014896378997	0.549397628293146	0.980085751030348	-0.0534798684014368	0.0284539709791299	0.987565012716994	0.947925024057769	1.02886265220411
1088	ebi-a-GCST90001804	finn-b-DM_RETINOPATHY	Diabetic retinopathy (DM_RETINOPATHY) || id:finn-b-DM_RETINOPATHY	CD27 on IgD- CD38dim B cell || id:ebi-a-GCST90001804	B cell	Inverse variance weighted	9	-0.00545464287229991	0.0239585713315406	0.819902960796095	0.9835600328627	-0.0524134426821196	0.0415041569375197	0.994560206680195	0.948936454895482	1.04237749494059
1089	ebi-a-GCST90001804	finn-b-DM_RETINOPATHY	Diabetic retinopathy (DM_RETINOPATHY) || id:finn-b-DM_RETINOPATHY	CD27 on IgD- CD38dim B cell || id:ebi-a-GCST90001804	B cell	Simple mode	9	-0.0196589932690354	0.0372041750488857	0.611556350802781	0.999832021127489	-0.0925791763648514	0.0532611898267807	0.980532984650005	0.91157703275136	1.05470508738551
1090	ebi-a-GCST90001804	finn-b-DM_RETINOPATHY	Diabetic retinopathy (DM_RETINOPATHY) || id:finn-b-DM_RETINOPATHY	CD27 on IgD- CD38dim B cell || id:ebi-a-GCST90001804	B cell	Weighted mode	9	-0.0134415749854671	0.0212103584924577	0.543948187550679	0.9883377635659	-0.0550138776306842	0.02813072765975	0.986648359578559	0.946472013073293	1.02853013297043
1091	ebi-a-GCST90002111	finn-b-DM_RETINOPATHY	Diabetic retinopathy (DM_RETINOPATHY) || id:finn-b-DM_RETINOPATHY	HLA DR on CD33dim HLA DR+ CD11b- || id:ebi-a-GCST90002111	Myeloid cell	MR Egger	5	-0.105379097331444	0.103459800578844	0.383402314601617	0.997735983892423	-0.308160306465978	0.097402111803089	0.899983276649118	0.734797515774128	1.10230353377659
1092	ebi-a-GCST90002111	finn-b-DM_RETINOPATHY	Diabetic retinopathy (DM_RETINOPATHY) || id:finn-b-DM_RETINOPATHY	HLA DR on CD33dim HLA DR+ CD11b- || id:ebi-a-GCST90002111	Myeloid cell	Weighted median	5	-0.00404529698362677	0.0276951163104876	0.883869796089016	0.980085751030348	-0.0583277249521826	0.050237130984929	0.995962874208204	0.943340740473084	1.05152041488594
1093	ebi-a-GCST90002111	finn-b-DM_RETINOPATHY	Diabetic retinopathy (DM_RETINOPATHY) || id:finn-b-DM_RETINOPATHY	HLA DR on CD33dim HLA DR+ CD11b- || id:ebi-a-GCST90002111	Myeloid cell	Inverse variance weighted	5	-0.0182165376919925	0.0318397681075961	0.567232817662292	0.982936907085855	-0.0806224831828809	0.0441894077988959	0.981948380499591	0.922541900795077	1.04518030144189
1094	ebi-a-GCST90002111	finn-b-DM_RETINOPATHY	Diabetic retinopathy (DM_RETINOPATHY) || id:finn-b-DM_RETINOPATHY	HLA DR on CD33dim HLA DR+ CD11b- || id:ebi-a-GCST90002111	Myeloid cell	Simple mode	5	0.0233339763725987	0.0347624015092403	0.538837511720273	0.999832021127489	-0.0448003305855122	0.0914682833307097	1.02360834346834	0.956188384348612	1.09578202158539
1095	ebi-a-GCST90002111	finn-b-DM_RETINOPATHY	Diabetic retinopathy (DM_RETINOPATHY) || id:finn-b-DM_RETINOPATHY	HLA DR on CD33dim HLA DR+ CD11b- || id:ebi-a-GCST90002111	Myeloid cell	Weighted mode	5	0.0169795397933364	0.0324798248472459	0.628752093873095	0.9883377635659	-0.0466809169072654	0.0806399964939383	1.01712451153464	0.954391879322836	1.0839805895023
1096	ebi-a-GCST90001660	finn-b-DM_RETINOPATHY	Diabetic retinopathy (DM_RETINOPATHY) || id:finn-b-DM_RETINOPATHY	CD39+ CD4+ T cell Absolute Count || id:ebi-a-GCST90001660	Treg	MR Egger	4	-0.0342273602477531	0.0743480090463456	0.690459398785139	0.997735983892423	-0.179949457978591	0.111494737483084	0.966351769681185	0.835312428723045	1.11794786077052
[truncated: 3,260 more rows]
