# Supplementary material for: The causal relationship between immune cells and diabetic retinopathy: a Mendelian randomization study
Source: Front Immunol. 2024 Sep 2;15:1381002. doi: 10.3389/fimmu.2024.1381002 (PMC11406504; doi:10.3389/fimmu.2024.1381002)
Supplement: Supplementary file 3 [file DataSheet3.csv]

	id.exposure	id.outcome	outcome	exposure	classification	method	nsnp	b	se	pval	FDR	lo_ci	up_ci	or	or_lci95	or_uci95
1	ebi-a-GCST90001969	finn-b-DM_RETINA_PROLIF	Proliferative diabetic retinopathy (DM_RETINA_PROLIF) || id:finn-b-DM_RETINA_PROLIF	FSC-A on Natural Killer || id:ebi-a-GCST90001969	TBNK	MR Egger	4	0.0352312081991856	0.135274613296584	0.818885254825294	0.977706449115568	-0.229907033862118	0.300369450260489	1.03585918025035	0.794607470657341	1.35035760539891
2	ebi-a-GCST90001969	finn-b-DM_RETINA_PROLIF	Proliferative diabetic retinopathy (DM_RETINA_PROLIF) || id:finn-b-DM_RETINA_PROLIF	FSC-A on Natural Killer || id:ebi-a-GCST90001969	TBNK	Weighted median	4	-0.0123561482287537	0.0643223237307637	0.847665947067296	0.996834577754932	-0.13842790274105	0.113715606283543	0.987719875528354	0.870726025965915	1.12043343534093
3	ebi-a-GCST90001969	finn-b-DM_RETINA_PROLIF	Proliferative diabetic retinopathy (DM_RETINA_PROLIF) || id:finn-b-DM_RETINA_PROLIF	FSC-A on Natural Killer || id:ebi-a-GCST90001969	TBNK	Inverse variance weighted	4	-0.0353165791550313	0.05331856333955	0.507734577572282	0.992883491073054	-0.139820963300549	0.0691878049904867	0.965299774093316	0.869513896362009	1.07163744911176
4	ebi-a-GCST90001969	finn-b-DM_RETINA_PROLIF	Proliferative diabetic retinopathy (DM_RETINA_PROLIF) || id:finn-b-DM_RETINA_PROLIF	FSC-A on Natural Killer || id:ebi-a-GCST90001969	TBNK	Simple mode	4	-0.00280572907479976	0.0889598323150596	0.976820434791784	0.987184577335994	-0.177167000412317	0.171555542262717	0.997198203304431	0.837639886635376	1.18715007790269
5	ebi-a-GCST90001969	finn-b-DM_RETINA_PROLIF	Proliferative diabetic retinopathy (DM_RETINA_PROLIF) || id:finn-b-DM_RETINA_PROLIF	FSC-A on Natural Killer || id:ebi-a-GCST90001969	TBNK	Weighted mode	4	0.00167717446689333	0.0691420710693816	0.982170934961315	0.998964016736356	-0.133841284829095	0.137195633762881	1.00167858171061	0.874728886331175	1.14705252877393
6	ebi-a-GCST90002076	finn-b-DM_RETINA_PROLIF	Proliferative diabetic retinopathy (DM_RETINA_PROLIF) || id:finn-b-DM_RETINA_PROLIF	SSC-A on Natural Killer || id:ebi-a-GCST90002076	TBNK	MR Egger	3	0.0388346697947398	0.171458922222702	0.85820096776509	0.981047703189593	-0.297224817761755	0.374894157351235	1.03959859239247	0.742876981646634	1.45483742262255
7	ebi-a-GCST90002076	finn-b-DM_RETINA_PROLIF	Proliferative diabetic retinopathy (DM_RETINA_PROLIF) || id:finn-b-DM_RETINA_PROLIF	SSC-A on Natural Killer || id:ebi-a-GCST90002076	TBNK	Weighted median	3	0.00266177502027393	0.0632891942909634	0.966452989600128	0.996834577754932	-0.121385045790014	0.126708595830562	1.00266532068863	0.885692861620308	1.13508620073153
8	ebi-a-GCST90002076	finn-b-DM_RETINA_PROLIF	Proliferative diabetic retinopathy (DM_RETINA_PROLIF) || id:finn-b-DM_RETINA_PROLIF	SSC-A on Natural Killer || id:ebi-a-GCST90002076	TBNK	Inverse variance weighted	3	-0.0104879142129066	0.0546789929113421	0.847891946073756	0.992883491073054	-0.117658740319137	0.0966829118933239	0.989566892190402	0.888999380499762	1.10151104218867
9	ebi-a-GCST90002076	finn-b-DM_RETINA_PROLIF	Proliferative diabetic retinopathy (DM_RETINA_PROLIF) || id:finn-b-DM_RETINA_PROLIF	SSC-A on Natural Killer || id:ebi-a-GCST90002076	TBNK	Simple mode	3	0.0256849096265263	0.0840618576022495	0.788817873251311	0.974948502854507	-0.139076331273883	0.190446150526935	1.02601760926389	0.870161605379382	1.20978922537109
10	ebi-a-GCST90002076	finn-b-DM_RETINA_PROLIF	Proliferative diabetic retinopathy (DM_RETINA_PROLIF) || id:finn-b-DM_RETINA_PROLIF	SSC-A on Natural Killer || id:ebi-a-GCST90002076	TBNK	Weighted mode	3	0.00992828828404563	0.0737081507439291	0.905183732068109	0.998964016736356	-0.134539687174055	0.154396263742147	1.00997773725055	0.874118186907535	1.1669532164186
11	ebi-a-GCST90002084	finn-b-DM_RETINA_PROLIF	Proliferative diabetic retinopathy (DM_RETINA_PROLIF) || id:finn-b-DM_RETINA_PROLIF	SSC-A on Natural Killer T || id:ebi-a-GCST90002084	TBNK	MR Egger	3	-0.388471757669192	0.334597877476053	0.45265473563579	0.977706449115568	-1.04428359752226	0.267340082183871	0.678092372518555	0.351943862540265	1.30648468295207
12	ebi-a-GCST90002084	finn-b-DM_RETINA_PROLIF	Proliferative diabetic retinopathy (DM_RETINA_PROLIF) || id:finn-b-DM_RETINA_PROLIF	SSC-A on Natural Killer T || id:ebi-a-GCST90002084	TBNK	Weighted median	3	0.00794489496819453	0.0881201305160911	0.928160214476276	0.996834577754932	-0.164770560843344	0.180660350779733	1.00797653939459	0.848088266423571	1.19800820762971
13	ebi-a-GCST90002084	finn-b-DM_RETINA_PROLIF	Proliferative diabetic retinopathy (DM_RETINA_PROLIF) || id:finn-b-DM_RETINA_PROLIF	SSC-A on Natural Killer T || id:ebi-a-GCST90002084	TBNK	Inverse variance weighted	3	-0.0372647181238169	0.073348379958369	0.611417574285658	0.992883491073054	-0.18102754284222	0.106498106594586	0.96342106657269	0.834412376290864	1.11237582026529
14	ebi-a-GCST90002084	finn-b-DM_RETINA_PROLIF	Proliferative diabetic retinopathy (DM_RETINA_PROLIF) || id:finn-b-DM_RETINA_PROLIF	SSC-A on Natural Killer T || id:ebi-a-GCST90002084	TBNK	Simple mode	3	0.0122834673163725	0.118092136633561	0.926647744987961	0.974948502854507	-0.219177120485407	0.243744055118152	1.01235921894751	0.803179446020996	1.27601769849227
15	ebi-a-GCST90002084	finn-b-DM_RETINA_PROLIF	Proliferative diabetic retinopathy (DM_RETINA_PROLIF) || id:finn-b-DM_RETINA_PROLIF	SSC-A on Natural Killer T || id:ebi-a-GCST90002084	TBNK	Weighted mode	3	0.0162419309651098	0.0989581294782342	0.884716831679933	0.998964016736356	-0.177716002812229	0.210199864742449	1.01637454813934	0.837180146538106	1.2339246533463
16	ebi-a-GCST90001719	finn-b-DM_RETINA_PROLIF	Proliferative diabetic retinopathy (DM_RETINA_PROLIF) || id:finn-b-DM_RETINA_PROLIF	BAFF-R on IgD+ B cell || id:ebi-a-GCST90001719	B cell	MR Egger	10	0.0187033682735366	0.0234344838865103	0.447846308000862	0.977706449115568	-0.0272282201440235	0.0646349566910966	1.01887937184006	0.973139126228166	1.06676953621716
17	ebi-a-GCST90001719	finn-b-DM_RETINA_PROLIF	Proliferative diabetic retinopathy (DM_RETINA_PROLIF) || id:finn-b-DM_RETINA_PROLIF	BAFF-R on IgD+ B cell || id:ebi-a-GCST90001719	B cell	Weighted median	10	-0.000440472897177642	0.0178733795141197	0.98033886355705	0.996834577754932	-0.0354722967448523	0.034591350950497	0.999559624096767	0.965149471641711	1.03519659024936
18	ebi-a-GCST90001719	finn-b-DM_RETINA_PROLIF	Proliferative diabetic retinopathy (DM_RETINA_PROLIF) || id:finn-b-DM_RETINA_PROLIF	BAFF-R on IgD+ B cell || id:ebi-a-GCST90001719	B cell	Inverse variance weighted	10	-0.00802890143658873	0.0160500820899611	0.616905728997345	0.992883491073054	-0.0394870623329126	0.0234292594597351	0.992003244103895	0.961282390661695	1.02370588067807
19	ebi-a-GCST90001719	finn-b-DM_RETINA_PROLIF	Proliferative diabetic retinopathy (DM_RETINA_PROLIF) || id:finn-b-DM_RETINA_PROLIF	BAFF-R on IgD+ B cell || id:ebi-a-GCST90001719	B cell	Simple mode	10	-0.0354024799320876	0.0377296119617372	0.37257632195668	0.974948502854507	-0.109352519377093	0.0385475595129173	0.965216857653973	0.896414358361797	1.03930015579179
20	ebi-a-GCST90001719	finn-b-DM_RETINA_PROLIF	Proliferative diabetic retinopathy (DM_RETINA_PROLIF) || id:finn-b-DM_RETINA_PROLIF	BAFF-R on IgD+ B cell || id:ebi-a-GCST90001719	B cell	Weighted mode	10	0.000838543889149113	0.0191625000881214	0.96605151111876	0.998964016736356	-0.0367199562835689	0.0383970440618671	1.00083889556537	0.963946044586862	1.03914373683209
21	ebi-a-GCST90001720	finn-b-DM_RETINA_PROLIF	Proliferative diabetic retinopathy (DM_RETINA_PROLIF) || id:finn-b-DM_RETINA_PROLIF	BAFF-R on transitional B cell || id:ebi-a-GCST90001720	B cell	MR Egger	10	0.0204352989301393	0.0253665154954304	0.443756491628942	0.977706449115568	-0.0292830714409043	0.0701536693011829	1.02064552924913	0.971141523124147	1.07267300550083
22	ebi-a-GCST90001720	finn-b-DM_RETINA_PROLIF	Proliferative diabetic retinopathy (DM_RETINA_PROLIF) || id:finn-b-DM_RETINA_PROLIF	BAFF-R on transitional B cell || id:ebi-a-GCST90001720	B cell	Weighted median	10	-0.000471995553548893	0.0195047676658022	0.980693888835789	0.996834577754932	-0.0387013401785211	0.0377573490714234	0.999528115818829	0.962037988338708	1.0384792143578
23	ebi-a-GCST90001720	finn-b-DM_RETINA_PROLIF	Proliferative diabetic retinopathy (DM_RETINA_PROLIF) || id:finn-b-DM_RETINA_PROLIF	BAFF-R on transitional B cell || id:ebi-a-GCST90001720	B cell	Inverse variance weighted	10	-0.0084862092957798	0.0174891546737125	0.627515362331987	0.992883491073054	-0.0427649524562563	0.0257925338646967	0.991549696937269	0.958136571249495	1.02612803956982
24	ebi-a-GCST90001720	finn-b-DM_RETINA_PROLIF	Proliferative diabetic retinopathy (DM_RETINA_PROLIF) || id:finn-b-DM_RETINA_PROLIF	BAFF-R on transitional B cell || id:ebi-a-GCST90001720	B cell	Simple mode	10	-0.0184305134189922	0.041743882461199	0.669258000284664	0.974948502854507	-0.100248523042942	0.0633874962049579	0.981738289858948	0.904612573028201	1.06543961305867
25	ebi-a-GCST90001720	finn-b-DM_RETINA_PROLIF	Proliferative diabetic retinopathy (DM_RETINA_PROLIF) || id:finn-b-DM_RETINA_PROLIF	BAFF-R on transitional B cell || id:ebi-a-GCST90001720	B cell	Weighted mode	10	0.00071139275859522	0.0206981702754107	0.973332439715788	0.998964016736356	-0.0398570209812097	0.0412798064984001	1.00071164585844	0.960926821704775	1.04214366332296
26	ebi-a-GCST90001706	finn-b-DM_RETINA_PROLIF	Proliferative diabetic retinopathy (DM_RETINA_PROLIF) || id:finn-b-DM_RETINA_PROLIF	BAFF-R on IgD+ CD38- naive B cell || id:ebi-a-GCST90001706	B cell	MR Egger	9	0.0118903849778291	0.0263489776226086	0.665446421146376	0.977706449115568	-0.0397536111624838	0.063534381118142	1.01196135661973	0.961026196111272	1.06559612155782
27	ebi-a-GCST90001706	finn-b-DM_RETINA_PROLIF	Proliferative diabetic retinopathy (DM_RETINA_PROLIF) || id:finn-b-DM_RETINA_PROLIF	BAFF-R on IgD+ CD38- naive B cell || id:ebi-a-GCST90001706	B cell	Weighted median	9	-0.00197660422022744	0.0175153443727653	0.910149585509028	0.996834577754932	-0.0363066791908474	0.0323534707503925	0.998025347975443	0.964344503737057	1.03288253455229
28	ebi-a-GCST90001706	finn-b-DM_RETINA_PROLIF	Proliferative diabetic retinopathy (DM_RETINA_PROLIF) || id:finn-b-DM_RETINA_PROLIF	BAFF-R on IgD+ CD38- naive B cell || id:ebi-a-GCST90001706	B cell	Inverse variance weighted	9	-0.00604870202067458	0.0158351566235103	0.70247671978095	0.992883491073054	-0.0370856090027547	0.0249882049614056	0.993969554549329	0.963593639527371	1.02530302696433
29	ebi-a-GCST90001706	finn-b-DM_RETINA_PROLIF	Proliferative diabetic retinopathy (DM_RETINA_PROLIF) || id:finn-b-DM_RETINA_PROLIF	BAFF-R on IgD+ CD38- naive B cell || id:ebi-a-GCST90001706	B cell	Simple mode	9	-0.0180998656860598	0.0327051038585704	0.595095655742232	0.974948502854507	-0.0822018692488578	0.0460021378767382	0.982062953070442	0.921086000988256	1.04707664947536
30	ebi-a-GCST90001706	finn-b-DM_RETINA_PROLIF	Proliferative diabetic retinopathy (DM_RETINA_PROLIF) || id:finn-b-DM_RETINA_PROLIF	BAFF-R on IgD+ CD38- naive B cell || id:ebi-a-GCST90001706	B cell	Weighted mode	9	-0.00246152367153418	0.0184966705832765	0.897417269849567	0.998964016736356	-0.0387149980147562	0.0337919506716878	0.997541503393618	0.962024849071139	1.0343693844848
31	ebi-a-GCST90001747	finn-b-DM_RETINA_PROLIF	Proliferative diabetic retinopathy (DM_RETINA_PROLIF) || id:finn-b-DM_RETINA_PROLIF	CD20 on IgD+ CD24- B cell || id:ebi-a-GCST90001747	B cell	MR Egger	7	0.0791329221404988	0.933515144269577	0.935734754648371	0.990298655264086	-1.75055676062787	1.90882260490887	1.08234818054604	0.173677219889016	6.74514242385918
32	ebi-a-GCST90001747	finn-b-DM_RETINA_PROLIF	Proliferative diabetic retinopathy (DM_RETINA_PROLIF) || id:finn-b-DM_RETINA_PROLIF	CD20 on IgD+ CD24- B cell || id:ebi-a-GCST90001747	B cell	Weighted median	7	0.0776258332101488	0.0551360573327798	0.159161875044887	0.996834577754932	-0.0304408391620997	0.185692505582397	1.08071821414503	0.970017817436568	1.20405196419105
33	ebi-a-GCST90001747	finn-b-DM_RETINA_PROLIF	Proliferative diabetic retinopathy (DM_RETINA_PROLIF) || id:finn-b-DM_RETINA_PROLIF	CD20 on IgD+ CD24- B cell || id:ebi-a-GCST90001747	B cell	Inverse variance weighted	7	0.213822279656418	0.161194202447852	0.184677892873032	0.992883491073054	-0.102118357141372	0.529762916454208	1.23840254590917	0.902922677997323	1.6985295674663
34	ebi-a-GCST90001747	finn-b-DM_RETINA_PROLIF	Proliferative diabetic retinopathy (DM_RETINA_PROLIF) || id:finn-b-DM_RETINA_PROLIF	CD20 on IgD+ CD24- B cell || id:ebi-a-GCST90001747	B cell	Simple mode	7	0.074995898187371	0.0614292265231831	0.267937908318627	0.974948502854507	-0.0454053857980679	0.19539718217281	1.07787972961488	0.95561001257355	1.21579378222057
35	ebi-a-GCST90001747	finn-b-DM_RETINA_PROLIF	Proliferative diabetic retinopathy (DM_RETINA_PROLIF) || id:finn-b-DM_RETINA_PROLIF	CD20 on IgD+ CD24- B cell || id:ebi-a-GCST90001747	B cell	Weighted mode	7	0.0716183335915357	0.0598102442868301	0.276296582279107	0.998964016736356	-0.0456097452106514	0.188846412393723	1.07424526248047	0.955414744625823	1.20785542661233
36	ebi-a-GCST90001752	finn-b-DM_RETINA_PROLIF	Proliferative diabetic retinopathy (DM_RETINA_PROLIF) || id:finn-b-DM_RETINA_PROLIF	CD20 on IgD+ CD38dim B cell || id:ebi-a-GCST90001752	B cell	MR Egger	10	0.597645700343168	0.59300158194058	0.343042420849696	0.977706449115568	-0.564637400260369	1.75992880094671	1.81783403251692	0.568566271366878	5.81202356909493
37	ebi-a-GCST90001752	finn-b-DM_RETINA_PROLIF	Proliferative diabetic retinopathy (DM_RETINA_PROLIF) || id:finn-b-DM_RETINA_PROLIF	CD20 on IgD+ CD38dim B cell || id:ebi-a-GCST90001752	B cell	Weighted median	10	0.0682488789463879	0.0482678696677245	0.157373392171082	0.996834577754932	-0.0263561456023521	0.162853903495128	1.07063173302135	0.973988146236213	1.17686474130283
38	ebi-a-GCST90001752	finn-b-DM_RETINA_PROLIF	Proliferative diabetic retinopathy (DM_RETINA_PROLIF) || id:finn-b-DM_RETINA_PROLIF	CD20 on IgD+ CD38dim B cell || id:ebi-a-GCST90001752	B cell	Inverse variance weighted	10	0.182423992893518	0.119197940188512	0.125910557683527	0.992883491073054	-0.0512039698759649	0.416051955663	1.20012292961558	0.950084862076082	1.51596462977194
39	ebi-a-GCST90001752	finn-b-DM_RETINA_PROLIF	Proliferative diabetic retinopathy (DM_RETINA_PROLIF) || id:finn-b-DM_RETINA_PROLIF	CD20 on IgD+ CD38dim B cell || id:ebi-a-GCST90001752	B cell	Simple mode	10	0.050370226833808	0.0550078676130709	0.383707707605503	0.974948502854507	-0.057445193687811	0.158185647355427	1.05166037720217	0.944173635643462	1.17138363879782
40	ebi-a-GCST90001752	finn-b-DM_RETINA_PROLIF	Proliferative diabetic retinopathy (DM_RETINA_PROLIF) || id:finn-b-DM_RETINA_PROLIF	CD20 on IgD+ CD38dim B cell || id:ebi-a-GCST90001752	B cell	Weighted mode	10	0.0648750875175175	0.0492028759211946	0.219894341494386	0.998964016736356	-0.031562549288024	0.161312724323059	1.06702573122642	0.968930348654819	1.17505237882158
41	ebi-a-GCST90001829	finn-b-DM_RETINA_PROLIF	Proliferative diabetic retinopathy (DM_RETINA_PROLIF) || id:finn-b-DM_RETINA_PROLIF	BAFF-R on B cell || id:ebi-a-GCST90001829	B cell	MR Egger	10	0.0184286473211706	0.0236563254597121	0.458392208905862	0.977706449115568	-0.0279377505798651	0.0647950452222062	1.01859950277339	0.972448899297263	1.06694032745573
42	ebi-a-GCST90001829	finn-b-DM_RETINA_PROLIF	Proliferative diabetic retinopathy (DM_RETINA_PROLIF) || id:finn-b-DM_RETINA_PROLIF	BAFF-R on B cell || id:ebi-a-GCST90001829	B cell	Weighted median	10	-0.000983256631297197	0.0180270158498317	0.956502148082578	0.996834577754932	-0.0363162076969674	0.034349694434373	0.999017226607109	0.964335315018329	1.03494645847206
43	ebi-a-GCST90001829	finn-b-DM_RETINA_PROLIF	Proliferative diabetic retinopathy (DM_RETINA_PROLIF) || id:finn-b-DM_RETINA_PROLIF	BAFF-R on B cell || id:ebi-a-GCST90001829	B cell	Inverse variance weighted	10	-0.00836493218096289	0.0161507192369068	0.604507534654519	0.992883491073054	-0.0400203418853001	0.0232904775233744	0.991669956515931	0.960769895082537	1.02356381865174
44	ebi-a-GCST90001829	finn-b-DM_RETINA_PROLIF	Proliferative diabetic retinopathy (DM_RETINA_PROLIF) || id:finn-b-DM_RETINA_PROLIF	BAFF-R on B cell || id:ebi-a-GCST90001829	B cell	Simple mode	10	-0.0353788784696606	0.0379459385594103	0.375490571178642	0.974948502854507	-0.109752918046105	0.0389951611067835	0.965239638452202	0.896055507092405	1.03976545232399
45	ebi-a-GCST90001829	finn-b-DM_RETINA_PROLIF	Proliferative diabetic retinopathy (DM_RETINA_PROLIF) || id:finn-b-DM_RETINA_PROLIF	BAFF-R on B cell || id:ebi-a-GCST90001829	B cell	Weighted mode	10	-0.000320214035796129	0.0193676753277216	0.987169556227089	0.998964016736356	-0.0382808576781305	0.0376404296065382	0.999679837227246	0.962442593536257	1.03835780302157
46	ebi-a-GCST90001704	finn-b-DM_RETINA_PROLIF	Proliferative diabetic retinopathy (DM_RETINA_PROLIF) || id:finn-b-DM_RETINA_PROLIF	BAFF-R on IgD+ CD24- B cell || id:ebi-a-GCST90001704	B cell	MR Egger	10	0.0190798886005075	0.0235071279553733	0.440464052491172	0.977706449115568	-0.0269940821920241	0.0651538593930392	1.01926307286537	0.973367001706299	1.06732322945588
47	ebi-a-GCST90001704	finn-b-DM_RETINA_PROLIF	Proliferative diabetic retinopathy (DM_RETINA_PROLIF) || id:finn-b-DM_RETINA_PROLIF	BAFF-R on IgD+ CD24- B cell || id:ebi-a-GCST90001704	B cell	Weighted median	10	-0.000372509846687636	0.0178272303220494	0.983328973566183	0.996834577754932	-0.0353138812779045	0.0345688615845292	0.999627559526491	0.96530237835701	1.03517330959618
48	ebi-a-GCST90001704	finn-b-DM_RETINA_PROLIF	Proliferative diabetic retinopathy (DM_RETINA_PROLIF) || id:finn-b-DM_RETINA_PROLIF	BAFF-R on IgD+ CD24- B cell || id:ebi-a-GCST90001704	B cell	Inverse variance weighted	10	-0.00801542510954557	0.0159857295191169	0.6160817023728	0.992883491073054	-0.0393474549670148	0.0233166047479236	0.99201661275412	0.961416602132376	1.02359056188283
49	ebi-a-GCST90001704	finn-b-DM_RETINA_PROLIF	Proliferative diabetic retinopathy (DM_RETINA_PROLIF) || id:finn-b-DM_RETINA_PROLIF	BAFF-R on IgD+ CD24- B cell || id:ebi-a-GCST90001704	B cell	Simple mode	10	-0.0465304524081707	0.0375887301743105	0.247078132710591	0.974948502854507	-0.120204363549819	0.0271434587334779	0.954535492222949	0.886739201027918	1.02751519821962
50	ebi-a-GCST90001704	finn-b-DM_RETINA_PROLIF	Proliferative diabetic retinopathy (DM_RETINA_PROLIF) || id:finn-b-DM_RETINA_PROLIF	BAFF-R on IgD+ CD24- B cell || id:ebi-a-GCST90001704	B cell	Weighted mode	10	0.000709164075652025	0.0194537213663079	0.971716186216373	0.998964016736356	-0.0374201298023115	0.0388384579536155	1.00070941559195	0.963271351321688	1.03960253056457
51	ebi-a-GCST90001716	finn-b-DM_RETINA_PROLIF	Proliferative diabetic retinopathy (DM_RETINA_PROLIF) || id:finn-b-DM_RETINA_PROLIF	BAFF-R on naive-mature B cell || id:ebi-a-GCST90001716	B cell	MR Egger	10	0.0189638585760183	0.0237505062147952	0.447655594117908	0.977706449115568	-0.0275871336049802	0.0655148507570168	1.01914481460695	0.972789916168223	1.06770859347665
52	ebi-a-GCST90001716	finn-b-DM_RETINA_PROLIF	Proliferative diabetic retinopathy (DM_RETINA_PROLIF) || id:finn-b-DM_RETINA_PROLIF	BAFF-R on naive-mature B cell || id:ebi-a-GCST90001716	B cell	Weighted median	10	-0.000507892166352962	0.0179389093328293	0.977413053494746	0.996834577754932	-0.0356681544586983	0.0346523701259924	0.999492236789041	0.964960458183151	1.03525975901901
53	ebi-a-GCST90001716	finn-b-DM_RETINA_PROLIF	Proliferative diabetic retinopathy (DM_RETINA_PROLIF) || id:finn-b-DM_RETINA_PROLIF	BAFF-R on naive-mature B cell || id:ebi-a-GCST90001716	B cell	Inverse variance weighted	10	-0.00831721209305635	0.0160716838936651	0.604802145789169	0.992883491073054	-0.03981771252464	0.0231832883385273	0.991717280222567	0.960964594997412	1.02345410956029
54	ebi-a-GCST90001716	finn-b-DM_RETINA_PROLIF	Proliferative diabetic retinopathy (DM_RETINA_PROLIF) || id:finn-b-DM_RETINA_PROLIF	BAFF-R on naive-mature B cell || id:ebi-a-GCST90001716	B cell	Simple mode	10	-0.0515474155120265	0.0376915787574354	0.204609995833177	0.974948502854507	-0.1254229098766	0.0223280788525468	0.949758615603484	0.882123764835805	1.02257921605927
55	ebi-a-GCST90001716	finn-b-DM_RETINA_PROLIF	Proliferative diabetic retinopathy (DM_RETINA_PROLIF) || id:finn-b-DM_RETINA_PROLIF	BAFF-R on naive-mature B cell || id:ebi-a-GCST90001716	B cell	Weighted mode	10	0.00143556536615574	0.0193818292176466	0.942576712623041	0.998964016736356	-0.0365528199004316	0.0394239506327431	1.00143659628337	0.964107168506753	1.04021138845894
56	ebi-a-GCST90001698	finn-b-DM_RETINA_PROLIF	Proliferative diabetic retinopathy (DM_RETINA_PROLIF) || id:finn-b-DM_RETINA_PROLIF	CD45RA+ CD28- CD8+ T cell Absolute Count || id:ebi-a-GCST90001698	Treg	MR Egger	401	0.00000332473527859605	0.00000703835820792457	0.636918331917722	0.977706449115568	-0.0000104704468089361	0.0000171199173661282	1.00000332474081	0.999989529608006	1.00001712006391
57	ebi-a-GCST90001698	finn-b-DM_RETINA_PROLIF	Proliferative diabetic retinopathy (DM_RETINA_PROLIF) || id:finn-b-DM_RETINA_PROLIF	CD45RA+ CD28- CD8+ T cell Absolute Count || id:ebi-a-GCST90001698	Treg	Weighted median	401	0.00000401182391640762	0.00000784134164356545	0.608913708658488	0.996834577754932	-0.0000113572057049807	0.0000193808535377959	1.00000401183196	0.999988642858788	1.00001938104135
58	ebi-a-GCST90001698	finn-b-DM_RETINA_PROLIF	Proliferative diabetic retinopathy (DM_RETINA_PROLIF) || id:finn-b-DM_RETINA_PROLIF	CD45RA+ CD28- CD8+ T cell Absolute Count || id:ebi-a-GCST90001698	Treg	Inverse variance weighted	401	0.00000398323252176693	0.00000486426329605373	0.412856688957275	0.992883491073054	-0.00000555072353849839	0.0000135171885820322	1.00000398324045	0.999994449291867	1.00001351727994
59	ebi-a-GCST90001698	finn-b-DM_RETINA_PROLIF	Proliferative diabetic retinopathy (DM_RETINA_PROLIF) || id:finn-b-DM_RETINA_PROLIF	CD45RA+ CD28- CD8+ T cell Absolute Count || id:ebi-a-GCST90001698	Treg	Simple mode	401	-0.000005692866444132	0.0000152060639753819	0.708319018425865	0.974948502854507	-0.0000354967518358805	0.0000241110189476165	0.99999430714976	0.999964503878166	1.00002411130962
60	ebi-a-GCST90001698	finn-b-DM_RETINA_PROLIF	Proliferative diabetic retinopathy (DM_RETINA_PROLIF) || id:finn-b-DM_RETINA_PROLIF	CD45RA+ CD28- CD8+ T cell Absolute Count || id:ebi-a-GCST90001698	Treg	Weighted mode	401	0.00000307002319946317	0.00000798408514180263	0.700799018343913	0.998964016736356	-0.00001257878367847	0.0000187188300773963	1.00000307002791	0.999987421295434	1.00001871900528
61	ebi-a-GCST90001695	finn-b-DM_RETINA_PROLIF	Proliferative diabetic retinopathy (DM_RETINA_PROLIF) || id:finn-b-DM_RETINA_PROLIF	CD45RA- CD28- CD8+ T cell Absolute Count || id:ebi-a-GCST90001695	Treg	MR Egger	144	0.0000124788019156479	0.0000143988876505361	0.387595619948942	0.977706449115568	-0.0000157430178794029	0.0000407006217106987	1.00001247887978	0.999984257106041	1.00004070144999
62	ebi-a-GCST90001695	finn-b-DM_RETINA_PROLIF	Proliferative diabetic retinopathy (DM_RETINA_PROLIF) || id:finn-b-DM_RETINA_PROLIF	CD45RA- CD28- CD8+ T cell Absolute Count || id:ebi-a-GCST90001695	Treg	Weighted median	144	0.0000037049943479517	0.0000137139338131862	0.787035033195647	0.996834577754932	-0.0000231743159258932	0.0000305843046217966	1.00000370500121	0.999976825952597	1.00003058477233
63	ebi-a-GCST90001695	finn-b-DM_RETINA_PROLIF	Proliferative diabetic retinopathy (DM_RETINA_PROLIF) || id:finn-b-DM_RETINA_PROLIF	CD45RA- CD28- CD8+ T cell Absolute Count || id:ebi-a-GCST90001695	Treg	Inverse variance weighted	144	0.00000105889184826694	0.00000951530640455841	0.911391935232207	0.992883491073054	-0.0000175911087046675	0.0000197088924012014	1.00000105889241	0.999982409046018	1.00001970908662
64	ebi-a-GCST90001695	finn-b-DM_RETINA_PROLIF	Proliferative diabetic retinopathy (DM_RETINA_PROLIF) || id:finn-b-DM_RETINA_PROLIF	CD45RA- CD28- CD8+ T cell Absolute Count || id:ebi-a-GCST90001695	Treg	Simple mode	144	-0.0000238659855898216	0.0000281920179070968	0.398659800076406	0.974948502854507	-0.0000791223406877314	0.0000313903695080881	0.999976134299201	0.999920880789402	1.00003139086219
65	ebi-a-GCST90001695	finn-b-DM_RETINA_PROLIF	Proliferative diabetic retinopathy (DM_RETINA_PROLIF) || id:finn-b-DM_RETINA_PROLIF	CD45RA- CD28- CD8+ T cell Absolute Count || id:ebi-a-GCST90001695	Treg	Weighted mode	144	0.00000396348406635216	0.0000149561829476614	0.791386151706267	0.998964016736356	-0.0000253506345110641	0.0000332776026437685	1.00000396349192	0.999974649686814	1.00003327815635
66	ebi-a-GCST90001759	finn-b-DM_RETINA_PROLIF	Proliferative diabetic retinopathy (DM_RETINA_PROLIF) || id:finn-b-DM_RETINA_PROLIF	CD20 on naive-mature B cell || id:ebi-a-GCST90001759	B cell	MR Egger	8	0.225389090091003	1.09885885601487	0.844266198842577	0.977706449115568	-1.92837426769814	2.37915244788014	1.25281007735902	0.145384362516189	10.7957490253297
67	ebi-a-GCST90001759	finn-b-DM_RETINA_PROLIF	Proliferative diabetic retinopathy (DM_RETINA_PROLIF) || id:finn-b-DM_RETINA_PROLIF	CD20 on naive-mature B cell || id:ebi-a-GCST90001759	B cell	Weighted median	8	0.029817014798092	0.0555551930249836	0.591468107243364	0.996834577754932	-0.0790711635308757	0.13870519312706	1.03026599327317	0.923974168841121	1.14878538025197
68	ebi-a-GCST90001759	finn-b-DM_RETINA_PROLIF	Proliferative diabetic retinopathy (DM_RETINA_PROLIF) || id:finn-b-DM_RETINA_PROLIF	CD20 on naive-mature B cell || id:ebi-a-GCST90001759	B cell	Inverse variance weighted	8	0.181033173433816	0.152863209875232	0.236301385635045	0.992883491073054	-0.11857871792164	0.480645064789271	1.19845493549925	0.888181897071942	1.61711721119011
69	ebi-a-GCST90001759	finn-b-DM_RETINA_PROLIF	Proliferative diabetic retinopathy (DM_RETINA_PROLIF) || id:finn-b-DM_RETINA_PROLIF	CD20 on naive-mature B cell || id:ebi-a-GCST90001759	B cell	Simple mode	8	-0.0176748674844658	0.0615482973606652	0.782296410132826	0.974948502854507	-0.13830953031137	0.102959795342438	0.982480416763725	0.870829102021757	1.10844684345437
70	ebi-a-GCST90001759	finn-b-DM_RETINA_PROLIF	Proliferative diabetic retinopathy (DM_RETINA_PROLIF) || id:finn-b-DM_RETINA_PROLIF	CD20 on naive-mature B cell || id:ebi-a-GCST90001759	B cell	Weighted mode	8	0.0258343301539398	0.0571436680470306	0.664877504219689	0.998964016736356	-0.0861672592182401	0.13783591952612	1.02617092881046	0.917440767960806	1.14778720535417
71	ebi-a-GCST90001553	finn-b-DM_RETINA_PROLIF	Proliferative diabetic retinopathy (DM_RETINA_PROLIF) || id:finn-b-DM_RETINA_PROLIF	Naive CD8+ T cell %T cell || id:ebi-a-GCST90001553	Maturation stages of T cell	MR Egger	4	-0.000920277411502962	0.0125375947417887	0.948167118438513	0.990298655264086	-0.0254939631054089	0.0236534082824029	0.999080145913885	0.974828263883451	1.02393536886478
72	ebi-a-GCST90001553	finn-b-DM_RETINA_PROLIF	Proliferative diabetic retinopathy (DM_RETINA_PROLIF) || id:finn-b-DM_RETINA_PROLIF	Naive CD8+ T cell %T cell || id:ebi-a-GCST90001553	Maturation stages of T cell	Weighted median	4	0.00122387810828965	0.00463803010870742	0.79187326397874	0.996834577754932	-0.00786666090477689	0.0103144171213562	1.00122462735273	0.992164200294233	1.01036779408119
73	ebi-a-GCST90001553	finn-b-DM_RETINA_PROLIF	Proliferative diabetic retinopathy (DM_RETINA_PROLIF) || id:finn-b-DM_RETINA_PROLIF	Naive CD8+ T cell %T cell || id:ebi-a-GCST90001553	Maturation stages of T cell	Inverse variance weighted	4	0.00204510518558559	0.0116266942706755	0.860374555249991	0.992883491073054	-0.0207432155849384	0.0248334259561095	1.00204719783952	0.979470445025243	1.02514434386242
74	ebi-a-GCST90001553	finn-b-DM_RETINA_PROLIF	Proliferative diabetic retinopathy (DM_RETINA_PROLIF) || id:finn-b-DM_RETINA_PROLIF	Naive CD8+ T cell %T cell || id:ebi-a-GCST90001553	Maturation stages of T cell	Simple mode	4	0.0903798460997768	0.114727932255222	0.48833587688908	0.974948502854507	-0.134486901120458	0.315246593320011	1.09458998048475	0.874164329374828	1.37059724941473
75	ebi-a-GCST90001553	finn-b-DM_RETINA_PROLIF	Proliferative diabetic retinopathy (DM_RETINA_PROLIF) || id:finn-b-DM_RETINA_PROLIF	Naive CD8+ T cell %T cell || id:ebi-a-GCST90001553	Maturation stages of T cell	Weighted mode	4	0.00100426045698881	0.00439669863160586	0.834009577009122	0.998964016736356	-0.00761326886095866	0.00962178977493629	1.00100476489537	0.992415638663645	1.00966822801433
76	ebi-a-GCST90001688	finn-b-DM_RETINA_PROLIF	Proliferative diabetic retinopathy (DM_RETINA_PROLIF) || id:finn-b-DM_RETINA_PROLIF	CD28+ CD45RA+ CD8+ T cell %T cell || id:ebi-a-GCST90001688	Treg	MR Egger	41	-0.00337096475750431	0.00369642754236999	0.367396845857134	0.977706449115568	-0.0106159627405495	0.00387403322554086	0.996634710565299	0.989440187719187	1.00388154699198
77	ebi-a-GCST90001688	finn-b-DM_RETINA_PROLIF	Proliferative diabetic retinopathy (DM_RETINA_PROLIF) || id:finn-b-DM_RETINA_PROLIF	CD28+ CD45RA+ CD8+ T cell %T cell || id:ebi-a-GCST90001688	Treg	Weighted median	41	0.000740593182007904	0.00254284954964082	0.77086365829281	0.996834577754932	-0.0042433919352881	0.00572457829930391	1.00074086748885	0.995765598531084	1.00574099500895
78	ebi-a-GCST90001688	finn-b-DM_RETINA_PROLIF	Proliferative diabetic retinopathy (DM_RETINA_PROLIF) || id:finn-b-DM_RETINA_PROLIF	CD28+ CD45RA+ CD8+ T cell %T cell || id:ebi-a-GCST90001688	Treg	Inverse variance weighted	41	0.000758484883623818	0.00233750240935113	0.745570742550688	0.992883491073054	-0.0038230198387044	0.00533998960595204	1.00075877260602	0.996184278597987	1.0053542727631
79	ebi-a-GCST90001688	finn-b-DM_RETINA_PROLIF	Proliferative diabetic retinopathy (DM_RETINA_PROLIF) || id:finn-b-DM_RETINA_PROLIF	CD28+ CD45RA+ CD8+ T cell %T cell || id:ebi-a-GCST90001688	Treg	Simple mode	41	0.000656520743612471	0.00354504371276162	0.854012752517674	0.974948502854507	-0.00629176493340029	0.00760480642062524	1.00065673630053	0.993727986773512	1.00763379640211
80	ebi-a-GCST90001688	finn-b-DM_RETINA_PROLIF	Proliferative diabetic retinopathy (DM_RETINA_PROLIF) || id:finn-b-DM_RETINA_PROLIF	CD28+ CD45RA+ CD8+ T cell %T cell || id:ebi-a-GCST90001688	Treg	Weighted mode	41	0.000656520743612471	0.00248016876644865	0.792593630072885	0.998964016736356	-0.00420461003862688	0.00551765152585182	1.00065673630053	0.995804216958468	1.0055329018007
81	ebi-a-GCST90001974	finn-b-DM_RETINA_PROLIF	Proliferative diabetic retinopathy (DM_RETINA_PROLIF) || id:finn-b-DM_RETINA_PROLIF	FSC-A on CD8+ T cell || id:ebi-a-GCST90001974	TBNK	Inverse variance weighted	2	-0.134463925204262	0.113394247503969	0.235697715701874	0.992883491073054	-0.35671665031204	0.0877887999035164	0.874184414331935	0.699970806147474	1.09175751838408
82	ebi-a-GCST90002119	finn-b-DM_RETINA_PROLIF	Proliferative diabetic retinopathy (DM_RETINA_PROLIF) || id:finn-b-DM_RETINA_PROLIF	CD8 on CD28+ CD45RA+ CD8+ T cell || id:ebi-a-GCST90002119	Treg	MR Egger	7	0.0791657887362596	0.057506239767567	0.227070558582893	0.977706449115568	-0.0335464412081718	0.191878018680691	1.08238375423075	0.967010001075806	1.2115227248108
83	ebi-a-GCST90002119	finn-b-DM_RETINA_PROLIF	Proliferative diabetic retinopathy (DM_RETINA_PROLIF) || id:finn-b-DM_RETINA_PROLIF	CD8 on CD28+ CD45RA+ CD8+ T cell || id:ebi-a-GCST90002119	Treg	Weighted median	7	0.0538092492705842	0.028302969356709	0.0572774683435103	0.996834577754932	-0.00166457066856546	0.109283069209734	1.05528328689846	0.998336813960812	1.11547806314886
84	ebi-a-GCST90002119	finn-b-DM_RETINA_PROLIF	Proliferative diabetic retinopathy (DM_RETINA_PROLIF) || id:finn-b-DM_RETINA_PROLIF	CD8 on CD28+ CD45RA+ CD8+ T cell || id:ebi-a-GCST90002119	Treg	Inverse variance weighted	7	0.0517914575838687	0.0245891531206732	0.0351806866431525	0.992883491073054	0.0035967174673492	0.0999861977003881	1.05315609189496	1.00360319341735	1.10515566428078
85	ebi-a-GCST90002119	finn-b-DM_RETINA_PROLIF	Proliferative diabetic retinopathy (DM_RETINA_PROLIF) || id:finn-b-DM_RETINA_PROLIF	CD8 on CD28+ CD45RA+ CD8+ T cell || id:ebi-a-GCST90002119	Treg	Simple mode	7	0.0545637580198375	0.0409707738955433	0.231291544464969	0.974948502854507	-0.0257389588154273	0.134866474855102	1.05607980782458	0.974589464394415	1.14438397011384
86	ebi-a-GCST90002119	finn-b-DM_RETINA_PROLIF	Proliferative diabetic retinopathy (DM_RETINA_PROLIF) || id:finn-b-DM_RETINA_PROLIF	CD8 on CD28+ CD45RA+ CD8+ T cell || id:ebi-a-GCST90002119	Treg	Weighted mode	7	0.0557887237518459	0.0301399185044824	0.113633901677931	0.998964016736356	-0.00328551651693974	0.114862964020631	1.05737426206861	0.996719874886321	1.12171971107996
87	ebi-a-GCST90001568	finn-b-DM_RETINA_PROLIF	Proliferative diabetic retinopathy (DM_RETINA_PROLIF) || id:finn-b-DM_RETINA_PROLIF	Naive CD4-CD8- T cell %T cell || id:ebi-a-GCST90001568	Maturation stages of T cell	Inverse variance weighted	2	0.280303536943593	0.254800302220368	0.271292444562282	0.992883491073054	-0.219105055408328	0.779712129295514	1.32353149207589	0.803237329295338	2.18084437392045
88	ebi-a-GCST90001824	finn-b-DM_RETINA_PROLIF	Proliferative diabetic retinopathy (DM_RETINA_PROLIF) || id:finn-b-DM_RETINA_PROLIF	IgD on IgD+ CD38+ B cell || id:ebi-a-GCST90001824	B cell	MR Egger	7	0.0597953736042965	0.0595424151646191	0.361354866883574	0.977706449115568	-0.056907760118357	0.17649850732695	1.06161928898909	0.944681202630202	1.19303264595059
89	ebi-a-GCST90001824	finn-b-DM_RETINA_PROLIF	Proliferative diabetic retinopathy (DM_RETINA_PROLIF) || id:finn-b-DM_RETINA_PROLIF	IgD on IgD+ CD38+ B cell || id:ebi-a-GCST90001824	B cell	Weighted median	7	0.0217077084767741	0.0225645234331366	0.336035424958872	0.996834577754932	-0.0225187574521737	0.0659341744057219	1.02194503494067	0.977732897243273	1.06815640282178
90	ebi-a-GCST90001824	finn-b-DM_RETINA_PROLIF	Proliferative diabetic retinopathy (DM_RETINA_PROLIF) || id:finn-b-DM_RETINA_PROLIF	IgD on IgD+ CD38+ B cell || id:ebi-a-GCST90001824	B cell	Inverse variance weighted	7	0.0165440489141511	0.0291185588203885	0.569925197841353	0.992883491073054	-0.0405283263738104	0.0736164242021126	1.01668165952287	0.96028196282031	1.07639384767201
91	ebi-a-GCST90001824	finn-b-DM_RETINA_PROLIF	Proliferative diabetic retinopathy (DM_RETINA_PROLIF) || id:finn-b-DM_RETINA_PROLIF	IgD on IgD+ CD38+ B cell || id:ebi-a-GCST90001824	B cell	Simple mode	7	0.0687401390610367	0.0458664230742162	0.184606733672214	0.974948502854507	-0.021158050164427	0.1586383282865	1.07115782090168	0.979064211080829	1.17191402187217
92	ebi-a-GCST90001824	finn-b-DM_RETINA_PROLIF	Proliferative diabetic retinopathy (DM_RETINA_PROLIF) || id:finn-b-DM_RETINA_PROLIF	IgD on IgD+ CD38+ B cell || id:ebi-a-GCST90001824	B cell	Weighted mode	7	0.0275039784294059	0.0244334513625141	0.303307401619955	0.998964016736356	-0.0203855862411218	0.0753935430999336	1.02788570446983	0.979820795041774	1.07830842823498
93	ebi-a-GCST90001828	finn-b-DM_RETINA_PROLIF	Proliferative diabetic retinopathy (DM_RETINA_PROLIF) || id:finn-b-DM_RETINA_PROLIF	IgD on transitional B cell || id:ebi-a-GCST90001828	B cell	MR Egger	5	0.0218552513931289	0.0697094967564089	0.774420776172482	0.977706449115568	-0.114775362249433	0.15848586503569	1.02209582681534	0.891566400884127	1.17173536167063
94	ebi-a-GCST90001828	finn-b-DM_RETINA_PROLIF	Proliferative diabetic retinopathy (DM_RETINA_PROLIF) || id:finn-b-DM_RETINA_PROLIF	IgD on transitional B cell || id:ebi-a-GCST90001828	B cell	Weighted median	5	0.0174392239751748	0.0287292602499076	0.543837906958536	0.996834577754932	-0.038870126114644	0.0737485740649936	1.01759217506408	0.961875623559092	1.07653610237065
95	ebi-a-GCST90001828	finn-b-DM_RETINA_PROLIF	Proliferative diabetic retinopathy (DM_RETINA_PROLIF) || id:finn-b-DM_RETINA_PROLIF	IgD on transitional B cell || id:ebi-a-GCST90001828	B cell	Inverse variance weighted	5	0.0234698102727668	0.0269692885116339	0.384168113129093	0.992883491073054	-0.0293899952100357	0.0763296157555693	1.02374739362552	0.971037690563318	1.07931827584061
96	ebi-a-GCST90001828	finn-b-DM_RETINA_PROLIF	Proliferative diabetic retinopathy (DM_RETINA_PROLIF) || id:finn-b-DM_RETINA_PROLIF	IgD on transitional B cell || id:ebi-a-GCST90001828	B cell	Simple mode	5	0.0656860349677483	0.0547869966377301	0.296722000910639	0.974948502854507	-0.0416964784422026	0.173068548377699	1.06789138397449	0.959160862394578	1.18894760272007
97	ebi-a-GCST90001828	finn-b-DM_RETINA_PROLIF	Proliferative diabetic retinopathy (DM_RETINA_PROLIF) || id:finn-b-DM_RETINA_PROLIF	IgD on transitional B cell || id:ebi-a-GCST90001828	B cell	Weighted mode	5	0.0217642297568112	0.0304045696105726	0.513666545541519	0.998964016736356	-0.0378287266799111	0.0813571861935334	1.02200279821459	0.96287784205406	1.08475828806101
98	ebi-a-GCST90002069	finn-b-DM_RETINA_PROLIF	Proliferative diabetic retinopathy (DM_RETINA_PROLIF) || id:finn-b-DM_RETINA_PROLIF	CD4 on CD39+ secreting CD4 regulatory T cell || id:ebi-a-GCST90002069	Treg	MR Egger	5	0.93587085957592	0.769814539162616	0.311034535756151	0.977706449115568	-0.572965637182808	2.44470735633465	2.5494326891498	0.563850779873334	11.5271757502325
99	ebi-a-GCST90002069	finn-b-DM_RETINA_PROLIF	Proliferative diabetic retinopathy (DM_RETINA_PROLIF) || id:finn-b-DM_RETINA_PROLIF	CD4 on CD39+ secreting CD4 regulatory T cell || id:ebi-a-GCST90002069	Treg	Weighted median	5	-0.0132023981472674	0.0552116184830009	0.811009782069636	0.996834577754932	-0.121417170373949	0.0950123740794143	0.986884371236754	0.885664409562642	1.09967246247629
100	ebi-a-GCST90002069	finn-b-DM_RETINA_PROLIF	Proliferative diabetic retinopathy (DM_RETINA_PROLIF) || id:finn-b-DM_RETINA_PROLIF	CD4 on CD39+ secreting CD4 regulatory T cell || id:ebi-a-GCST90002069	Treg	Inverse variance weighted	5	-0.203297881392468	0.23547819969771	0.387950248528941	0.992883491073054	-0.664835152799981	0.258239390015044	0.816035123538357	0.514358311245691	1.29464870750417
101	ebi-a-GCST90002069	finn-b-DM_RETINA_PROLIF	Proliferative diabetic retinopathy (DM_RETINA_PROLIF) || id:finn-b-DM_RETINA_PROLIF	CD4 on CD39+ secreting CD4 regulatory T cell || id:ebi-a-GCST90002069	Treg	Simple mode	5	0.0875051521625492	0.0931617387297894	0.400766059768404	0.974948502854507	-0.0950918557478381	0.270102160072936	1.0914478877454	0.909289407173562	1.31009828363315
102	ebi-a-GCST90002069	finn-b-DM_RETINA_PROLIF	Proliferative diabetic retinopathy (DM_RETINA_PROLIF) || id:finn-b-DM_RETINA_PROLIF	CD4 on CD39+ secreting CD4 regulatory T cell || id:ebi-a-GCST90002069	Treg	Weighted mode	5	-0.00438909309086166	0.0515262321751932	0.936210100065792	0.998964016736356	-0.10538050815424	0.096602321972517	0.995620524901652	0.899982006933091	1.10142227507792
103	ebi-a-GCST90001700	finn-b-DM_RETINA_PROLIF	Proliferative diabetic retinopathy (DM_RETINA_PROLIF) || id:finn-b-DM_RETINA_PROLIF	CD45RA+ CD28- CD8+ T cell %T cell || id:ebi-a-GCST90001700	Treg	MR Egger	106	0.000110797301300391	0.00033909952618932	0.744521385137178	0.977706449115568	-0.000553837770030677	0.000775432372631459	1.00011080343955	0.999446315569797	1.00077573309804
104	ebi-a-GCST90001700	finn-b-DM_RETINA_PROLIF	Proliferative diabetic retinopathy (DM_RETINA_PROLIF) || id:finn-b-DM_RETINA_PROLIF	CD45RA+ CD28- CD8+ T cell %T cell || id:ebi-a-GCST90001700	Treg	Weighted median	106	-0.000268994569196514	0.000344392774504856	0.434761829364134	0.996834577754932	-0.000944004407226032	0.000406015268833003	0.999731041606599	0.99905644102476	1.00040609770419
105	ebi-a-GCST90001700	finn-b-DM_RETINA_PROLIF	Proliferative diabetic retinopathy (DM_RETINA_PROLIF) || id:finn-b-DM_RETINA_PROLIF	CD45RA+ CD28- CD8+ T cell %T cell || id:ebi-a-GCST90001700	Treg	Inverse variance weighted	106	0.0000754264931682357	0.000214554975724667	0.725176847178935	0.992883491073054	-0.000345101259252113	0.000495954245588584	1.00007542933782	0.999654958281338	1.00049607725123
106	ebi-a-GCST90001700	finn-b-DM_RETINA_PROLIF	Proliferative diabetic retinopathy (DM_RETINA_PROLIF) || id:finn-b-DM_RETINA_PROLIF	CD45RA+ CD28- CD8+ T cell %T cell || id:ebi-a-GCST90001700	Treg	Simple mode	106	0.000210860276725525	0.000550375024693289	0.702404530552476	0.974948502854507	-0.000867874771673323	0.00128959532512437	1.00021088250932	0.999132501722712	1.00129042721074
107	ebi-a-GCST90001700	finn-b-DM_RETINA_PROLIF	Proliferative diabetic retinopathy (DM_RETINA_PROLIF) || id:finn-b-DM_RETINA_PROLIF	CD45RA+ CD28- CD8+ T cell %T cell || id:ebi-a-GCST90001700	Treg	Weighted mode	106	-0.0000755964698685163	0.000302402447394395	0.803086385353767	0.998964016736356	-0.000668305266761531	0.000517112327024498	0.999924406387473	0.999331917999464	1.00051724605265
108	ebi-a-GCST90002057	finn-b-DM_RETINA_PROLIF	Proliferative diabetic retinopathy (DM_RETINA_PROLIF) || id:finn-b-DM_RETINA_PROLIF	CD8 on Terminally Differentiated CD8+ T cell || id:ebi-a-GCST90002057	Maturation stages of T cell	MR Egger	3	0.0559003295453149	0.13545010702089	0.750822610345917	0.977706449115568	-0.209581880215629	0.321382539306259	1.05749227774762	0.810923238145056	1.37903301433792
109	ebi-a-GCST90002057	finn-b-DM_RETINA_PROLIF	Proliferative diabetic retinopathy (DM_RETINA_PROLIF) || id:finn-b-DM_RETINA_PROLIF	CD8 on Terminally Differentiated CD8+ T cell || id:ebi-a-GCST90002057	Maturation stages of T cell	Weighted median	3	0.0447463812534632	0.0461881941977538	0.332652995807166	0.996834577754932	-0.0457824793741342	0.135275241881061	1.04576260127275	0.955249726111708	1.14485185216672
110	ebi-a-GCST90002057	finn-b-DM_RETINA_PROLIF	Proliferative diabetic retinopathy (DM_RETINA_PROLIF) || id:finn-b-DM_RETINA_PROLIF	CD8 on Terminally Differentiated CD8+ T cell || id:ebi-a-GCST90002057	Maturation stages of T cell	Inverse variance weighted	3	0.0440598897574236	0.0428464368799506	0.303798867584753	0.992883491073054	-0.0399191265272795	0.128038906042127	1.04504494050229	0.960867144672936	1.13659722233626
111	ebi-a-GCST90002057	finn-b-DM_RETINA_PROLIF	Proliferative diabetic retinopathy (DM_RETINA_PROLIF) || id:finn-b-DM_RETINA_PROLIF	CD8 on Terminally Differentiated CD8+ T cell || id:ebi-a-GCST90002057	Maturation stages of T cell	Simple mode	3	0.0489523538845827	0.0622185822165382	0.513834882357874	0.974948502854507	-0.0729960672598322	0.170900775028998	1.05017031301204	0.929604485911506	1.18637302535221
112	ebi-a-GCST90002057	finn-b-DM_RETINA_PROLIF	Proliferative diabetic retinopathy (DM_RETINA_PROLIF) || id:finn-b-DM_RETINA_PROLIF	CD8 on Terminally Differentiated CD8+ T cell || id:ebi-a-GCST90002057	Maturation stages of T cell	Weighted mode	3	0.0449447341221458	0.0457040092374437	0.429097338970899	0.998964016736356	-0.0446351239832438	0.134524592227535	1.0459700518582	0.956346366032168	1.14399279198751
113	ebi-a-GCST90001744	finn-b-DM_RETINA_PROLIF	Proliferative diabetic retinopathy (DM_RETINA_PROLIF) || id:finn-b-DM_RETINA_PROLIF	CD20 on CD20- CD38- B cell || id:ebi-a-GCST90001744	B cell	Wald ratio	1	0.0452173913043478	0.176521739130435	0.79782911946398	0.942497765544085	-0.300765217391304	0.3912	1.04625528198846	0.740251550536034	1.47875423468697
114	ebi-a-GCST90001722	finn-b-DM_RETINA_PROLIF	Proliferative diabetic retinopathy (DM_RETINA_PROLIF) || id:finn-b-DM_RETINA_PROLIF	CD19 on CD20- CD38- B cell || id:ebi-a-GCST90001722	B cell	Wald ratio	1	0.0373831775700935	0.145938173975557	0.79782911946398	0.942497765544085	-0.248655643421999	0.323421998562185	1.03809071771778	0.779848473103783	1.3818483659048
115	ebi-a-GCST90001506	finn-b-DM_RETINA_PROLIF	Proliferative diabetic retinopathy (DM_RETINA_PROLIF) || id:finn-b-DM_RETINA_PROLIF	CD25++ CD4+ T cell %T cell || id:ebi-a-GCST90001506	Treg	Wald ratio	1	-0.0810165073848827	0.0863379669852302	0.34805697932079	0.906261568797528	-0.250238922675934	0.0882059079061686	0.922178468564052	0.778614732131073	1.09221299416665
116	ebi-a-GCST90001690	finn-b-DM_RETINA_PROLIF	Proliferative diabetic retinopathy (DM_RETINA_PROLIF) || id:finn-b-DM_RETINA_PROLIF	CD28+ CD45RA+ CD8+ T cell Absolute Count || id:ebi-a-GCST90001690	Treg	MR Egger	27	-0.00147376630795483	0.0043158112980945	0.735595370462679	0.977706449115568	-0.00993275645222006	0.00698522383631039	0.998527319152307	0.99011641045087	1.00700967741708
117	ebi-a-GCST90001690	finn-b-DM_RETINA_PROLIF	Proliferative diabetic retinopathy (DM_RETINA_PROLIF) || id:finn-b-DM_RETINA_PROLIF	CD28+ CD45RA+ CD8+ T cell Absolute Count || id:ebi-a-GCST90001690	Treg	Weighted median	27	0.000847280903566856	0.00407278684747509	0.83520188990819	0.996834577754932	-0.00713538131748431	0.00882994312461803	1.00084763994743	0.992890015075572	1.00886904206816
118	ebi-a-GCST90001690	finn-b-DM_RETINA_PROLIF	Proliferative diabetic retinopathy (DM_RETINA_PROLIF) || id:finn-b-DM_RETINA_PROLIF	CD28+ CD45RA+ CD8+ T cell Absolute Count || id:ebi-a-GCST90001690	Treg	Inverse variance weighted	27	0.00219848347086131	0.00360428488287024	0.541885757002324	0.992883491073054	-0.00486591489956436	0.00926288184128697	1.00220090190762	0.995145904485862	1.00930591509932
119	ebi-a-GCST90001690	finn-b-DM_RETINA_PROLIF	Proliferative diabetic retinopathy (DM_RETINA_PROLIF) || id:finn-b-DM_RETINA_PROLIF	CD28+ CD45RA+ CD8+ T cell Absolute Count || id:ebi-a-GCST90001690	Treg	Simple mode	27	-0.00323225534935727	0.00576272365332663	0.579674579494916	0.974948502854507	-0.0145271937098775	0.00806268301116293	0.996772962764358	0.98557781685075	1.00809527397114
120	ebi-a-GCST90001690	finn-b-DM_RETINA_PROLIF	Proliferative diabetic retinopathy (DM_RETINA_PROLIF) || id:finn-b-DM_RETINA_PROLIF	CD28+ CD45RA+ CD8+ T cell Absolute Count || id:ebi-a-GCST90001690	Treg	Weighted mode	27	-0.000169291855639145	0.00354140659050821	0.962238110420011	0.998964016736356	-0.00711044877303524	0.00677186506175695	0.999830722473418	0.992914770658615	1.00679484598525
121	ebi-a-GCST90001755	finn-b-DM_RETINA_PROLIF	Proliferative diabetic retinopathy (DM_RETINA_PROLIF) || id:finn-b-DM_RETINA_PROLIF	CD20 on IgD- CD38- B cell || id:ebi-a-GCST90001755	B cell	MR Egger	5	-0.363372338999154	0.360181425249164	0.387355178151964	0.977706449115568	-1.06932793248752	0.342583254489208	0.695327487753413	0.343239119781268	1.40858161952395
122	ebi-a-GCST90001755	finn-b-DM_RETINA_PROLIF	Proliferative diabetic retinopathy (DM_RETINA_PROLIF) || id:finn-b-DM_RETINA_PROLIF	CD20 on IgD- CD38- B cell || id:ebi-a-GCST90001755	B cell	Weighted median	5	-0.0254931716715123	0.062911657941586	0.6853145241408	0.996834577754932	-0.148800021237021	0.0978136778939963	0.974829035395888	0.861741427653648	1.10275729790354
123	ebi-a-GCST90001755	finn-b-DM_RETINA_PROLIF	Proliferative diabetic retinopathy (DM_RETINA_PROLIF) || id:finn-b-DM_RETINA_PROLIF	CD20 on IgD- CD38- B cell || id:ebi-a-GCST90001755	B cell	Inverse variance weighted	5	-0.0189525460891512	0.0554474081867761	0.732492967313751	0.992883491073054	-0.127629466135232	0.0897243739569299	0.981225924145552	0.880179455024995	1.0938727423352
124	ebi-a-GCST90001755	finn-b-DM_RETINA_PROLIF	Proliferative diabetic retinopathy (DM_RETINA_PROLIF) || id:finn-b-DM_RETINA_PROLIF	CD20 on IgD- CD38- B cell || id:ebi-a-GCST90001755	B cell	Simple mode	5	0.00721548200512817	0.08785318931878	0.938488062227476	0.974948502854507	-0.164976769059681	0.179407733069937	1.00724157631867	0.847913401684749	1.19650850080811
125	ebi-a-GCST90001755	finn-b-DM_RETINA_PROLIF	Proliferative diabetic retinopathy (DM_RETINA_PROLIF) || id:finn-b-DM_RETINA_PROLIF	CD20 on IgD- CD38- B cell || id:ebi-a-GCST90001755	B cell	Weighted mode	5	-0.0269493876215742	0.0695556265446405	0.718155606663978	0.998964016736356	-0.16327841564907	0.109379640405921	0.973410506898546	0.849354681857515	1.11558579140138
126	ebi-a-GCST90001761	finn-b-DM_RETINA_PROLIF	Proliferative diabetic retinopathy (DM_RETINA_PROLIF) || id:finn-b-DM_RETINA_PROLIF	CD20 on switched memory B cell || id:ebi-a-GCST90001761	B cell	MR Egger	6	-0.163562293856318	0.186119361510598	0.429130846819964	0.977706449115568	-0.52835624241709	0.201231654704455	0.849113602793277	0.589573289183839	1.22290803141144
127	ebi-a-GCST90001761	finn-b-DM_RETINA_PROLIF	Proliferative diabetic retinopathy (DM_RETINA_PROLIF) || id:finn-b-DM_RETINA_PROLIF	CD20 on switched memory B cell || id:ebi-a-GCST90001761	B cell	Weighted median	6	-0.0154195368296136	0.04873495077014	0.751702056306896	0.996834577754932	-0.110940040339088	0.0801009666798609	0.984698735546328	0.89499241076171	1.08339644909536
128	ebi-a-GCST90001761	finn-b-DM_RETINA_PROLIF	Proliferative diabetic retinopathy (DM_RETINA_PROLIF) || id:finn-b-DM_RETINA_PROLIF	CD20 on switched memory B cell || id:ebi-a-GCST90001761	B cell	Inverse variance weighted	6	-0.00207978490777556	0.0419488977343957	0.960457871988535	0.992883491073054	-0.0842996244671911	0.08014005465164	0.997922376346282	0.919155813261665	1.08343879769285
129	ebi-a-GCST90001761	finn-b-DM_RETINA_PROLIF	Proliferative diabetic retinopathy (DM_RETINA_PROLIF) || id:finn-b-DM_RETINA_PROLIF	CD20 on switched memory B cell || id:ebi-a-GCST90001761	B cell	Simple mode	6	-0.0080963474266883	0.0701670741985017	0.912629398610605	0.974948502854507	-0.145623812855752	0.129431118002375	0.991936339719156	0.864482849357255	1.13818070860168
130	ebi-a-GCST90001761	finn-b-DM_RETINA_PROLIF	Proliferative diabetic retinopathy (DM_RETINA_PROLIF) || id:finn-b-DM_RETINA_PROLIF	CD20 on switched memory B cell || id:ebi-a-GCST90001761	B cell	Weighted mode	6	-0.0196860995137303	0.0543035141901766	0.731783042101467	0.998964016736356	-0.126120987326476	0.0867487882990159	0.980506406443211	0.881508189012371	1.09062266812667
131	ebi-a-GCST90001989	finn-b-DM_RETINA_PROLIF	Proliferative diabetic retinopathy (DM_RETINA_PROLIF) || id:finn-b-DM_RETINA_PROLIF	CD40 on CD14- CD16+ monocyte || id:ebi-a-GCST90001989	Monocyte	MR Egger	10	0.00330608410377352	0.0649802572616533	0.960669921762809	0.990298655264086	-0.124055220129067	0.130667388336614	1.00331155522749	0.883331061880726	1.13958867778266
132	ebi-a-GCST90001989	finn-b-DM_RETINA_PROLIF	Proliferative diabetic retinopathy (DM_RETINA_PROLIF) || id:finn-b-DM_RETINA_PROLIF	CD40 on CD14- CD16+ monocyte || id:ebi-a-GCST90001989	Monocyte	Weighted median	10	0.00571545976645016	0.0233538299820481	0.806662946004295	0.996834577754932	-0.0400580469983641	0.0514889665312644	1.00573182416846	0.960733669827957	1.05283756977764
133	ebi-a-GCST90001989	finn-b-DM_RETINA_PROLIF	Proliferative diabetic retinopathy (DM_RETINA_PROLIF) || id:finn-b-DM_RETINA_PROLIF	CD40 on CD14- CD16+ monocyte || id:ebi-a-GCST90001989	Monocyte	Inverse variance weighted	10	0.0208229962325024	0.0180805139988952	0.249451914599012	0.992883491073054	-0.0146148112053322	0.0562608036703371	1.02104130748361	0.985491466773805	1.05787354506553
134	ebi-a-GCST90001989	finn-b-DM_RETINA_PROLIF	Proliferative diabetic retinopathy (DM_RETINA_PROLIF) || id:finn-b-DM_RETINA_PROLIF	CD40 on CD14- CD16+ monocyte || id:ebi-a-GCST90001989	Monocyte	Simple mode	10	0.0462839421723693	0.0403462680812494	0.280892765138982	0.974948502854507	-0.0327947432668795	0.125362627611618	1.04737176175303	0.967737173775694	1.1335594384968
135	ebi-a-GCST90001989	finn-b-DM_RETINA_PROLIF	Proliferative diabetic retinopathy (DM_RETINA_PROLIF) || id:finn-b-DM_RETINA_PROLIF	CD40 on CD14- CD16+ monocyte || id:ebi-a-GCST90001989	Monocyte	Weighted mode	10	0.0134008079824921	0.0201262024966398	0.522211914256785	0.998964016736356	-0.026046548910922	0.0528481648759062	1.013491001247	0.974289736427034	1.05426955781709
136	ebi-a-GCST90002011	finn-b-DM_RETINA_PROLIF	Proliferative diabetic retinopathy (DM_RETINA_PROLIF) || id:finn-b-DM_RETINA_PROLIF	CD64 on CD14+ CD16+ monocyte || id:ebi-a-GCST90002011	Monocyte	Inverse variance weighted	2	0.181424779994734	0.350773673861353	0.605007327231668	0.992883491073054	-0.506091620773518	0.868941180762986	1.19892435022191	0.602847135652624	2.38438488390413
137	ebi-a-GCST90001604	finn-b-DM_RETINA_PROLIF	Proliferative diabetic retinopathy (DM_RETINA_PROLIF) || id:finn-b-DM_RETINA_PROLIF	T cell %lymphocyte || id:ebi-a-GCST90001604	TBNK	Inverse variance weighted	2	-0.00467377542954616	0.072359586653378	0.948499679668141	0.992883491073054	-0.146498565270167	0.137151014411075	0.995337129662904	0.863726971548727	1.14700134917542
138	ebi-a-GCST90001647	finn-b-DM_RETINA_PROLIF	Proliferative diabetic retinopathy (DM_RETINA_PROLIF) || id:finn-b-DM_RETINA_PROLIF	Natural Killer %lymphocyte || id:ebi-a-GCST90001647	TBNK	MR Egger	4	-0.0647039664872731	0.0967290159769107	0.572420497773146	0.977706449115568	-0.254292837802018	0.124884904827472	0.937344907814649	0.775464683420204	1.13301804065518
139	ebi-a-GCST90001647	finn-b-DM_RETINA_PROLIF	Proliferative diabetic retinopathy (DM_RETINA_PROLIF) || id:finn-b-DM_RETINA_PROLIF	Natural Killer %lymphocyte || id:ebi-a-GCST90001647	TBNK	Weighted median	4	-0.0431320955532989	0.045320454044097	0.341242215692984	0.996834577754932	-0.131960185479729	0.0456959943731311	0.957784862588991	0.876375886870282	1.04675614282436
140	ebi-a-GCST90001647	finn-b-DM_RETINA_PROLIF	Proliferative diabetic retinopathy (DM_RETINA_PROLIF) || id:finn-b-DM_RETINA_PROLIF	Natural Killer %lymphocyte || id:ebi-a-GCST90001647	TBNK	Inverse variance weighted	4	-0.0311882932519588	0.0512643108883685	0.542934027065179	0.992883491073054	-0.131666342593161	0.0692897560892435	0.969293044552661	0.876633441529047	1.07174670929666
141	ebi-a-GCST90001647	finn-b-DM_RETINA_PROLIF	Proliferative diabetic retinopathy (DM_RETINA_PROLIF) || id:finn-b-DM_RETINA_PROLIF	Natural Killer %lymphocyte || id:ebi-a-GCST90001647	TBNK	Simple mode	4	-0.0375459285815561	0.0473044517568622	0.485349365950071	0.974948502854507	-0.130262654025006	0.0551707968618937	0.963150180583335	0.877864825907284	1.05672108390829
142	ebi-a-GCST90001647	finn-b-DM_RETINA_PROLIF	Proliferative diabetic retinopathy (DM_RETINA_PROLIF) || id:finn-b-DM_RETINA_PROLIF	Natural Killer %lymphocyte || id:ebi-a-GCST90001647	TBNK	Weighted mode	4	-0.0394367853495837	0.0401059380254236	0.397958969259673	0.998964016736356	-0.118044423879414	0.0391708531802465	0.961330722255398	0.88865657416524	1.03994814692075
143	ebi-a-GCST90001721	finn-b-DM_RETINA_PROLIF	Proliferative diabetic retinopathy (DM_RETINA_PROLIF) || id:finn-b-DM_RETINA_PROLIF	CD19 on CD20- B cell || id:ebi-a-GCST90001721	B cell	Wald ratio	1	0.0370664023785927	0.0549058473736373	0.499618426043149	0.941691762810136	-0.0705490584737364	0.144681863230922	1.03776192841078	0.931882021694699	1.15567185006997
144	ebi-a-GCST90001739	finn-b-DM_RETINA_PROLIF	Proliferative diabetic retinopathy (DM_RETINA_PROLIF) || id:finn-b-DM_RETINA_PROLIF	CD19 on Plasma Blast-Plasma Cell || id:ebi-a-GCST90001739	B cell	Wald ratio	1	0.0428309665597801	0.0634448007329363	0.499618426043149	0.941691762810136	-0.0815208428767751	0.167182775996335	1.04376144934989	0.921713498492807	1.1819702813623
145	ebi-a-GCST90001804	finn-b-DM_RETINA_PROLIF	Proliferative diabetic retinopathy (DM_RETINA_PROLIF) || id:finn-b-DM_RETINA_PROLIF	CD27 on IgD- CD38dim B cell || id:ebi-a-GCST90001804	B cell	MR Egger	9	0.0386377467164303	0.0444067012909327	0.413091676699366	0.977706449115568	-0.0483993878137978	0.125674881246658	1.03939389159327	0.952753193065391	1.1339134518201
146	ebi-a-GCST90001804	finn-b-DM_RETINA_PROLIF	Proliferative diabetic retinopathy (DM_RETINA_PROLIF) || id:finn-b-DM_RETINA_PROLIF	CD27 on IgD- CD38dim B cell || id:ebi-a-GCST90001804	B cell	Weighted median	9	-0.00703645762070249	0.0270179134314463	0.794526896746119	0.996834577754932	-0.0599915679463372	0.0459186527049322	0.992988240284682	0.941772474626813	1.04698923775022
147	ebi-a-GCST90001804	finn-b-DM_RETINA_PROLIF	Proliferative diabetic retinopathy (DM_RETINA_PROLIF) || id:finn-b-DM_RETINA_PROLIF	CD27 on IgD- CD38dim B cell || id:ebi-a-GCST90001804	B cell	Inverse variance weighted	9	-0.0115292078090526	0.0231579774763687	0.618589505697315	0.992883491073054	-0.0569188436627352	0.03386042804463	0.988536998826347	0.944670732272193	1.03444021780812
148	ebi-a-GCST90001804	finn-b-DM_RETINA_PROLIF	Proliferative diabetic retinopathy (DM_RETINA_PROLIF) || id:finn-b-DM_RETINA_PROLIF	CD27 on IgD- CD38dim B cell || id:ebi-a-GCST90001804	B cell	Simple mode	9	-0.0469279722738827	0.0502977039085921	0.378116904737934	0.974948502854507	-0.145511471934723	0.0516555273869579	0.954156120811096	0.864579971612064	1.05301294590916
149	ebi-a-GCST90001804	finn-b-DM_RETINA_PROLIF	Proliferative diabetic retinopathy (DM_RETINA_PROLIF) || id:finn-b-DM_RETINA_PROLIF	CD27 on IgD- CD38dim B cell || id:ebi-a-GCST90001804	B cell	Weighted mode	9	-0.00593065860193631	0.0293273854141836	0.844790646314286	0.998964016736356	-0.0634123340137362	0.0515510168098636	0.994086893039052	0.93855639516626	1.05290290066904
150	ebi-a-GCST90001753	finn-b-DM_RETINA_PROLIF	Proliferative diabetic retinopathy (DM_RETINA_PROLIF) || id:finn-b-DM_RETINA_PROLIF	CD20 on IgD- CD24- B cell || id:ebi-a-GCST90001753	B cell	MR Egger	4	4.38544907582272	1.35105930754174	0.0832336315132762	0.977706449115568	1.73737283304091	7.03352531860454	80.2742643510004	5.68239519462048	1134.02135831643
151	ebi-a-GCST90001753	finn-b-DM_RETINA_PROLIF	Proliferative diabetic retinopathy (DM_RETINA_PROLIF) || id:finn-b-DM_RETINA_PROLIF	CD20 on IgD- CD24- B cell || id:ebi-a-GCST90001753	B cell	Weighted median	4	-0.066615678636487	0.0912858191612721	0.46554400275432	0.996834577754932	-0.24553588419258	0.112304526919606	0.93555468590608	0.782285211617653	1.11885352978987
152	ebi-a-GCST90001753	finn-b-DM_RETINA_PROLIF	Proliferative diabetic retinopathy (DM_RETINA_PROLIF) || id:finn-b-DM_RETINA_PROLIF	CD20 on IgD- CD24- B cell || id:ebi-a-GCST90001753	B cell	Inverse variance weighted	4	-0.170316194839509	0.157707013238823	0.280163017599021	0.992883491073054	-0.479421940787602	0.138789551108585	0.843398096305113	0.619141188650171	1.1488822935555
153	ebi-a-GCST90001753	finn-b-DM_RETINA_PROLIF	Proliferative diabetic retinopathy (DM_RETINA_PROLIF) || id:finn-b-DM_RETINA_PROLIF	CD20 on IgD- CD24- B cell || id:ebi-a-GCST90001753	B cell	Simple mode	4	-0.0322205813723568	0.189275658811891	0.875661226093604	0.974948502854507	-0.403200872643663	0.338759709898949	0.96829297112835	0.668177867187611	1.40320612815706
154	ebi-a-GCST90001753	finn-b-DM_RETINA_PROLIF	Proliferative diabetic retinopathy (DM_RETINA_PROLIF) || id:finn-b-DM_RETINA_PROLIF	CD20 on IgD- CD24- B cell || id:ebi-a-GCST90001753	B cell	Weighted mode	4	-0.0351742995463085	0.086064246680648	0.710184950844526	0.998964016736356	-0.203860223040378	0.133511623947762	0.965437126338454	0.815576362004682	1.14283455030701
155	ebi-a-GCST90001689	finn-b-DM_RETINA_PROLIF	Proliferative diabetic retinopathy (DM_RETINA_PROLIF) || id:finn-b-DM_RETINA_PROLIF	CD28+ CD45RA+ CD8+ T cell %CD8+ T cell || id:ebi-a-GCST90001689	Treg	MR Egger	13	-0.000686854525348425	0.00363843430184418	0.853705017714125	0.981047703189593	-0.00781818575696303	0.00644447670626618	0.999313381305224	0.99221229676623	1.00646528702613
156	ebi-a-GCST90001689	finn-b-DM_RETINA_PROLIF	Proliferative diabetic retinopathy (DM_RETINA_PROLIF) || id:finn-b-DM_RETINA_PROLIF	CD28+ CD45RA+ CD8+ T cell %CD8+ T cell || id:ebi-a-GCST90001689	Treg	Weighted median	13	0.000730839845905134	0.00408625744749926	0.85805304312447	0.996834577754932	-0.00727822475119341	0.00873990444300368	1.00073110697442	0.992748197385627	1.008778208919
157	ebi-a-GCST90001689	finn-b-DM_RETINA_PROLIF	Proliferative diabetic retinopathy (DM_RETINA_PROLIF) || id:finn-b-DM_RETINA_PROLIF	CD28+ CD45RA+ CD8+ T cell %CD8+ T cell || id:ebi-a-GCST90001689	Treg	Inverse variance weighted	13	-0.00135564242373229	0.00314869529899159	0.666802148632257	0.992883491073054	-0.0075270852097558	0.00481580036229123	0.998645276044373	0.992501172352645	1.00482741496591
158	ebi-a-GCST90001689	finn-b-DM_RETINA_PROLIF	Proliferative diabetic retinopathy (DM_RETINA_PROLIF) || id:finn-b-DM_RETINA_PROLIF	CD28+ CD45RA+ CD8+ T cell %CD8+ T cell || id:ebi-a-GCST90001689	Treg	Simple mode	13	-0.00289970935301564	0.00589795942436691	0.631839344493272	0.974948502854507	-0.0144597098247748	0.0086602911187435	0.997104490743483	0.98564432971515	1.00869789992923
159	ebi-a-GCST90001689	finn-b-DM_RETINA_PROLIF	Proliferative diabetic retinopathy (DM_RETINA_PROLIF) || id:finn-b-DM_RETINA_PROLIF	CD28+ CD45RA+ CD8+ T cell %CD8+ T cell || id:ebi-a-GCST90001689	Treg	Weighted mode	13	-0.00115894324950644	0.00348554155031505	0.745247985674173	0.998964016736356	-0.00799060468812394	0.00567271818911106	0.998841728065857	0.992041235330076	1.00568883852256
160	ebi-a-GCST90001552	finn-b-DM_RETINA_PROLIF	Proliferative diabetic retinopathy (DM_RETINA_PROLIF) || id:finn-b-DM_RETINA_PROLIF	Naive CD8+ T cell %CD8+ T cell || id:ebi-a-GCST90001552	Maturation stages of T cell	Inverse variance weighted	2	0.00104491987329349	0.00420341549337914	0.803679266769625	0.992883491073054	-0.00719377449372962	0.00928361424031661	1.00104546599226	0.992832038766657	1.00932684064922
161	ebi-a-GCST90001888	finn-b-DM_RETINA_PROLIF	Proliferative diabetic retinopathy (DM_RETINA_PROLIF) || id:finn-b-DM_RETINA_PROLIF	CD28 on CD39+ secreting CD4 regulatory T cell || id:ebi-a-GCST90001888	Treg	MR Egger	4	0.0184889149847903	0.0809864824542237	0.84063329376223	0.977706449115568	-0.140244590625488	0.177222420595069	1.01866089323549	0.869145624526609	1.19389661079237
162	ebi-a-GCST90001888	finn-b-DM_RETINA_PROLIF	Proliferative diabetic retinopathy (DM_RETINA_PROLIF) || id:finn-b-DM_RETINA_PROLIF	CD28 on CD39+ secreting CD4 regulatory T cell || id:ebi-a-GCST90001888	Treg	Weighted median	4	-0.032690663301709	0.0379634215520404	0.389177732341505	0.996834577754932	-0.107098969543708	0.0417176429402902	0.96783790106879	0.898436750714811	1.04260005170089
163	ebi-a-GCST90001888	finn-b-DM_RETINA_PROLIF	Proliferative diabetic retinopathy (DM_RETINA_PROLIF) || id:finn-b-DM_RETINA_PROLIF	CD28 on CD39+ secreting CD4 regulatory T cell || id:ebi-a-GCST90001888	Treg	Inverse variance weighted	4	-0.0322783213277107	0.0363446701107672	0.374477790315887	0.992883491073054	-0.103513874744814	0.0389572320893931	0.968237063549494	0.901663512303924	1.03972601578997
164	ebi-a-GCST90001888	finn-b-DM_RETINA_PROLIF	Proliferative diabetic retinopathy (DM_RETINA_PROLIF) || id:finn-b-DM_RETINA_PROLIF	CD28 on CD39+ secreting CD4 regulatory T cell || id:ebi-a-GCST90001888	Treg	Simple mode	4	-0.0945684668620952	0.0667516892577597	0.251553083735031	0.974948502854507	-0.225401777807304	0.0362648440831138	0.909765443708449	0.798195457105679	1.03693043501806
165	ebi-a-GCST90001888	finn-b-DM_RETINA_PROLIF	Proliferative diabetic retinopathy (DM_RETINA_PROLIF) || id:finn-b-DM_RETINA_PROLIF	CD28 on CD39+ secreting CD4 regulatory T cell || id:ebi-a-GCST90001888	Treg	Weighted mode	4	-0.0263091289666069	0.0361915683555368	0.519851801221428	0.998964016736356	-0.097244602943459	0.0446263450102452	0.974033940958653	0.907334042410415	1.04563707939253
166	ebi-a-GCST90002121	finn-b-DM_RETINA_PROLIF	Proliferative diabetic retinopathy (DM_RETINA_PROLIF) || id:finn-b-DM_RETINA_PROLIF	CD8 on CD39+ CD8+ T cell || id:ebi-a-GCST90002121	Treg	MR Egger	4	0.0418030191562348	0.524928855855289	0.943778200954584	0.990298655264086	-0.987057538320131	1.0706635766326	1.04268906874796	0.372671651345886	2.91731471970063
167	ebi-a-GCST90002121	finn-b-DM_RETINA_PROLIF	Proliferative diabetic retinopathy (DM_RETINA_PROLIF) || id:finn-b-DM_RETINA_PROLIF	CD8 on CD39+ CD8+ T cell || id:ebi-a-GCST90002121	Treg	Weighted median	4	0.0144116848147639	0.0597060728550852	0.809262780526435	0.996834577754932	-0.102612217981203	0.131435587610731	1.01451603382343	0.902476869937897	1.14046444531665
168	ebi-a-GCST90002121	finn-b-DM_RETINA_PROLIF	Proliferative diabetic retinopathy (DM_RETINA_PROLIF) || id:finn-b-DM_RETINA_PROLIF	CD8 on CD39+ CD8+ T cell || id:ebi-a-GCST90002121	Treg	Inverse variance weighted	4	0.0723917856963197	0.0906445318493768	0.424502790675399	0.992883491073054	-0.105271496728459	0.250055068121098	1.07507646114453	0.900080120602503	1.28409612750182
169	ebi-a-GCST90002121	finn-b-DM_RETINA_PROLIF	Proliferative diabetic retinopathy (DM_RETINA_PROLIF) || id:finn-b-DM_RETINA_PROLIF	CD8 on CD39+ CD8+ T cell || id:ebi-a-GCST90002121	Treg	Simple mode	4	0.0447169545578004	0.0651332586009202	0.541674495948395	0.974948502854507	-0.0829442323000031	0.172378141415604	1.04573182838772	0.920402474517984	1.18812702831532
170	ebi-a-GCST90002121	finn-b-DM_RETINA_PROLIF	Proliferative diabetic retinopathy (DM_RETINA_PROLIF) || id:finn-b-DM_RETINA_PROLIF	CD8 on CD39+ CD8+ T cell || id:ebi-a-GCST90002121	Treg	Weighted mode	4	0.0180330881255053	0.0530963996377924	0.756522757722027	0.998964016736356	-0.0860358551645678	0.122102031415578	1.0181966660515	0.917561331317803	1.12986937807138
171	ebi-a-GCST90001562	finn-b-DM_RETINA_PROLIF	Proliferative diabetic retinopathy (DM_RETINA_PROLIF) || id:finn-b-DM_RETINA_PROLIF	CD45RA+ CD8+ T cell %T cell || id:ebi-a-GCST90001562	Maturation stages of T cell	MR Egger	6	-0.00605206502605254	0.0207891221359094	0.785433441601954	0.977706449115568	-0.0467987444124349	0.0346946143603298	0.993966211829992	0.954279432333546	1.03530349369863
172	ebi-a-GCST90001562	finn-b-DM_RETINA_PROLIF	Proliferative diabetic retinopathy (DM_RETINA_PROLIF) || id:finn-b-DM_RETINA_PROLIF	CD45RA+ CD8+ T cell %T cell || id:ebi-a-GCST90001562	Maturation stages of T cell	Weighted median	6	0.00668412127682867	0.0138941701753562	0.630464046587118	0.996834577754932	-0.0205484522668695	0.0339166948205268	1.00670650987034	0.979661228517276	1.03449842406156
173	ebi-a-GCST90001562	finn-b-DM_RETINA_PROLIF	Proliferative diabetic retinopathy (DM_RETINA_PROLIF) || id:finn-b-DM_RETINA_PROLIF	CD45RA+ CD8+ T cell %T cell || id:ebi-a-GCST90001562	Maturation stages of T cell	Inverse variance weighted	6	0.0056724438022814	0.0185399078754852	0.759636186233607	0.992883491073054	-0.0306657756336696	0.0420106632382324	1.00568856257482	0.969799649589227	1.04290559944233
174	ebi-a-GCST90001562	finn-b-DM_RETINA_PROLIF	Proliferative diabetic retinopathy (DM_RETINA_PROLIF) || id:finn-b-DM_RETINA_PROLIF	CD45RA+ CD8+ T cell %T cell || id:ebi-a-GCST90001562	Maturation stages of T cell	Simple mode	6	-0.0193942682839034	0.0205091073507234	0.387753025660417	0.974948502854507	-0.0595921186913214	0.0208035821235145	0.980792590590361	0.942148740084673	1.0210214850688
175	ebi-a-GCST90001562	finn-b-DM_RETINA_PROLIF	Proliferative diabetic retinopathy (DM_RETINA_PROLIF) || id:finn-b-DM_RETINA_PROLIF	CD45RA+ CD8+ T cell %T cell || id:ebi-a-GCST90001562	Maturation stages of T cell	Weighted mode	6	0.00492276187815432	0.011517242822671	0.686851736571663	0.998964016736356	-0.0176510340542808	0.0274965578105894	1.0049348985776	0.982503832921189	1.02787807695013
176	ebi-a-GCST90001501	finn-b-DM_RETINA_PROLIF	Proliferative diabetic retinopathy (DM_RETINA_PROLIF) || id:finn-b-DM_RETINA_PROLIF	Activated & secreting CD4 regulatory T cell Absolute Count || id:ebi-a-GCST90001501	Treg	MR Egger	4	-0.0538047634850947	0.074366923627453	0.544547728700415	0.977706449115568	-0.199563933794903	0.0919544068247132	0.947617097902332	0.819087851744145	1.09631483646682
177	ebi-a-GCST90001501	finn-b-DM_RETINA_PROLIF	Proliferative diabetic retinopathy (DM_RETINA_PROLIF) || id:finn-b-DM_RETINA_PROLIF	Activated & secreting CD4 regulatory T cell Absolute Count || id:ebi-a-GCST90001501	Treg	Weighted median	4	0.0318908598864701	0.0224428024360965	0.155321453561003	0.996834577754932	-0.0120970328882791	0.0758787526612194	1.03240482237659	0.98797584206119	1.07883176074707
178	ebi-a-GCST90001501	finn-b-DM_RETINA_PROLIF	Proliferative diabetic retinopathy (DM_RETINA_PROLIF) || id:finn-b-DM_RETINA_PROLIF	Activated & secreting CD4 regulatory T cell Absolute Count || id:ebi-a-GCST90001501	Treg	Inverse variance weighted	4	0.0182852643677669	0.0187096812566492	0.328412905748419	0.992883491073054	-0.0183857108952656	0.0549562396307994	1.01845346343837	0.981782275197292	1.05649438107973
179	ebi-a-GCST90001501	finn-b-DM_RETINA_PROLIF	Proliferative diabetic retinopathy (DM_RETINA_PROLIF) || id:finn-b-DM_RETINA_PROLIF	Activated & secreting CD4 regulatory T cell Absolute Count || id:ebi-a-GCST90001501	Treg	Simple mode	4	0.0309483998428166	0.0324412050757286	0.410470579473312	0.974948502854507	-0.0326363621056114	0.0945331617912446	1.03143228044557	0.967890457251366	1.09914561216597
180	ebi-a-GCST90001501	finn-b-DM_RETINA_PROLIF	Proliferative diabetic retinopathy (DM_RETINA_PROLIF) || id:finn-b-DM_RETINA_PROLIF	Activated & secreting CD4 regulatory T cell Absolute Count || id:ebi-a-GCST90001501	Treg	Weighted mode	4	0.0320688974555607	0.0257108039888308	0.300791197703948	0.998964016736356	-0.0183242783625477	0.082462073273669	1.03258864558472	0.981842590421675	1.08595748584563
181	ebi-a-GCST90001884	finn-b-DM_RETINA_PROLIF	Proliferative diabetic retinopathy (DM_RETINA_PROLIF) || id:finn-b-DM_RETINA_PROLIF	CD16-CD56 on Natural Killer || id:ebi-a-GCST90001884	TBNK	MR Egger	9	0.0511218578801483	0.100709866910302	0.627322200320516	0.977706449115568	-0.146269481264044	0.248513197024341	1.05245113493368	0.863924860249269	1.28211774239672
182	ebi-a-GCST90001884	finn-b-DM_RETINA_PROLIF	Proliferative diabetic retinopathy (DM_RETINA_PROLIF) || id:finn-b-DM_RETINA_PROLIF	CD16-CD56 on Natural Killer || id:ebi-a-GCST90001884	TBNK	Weighted median	9	-0.0892481569934514	0.0397365787806804	0.0247043285986365	0.627489946405368	-0.167131851403585	-0.0113644625833178	0.914618576414073	0.8460880460859	0.988699868993039
183	ebi-a-GCST90001884	finn-b-DM_RETINA_PROLIF	Proliferative diabetic retinopathy (DM_RETINA_PROLIF) || id:finn-b-DM_RETINA_PROLIF	CD16-CD56 on Natural Killer || id:ebi-a-GCST90001884	TBNK	Inverse variance weighted	9	-0.0281505701656867	0.0422604485672294	0.505333794426051	0.992883491073054	-0.110981049357456	0.054679909026083	0.972241965145883	0.89495570875406	1.05620247968103
184	ebi-a-GCST90001884	finn-b-DM_RETINA_PROLIF	Proliferative diabetic retinopathy (DM_RETINA_PROLIF) || id:finn-b-DM_RETINA_PROLIF	CD16-CD56 on Natural Killer || id:ebi-a-GCST90001884	TBNK	Simple mode	9	-0.0732876160309838	0.0538590719362304	0.210693321297735	0.974948502854507	-0.178851397025995	0.0322761649640277	0.929333500370652	0.836230156452524	1.03280268984201
185	ebi-a-GCST90001884	finn-b-DM_RETINA_PROLIF	Proliferative diabetic retinopathy (DM_RETINA_PROLIF) || id:finn-b-DM_RETINA_PROLIF	CD16-CD56 on Natural Killer || id:ebi-a-GCST90001884	TBNK	Weighted mode	9	-0.0811985170902743	0.0411877924890275	0.0841583391607356	0.998964016736356	-0.161926590368768	-0.000470443811780338	0.922010638406493	0.850503637407001	0.999529666829559
186	ebi-a-GCST90001489	finn-b-DM_RETINA_PROLIF	Proliferative diabetic retinopathy (DM_RETINA_PROLIF) || id:finn-b-DM_RETINA_PROLIF	CD39+ activated CD4 regulatory T cell Absolute Count || id:ebi-a-GCST90001489	Treg	MR Egger	4	0.00737419283480595	0.13286564553888	0.960784965603258	0.990298655264086	-0.253042472421399	0.267790858091011	1.00740144915137	0.776434904052986	1.30707374752827
187	ebi-a-GCST90001489	finn-b-DM_RETINA_PROLIF	Proliferative diabetic retinopathy (DM_RETINA_PROLIF) || id:finn-b-DM_RETINA_PROLIF	CD39+ activated CD4 regulatory T cell Absolute Count || id:ebi-a-GCST90001489	Treg	Weighted median	4	-0.0473136002148937	0.0390850462891939	0.226075791087854	0.996834577754932	-0.123920290941714	0.0292930905119262	0.953788242487463	0.883450257064343	1.02972635327568
188	ebi-a-GCST90001489	finn-b-DM_RETINA_PROLIF	Proliferative diabetic retinopathy (DM_RETINA_PROLIF) || id:finn-b-DM_RETINA_PROLIF	CD39+ activated CD4 regulatory T cell Absolute Count || id:ebi-a-GCST90001489	Treg	Inverse variance weighted	4	-0.0554009153349907	0.0351786922038009	0.115292700271945	0.992883491073054	-0.12435115205444	0.013549321384459	0.946105763598913	0.883069694694196	1.01364152942091
189	ebi-a-GCST90001489	finn-b-DM_RETINA_PROLIF	Proliferative diabetic retinopathy (DM_RETINA_PROLIF) || id:finn-b-DM_RETINA_PROLIF	CD39+ activated CD4 regulatory T cell Absolute Count || id:ebi-a-GCST90001489	Treg	Simple mode	4	-0.0483188234718133	0.0507961958581207	0.411664408411236	0.974948502854507	-0.14787936735373	0.0512417204101031	0.952829954091523	0.862535158565069	1.05257729194997
190	ebi-a-GCST90001489	finn-b-DM_RETINA_PROLIF	Proliferative diabetic retinopathy (DM_RETINA_PROLIF) || id:finn-b-DM_RETINA_PROLIF	CD39+ activated CD4 regulatory T cell Absolute Count || id:ebi-a-GCST90001489	Treg	Weighted mode	4	-0.0459310384322969	0.0413267590716194	0.347448887238314	0.998964016736356	-0.126931486212671	0.0350694093480771	0.955107825652647	0.880794017063885	1.03569159298316
191	ebi-a-GCST90001495	finn-b-DM_RETINA_PROLIF	Proliferative diabetic retinopathy (DM_RETINA_PROLIF) || id:finn-b-DM_RETINA_PROLIF	CD39+ secreting CD4 regulatory T cell Absolute Count || id:ebi-a-GCST90001495	Treg	MR Egger	5	0.00908239193090396	0.0275632712871974	0.763435436261213	0.977706449115568	-0.044941619792003	0.0631064036538109	1.00912376200405	0.956053294794104	1.0651401680076
192	ebi-a-GCST90001495	finn-b-DM_RETINA_PROLIF	Proliferative diabetic retinopathy (DM_RETINA_PROLIF) || id:finn-b-DM_RETINA_PROLIF	CD39+ secreting CD4 regulatory T cell Absolute Count || id:ebi-a-GCST90001495	Treg	Weighted median	5	-0.0178428045238164	0.0166009767134911	0.282462264045629	0.996834577754932	-0.0503807188822589	0.0146951098346262	0.982315435764912	0.950867342427561	1.01480361380223
193	ebi-a-GCST90001495	finn-b-DM_RETINA_PROLIF	Proliferative diabetic retinopathy (DM_RETINA_PROLIF) || id:finn-b-DM_RETINA_PROLIF	CD39+ secreting CD4 regulatory T cell Absolute Count || id:ebi-a-GCST90001495	Treg	Inverse variance weighted	5	-0.0190567499518593	0.0151057378796185	0.207108223206041	0.992883491073054	-0.0486639961959115	0.0105504962921929	0.981123681941176	0.952501119936223	1.01060634903008
194	ebi-a-GCST90001495	finn-b-DM_RETINA_PROLIF	Proliferative diabetic retinopathy (DM_RETINA_PROLIF) || id:finn-b-DM_RETINA_PROLIF	CD39+ secreting CD4 regulatory T cell Absolute Count || id:ebi-a-GCST90001495	Treg	Simple mode	5	-0.0421764404558181	0.0309139084042352	0.244184653689996	0.974948502854507	-0.102767700928119	0.018414820016483	0.958700612075852	0.902336561082735	1.01858541838508
195	ebi-a-GCST90001495	finn-b-DM_RETINA_PROLIF	Proliferative diabetic retinopathy (DM_RETINA_PROLIF) || id:finn-b-DM_RETINA_PROLIF	CD39+ secreting CD4 regulatory T cell Absolute Count || id:ebi-a-GCST90001495	Treg	Weighted mode	5	-0.010337693394958	0.0165656095697114	0.566423304220424	0.998964016736356	-0.0428062881515923	0.0221309013616763	0.98971555690435	0.95809696682664	1.02237760633233
196	ebi-a-GCST90001491	finn-b-DM_RETINA_PROLIF	Proliferative diabetic retinopathy (DM_RETINA_PROLIF) || id:finn-b-DM_RETINA_PROLIF	CD39+ activated CD4 regulatory T cell %CD4 regulatory T cell || id:ebi-a-GCST90001491	Treg	MR Egger	6	-0.00390968628827798	0.0278426204454757	0.895114713717851	0.99013996226183	-0.0584812223614103	0.0506618497848544	0.996097946584539	0.943195951226074	1.05196711022789
197	ebi-a-GCST90001491	finn-b-DM_RETINA_PROLIF	Proliferative diabetic retinopathy (DM_RETINA_PROLIF) || id:finn-b-DM_RETINA_PROLIF	CD39+ activated CD4 regulatory T cell %CD4 regulatory T cell || id:ebi-a-GCST90001491	Treg	Weighted median	6	-0.0160014460877306	0.0168186185932273	0.341394953222972	0.996834577754932	-0.0489659385304561	0.0169630463549949	0.984125896921871	0.952213562939413	1.01710773579256
198	ebi-a-GCST90001491	finn-b-DM_RETINA_PROLIF	Proliferative diabetic retinopathy (DM_RETINA_PROLIF) || id:finn-b-DM_RETINA_PROLIF	CD39+ activated CD4 regulatory T cell %CD4 regulatory T cell || id:ebi-a-GCST90001491	Treg	Inverse variance weighted	6	-0.0152333483956077	0.0161579752416519	0.345795580986678	0.992883491073054	-0.0469029798692455	0.0164362830780301	0.984882092130775	0.954179967764949	1.01657210187716
199	ebi-a-GCST90001491	finn-b-DM_RETINA_PROLIF	Proliferative diabetic retinopathy (DM_RETINA_PROLIF) || id:finn-b-DM_RETINA_PROLIF	CD39+ activated CD4 regulatory T cell %CD4 regulatory T cell || id:ebi-a-GCST90001491	Treg	Simple mode	6	-0.0408675334525327	0.0334356002503092	0.276074068956706	0.974948502854507	-0.106401309943139	0.0246662430380734	0.95995628362042	0.899063772437881	1.02497297156526
200	ebi-a-GCST90001491	finn-b-DM_RETINA_PROLIF	Proliferative diabetic retinopathy (DM_RETINA_PROLIF) || id:finn-b-DM_RETINA_PROLIF	CD39+ activated CD4 regulatory T cell %CD4 regulatory T cell || id:ebi-a-GCST90001491	Treg	Weighted mode	6	-0.0135227159670594	0.0171229526799371	0.465463952878524	0.998964016736356	-0.0470837032197361	0.0200382712856173	0.986568305210066	0.954007540745467	1.02024038519078
201	ebi-a-GCST90002061	finn-b-DM_RETINA_PROLIF	Proliferative diabetic retinopathy (DM_RETINA_PROLIF) || id:finn-b-DM_RETINA_PROLIF	CD4 on CD39+ CD4+ T cell || id:ebi-a-GCST90002061	Treg	MR Egger	6	-0.0433702282640377	0.0628241571862315	0.527945936656515	0.977706449115568	-0.166505576349051	0.0797651198209762	0.957556809837846	0.846618095884261	1.083032654894
202	ebi-a-GCST90002061	finn-b-DM_RETINA_PROLIF	Proliferative diabetic retinopathy (DM_RETINA_PROLIF) || id:finn-b-DM_RETINA_PROLIF	CD4 on CD39+ CD4+ T cell || id:ebi-a-GCST90002061	Treg	Weighted median	6	-0.0233565688130759	0.032566241107452	0.473249549547849	0.996834577754932	-0.0871864013836818	0.0404732637575299	0.976914084567211	0.916506241678338	1.04130346878831
203	ebi-a-GCST90002061	finn-b-DM_RETINA_PROLIF	Proliferative diabetic retinopathy (DM_RETINA_PROLIF) || id:finn-b-DM_RETINA_PROLIF	CD4 on CD39+ CD4+ T cell || id:ebi-a-GCST90002061	Treg	Inverse variance weighted	6	-0.0161896445685345	0.0287285449805283	0.57306817031999	0.992883491073054	-0.07249759273037	0.0401183035933011	0.983940703350272	0.930067985581999	1.04093391313067
204	ebi-a-GCST90002061	finn-b-DM_RETINA_PROLIF	Proliferative diabetic retinopathy (DM_RETINA_PROLIF) || id:finn-b-DM_RETINA_PROLIF	CD4 on CD39+ CD4+ T cell || id:ebi-a-GCST90002061	Treg	Simple mode	6	0.121088356367009	0.0653182315906967	0.122943222535415	0.974948502854507	-0.00693537755075643	0.249112090284775	1.12872463796995	0.993088616678406	1.28288582404823
205	ebi-a-GCST90002061	finn-b-DM_RETINA_PROLIF	Proliferative diabetic retinopathy (DM_RETINA_PROLIF) || id:finn-b-DM_RETINA_PROLIF	CD4 on CD39+ CD4+ T cell || id:ebi-a-GCST90002061	Treg	Weighted mode	6	-0.0249933369992524	0.0332568882983645	0.486184648962204	0.998964016736356	-0.0901768380640469	0.040190164065542	0.975316410540655	0.913769581739002	1.04100871782095
206	ebi-a-GCST90002009	finn-b-DM_RETINA_PROLIF	Proliferative diabetic retinopathy (DM_RETINA_PROLIF) || id:finn-b-DM_RETINA_PROLIF	HLA DR on CD14- CD16- || id:ebi-a-GCST90002009	Monocyte	MR Egger	4	-0.0267397413625193	0.191576300500459	0.901781015498307	0.99013996226183	-0.402229290343419	0.348749807618381	0.973614600162789	0.6688273724496	1.4172945496808
207	ebi-a-GCST90002009	finn-b-DM_RETINA_PROLIF	Proliferative diabetic retinopathy (DM_RETINA_PROLIF) || id:finn-b-DM_RETINA_PROLIF	HLA DR on CD14- CD16- || id:ebi-a-GCST90002009	Monocyte	Weighted median	4	-0.275530819223612	0.0519545838309146	0.000000113726894647188	0.00000722165781009646	-0.377361803532205	-0.17369983491502	0.759169034733266	0.685667951926098	0.840549163306902
208	ebi-a-GCST90002009	finn-b-DM_RETINA_PROLIF	Proliferative diabetic retinopathy (DM_RETINA_PROLIF) || id:finn-b-DM_RETINA_PROLIF	HLA DR on CD14- CD16- || id:ebi-a-GCST90002009	Monocyte	Inverse variance weighted	4	-0.290066787281485	0.0563069914500854	0.000000258378898891463	0.000026664702365599	-0.400428490523652	-0.179705084039317	0.748213594757846	0.670032881776075	0.835516582255661
209	ebi-a-GCST90002009	finn-b-DM_RETINA_PROLIF	Proliferative diabetic retinopathy (DM_RETINA_PROLIF) || id:finn-b-DM_RETINA_PROLIF	HLA DR on CD14- CD16- || id:ebi-a-GCST90002009	Monocyte	Simple mode	4	-0.319585279343506	0.0705297434506886	0.0201129691529904	0.974948502854507	-0.457823576506856	-0.181346982180156	0.726450248534049	0.632659082287373	0.834145874721624
210	ebi-a-GCST90002009	finn-b-DM_RETINA_PROLIF	Proliferative diabetic retinopathy (DM_RETINA_PROLIF) || id:finn-b-DM_RETINA_PROLIF	HLA DR on CD14- CD16- || id:ebi-a-GCST90002009	Monocyte	Weighted mode	4	-0.270333477027268	0.0496706565794114	0.012180217551278	0.928132577407384	-0.367687963922914	-0.172978990131622	0.76312496725423	0.692333180917011	0.841155287220845
211	ebi-a-GCST90002052	finn-b-DM_RETINA_PROLIF	Proliferative diabetic retinopathy (DM_RETINA_PROLIF) || id:finn-b-DM_RETINA_PROLIF	CD45 on Immature Myeloid-Derived Suppressor Cells || id:ebi-a-GCST90002052	Myeloid cell	MR Egger	3	-0.0197069214645324	0.0784563905672912	0.843333041180096	0.977706449115568	-0.173481446976423	0.134067604047358	0.980485990599605	0.840732749151703	1.14347012023986
212	ebi-a-GCST90002052	finn-b-DM_RETINA_PROLIF	Proliferative diabetic retinopathy (DM_RETINA_PROLIF) || id:finn-b-DM_RETINA_PROLIF	CD45 on Immature Myeloid-Derived Suppressor Cells || id:ebi-a-GCST90002052	Myeloid cell	Weighted median	3	0.0368809293424997	0.028975990792582	0.203085490150816	0.996834577754932	-0.019912012610961	0.0936738712959605	1.0375694694037	0.980284922223112	1.09820153246595
213	ebi-a-GCST90002052	finn-b-DM_RETINA_PROLIF	Proliferative diabetic retinopathy (DM_RETINA_PROLIF) || id:finn-b-DM_RETINA_PROLIF	CD45 on Immature Myeloid-Derived Suppressor Cells || id:ebi-a-GCST90002052	Myeloid cell	Inverse variance weighted	3	0.0366603782018343	0.02841899382217	0.197052170961802	0.992883491073054	-0.0190408496896189	0.0923616060932876	1.037340657507	0.981139282189032	1.09676134596935
214	ebi-a-GCST90002052	finn-b-DM_RETINA_PROLIF	Proliferative diabetic retinopathy (DM_RETINA_PROLIF) || id:finn-b-DM_RETINA_PROLIF	CD45 on Immature Myeloid-Derived Suppressor Cells || id:ebi-a-GCST90002052	Myeloid cell	Simple mode	3	0.110312666390597	0.0609897762996544	0.212220973558422	0.974948502854507	-0.00922729515672581	0.22985262793792	1.11662714766358	0.990815145692833	1.25841454111748
215	ebi-a-GCST90002052	finn-b-DM_RETINA_PROLIF	Proliferative diabetic retinopathy (DM_RETINA_PROLIF) || id:finn-b-DM_RETINA_PROLIF	CD45 on Immature Myeloid-Derived Suppressor Cells || id:ebi-a-GCST90002052	Myeloid cell	Weighted mode	3	0.0275740052762895	0.0278420789362048	0.426373568873874	0.998964016736356	-0.0269964694386719	0.082144479991251	1.02795768658498	0.973364678041961	1.08561264780516
216	ebi-a-GCST90001670	finn-b-DM_RETINA_PROLIF	Proliferative diabetic retinopathy (DM_RETINA_PROLIF) || id:finn-b-DM_RETINA_PROLIF	CD39+ CD8+ T cell %T cell || id:ebi-a-GCST90001670	Treg	MR Egger	6	-0.239682838817673	0.234127741082024	0.363834919405837	0.977706449115568	-0.698573211338439	0.219207533703094	0.78687738845713	0.497294331768614	1.24508964794155
217	ebi-a-GCST90001670	finn-b-DM_RETINA_PROLIF	Proliferative diabetic retinopathy (DM_RETINA_PROLIF) || id:finn-b-DM_RETINA_PROLIF	CD39+ CD8+ T cell %T cell || id:ebi-a-GCST90001670	Treg	Weighted median	6	-0.0231310874890322	0.0435441164463353	0.595272987314756	0.996834577754932	-0.108477555723849	0.062215380745785	0.977134385284392	0.897199031573819	1.0641915264111
218	ebi-a-GCST90001670	finn-b-DM_RETINA_PROLIF	Proliferative diabetic retinopathy (DM_RETINA_PROLIF) || id:finn-b-DM_RETINA_PROLIF	CD39+ CD8+ T cell %T cell || id:ebi-a-GCST90001670	Treg	Inverse variance weighted	6	-0.0306544592386476	0.0354740829011901	0.387512764643946	0.992883491073054	-0.10018366172498	0.038874743247685	0.969810624287251	0.904671249294822	1.03964025353249
219	ebi-a-GCST90001670	finn-b-DM_RETINA_PROLIF	Proliferative diabetic retinopathy (DM_RETINA_PROLIF) || id:finn-b-DM_RETINA_PROLIF	CD39+ CD8+ T cell %T cell || id:ebi-a-GCST90001670	Treg	Simple mode	6	-0.0461710830692123	0.0623056380786401	0.491981642559141	0.974948502854507	-0.168290133703347	0.0759479675649222	0.95487858465656	0.845108604622437	1.07890643456775
220	ebi-a-GCST90001670	finn-b-DM_RETINA_PROLIF	Proliferative diabetic retinopathy (DM_RETINA_PROLIF) || id:finn-b-DM_RETINA_PROLIF	CD39+ CD8+ T cell %T cell || id:ebi-a-GCST90001670	Treg	Weighted mode	6	-0.0189525999621577	0.0458315971924077	0.696358941566282	0.998964016736356	-0.108782530459277	0.0708773305349615	0.981225871283963	0.896925450256355	1.07344953831089
221	ebi-a-GCST90001901	finn-b-DM_RETINA_PROLIF	Proliferative diabetic retinopathy (DM_RETINA_PROLIF) || id:finn-b-DM_RETINA_PROLIF	CD28 on CD39+ resting CD4 regulatory T cell || id:ebi-a-GCST90001901	Treg	Inverse variance weighted	2	0.0514986370658225	0.0699682338590291	0.461713154907393	0.992883491073054	-0.0856391012978745	0.188636375429519	1.05284775132897	0.917925449551814	1.20760175896605
222	ebi-a-GCST90001496	finn-b-DM_RETINA_PROLIF	Proliferative diabetic retinopathy (DM_RETINA_PROLIF) || id:finn-b-DM_RETINA_PROLIF	CD39+ secreting CD4 regulatory T cell %secreting CD4 regulatory T cell || id:ebi-a-GCST90001496	Treg	MR Egger	4	0.115700969514387	0.218513625379651	0.649363830622905	0.977706449115568	-0.312585736229729	0.543987675258504	1.12266011233598	0.731552905669872	1.72286340203397
223	ebi-a-GCST90001496	finn-b-DM_RETINA_PROLIF	Proliferative diabetic retinopathy (DM_RETINA_PROLIF) || id:finn-b-DM_RETINA_PROLIF	CD39+ secreting CD4 regulatory T cell %secreting CD4 regulatory T cell || id:ebi-a-GCST90001496	Treg	Weighted median	4	-0.0288665500028781	0.0389525470079766	0.458651216397763	0.996834577754932	-0.105213542138512	0.0474804421327562	0.971546108641307	0.900132285888406	1.04862569203866
224	ebi-a-GCST90001496	finn-b-DM_RETINA_PROLIF	Proliferative diabetic retinopathy (DM_RETINA_PROLIF) || id:finn-b-DM_RETINA_PROLIF	CD39+ secreting CD4 regulatory T cell %secreting CD4 regulatory T cell || id:ebi-a-GCST90001496	Treg	Inverse variance weighted	4	-0.0263018391653825	0.0356514249515559	0.460666375211367	0.992883491073054	-0.096178632070432	0.043574953739667	0.974041041498349	0.908301749754018	1.04453828342853
225	ebi-a-GCST90001496	finn-b-DM_RETINA_PROLIF	Proliferative diabetic retinopathy (DM_RETINA_PROLIF) || id:finn-b-DM_RETINA_PROLIF	CD39+ secreting CD4 regulatory T cell %secreting CD4 regulatory T cell || id:ebi-a-GCST90001496	Treg	Simple mode	4	0.0331643511504049	0.0682314921330162	0.660219005145881	0.974948502854507	-0.100569373430307	0.166898075731117	1.03372041842097	0.904322374291408	1.18163382200702
226	ebi-a-GCST90001496	finn-b-DM_RETINA_PROLIF	Proliferative diabetic retinopathy (DM_RETINA_PROLIF) || id:finn-b-DM_RETINA_PROLIF	CD39+ secreting CD4 regulatory T cell %secreting CD4 regulatory T cell || id:ebi-a-GCST90001496	Treg	Weighted mode	4	-0.0396086445458941	0.0399045440960642	0.394079755015707	0.998964016736356	-0.11782155097418	0.0386042618823916	0.961165522926001	0.888854653710141	1.039359088244
227	ebi-a-GCST90001497	finn-b-DM_RETINA_PROLIF	Proliferative diabetic retinopathy (DM_RETINA_PROLIF) || id:finn-b-DM_RETINA_PROLIF	CD39+ secreting CD4 regulatory T cell %CD4 regulatory T cell || id:ebi-a-GCST90001497	Treg	MR Egger	4	0.103675349439472	0.215862625680693	0.678426589814488	0.977706449115568	-0.319415396894687	0.526766095773631	1.10924028097443	0.726573670164502	1.69344699850968
228	ebi-a-GCST90001497	finn-b-DM_RETINA_PROLIF	Proliferative diabetic retinopathy (DM_RETINA_PROLIF) || id:finn-b-DM_RETINA_PROLIF	CD39+ secreting CD4 regulatory T cell %CD4 regulatory T cell || id:ebi-a-GCST90001497	Treg	Weighted median	4	-0.0300248890101636	0.03966878940133	0.449116084099767	0.996834577754932	-0.10777571623677	0.0477259382164431	0.970421380420335	0.897828942304202	1.04888315714135
229	ebi-a-GCST90001497	finn-b-DM_RETINA_PROLIF	Proliferative diabetic retinopathy (DM_RETINA_PROLIF) || id:finn-b-DM_RETINA_PROLIF	CD39+ secreting CD4 regulatory T cell %CD4 regulatory T cell || id:ebi-a-GCST90001497	Treg	Inverse variance weighted	4	-0.0269161438588872	0.0362329568819921	0.457564280833586	0.992883491073054	-0.0979327393475917	0.0441004516298174	0.973442867264322	0.906709887601576	1.04508733034151
230	ebi-a-GCST90001497	finn-b-DM_RETINA_PROLIF	Proliferative diabetic retinopathy (DM_RETINA_PROLIF) || id:finn-b-DM_RETINA_PROLIF	CD39+ secreting CD4 regulatory T cell %CD4 regulatory T cell || id:ebi-a-GCST90001497	Treg	Simple mode	4	0.0348513482224687	0.0701798444588919	0.653579485165492	0.974948502854507	-0.102701146916959	0.172403843361897	1.03546577353072	0.902396617198757	1.18815756588483
231	ebi-a-GCST90001497	finn-b-DM_RETINA_PROLIF	Proliferative diabetic retinopathy (DM_RETINA_PROLIF) || id:finn-b-DM_RETINA_PROLIF	CD39+ secreting CD4 regulatory T cell %CD4 regulatory T cell || id:ebi-a-GCST90001497	Treg	Weighted mode	4	-0.0401240897247064	0.0399756715852193	0.389469873165703	0.998964016736356	-0.118476406031736	0.0382282265823233	0.960670222452255	0.888272773289189	1.03896832601218
232	ebi-a-GCST90002033	finn-b-DM_RETINA_PROLIF	Proliferative diabetic retinopathy (DM_RETINA_PROLIF) || id:finn-b-DM_RETINA_PROLIF	CD39 on granulocyte || id:ebi-a-GCST90002033	Treg	MR Egger	4	-0.0294996870333656	0.824330313795605	0.974703400850478	0.990298655264086	-1.64518710207275	1.58618772800602	0.970931181510211	0.192976453121399	4.88509009249834
233	ebi-a-GCST90002033	finn-b-DM_RETINA_PROLIF	Proliferative diabetic retinopathy (DM_RETINA_PROLIF) || id:finn-b-DM_RETINA_PROLIF	CD39 on granulocyte || id:ebi-a-GCST90002033	Treg	Weighted median	4	0.0359122515872964	0.0818894228472473	0.660990773240789	0.996834577754932	-0.124591017193308	0.196415520367901	1.03656488557677	0.882857902461051	1.21703250207718
234	ebi-a-GCST90002033	finn-b-DM_RETINA_PROLIF	Proliferative diabetic retinopathy (DM_RETINA_PROLIF) || id:finn-b-DM_RETINA_PROLIF	CD39 on granulocyte || id:ebi-a-GCST90002033	Treg	Inverse variance weighted	4	0.0729346238390537	0.0694114021570983	0.293369500385417	0.992883491073054	-0.063111724388859	0.208980972066966	1.0756602120808	0.938838576663249	1.23242154787246
235	ebi-a-GCST90002033	finn-b-DM_RETINA_PROLIF	Proliferative diabetic retinopathy (DM_RETINA_PROLIF) || id:finn-b-DM_RETINA_PROLIF	CD39 on granulocyte || id:ebi-a-GCST90002033	Treg	Simple mode	4	0.0331516406529185	0.118255889048754	0.797438174748626	0.974948502854507	-0.19862990188264	0.264933183188477	1.03370727940369	0.819853263340402	1.30334388758604
236	ebi-a-GCST90002033	finn-b-DM_RETINA_PROLIF	Proliferative diabetic retinopathy (DM_RETINA_PROLIF) || id:finn-b-DM_RETINA_PROLIF	CD39 on granulocyte || id:ebi-a-GCST90002033	Treg	Weighted mode	4	0.0111163762807407	0.0954639884117297	0.914657008998505	0.998964016736356	-0.17599304100625	0.198225793567731	1.01117839277809	0.838623819294685	1.21923765876483
237	ebi-a-GCST90001709	finn-b-DM_RETINA_PROLIF	Proliferative diabetic retinopathy (DM_RETINA_PROLIF) || id:finn-b-DM_RETINA_PROLIF	BAFF-R on IgD+ CD38dim B cell || id:ebi-a-GCST90001709	B cell	MR Egger	10	0.0188932480290951	0.023388147948392	0.442553502134165	0.977706449115568	-0.0269475219497533	0.0647340180079434	1.01907285477479	0.973412322964793	1.06687521704654
238	ebi-a-GCST90001709	finn-b-DM_RETINA_PROLIF	Proliferative diabetic retinopathy (DM_RETINA_PROLIF) || id:finn-b-DM_RETINA_PROLIF	BAFF-R on IgD+ CD38dim B cell || id:ebi-a-GCST90001709	B cell	Weighted median	10	-0.000418406528944387	0.0177632430397109	0.981207866086639	0.996834577754932	-0.0352343628867777	0.034397549828889	0.999581680990861	0.965379140701056	1.03499598742824
239	ebi-a-GCST90001709	finn-b-DM_RETINA_PROLIF	Proliferative diabetic retinopathy (DM_RETINA_PROLIF) || id:finn-b-DM_RETINA_PROLIF	BAFF-R on IgD+ CD38dim B cell || id:ebi-a-GCST90001709	B cell	Inverse variance weighted	10	-0.00796035088723145	0.0159633155040872	0.618015221716506	0.992883491073054	-0.0392484492752423	0.0233277475007794	0.992071248802095	0.961511792560271	1.02360196756303
240	ebi-a-GCST90001709	finn-b-DM_RETINA_PROLIF	Proliferative diabetic retinopathy (DM_RETINA_PROLIF) || id:finn-b-DM_RETINA_PROLIF	BAFF-R on IgD+ CD38dim B cell || id:ebi-a-GCST90001709	B cell	Simple mode	10	-0.0449809037456385	0.0377987177540761	0.264485192627118	0.974948502854507	-0.119066390543628	0.0291045830523507	0.956015737978493	0.887748860675974	1.02953226047131
241	ebi-a-GCST90001709	finn-b-DM_RETINA_PROLIF	Proliferative diabetic retinopathy (DM_RETINA_PROLIF) || id:finn-b-DM_RETINA_PROLIF	BAFF-R on IgD+ CD38dim B cell || id:ebi-a-GCST90001709	B cell	Weighted mode	10	0.000629314437844475	0.0192040192244556	0.974573299870875	0.998964016736356	-0.0370105632420885	0.0382691921177774	1.00062951249772	0.963665955858505	1.03901088877777
242	ebi-a-GCST90001708	finn-b-DM_RETINA_PROLIF	Proliferative diabetic retinopathy (DM_RETINA_PROLIF) || id:finn-b-DM_RETINA_PROLIF	BAFF-R on IgD+ CD38+ B cell || id:ebi-a-GCST90001708	B cell	MR Egger	10	0.0210914950340188	0.0244014739739924	0.41255910739825	0.977706449115568	-0.0267353939550062	0.0689183840230439	1.02131549265851	0.973618832871418	1.0713487664038
243	ebi-a-GCST90001708	finn-b-DM_RETINA_PROLIF	Proliferative diabetic retinopathy (DM_RETINA_PROLIF) || id:finn-b-DM_RETINA_PROLIF	BAFF-R on IgD+ CD38+ B cell || id:ebi-a-GCST90001708	B cell	Weighted median	10	-0.000392626759535367	0.0185461121208183	0.983109806047051	0.996834577754932	-0.0367430065163392	0.0359577529972685	0.999607450308264	0.963923825662233	1.03661205181365
244	ebi-a-GCST90001708	finn-b-DM_RETINA_PROLIF	Proliferative diabetic retinopathy (DM_RETINA_PROLIF) || id:finn-b-DM_RETINA_PROLIF	BAFF-R on IgD+ CD38+ B cell || id:ebi-a-GCST90001708	B cell	Inverse variance weighted	10	-0.00810044152405489	0.0166456541555749	0.626513455388823	0.992883491073054	-0.0407259236689817	0.0245250406208719	0.991932278643513	0.960092232447576	1.02482825312165
245	ebi-a-GCST90001708	finn-b-DM_RETINA_PROLIF	Proliferative diabetic retinopathy (DM_RETINA_PROLIF) || id:finn-b-DM_RETINA_PROLIF	BAFF-R on IgD+ CD38+ B cell || id:ebi-a-GCST90001708	B cell	Simple mode	10	-0.0114578741203475	0.035521294535667	0.754393103325135	0.974948502854507	-0.0810796114102549	0.0581638631695598	0.988607517332038	0.922120277226647	1.05988865819637
246	ebi-a-GCST90001708	finn-b-DM_RETINA_PROLIF	Proliferative diabetic retinopathy (DM_RETINA_PROLIF) || id:finn-b-DM_RETINA_PROLIF	BAFF-R on IgD+ CD38+ B cell || id:ebi-a-GCST90001708	B cell	Weighted mode	10	-0.0000876462356368957	0.0196821291500369	0.996544106188096	0.998964016736356	-0.0386646193697093	0.0384893268984355	0.999912357605182	0.96207331580037	1.0392396363886
247	ebi-a-GCST90001705	finn-b-DM_RETINA_PROLIF	Proliferative diabetic retinopathy (DM_RETINA_PROLIF) || id:finn-b-DM_RETINA_PROLIF	BAFF-R on IgD+ CD38- B cell || id:ebi-a-GCST90001705	B cell	MR Egger	10	0.0182509462024027	0.0231362339001302	0.452942534840503	0.977706449115568	-0.0270960722418525	0.0635979646466579	1.01841851258372	0.973267733019589	1.06566387807328
248	ebi-a-GCST90001705	finn-b-DM_RETINA_PROLIF	Proliferative diabetic retinopathy (DM_RETINA_PROLIF) || id:finn-b-DM_RETINA_PROLIF	BAFF-R on IgD+ CD38- B cell || id:ebi-a-GCST90001705	B cell	Weighted median	10	-0.000427821415440996	0.0180403490281648	0.981080182594911	0.996834577754932	-0.0357869055106441	0.0349312626797621	0.999572270087091	0.964845874917232	1.03554852552256
249	ebi-a-GCST90001705	finn-b-DM_RETINA_PROLIF	Proliferative diabetic retinopathy (DM_RETINA_PROLIF) || id:finn-b-DM_RETINA_PROLIF	BAFF-R on IgD+ CD38- B cell || id:ebi-a-GCST90001705	B cell	Inverse variance weighted	10	-0.00761699224120655	0.0162484313046079	0.639224582292059	0.992883491073054	-0.0394639175982381	0.024229933115825	0.992411943529737	0.961304639545045	1.02452586323372
250	ebi-a-GCST90001705	finn-b-DM_RETINA_PROLIF	Proliferative diabetic retinopathy (DM_RETINA_PROLIF) || id:finn-b-DM_RETINA_PROLIF	BAFF-R on IgD+ CD38- B cell || id:ebi-a-GCST90001705	B cell	Simple mode	10	-0.0198438506870863	0.0378689121677806	0.612927116304254	0.974948502854507	-0.0940669185359363	0.0543792171617638	0.980351742606633	0.910221849489149	1.05588493593212
251	ebi-a-GCST90001705	finn-b-DM_RETINA_PROLIF	Proliferative diabetic retinopathy (DM_RETINA_PROLIF) || id:finn-b-DM_RETINA_PROLIF	BAFF-R on IgD+ CD38- B cell || id:ebi-a-GCST90001705	B cell	Weighted mode	10	-0.000791449560051893	0.0190126600373228	0.967704514732735	0.998964016736356	-0.0380562632332046	0.0364733641131008	0.999208863553541	0.962658777072227	1.03714667832821
252	ebi-a-GCST90001937	finn-b-DM_RETINA_PROLIF	Proliferative diabetic retinopathy (DM_RETINA_PROLIF) || id:finn-b-DM_RETINA_PROLIF	CD25 on resting CD4 regulatory T cell || id:ebi-a-GCST90001937	Treg	MR Egger	3	-0.0271317286513787	0.212755214813449	0.919250558974504	0.990298655264086	-0.444131949685738	0.389868492382981	0.973233030405411	0.641380785250571	1.47678657242914
253	ebi-a-GCST90001937	finn-b-DM_RETINA_PROLIF	Proliferative diabetic retinopathy (DM_RETINA_PROLIF) || id:finn-b-DM_RETINA_PROLIF	CD25 on resting CD4 regulatory T cell || id:ebi-a-GCST90001937	Treg	Weighted median	3	-0.0569229023697925	0.0924697857984584	0.538169244195095	0.996834577754932	-0.238163682534771	0.124317877795186	0.944666898138206	0.788073686637555	1.13237577090743
254	ebi-a-GCST90001937	finn-b-DM_RETINA_PROLIF	Proliferative diabetic retinopathy (DM_RETINA_PROLIF) || id:finn-b-DM_RETINA_PROLIF	CD25 on resting CD4 regulatory T cell || id:ebi-a-GCST90001937	Treg	Inverse variance weighted	3	-0.0482335705012054	0.0800383459358874	0.546754342126937	0.992883491073054	-0.205108728535545	0.108641587533134	0.952911189138309	0.814558745816878	1.11476273387055
255	ebi-a-GCST90001937	finn-b-DM_RETINA_PROLIF	Proliferative diabetic retinopathy (DM_RETINA_PROLIF) || id:finn-b-DM_RETINA_PROLIF	CD25 on resting CD4 regulatory T cell || id:ebi-a-GCST90001937	Treg	Simple mode	3	-0.0578673119194501	0.101225211434584	0.625230202472128	0.974948502854507	-0.256268726331236	0.140534102492335	0.943775166844413	0.773933964410498	1.15088832705598
256	ebi-a-GCST90001937	finn-b-DM_RETINA_PROLIF	Proliferative diabetic retinopathy (DM_RETINA_PROLIF) || id:finn-b-DM_RETINA_PROLIF	CD25 on resting CD4 regulatory T cell || id:ebi-a-GCST90001937	Treg	Weighted mode	3	-0.0564829528313966	0.0844334776111201	0.572397503087463	0.998964016736356	-0.221972568949192	0.109006663286399	0.945082595340171	0.800937334586043	1.11516978101233
257	ebi-a-GCST90001779	finn-b-DM_RETINA_PROLIF	Proliferative diabetic retinopathy (DM_RETINA_PROLIF) || id:finn-b-DM_RETINA_PROLIF	CD25 on IgD+ CD24- B cell || id:ebi-a-GCST90001779	B cell	MR Egger	6	-0.146940977937712	0.0838674947224245	0.154643504642078	0.977706449115568	-0.311321267593664	0.0174393117182403	0.863344932310944	0.732478516454289	1.01759226435074
258	ebi-a-GCST90001779	finn-b-DM_RETINA_PROLIF	Proliferative diabetic retinopathy (DM_RETINA_PROLIF) || id:finn-b-DM_RETINA_PROLIF	CD25 on IgD+ CD24- B cell || id:ebi-a-GCST90001779	B cell	Weighted median	6	-0.0332627299288179	0.050216323978011	0.507722088003923	0.996834577754932	-0.13168672492572	0.0651612650680838	0.967284391642368	0.876615573876803	1.06733113373416
259	ebi-a-GCST90001779	finn-b-DM_RETINA_PROLIF	Proliferative diabetic retinopathy (DM_RETINA_PROLIF) || id:finn-b-DM_RETINA_PROLIF	CD25 on IgD+ CD24- B cell || id:ebi-a-GCST90001779	B cell	Inverse variance weighted	6	-0.029184164744577	0.0386984578739559	0.450763458602473	0.992883491073054	-0.105033142177531	0.0466648126883765	0.971237580274135	0.900294684365557	1.04777075075313
260	ebi-a-GCST90001779	finn-b-DM_RETINA_PROLIF	Proliferative diabetic retinopathy (DM_RETINA_PROLIF) || id:finn-b-DM_RETINA_PROLIF	CD25 on IgD+ CD24- B cell || id:ebi-a-GCST90001779	B cell	Simple mode	6	0.0274992599738499	0.0731755913821644	0.722483260413233	0.974948502854507	-0.115924899135192	0.170923419082892	1.02788085444826	0.890542101268097	1.18639988995109
261	ebi-a-GCST90001779	finn-b-DM_RETINA_PROLIF	Proliferative diabetic retinopathy (DM_RETINA_PROLIF) || id:finn-b-DM_RETINA_PROLIF	CD25 on IgD+ CD24- B cell || id:ebi-a-GCST90001779	B cell	Weighted mode	6	-0.0290646091835917	0.062743498853972	0.662664052223981	0.998964016736356	-0.152041866937377	0.0939126485701934	0.971353704069379	0.858952318285391	1.09846378934367
262	ebi-a-GCST90001627	finn-b-DM_RETINA_PROLIF	Proliferative diabetic retinopathy (DM_RETINA_PROLIF) || id:finn-b-DM_RETINA_PROLIF	HLA DR+ CD8+ T cell Absolute Count || id:ebi-a-GCST90001627	TBNK	MR Egger	4	-0.0111855637995013	0.0766167611391595	0.897312594431849	0.99013996226183	-0.161354415632254	0.138983288033251	0.988876762019663	0.850990413348807	1.14910489604032
263	ebi-a-GCST90001627	finn-b-DM_RETINA_PROLIF	Proliferative diabetic retinopathy (DM_RETINA_PROLIF) || id:finn-b-DM_RETINA_PROLIF	HLA DR+ CD8+ T cell Absolute Count || id:ebi-a-GCST90001627	TBNK	Weighted median	4	-0.00275699995813028	0.0417090175411266	0.947297563794084	0.996834577754932	-0.0845066743387384	0.0789926744224778	0.997246797075978	0.918965521869181	1.0821963943277
264	ebi-a-GCST90001627	finn-b-DM_RETINA_PROLIF	Proliferative diabetic retinopathy (DM_RETINA_PROLIF) || id:finn-b-DM_RETINA_PROLIF	HLA DR+ CD8+ T cell Absolute Count || id:ebi-a-GCST90001627	TBNK	Inverse variance weighted	4	0.000283616083835711	0.0376658205027826	0.993992145847418	0.994609537031832	-0.0735413921016181	0.0741086242692896	1.00028365630668	0.929097687689692	1.07692377920161
265	ebi-a-GCST90001627	finn-b-DM_RETINA_PROLIF	Proliferative diabetic retinopathy (DM_RETINA_PROLIF) || id:finn-b-DM_RETINA_PROLIF	HLA DR+ CD8+ T cell Absolute Count || id:ebi-a-GCST90001627	TBNK	Simple mode	4	0.0905772759861341	0.0698896033313394	0.285671779226035	0.974948502854507	-0.0464063465432911	0.227560898515559	1.09480610659438	0.954653963027079	1.25553389757662
266	ebi-a-GCST90001627	finn-b-DM_RETINA_PROLIF	Proliferative diabetic retinopathy (DM_RETINA_PROLIF) || id:finn-b-DM_RETINA_PROLIF	HLA DR+ CD8+ T cell Absolute Count || id:ebi-a-GCST90001627	TBNK	Weighted mode	4	-0.00819989450538106	0.0402435838385892	0.851582386148661	0.998964016736356	-0.087077318829016	0.0706775298182538	0.991833632926514	0.916606221973502	1.07323508374859
267	ebi-a-GCST90001619	finn-b-DM_RETINA_PROLIF	Proliferative diabetic retinopathy (DM_RETINA_PROLIF) || id:finn-b-DM_RETINA_PROLIF	HLA DR+ T cell%T cell || id:ebi-a-GCST90001619	TBNK	MR Egger	6	-0.152984676958761	0.640109444016092	0.822853283774228	0.977706449115568	-1.4075991872303	1.10162983331278	0.858142871069252	0.244730129637658	3.00906630604614
268	ebi-a-GCST90001619	finn-b-DM_RETINA_PROLIF	Proliferative diabetic retinopathy (DM_RETINA_PROLIF) || id:finn-b-DM_RETINA_PROLIF	HLA DR+ T cell%T cell || id:ebi-a-GCST90001619	TBNK	Weighted median	6	0.000325233809294506	0.0373830531388686	0.993058465274226	0.996834577754932	-0.072945550342888	0.073596017961477	1.00032528670354	0.929651447850288	1.07637188274425
269	ebi-a-GCST90001619	finn-b-DM_RETINA_PROLIF	Proliferative diabetic retinopathy (DM_RETINA_PROLIF) || id:finn-b-DM_RETINA_PROLIF	HLA DR+ T cell%T cell || id:ebi-a-GCST90001619	TBNK	Inverse variance weighted	6	0.21825847543243	0.323572208319665	0.499975767329745	0.992883491073054	-0.415943052874113	0.852460003738973	1.24390854586945	0.659717838449481	2.3454094770632
270	ebi-a-GCST90001619	finn-b-DM_RETINA_PROLIF	Proliferative diabetic retinopathy (DM_RETINA_PROLIF) || id:finn-b-DM_RETINA_PROLIF	HLA DR+ T cell%T cell || id:ebi-a-GCST90001619	TBNK	Simple mode	6	0.0901570233939923	0.0696991639389248	0.252363360158819	0.974948502854507	-0.0464533379263003	0.226767384714285	1.09434610815473	0.954609103571073	1.25453800927873
271	ebi-a-GCST90001619	finn-b-DM_RETINA_PROLIF	Proliferative diabetic retinopathy (DM_RETINA_PROLIF) || id:finn-b-DM_RETINA_PROLIF	HLA DR+ T cell%T cell || id:ebi-a-GCST90001619	TBNK	Weighted mode	6	-0.00879919645548582	0.0386230632116375	0.828807631060319	0.998964016736356	-0.0845004003502953	0.0669020074393237	0.991239403175432	0.918971287466332	1.06919070030638
272	ebi-a-GCST90002032	finn-b-DM_RETINA_PROLIF	Proliferative diabetic retinopathy (DM_RETINA_PROLIF) || id:finn-b-DM_RETINA_PROLIF	CD39 on CD39+ CD4+ T cell || id:ebi-a-GCST90002032	Treg	MR Egger	4	0.0102154248804659	0.0271397878183247	0.742798806416447	0.977706449115568	-0.0429785592434505	0.0634094090043823	1.0102677804595	0.957931928632122	1.065462960079
273	ebi-a-GCST90002032	finn-b-DM_RETINA_PROLIF	Proliferative diabetic retinopathy (DM_RETINA_PROLIF) || id:finn-b-DM_RETINA_PROLIF	CD39 on CD39+ CD4+ T cell || id:ebi-a-GCST90002032	Treg	Weighted median	4	-0.0151948208982686	0.0158002663875176	0.336209712917572	0.996834577754932	-0.046163343017803	0.0157737012212658	0.984920037903932	0.954885975494498	1.01589876274214
274	ebi-a-GCST90002032	finn-b-DM_RETINA_PROLIF	Proliferative diabetic retinopathy (DM_RETINA_PROLIF) || id:finn-b-DM_RETINA_PROLIF	CD39 on CD39+ CD4+ T cell || id:ebi-a-GCST90002032	Treg	Inverse variance weighted	4	-0.0190353879826443	0.0147755084227814	0.197639186783197	0.992883491073054	-0.0479953844912958	0.00992460852600714	0.981144640898927	0.953138186284948	1.00997402078369
275	ebi-a-GCST90002032	finn-b-DM_RETINA_PROLIF	Proliferative diabetic retinopathy (DM_RETINA_PROLIF) || id:finn-b-DM_RETINA_PROLIF	CD39 on CD39+ CD4+ T cell || id:ebi-a-GCST90002032	Treg	Simple mode	4	-0.0304985580574573	0.0280828226166382	0.35693911690201	0.974948502854507	-0.0855408903860682	0.0245437742711535	0.969961830695431	0.918015604274201	1.02484745207557
276	ebi-a-GCST90002032	finn-b-DM_RETINA_PROLIF	Proliferative diabetic retinopathy (DM_RETINA_PROLIF) || id:finn-b-DM_RETINA_PROLIF	CD39 on CD39+ CD4+ T cell || id:ebi-a-GCST90002032	Treg	Weighted mode	4	-0.0115672847962028	0.0154602790834436	0.508656861068341	0.998964016736356	-0.0418694317997522	0.0187348622073467	0.988499359032355	0.958994986647794	1.01891146086486
277	ebi-a-GCST90002031	finn-b-DM_RETINA_PROLIF	Proliferative diabetic retinopathy (DM_RETINA_PROLIF) || id:finn-b-DM_RETINA_PROLIF	CD39 on CD39+ secreting CD4 regulatory T cell || id:ebi-a-GCST90002031	Treg	MR Egger	5	0.00881591645798113	0.0267749154270721	0.76360686558052	0.977706449115568	-0.0436629177790802	0.0612947506950424	1.00885489109768	0.95727658401113	1.0632122505567
278	ebi-a-GCST90002031	finn-b-DM_RETINA_PROLIF	Proliferative diabetic retinopathy (DM_RETINA_PROLIF) || id:finn-b-DM_RETINA_PROLIF	CD39 on CD39+ secreting CD4 regulatory T cell || id:ebi-a-GCST90002031	Treg	Weighted median	5	-0.0142578394451418	0.0154445641362545	0.355922628982365	0.996834577754932	-0.0445291851522006	0.016013506261917	0.98584332219484	0.956447685615002	1.01614240959894
279	ebi-a-GCST90002031	finn-b-DM_RETINA_PROLIF	Proliferative diabetic retinopathy (DM_RETINA_PROLIF) || id:finn-b-DM_RETINA_PROLIF	CD39 on CD39+ secreting CD4 regulatory T cell || id:ebi-a-GCST90002031	Treg	Inverse variance weighted	5	-0.017854251065501	0.0143689983899397	0.214032367347987	0.992883491073054	-0.0460174879097829	0.0103089857787809	0.982304191714682	0.955025260649079	1.01036230644248
280	ebi-a-GCST90002031	finn-b-DM_RETINA_PROLIF	Proliferative diabetic retinopathy (DM_RETINA_PROLIF) || id:finn-b-DM_RETINA_PROLIF	CD39 on CD39+ secreting CD4 regulatory T cell || id:ebi-a-GCST90002031	Treg	Simple mode	5	-0.0272639619909978	0.0276903696014884	0.380563205151018	0.974948502854507	-0.0815370864099151	0.0270091624279195	0.973104345060007	0.921698526730646	1.02737721599005
281	ebi-a-GCST90002031	finn-b-DM_RETINA_PROLIF	Proliferative diabetic retinopathy (DM_RETINA_PROLIF) || id:finn-b-DM_RETINA_PROLIF	CD39 on CD39+ secreting CD4 regulatory T cell || id:ebi-a-GCST90002031	Treg	Weighted mode	5	-0.0112663779324148	0.015249369140983	0.501027453123212	0.998964016736356	-0.0411551414487414	0.0186223855839118	0.988796850030635	0.959680232216438	1.01879686358904
282	ebi-a-GCST90001902	finn-b-DM_RETINA_PROLIF	Proliferative diabetic retinopathy (DM_RETINA_PROLIF) || id:finn-b-DM_RETINA_PROLIF	CD28 on activated CD4 regulatory T cell || id:ebi-a-GCST90001902	Treg	Inverse variance weighted	2	0.0357736470712348	0.0673507620679805	0.595311856664206	0.992883491073054	-0.096233846582007	0.167781140724477	1.03642122295881	0.908251599701061	1.18267774232711
283	ebi-a-GCST90001854	finn-b-DM_RETINA_PROLIF	Proliferative diabetic retinopathy (DM_RETINA_PROLIF) || id:finn-b-DM_RETINA_PROLIF	CD3 on CD39+ activated CD4 regulatory T cell || id:ebi-a-GCST90001854	Treg	MR Egger	4	-0.0716945226926426	0.0643724660759517	0.381293578715212	0.977706449115568	-0.197864556201508	0.0544755108162227	0.930815195304982	0.8204809746721	1.05598661584677
284	ebi-a-GCST90001854	finn-b-DM_RETINA_PROLIF	Proliferative diabetic retinopathy (DM_RETINA_PROLIF) || id:finn-b-DM_RETINA_PROLIF	CD3 on CD39+ activated CD4 regulatory T cell || id:ebi-a-GCST90001854	Treg	Weighted median	4	0.000813689533745851	0.0297991040712686	0.978215799874747	0.996834577754932	-0.0575925544459406	0.0592199335134323	1.00081402066888	0.94403451175166	1.06100856642294
285	ebi-a-GCST90001854	finn-b-DM_RETINA_PROLIF	Proliferative diabetic retinopathy (DM_RETINA_PROLIF) || id:finn-b-DM_RETINA_PROLIF	CD3 on CD39+ activated CD4 regulatory T cell || id:ebi-a-GCST90001854	Treg	Inverse variance weighted	4	0.00347743215711425	0.0260335141246931	0.89373848680149	0.992883491073054	-0.0475482555272842	0.0545031198415127	1.00348348543891	0.95356445726669	1.05601577101043
286	ebi-a-GCST90001854	finn-b-DM_RETINA_PROLIF	Proliferative diabetic retinopathy (DM_RETINA_PROLIF) || id:finn-b-DM_RETINA_PROLIF	CD3 on CD39+ activated CD4 regulatory T cell || id:ebi-a-GCST90001854	Treg	Simple mode	4	0.0520586169768452	0.0484530042393407	0.361361945598203	0.974948502854507	-0.0429092713322626	0.147026505285953	1.05343749002458	0.957998304033996	1.15838466593977
287	ebi-a-GCST90001854	finn-b-DM_RETINA_PROLIF	Proliferative diabetic retinopathy (DM_RETINA_PROLIF) || id:finn-b-DM_RETINA_PROLIF	CD3 on CD39+ activated CD4 regulatory T cell || id:ebi-a-GCST90001854	Treg	Weighted mode	4	-0.00949872846390523	0.0296367945013579	0.769613140555886	0.998964016736356	-0.0675868456865667	0.0485893887587562	0.9905462419574	0.934646547070215	1.04978920698053
288	ebi-a-GCST90002098	finn-b-DM_RETINA_PROLIF	Proliferative diabetic retinopathy (DM_RETINA_PROLIF) || id:finn-b-DM_RETINA_PROLIF	CD45RA on naive CD4+ T cell || id:ebi-a-GCST90002098	Maturation stages of T cell	MR Egger	11	-0.0351431034242474	0.0256641509022874	0.204086703962194	0.977706449115568	-0.0854448391927307	0.015158632344236	0.965467244702675	0.918103785003358	1.01527410715376
289	ebi-a-GCST90002098	finn-b-DM_RETINA_PROLIF	Proliferative diabetic retinopathy (DM_RETINA_PROLIF) || id:finn-b-DM_RETINA_PROLIF	CD45RA on naive CD4+ T cell || id:ebi-a-GCST90002098	Maturation stages of T cell	Weighted median	11	-0.0266994490334055	0.021992005822527	0.224727687592267	0.996834577754932	-0.0698037804455584	0.0164048823787474	0.973653830153018	0.932576791756595	1.01654018130345
290	ebi-a-GCST90002098	finn-b-DM_RETINA_PROLIF	Proliferative diabetic retinopathy (DM_RETINA_PROLIF) || id:finn-b-DM_RETINA_PROLIF	CD45RA on naive CD4+ T cell || id:ebi-a-GCST90002098	Maturation stages of T cell	Inverse variance weighted	11	-0.0203330596725672	0.0177171144062002	0.251112769309939	0.992883491073054	-0.0550586039087196	0.0143924845635851	0.979872263017642	0.94642968184955	1.01449655504776
291	ebi-a-GCST90002098	finn-b-DM_RETINA_PROLIF	Proliferative diabetic retinopathy (DM_RETINA_PROLIF) || id:finn-b-DM_RETINA_PROLIF	CD45RA on naive CD4+ T cell || id:ebi-a-GCST90002098	Maturation stages of T cell	Simple mode	11	-0.0103192881871881	0.0316086642506645	0.75079860448931	0.974948502854507	-0.0722722701184905	0.0516336937441143	0.989733772992442	0.930277574541415	1.05298995505158
292	ebi-a-GCST90002098	finn-b-DM_RETINA_PROLIF	Proliferative diabetic retinopathy (DM_RETINA_PROLIF) || id:finn-b-DM_RETINA_PROLIF	CD45RA on naive CD4+ T cell || id:ebi-a-GCST90002098	Maturation stages of T cell	Weighted mode	11	-0.0264030737600259	0.0210868638130734	0.239022603399366	0.998964016736356	-0.0677333268336497	0.0149271793135979	0.973942439839381	0.934509648998621	1.01503914607701
293	ebi-a-GCST90001738	finn-b-DM_RETINA_PROLIF	Proliferative diabetic retinopathy (DM_RETINA_PROLIF) || id:finn-b-DM_RETINA_PROLIF	CD19 on unswitched memory B cell || id:ebi-a-GCST90001738	B cell	MR Egger	7	-0.00968612669926506	0.0442001953736701	0.835204104967332	0.977706449115568	-0.0963185096316585	0.0769462562331284	0.990360632731579	0.908174707605785	1.0799840324228
294	ebi-a-GCST90001738	finn-b-DM_RETINA_PROLIF	Proliferative diabetic retinopathy (DM_RETINA_PROLIF) || id:finn-b-DM_RETINA_PROLIF	CD19 on unswitched memory B cell || id:ebi-a-GCST90001738	B cell	Weighted median	7	-0.0225052211699403	0.0383594580863221	0.557409986473526	0.996834577754932	-0.0976897590191316	0.052679316679251	0.977746132201295	0.906930227035874	1.05409156133108
295	ebi-a-GCST90001738	finn-b-DM_RETINA_PROLIF	Proliferative diabetic retinopathy (DM_RETINA_PROLIF) || id:finn-b-DM_RETINA_PROLIF	CD19 on unswitched memory B cell || id:ebi-a-GCST90001738	B cell	Inverse variance weighted	7	-0.00529804302749902	0.0322003565711118	0.869311038547821	0.992883491073054	-0.0684107419068782	0.0578146558518801	0.994715966849897	0.933876812447022	1.05951860193794
296	ebi-a-GCST90001738	finn-b-DM_RETINA_PROLIF	Proliferative diabetic retinopathy (DM_RETINA_PROLIF) || id:finn-b-DM_RETINA_PROLIF	CD19 on unswitched memory B cell || id:ebi-a-GCST90001738	B cell	Simple mode	7	-0.0300753413246911	0.063695924509955	0.653488421243677	0.974948502854507	-0.154919353364203	0.0947686707148206	0.970372421650678	0.856484247271609	1.09940450125009
297	ebi-a-GCST90001738	finn-b-DM_RETINA_PROLIF	Proliferative diabetic retinopathy (DM_RETINA_PROLIF) || id:finn-b-DM_RETINA_PROLIF	CD19 on unswitched memory B cell || id:ebi-a-GCST90001738	B cell	Weighted mode	7	-0.0203335321707992	0.0352052467987344	0.584560458789253	0.998964016736356	-0.0893358158963186	0.0486687515547202	0.97987180002984	0.914538405467022	1.04987252449328
298	ebi-a-GCST90001697	finn-b-DM_RETINA_PROLIF	Proliferative diabetic retinopathy (DM_RETINA_PROLIF) || id:finn-b-DM_RETINA_PROLIF	CD45RA- CD28- CD8+ T cell %T cell || id:ebi-a-GCST90001697	Treg	MR Egger	62	-0.0000203995526593537	0.000601064865546616	0.973038433009291	0.990298655264086	-0.00119848668913072	0.00115768758381201	0.99997960065541	0.998802231209215	1.00115835796275
299	ebi-a-GCST90001697	finn-b-DM_RETINA_PROLIF	Proliferative diabetic retinopathy (DM_RETINA_PROLIF) || id:finn-b-DM_RETINA_PROLIF	CD45RA- CD28- CD8+ T cell %T cell || id:ebi-a-GCST90001697	Treg	Weighted median	62	-0.000260717869556639	0.000588652227511501	0.657833400405876	0.996834577754932	-0.00141447623547918	0.000893040496365902	0.999739316114394	0.998586523664531	1.00089343937576
300	ebi-a-GCST90001697	finn-b-DM_RETINA_PROLIF	Proliferative diabetic retinopathy (DM_RETINA_PROLIF) || id:finn-b-DM_RETINA_PROLIF	CD45RA- CD28- CD8+ T cell %T cell || id:ebi-a-GCST90001697	Treg	Inverse variance weighted	62	-0.000355417761382741	0.000349579738973639	0.309296110257988	0.992883491073054	-0.00104059404977107	0.00032975852700559	0.999644645392028	0.998959947180467	1.00032981290333
301	ebi-a-GCST90001697	finn-b-DM_RETINA_PROLIF	Proliferative diabetic retinopathy (DM_RETINA_PROLIF) || id:finn-b-DM_RETINA_PROLIF	CD45RA- CD28- CD8+ T cell %T cell || id:ebi-a-GCST90001697	Treg	Simple mode	62	-0.000811794438678647	0.000863809934176652	0.351035173388701	0.974948502854507	-0.00250486190966488	0.000881273032307592	0.999188534977281	0.997498272639178	1.00088166146748
302	ebi-a-GCST90001697	finn-b-DM_RETINA_PROLIF	Proliferative diabetic retinopathy (DM_RETINA_PROLIF) || id:finn-b-DM_RETINA_PROLIF	CD45RA- CD28- CD8+ T cell %T cell || id:ebi-a-GCST90001697	Treg	Weighted mode	62	-0.000113292704694588	0.000475544261692849	0.812495003162348	0.998964016736356	-0.00104535945761257	0.000818774048223396	0.999886713712682	0.998955186740244	1.0008191093352
303	ebi-a-GCST90001806	finn-b-DM_RETINA_PROLIF	Proliferative diabetic retinopathy (DM_RETINA_PROLIF) || id:finn-b-DM_RETINA_PROLIF	CD27 on unswitched memory B cell || id:ebi-a-GCST90001806	B cell	MR Egger	13	0.0110870461826567	0.05263048049395	0.837005448936903	0.977706449115568	-0.0920686955854854	0.114242787950799	1.01114873525158	0.912042494099919	1.1210242630305
304	ebi-a-GCST90001806	finn-b-DM_RETINA_PROLIF	Proliferative diabetic retinopathy (DM_RETINA_PROLIF) || id:finn-b-DM_RETINA_PROLIF	CD27 on unswitched memory B cell || id:ebi-a-GCST90001806	B cell	Weighted median	13	-0.000313177016433997	0.035347825612263	0.99293094178256	0.996834577754932	-0.0695949152164695	0.0689685611836015	0.999686872018369	0.932771594964948	1.07140252499158
305	ebi-a-GCST90001806	finn-b-DM_RETINA_PROLIF	Proliferative diabetic retinopathy (DM_RETINA_PROLIF) || id:finn-b-DM_RETINA_PROLIF	CD27 on unswitched memory B cell || id:ebi-a-GCST90001806	B cell	Inverse variance weighted	13	-0.0164331604246449	0.0253251776012651	0.51641187988319	0.992883491073054	-0.0660705085231245	0.0332041876738348	0.983701127358994	0.936064861413836	1.03376159906888
306	ebi-a-GCST90001806	finn-b-DM_RETINA_PROLIF	Proliferative diabetic retinopathy (DM_RETINA_PROLIF) || id:finn-b-DM_RETINA_PROLIF	CD27 on unswitched memory B cell || id:ebi-a-GCST90001806	B cell	Simple mode	13	-0.0379929532822102	0.0620069565292099	0.551496227044771	0.974948502854507	-0.159526588079462	0.0835406815150411	0.962719724881509	0.852547299499733	1.08712944046598
307	ebi-a-GCST90001806	finn-b-DM_RETINA_PROLIF	Proliferative diabetic retinopathy (DM_RETINA_PROLIF) || id:finn-b-DM_RETINA_PROLIF	CD27 on unswitched memory B cell || id:ebi-a-GCST90001806	B cell	Weighted mode	13	-0.00404775740338709	0.0384085245020495	0.917809894731718	0.998964016736356	-0.0793284654274041	0.0712329506206299	0.995960423724482	0.923736459118028	1.07383134641296
308	ebi-a-GCST90001659	finn-b-DM_RETINA_PROLIF	Proliferative diabetic retinopathy (DM_RETINA_PROLIF) || id:finn-b-DM_RETINA_PROLIF	CD39+ CD4+ T cell %CD4+ T cell || id:ebi-a-GCST90001659	Treg	MR Egger	4	0.0397390125924732	0.103778945565203	0.738645810223236	0.977706449115568	-0.163667720715325	0.243145745900271	1.04053917113074	0.849024088131902	1.27525447368607
309	ebi-a-GCST90001659	finn-b-DM_RETINA_PROLIF	Proliferative diabetic retinopathy (DM_RETINA_PROLIF) || id:finn-b-DM_RETINA_PROLIF	CD39+ CD4+ T cell %CD4+ T cell || id:ebi-a-GCST90001659	Treg	Weighted median	4	-0.0396881538006921	0.0343759196168231	0.248281476585652	0.996834577754932	-0.107064956249665	0.0276886486482811	0.961089104409565	0.8984673100279	1.02807554187597
310	ebi-a-GCST90001659	finn-b-DM_RETINA_PROLIF	Proliferative diabetic retinopathy (DM_RETINA_PROLIF) || id:finn-b-DM_RETINA_PROLIF	CD39+ CD4+ T cell %CD4+ T cell || id:ebi-a-GCST90001659	Treg	Inverse variance weighted	4	-0.0434466330967727	0.0299829540814945	0.147325170640973	0.992883491073054	-0.102213223096502	0.0153199569029566	0.957483650664849	0.902837025437886	1.01543790901336
311	ebi-a-GCST90001659	finn-b-DM_RETINA_PROLIF	Proliferative diabetic retinopathy (DM_RETINA_PROLIF) || id:finn-b-DM_RETINA_PROLIF	CD39+ CD4+ T cell %CD4+ T cell || id:ebi-a-GCST90001659	Treg	Simple mode	4	-0.0384041180432973	0.0468301409299901	0.472264421489758	0.974948502854507	-0.130191194266078	0.0533829581794832	0.962323969821677	0.877927560157575	1.05483352490624
312	ebi-a-GCST90001659	finn-b-DM_RETINA_PROLIF	Proliferative diabetic retinopathy (DM_RETINA_PROLIF) || id:finn-b-DM_RETINA_PROLIF	CD39+ CD4+ T cell %CD4+ T cell || id:ebi-a-GCST90001659	Treg	Weighted mode	4	-0.041718010322787	0.0393203448207519	0.366548725329156	0.998964016736356	-0.118785886171461	0.0353498655258868	0.95914021007977	0.887997913041286	1.03598209982403
313	ebi-a-GCST90002030	finn-b-DM_RETINA_PROLIF	Proliferative diabetic retinopathy (DM_RETINA_PROLIF) || id:finn-b-DM_RETINA_PROLIF	CD39 on CD39+ activated CD4 regulatory T cell || id:ebi-a-GCST90002030	Treg	MR Egger	5	0.034110222978842	0.110143076561223	0.777061681521074	0.977706449115568	-0.181770207081155	0.249990653038839	1.0346986480102	0.833792918111658	1.28401341500813
314	ebi-a-GCST90002030	finn-b-DM_RETINA_PROLIF	Proliferative diabetic retinopathy (DM_RETINA_PROLIF) || id:finn-b-DM_RETINA_PROLIF	CD39 on CD39+ activated CD4 regulatory T cell || id:ebi-a-GCST90002030	Treg	Weighted median	5	-0.0352076883880271	0.0321494448269398	0.273461501144412	0.996834577754932	-0.098220600248829	0.0278052234727748	0.965404892049189	0.906448918839324	1.02819539658772
315	ebi-a-GCST90002030	finn-b-DM_RETINA_PROLIF	Proliferative diabetic retinopathy (DM_RETINA_PROLIF) || id:finn-b-DM_RETINA_PROLIF	CD39 on CD39+ activated CD4 regulatory T cell || id:ebi-a-GCST90002030	Treg	Inverse variance weighted	5	-0.0415860520344789	0.0266549488226518	0.118721481018517	0.992883491073054	-0.0938297517268763	0.0106576476579186	0.959266784931256	0.910437749501875	1.01071464268239
316	ebi-a-GCST90002030	finn-b-DM_RETINA_PROLIF	Proliferative diabetic retinopathy (DM_RETINA_PROLIF) || id:finn-b-DM_RETINA_PROLIF	CD39 on CD39+ activated CD4 regulatory T cell || id:ebi-a-GCST90002030	Treg	Simple mode	5	-0.0570228621396844	0.0421771161193049	0.247769048247707	0.974948502854507	-0.139690009733522	0.0256442854541532	0.944572474171822	0.869627769764219	1.02597592899429
317	ebi-a-GCST90002030	finn-b-DM_RETINA_PROLIF	Proliferative diabetic retinopathy (DM_RETINA_PROLIF) || id:finn-b-DM_RETINA_PROLIF	CD39 on CD39+ activated CD4 regulatory T cell || id:ebi-a-GCST90002030	Treg	Weighted mode	5	-0.0373939922149289	0.0323459518251313	0.312002200830192	0.998964016736356	-0.100792057792186	0.0260040733623284	0.96329652923985	0.904121018260808	1.02634512914051
318	ebi-a-GCST90001484	finn-b-DM_RETINA_PROLIF	Proliferative diabetic retinopathy (DM_RETINA_PROLIF) || id:finn-b-DM_RETINA_PROLIF	CD39+ resting CD4 regulatory T cell %resting CD4 regulatory T cell || id:ebi-a-GCST90001484	Treg	MR Egger	6	-0.0702068568100996	0.0786946449680271	0.422735557914968	0.977706449115568	-0.224448360947433	0.0840346473272335	0.932200967841675	0.798956833008593	1.08766657789584
319	ebi-a-GCST90001484	finn-b-DM_RETINA_PROLIF	Proliferative diabetic retinopathy (DM_RETINA_PROLIF) || id:finn-b-DM_RETINA_PROLIF	CD39+ resting CD4 regulatory T cell %resting CD4 regulatory T cell || id:ebi-a-GCST90001484	Treg	Weighted median	6	-0.0507061149184036	0.0341849248626754	0.137997706539331	0.996834577754932	-0.117708567649247	0.0162963378124401	0.95055798429812	0.888955085137731	1.01642984737852
320	ebi-a-GCST90001484	finn-b-DM_RETINA_PROLIF	Proliferative diabetic retinopathy (DM_RETINA_PROLIF) || id:finn-b-DM_RETINA_PROLIF	CD39+ resting CD4 regulatory T cell %resting CD4 regulatory T cell || id:ebi-a-GCST90001484	Treg	Inverse variance weighted	6	-0.0317850299219462	0.034516926451541	0.357126958117369	0.992883491073054	-0.0994382057669665	0.0358681459230742	0.968714804394725	0.905345893295106	1.03651916820219
321	ebi-a-GCST90001484	finn-b-DM_RETINA_PROLIF	Proliferative diabetic retinopathy (DM_RETINA_PROLIF) || id:finn-b-DM_RETINA_PROLIF	CD39+ resting CD4 regulatory T cell %resting CD4 regulatory T cell || id:ebi-a-GCST90001484	Treg	Simple mode	6	-0.00383097597003101	0.0474247565200325	0.938750591735056	0.974948502854507	-0.0967834987492947	0.0891215468092327	0.996176352856571	0.907752514415062	1.09321352486705
322	ebi-a-GCST90001484	finn-b-DM_RETINA_PROLIF	Proliferative diabetic retinopathy (DM_RETINA_PROLIF) || id:finn-b-DM_RETINA_PROLIF	CD39+ resting CD4 regulatory T cell %resting CD4 regulatory T cell || id:ebi-a-GCST90001484	Treg	Weighted mode	6	-0.0478421291333983	0.0333842645131533	0.211278147947906	0.998964016736356	-0.113275287579179	0.0175910293123822	0.95328427101266	0.892904820672775	1.01774666271308
323	ebi-a-GCST90001892	finn-b-DM_RETINA_PROLIF	Proliferative diabetic retinopathy (DM_RETINA_PROLIF) || id:finn-b-DM_RETINA_PROLIF	CD28 on CD39+ CD4+ T cell || id:ebi-a-GCST90001892	Treg	MR Egger	5	0.00329695530463927	0.0585506223030729	0.958635744763825	0.990298655264086	-0.111462264409384	0.118056175018662	1.00330239623964	0.894525146201098	1.12530732375176
324	ebi-a-GCST90001892	finn-b-DM_RETINA_PROLIF	Proliferative diabetic retinopathy (DM_RETINA_PROLIF) || id:finn-b-DM_RETINA_PROLIF	CD28 on CD39+ CD4+ T cell || id:ebi-a-GCST90001892	Treg	Weighted median	5	-0.0168412953947951	0.0279849148970554	0.547307902926251	0.996834577754932	-0.0716917285930236	0.0380091378034334	0.983299726447189	0.930817796098998	1.03874072464369
325	ebi-a-GCST90001892	finn-b-DM_RETINA_PROLIF	Proliferative diabetic retinopathy (DM_RETINA_PROLIF) || id:finn-b-DM_RETINA_PROLIF	CD28 on CD39+ CD4+ T cell || id:ebi-a-GCST90001892	Treg	Inverse variance weighted	5	-0.0188652069621869	0.0260702639706715	0.469293346105022	0.992883491073054	-0.0699629243447031	0.0322325104203293	0.981311627303687	0.93242838965866	1.03275760429595
326	ebi-a-GCST90001892	finn-b-DM_RETINA_PROLIF	Proliferative diabetic retinopathy (DM_RETINA_PROLIF) || id:finn-b-DM_RETINA_PROLIF	CD28 on CD39+ CD4+ T cell || id:ebi-a-GCST90001892	Treg	Simple mode	5	-0.0504446087988206	0.046900114757917	0.342667348443511	0.974948502854507	-0.142368833724338	0.0414796161266967	0.950806593533034	0.867301307514182	1.04235191446556
327	ebi-a-GCST90001892	finn-b-DM_RETINA_PROLIF	Proliferative diabetic retinopathy (DM_RETINA_PROLIF) || id:finn-b-DM_RETINA_PROLIF	CD28 on CD39+ CD4+ T cell || id:ebi-a-GCST90001892	Treg	Weighted mode	5	-0.0170108839315055	0.0285307060901516	0.583123147683233	0.998964016736356	-0.0729310678682026	0.0389093000051917	0.983132984224617	0.929664911601341	1.03967618074939
328	ebi-a-GCST90001658	finn-b-DM_RETINA_PROLIF	Proliferative diabetic retinopathy (DM_RETINA_PROLIF) || id:finn-b-DM_RETINA_PROLIF	CD39+ CD4+ T cell %T cell || id:ebi-a-GCST90001658	Treg	MR Egger	6	-0.00743359544055107	0.0190339271445055	0.716041075647623	0.977706449115568	-0.0447400926437819	0.0298729017626798	0.992593965395717	0.956245984903643	1.03032357332122
329	ebi-a-GCST90001658	finn-b-DM_RETINA_PROLIF	Proliferative diabetic retinopathy (DM_RETINA_PROLIF) || id:finn-b-DM_RETINA_PROLIF	CD39+ CD4+ T cell %T cell || id:ebi-a-GCST90001658	Treg	Weighted median	6	-0.0201315522116667	0.018569508255233	0.278312147197554	0.996834577754932	-0.0565277883919234	0.0162646839685899	0.980069734484689	0.945040222982166	1.01639767397606
330	ebi-a-GCST90001658	finn-b-DM_RETINA_PROLIF	Proliferative diabetic retinopathy (DM_RETINA_PROLIF) || id:finn-b-DM_RETINA_PROLIF	CD39+ CD4+ T cell %T cell || id:ebi-a-GCST90001658	Treg	Inverse variance weighted	6	-0.020670612493081	0.0147910348947268	0.162260397407779	0.992883491073054	-0.0496610408867456	0.00831981590058355	0.979541560189494	0.951551907034053	1.00835452175089
331	ebi-a-GCST90001658	finn-b-DM_RETINA_PROLIF	Proliferative diabetic retinopathy (DM_RETINA_PROLIF) || id:finn-b-DM_RETINA_PROLIF	CD39+ CD4+ T cell %T cell || id:ebi-a-GCST90001658	Treg	Simple mode	6	-0.0216989977161662	0.027583123727497	0.467101776112462	0.974948502854507	-0.0757619202220603	0.032363924789728	0.978534731915989	0.927036889025005	1.03289333240338
332	ebi-a-GCST90001658	finn-b-DM_RETINA_PROLIF	Proliferative diabetic retinopathy (DM_RETINA_PROLIF) || id:finn-b-DM_RETINA_PROLIF	CD39+ CD4+ T cell %T cell || id:ebi-a-GCST90001658	Treg	Weighted mode	6	-0.0198540693536878	0.0184357896990929	0.330705127438293	0.998964016736356	-0.0559882171639099	0.0162800784565343	0.980341724770208	0.945550277088689	1.01641332101823
333	ebi-a-GCST90002029	finn-b-DM_RETINA_PROLIF	Proliferative diabetic retinopathy (DM_RETINA_PROLIF) || id:finn-b-DM_RETINA_PROLIF	CD39 on CD39+ CD8+ T cell || id:ebi-a-GCST90002029	Treg	Inverse variance weighted	2	-0.0664020371509617	0.0636137893698905	0.296563646142296	0.992883491073054	-0.191085064315947	0.0582809900140236	0.935754580551102	0.826062316736539	1.06001280688082
334	ebi-a-GCST90001660	finn-b-DM_RETINA_PROLIF	Proliferative diabetic retinopathy (DM_RETINA_PROLIF) || id:finn-b-DM_RETINA_PROLIF	CD39+ CD4+ T cell Absolute Count || id:ebi-a-GCST90001660	Treg	MR Egger	4	0.0388942144602369	0.0947967525918401	0.721369908215865	0.977706449115568	-0.14690742061977	0.224695849540243	1.03966049678593	0.863373904337441	1.25194187958072
335	ebi-a-GCST90001660	finn-b-DM_RETINA_PROLIF	Proliferative diabetic retinopathy (DM_RETINA_PROLIF) || id:finn-b-DM_RETINA_PROLIF	CD39+ CD4+ T cell Absolute Count || id:ebi-a-GCST90001660	Treg	Weighted median	4	-0.0382696462680951	0.0336608193743203	0.255571885652552	0.996834577754932	-0.104244852241763	0.0277055597055726	0.962453383935296	0.901004657400002	1.02809292786737
336	ebi-a-GCST90001660	finn-b-DM_RETINA_PROLIF	Proliferative diabetic retinopathy (DM_RETINA_PROLIF) || id:finn-b-DM_RETINA_PROLIF	CD39+ CD4+ T cell Absolute Count || id:ebi-a-GCST90001660	Treg	Inverse variance weighted	4	-0.0417787876759988	0.0293863535802677	0.155111296660181	0.992883491073054	-0.0993760406933234	0.0158184653413259	0.959081917847884	0.905402175938624	1.01594423957418
337	ebi-a-GCST90001660	finn-b-DM_RETINA_PROLIF	Proliferative diabetic retinopathy (DM_RETINA_PROLIF) || id:finn-b-DM_RETINA_PROLIF	CD39+ CD4+ T cell Absolute Count || id:ebi-a-GCST90001660	Treg	Simple mode	4	-0.0352978688799011	0.0478209530490133	0.51393557378985	0.974948502854507	-0.129026936855967	0.058431199096165	0.965317835286637	0.878950289069361	1.06017204239061
338	ebi-a-GCST90001660	finn-b-DM_RETINA_PROLIF	Proliferative diabetic retinopathy (DM_RETINA_PROLIF) || id:finn-b-DM_RETINA_PROLIF	CD39+ CD4+ T cell Absolute Count || id:ebi-a-GCST90001660	Treg	Weighted mode	4	-0.0393781239149837	0.0383311313591079	0.379861331891067	0.998964016736356	-0.114507141378835	0.0357508935488678	0.961387116948771	0.891805569673964	1.03639764099362
339	ebi-a-GCST90001512	finn-b-DM_RETINA_PROLIF	Proliferative diabetic retinopathy (DM_RETINA_PROLIF) || id:finn-b-DM_RETINA_PROLIF	CD25++ CD45RA- CD4 not regulatory T cell %T cell || id:ebi-a-GCST90001512	Treg	MR Egger	4	-0.09807880533755	0.0617614736373502	0.253206348618204	0.977706449115568	-0.219131293666756	0.0229736829916564	0.90657745779622	0.803216254023203	1.0232396105875
340	ebi-a-GCST90001512	finn-b-DM_RETINA_PROLIF	Proliferative diabetic retinopathy (DM_RETINA_PROLIF) || id:finn-b-DM_RETINA_PROLIF	CD25++ CD45RA- CD4 not regulatory T cell %T cell || id:ebi-a-GCST90001512	Treg	Weighted median	4	0.00731115742084669	0.0252683476872329	0.772320790228748	0.996834577754932	-0.0422148040461297	0.0568371188878231	1.0073379491854	0.958663833583821	1.05848338940213
341	ebi-a-GCST90001512	finn-b-DM_RETINA_PROLIF	Proliferative diabetic retinopathy (DM_RETINA_PROLIF) || id:finn-b-DM_RETINA_PROLIF	CD25++ CD45RA- CD4 not regulatory T cell %T cell || id:ebi-a-GCST90001512	Treg	Inverse variance weighted	4	0.00394701747142229	0.0212880748310349	0.852907630700542	0.992883491073054	-0.0377776091974062	0.0456716441402508	1.0039548172034	0.962927063203326	1.04673065437884
342	ebi-a-GCST90001512	finn-b-DM_RETINA_PROLIF	Proliferative diabetic retinopathy (DM_RETINA_PROLIF) || id:finn-b-DM_RETINA_PROLIF	CD25++ CD45RA- CD4 not regulatory T cell %T cell || id:ebi-a-GCST90001512	Treg	Simple mode	4	0.00939124852205905	0.0357229421667776	0.809655077809206	0.974948502854507	-0.0606257181248251	0.0794082151689432	1.00943548466556	0.941175438769139	1.08264618447181
343	ebi-a-GCST90001512	finn-b-DM_RETINA_PROLIF	Proliferative diabetic retinopathy (DM_RETINA_PROLIF) || id:finn-b-DM_RETINA_PROLIF	CD25++ CD45RA- CD4 not regulatory T cell %T cell || id:ebi-a-GCST90001512	Treg	Weighted mode	4	-0.00168700499309427	0.0227974734515916	0.945668561533732	0.998964016736356	-0.0463700529582137	0.0429960429720252	0.998314417199968	0.95468861147066	1.04393376396733
344	ebi-a-GCST90001985	finn-b-DM_RETINA_PROLIF	Proliferative diabetic retinopathy (DM_RETINA_PROLIF) || id:finn-b-DM_RETINA_PROLIF	CD40 on monocytes || id:ebi-a-GCST90001985	Monocyte	MR Egger	8	0.0210737923208485	0.0362664146626354	0.582338569358856	0.977706449115568	-0.0500083804179169	0.092155965059614	1.02129741276332	0.951221452834005	1.09653583002094
345	ebi-a-GCST90001985	finn-b-DM_RETINA_PROLIF	Proliferative diabetic retinopathy (DM_RETINA_PROLIF) || id:finn-b-DM_RETINA_PROLIF	CD40 on monocytes || id:ebi-a-GCST90001985	Monocyte	Weighted median	8	0.00644482359922769	0.0244088737196977	0.791752108755523	0.996834577754932	-0.0413965688913798	0.0542862160898351	1.00646563616192	0.959448567038515	1.05578674206738
346	ebi-a-GCST90001985	finn-b-DM_RETINA_PROLIF	Proliferative diabetic retinopathy (DM_RETINA_PROLIF) || id:finn-b-DM_RETINA_PROLIF	CD40 on monocytes || id:ebi-a-GCST90001985	Monocyte	Inverse variance weighted	8	0.00919731939322341	0.019050038303236	0.629239208285108	0.992883491073054	-0.0281407556811192	0.046535394467566	1.00923974470186	0.972251507246471	1.04763515890097
347	ebi-a-GCST90001985	finn-b-DM_RETINA_PROLIF	Proliferative diabetic retinopathy (DM_RETINA_PROLIF) || id:finn-b-DM_RETINA_PROLIF	CD40 on monocytes || id:ebi-a-GCST90001985	Monocyte	Simple mode	8	-0.0173069502734331	0.0451488720564172	0.712850538834649	0.974948502854507	-0.105798739504011	0.0711848389571446	0.982841954722496	0.899605684943875	1.07377968384337
348	ebi-a-GCST90001985	finn-b-DM_RETINA_PROLIF	Proliferative diabetic retinopathy (DM_RETINA_PROLIF) || id:finn-b-DM_RETINA_PROLIF	CD40 on monocytes || id:ebi-a-GCST90001985	Monocyte	Weighted mode	8	-0.00320209093868007	0.0227451029496219	0.892008101657054	0.998964016736356	-0.0477824927199389	0.0413783108425788	0.996803030286841	0.953341123162803	1.04224632405724
349	ebi-a-GCST90001980	finn-b-DM_RETINA_PROLIF	Proliferative diabetic retinopathy (DM_RETINA_PROLIF) || id:finn-b-DM_RETINA_PROLIF	CD40 on CD14+ CD16- monocyte || id:ebi-a-GCST90001980	Monocyte	MR Egger	6	0.0258194880187343	0.0531735715713184	0.652669725124553	0.977706449115568	-0.0784007122610497	0.130039688298518	1.02615569835581	0.924593856207786	1.13887358238239
350	ebi-a-GCST90001980	finn-b-DM_RETINA_PROLIF	Proliferative diabetic retinopathy (DM_RETINA_PROLIF) || id:finn-b-DM_RETINA_PROLIF	CD40 on CD14+ CD16- monocyte || id:ebi-a-GCST90001980	Monocyte	Weighted median	6	-0.0167213930529711	0.026750969168219	0.53192107456834	0.996834577754932	-0.0691532926226804	0.0357105065167381	0.983417633455627	0.933183618948983	1.03635578481402
351	ebi-a-GCST90001980	finn-b-DM_RETINA_PROLIF	Proliferative diabetic retinopathy (DM_RETINA_PROLIF) || id:finn-b-DM_RETINA_PROLIF	CD40 on CD14+ CD16- monocyte || id:ebi-a-GCST90001980	Monocyte	Inverse variance weighted	6	0.00643349480904539	0.0240436564636817	0.789026046545547	0.992883491073054	-0.0406920718597707	0.0535590614778615	1.00645423418848	0.960124733856767	1.05501930092662
352	ebi-a-GCST90001980	finn-b-DM_RETINA_PROLIF	Proliferative diabetic retinopathy (DM_RETINA_PROLIF) || id:finn-b-DM_RETINA_PROLIF	CD40 on CD14+ CD16- monocyte || id:ebi-a-GCST90001980	Monocyte	Simple mode	6	-0.0131757908532848	0.0465223104329433	0.788364010702629	0.974948502854507	-0.104359519301854	0.078007937595284	0.986910629908681	0.900901347768029	1.08113124021826
353	ebi-a-GCST90001980	finn-b-DM_RETINA_PROLIF	Proliferative diabetic retinopathy (DM_RETINA_PROLIF) || id:finn-b-DM_RETINA_PROLIF	CD40 on CD14+ CD16- monocyte || id:ebi-a-GCST90001980	Monocyte	Weighted mode	6	-0.0119445333457801	0.0272372930856332	0.679298332984745	0.998964016736356	-0.0653296277936213	0.041440561102061	0.988126519413926	0.936758630799673	1.0423112061808
354	ebi-a-GCST90001782	finn-b-DM_RETINA_PROLIF	Proliferative diabetic retinopathy (DM_RETINA_PROLIF) || id:finn-b-DM_RETINA_PROLIF	CD25 on IgD+ CD38- unswitched memory B cell || id:ebi-a-GCST90001782	B cell	Wald ratio	1	0.121005069429138	0.046065682168834	0.00861934317294543	0.522617331991282	0.0307163323782235	0.211293806480053	1.12863063386586	1.03119294634325	1.23527523361903
355	ebi-a-GCST90001934	finn-b-DM_RETINA_PROLIF	Proliferative diabetic retinopathy (DM_RETINA_PROLIF) || id:finn-b-DM_RETINA_PROLIF	CD25 on CD45RA+ CD4 not regulatory T cell || id:ebi-a-GCST90001934	Treg	Wald ratio	1	0.167470407715914	0.074967119684349	0.0254884605054447	0.667133598114202	0.0205348531345901	0.314405962297238	1.18231030240489	1.02074714386082	1.36944556698496
356	ebi-a-GCST90001507	finn-b-DM_RETINA_PROLIF	Proliferative diabetic retinopathy (DM_RETINA_PROLIF) || id:finn-b-DM_RETINA_PROLIF	CD25++ CD45RA+ CD4 not regulatory T cell Absolute Count || id:ebi-a-GCST90001507	Treg	MR Egger	7	-0.123427877176208	0.066819973422934	0.123999008290506	0.977706449115568	-0.254395025085158	0.00753927073274299	0.883885387255317	0.775385444839691	1.00756776259194
357	ebi-a-GCST90001507	finn-b-DM_RETINA_PROLIF	Proliferative diabetic retinopathy (DM_RETINA_PROLIF) || id:finn-b-DM_RETINA_PROLIF	CD25++ CD45RA+ CD4 not regulatory T cell Absolute Count || id:ebi-a-GCST90001507	Treg	Weighted median	7	-0.0606634151571559	0.0462110749727827	0.189268468935547	0.996834577754932	-0.15123712210381	0.0299102917894982	0.941139959916923	0.859643833935315	1.03036209786747
358	ebi-a-GCST90001507	finn-b-DM_RETINA_PROLIF	Proliferative diabetic retinopathy (DM_RETINA_PROLIF) || id:finn-b-DM_RETINA_PROLIF	CD25++ CD45RA+ CD4 not regulatory T cell Absolute Count || id:ebi-a-GCST90001507	Treg	Inverse variance weighted	7	-0.0380203367425956	0.0484333638518595	0.432451799750438	0.992883491073054	-0.13294972989224	0.056909056407049	0.962693362645007	0.875509102939497	1.0585595368102
359	ebi-a-GCST90001507	finn-b-DM_RETINA_PROLIF	Proliferative diabetic retinopathy (DM_RETINA_PROLIF) || id:finn-b-DM_RETINA_PROLIF	CD25++ CD45RA+ CD4 not regulatory T cell Absolute Count || id:ebi-a-GCST90001507	Treg	Simple mode	7	-0.138140750442805	0.0733528394902224	0.108666315859088	0.974948502854507	-0.281912315843641	0.005630814958031	0.870976092847335	0.754339825284487	1.00564669779369
360	ebi-a-GCST90001507	finn-b-DM_RETINA_PROLIF	Proliferative diabetic retinopathy (DM_RETINA_PROLIF) || id:finn-b-DM_RETINA_PROLIF	CD25++ CD45RA+ CD4 not regulatory T cell Absolute Count || id:ebi-a-GCST90001507	Treg	Weighted mode	7	-0.0766691445872903	0.048748438124515	0.166838080820898	0.998964016736356	-0.17221608331134	0.018877794136759	0.92619623995813	0.841797255176112	1.0190571062543
361	ebi-a-GCST90001508	finn-b-DM_RETINA_PROLIF	Proliferative diabetic retinopathy (DM_RETINA_PROLIF) || id:finn-b-DM_RETINA_PROLIF	CD25++ CD45RA+ CD4 not regulatory T cell %CD4+ T cell || id:ebi-a-GCST90001508	Treg	MR Egger	5	-0.102014959636649	0.0402134182100989	0.084914041999928	0.977706449115568	-0.180833259328443	-0.0231966599448554	0.903016042775945	0.834574504608188	0.977070314283749
362	ebi-a-GCST90001508	finn-b-DM_RETINA_PROLIF	Proliferative diabetic retinopathy (DM_RETINA_PROLIF) || id:finn-b-DM_RETINA_PROLIF	CD25++ CD45RA+ CD4 not regulatory T cell %CD4+ T cell || id:ebi-a-GCST90001508	Treg	Weighted median	5	-0.0495902530220023	0.0340958625249448	0.145825439850251	0.996834577754932	-0.116418143570894	0.0172376375268895	0.951619267745877	0.890102954644106	1.01738706294631
363	ebi-a-GCST90001508	finn-b-DM_RETINA_PROLIF	Proliferative diabetic retinopathy (DM_RETINA_PROLIF) || id:finn-b-DM_RETINA_PROLIF	CD25++ CD45RA+ CD4 not regulatory T cell %CD4+ T cell || id:ebi-a-GCST90001508	Treg	Inverse variance weighted	5	-0.0224668560128975	0.0396798779004532	0.571255960282441	0.992883491073054	-0.100239416697786	0.0553057046719908	0.977783644304779	0.904620810780032	1.05686365345226
364	ebi-a-GCST90001508	finn-b-DM_RETINA_PROLIF	Proliferative diabetic retinopathy (DM_RETINA_PROLIF) || id:finn-b-DM_RETINA_PROLIF	CD25++ CD45RA+ CD4 not regulatory T cell %CD4+ T cell || id:ebi-a-GCST90001508	Treg	Simple mode	5	-0.0194791488528478	0.0478713481730824	0.70490920231716	0.974948502854507	-0.113306991272089	0.0743486935663937	0.980709343890319	0.892876512741278	1.07718234657212
365	ebi-a-GCST90001508	finn-b-DM_RETINA_PROLIF	Proliferative diabetic retinopathy (DM_RETINA_PROLIF) || id:finn-b-DM_RETINA_PROLIF	CD25++ CD45RA+ CD4 not regulatory T cell %CD4+ T cell || id:ebi-a-GCST90001508	Treg	Weighted mode	5	-0.0504342775695484	0.0338185320603912	0.21014416037049	0.998964016736356	-0.116718600407915	0.0158500452688184	0.950816416584687	0.889835557298423	1.01597632352621
366	ebi-a-GCST90001509	finn-b-DM_RETINA_PROLIF	Proliferative diabetic retinopathy (DM_RETINA_PROLIF) || id:finn-b-DM_RETINA_PROLIF	CD25++ CD45RA+ CD4 not regulatory T cell %T cell || id:ebi-a-GCST90001509	Treg	MR Egger	6	-0.0987235741904174	0.0469943184245741	0.103564924080896	0.977706449115568	-0.190832438302583	-0.00661471007825223	0.905993113292533	0.826271027928234	0.993407118959021
367	ebi-a-GCST90001509	finn-b-DM_RETINA_PROLIF	Proliferative diabetic retinopathy (DM_RETINA_PROLIF) || id:finn-b-DM_RETINA_PROLIF	CD25++ CD45RA+ CD4 not regulatory T cell %T cell || id:ebi-a-GCST90001509	Treg	Weighted median	6	-0.0531270910970525	0.0344866575537654	0.123435732120867	0.996834577754932	-0.120720939902433	0.0144667577083278	0.948259489484951	0.88628125081904	1.01457190769554
368	ebi-a-GCST90001509	finn-b-DM_RETINA_PROLIF	Proliferative diabetic retinopathy (DM_RETINA_PROLIF) || id:finn-b-DM_RETINA_PROLIF	CD25++ CD45RA+ CD4 not regulatory T cell %T cell || id:ebi-a-GCST90001509	Treg	Inverse variance weighted	6	-0.0292635446204276	0.0388573381973664	0.451388537487197	0.992883491073054	-0.105423927487266	0.0468968382464106	0.971160486615474	0.899942931162943	1.04801388855227
369	ebi-a-GCST90001509	finn-b-DM_RETINA_PROLIF	Proliferative diabetic retinopathy (DM_RETINA_PROLIF) || id:finn-b-DM_RETINA_PROLIF	CD25++ CD45RA+ CD4 not regulatory T cell %T cell || id:ebi-a-GCST90001509	Treg	Simple mode	6	-0.0206892706884038	0.0510183062807575	0.701860634911901	0.974948502854507	-0.120685150998689	0.079306609621881	0.979523283882239	0.886312970421017	1.08253618720222
370	ebi-a-GCST90001509	finn-b-DM_RETINA_PROLIF	Proliferative diabetic retinopathy (DM_RETINA_PROLIF) || id:finn-b-DM_RETINA_PROLIF	CD25++ CD45RA+ CD4 not regulatory T cell %T cell || id:ebi-a-GCST90001509	Treg	Weighted mode	6	-0.0545735856676561	0.0347802708955756	0.177417584094774	0.998964016736356	-0.122742916622984	0.013595745287672	0.946888828847465	0.884491021273185	1.01368858770947
371	ebi-a-GCST90002081	finn-b-DM_RETINA_PROLIF	Proliferative diabetic retinopathy (DM_RETINA_PROLIF) || id:finn-b-DM_RETINA_PROLIF	SSC-A on CD4+ T cell || id:ebi-a-GCST90002081	TBNK	MR Egger	3	-5.55163871636495	1.90268345594554	0.210198350458632	0.977706449115568	-9.2808982900182	-1.8223791427117	0.00388109202049516	0.0000931873765658872	0.161640726744799
372	ebi-a-GCST90002081	finn-b-DM_RETINA_PROLIF	Proliferative diabetic retinopathy (DM_RETINA_PROLIF) || id:finn-b-DM_RETINA_PROLIF	SSC-A on CD4+ T cell || id:ebi-a-GCST90002081	TBNK	Weighted median	3	-0.980582366887512	0.146646332674114	0.000000000022823431276308	0.00000000173914546325467	-1.26800917892878	-0.693155554846248	0.375092593726163	0.281391264177583	0.499995812874381
373	ebi-a-GCST90002081	finn-b-DM_RETINA_PROLIF	Proliferative diabetic retinopathy (DM_RETINA_PROLIF) || id:finn-b-DM_RETINA_PROLIF	SSC-A on CD4+ T cell || id:ebi-a-GCST90002081	TBNK	Inverse variance weighted	3	-1.05450931992295	0.129459177672405	0.000000000000000377727773614365	0.0000000000000649691770616708	-1.30824930816087	-0.800769331685038	0.348363320316725	0.270292841885539	0.448983414046474
374	ebi-a-GCST90002081	finn-b-DM_RETINA_PROLIF	Proliferative diabetic retinopathy (DM_RETINA_PROLIF) || id:finn-b-DM_RETINA_PROLIF	SSC-A on CD4+ T cell || id:ebi-a-GCST90002081	TBNK	Simple mode	3	-0.743705267723594	0.211667909857221	0.0723261572080759	0.974948502854507	-1.15857437104375	-0.328836164403441	0.475349351838615	0.313933414578363	0.719760929548927
375	ebi-a-GCST90002081	finn-b-DM_RETINA_PROLIF	Proliferative diabetic retinopathy (DM_RETINA_PROLIF) || id:finn-b-DM_RETINA_PROLIF	SSC-A on CD4+ T cell || id:ebi-a-GCST90002081	TBNK	Weighted mode	3	-0.828852329341105	0.155782200517689	0.0335569514553639	0.998964016736356	-1.13418544235578	-0.523519216326435	0.43655001457388	0.321684044841763	0.592431978770347
376	ebi-a-GCST90002074	finn-b-DM_RETINA_PROLIF	Proliferative diabetic retinopathy (DM_RETINA_PROLIF) || id:finn-b-DM_RETINA_PROLIF	SSC-A on CD14+ monocyte || id:ebi-a-GCST90002074	TBNK	MR Egger	6	-0.0236220845845486	0.0531329009457314	0.679615191201848	0.977706449115568	-0.127762570438182	0.0805184012690849	0.976654732902887	0.880062307148779	1.083848790652
377	ebi-a-GCST90002074	finn-b-DM_RETINA_PROLIF	Proliferative diabetic retinopathy (DM_RETINA_PROLIF) || id:finn-b-DM_RETINA_PROLIF	SSC-A on CD14+ monocyte || id:ebi-a-GCST90002074	TBNK	Weighted median	6	0.00429608089722258	0.0327172555905211	0.895530611759615	0.996834577754932	-0.0598297400601989	0.068421901854644	1.00430532228193	0.941924892007964	1.07081699286411
378	ebi-a-GCST90002074	finn-b-DM_RETINA_PROLIF	Proliferative diabetic retinopathy (DM_RETINA_PROLIF) || id:finn-b-DM_RETINA_PROLIF	SSC-A on CD14+ monocyte || id:ebi-a-GCST90002074	TBNK	Inverse variance weighted	6	0.00325062619485966	0.028825256699212	0.910212848198388	0.992883491073054	-0.0532468769355959	0.0597481293253152	1.00325591520951	0.948145908229695	1.06156913473599
379	ebi-a-GCST90002074	finn-b-DM_RETINA_PROLIF	Proliferative diabetic retinopathy (DM_RETINA_PROLIF) || id:finn-b-DM_RETINA_PROLIF	SSC-A on CD14+ monocyte || id:ebi-a-GCST90002074	TBNK	Simple mode	6	0.0247054323812951	0.0464714807102823	0.617747383047003	0.974948502854507	-0.0663786698108583	0.115789534573449	1.02501314036992	0.935776446902117	1.12275954519821
380	ebi-a-GCST90002074	finn-b-DM_RETINA_PROLIF	Proliferative diabetic retinopathy (DM_RETINA_PROLIF) || id:finn-b-DM_RETINA_PROLIF	SSC-A on CD14+ monocyte || id:ebi-a-GCST90002074	TBNK	Weighted mode	6	-0.00231709647582645	0.0337239752390201	0.947885396257557	0.998964016736356	-0.0684160879443059	0.063781894992653	0.997685585920023	0.933871819919974	1.0658599040261
381	ebi-a-GCST90002045	finn-b-DM_RETINA_PROLIF	Proliferative diabetic retinopathy (DM_RETINA_PROLIF) || id:finn-b-DM_RETINA_PROLIF	CD45 on CD33- HLA DR- || id:ebi-a-GCST90002045	Myeloid cell	Inverse variance weighted	2	0.0450218718571156	0.0514071355865186	0.381144031998037	0.992883491073054	-0.0557361138924607	0.145779857606692	1.04605073873081	0.945788683457112	1.15694146815078
382	ebi-a-GCST90001608	finn-b-DM_RETINA_PROLIF	Proliferative diabetic retinopathy (DM_RETINA_PROLIF) || id:finn-b-DM_RETINA_PROLIF	CD4+CD8+ T cell %leukocyte || id:ebi-a-GCST90001608	TBNK	Inverse variance weighted	2	0.0209118218468028	0.0748733870691472	0.780017836319733	0.992883491073054	-0.125840016808726	0.167663660502331	1.02113200613309	0.88175590162298	1.18253880924432
383	ebi-a-GCST90001594	finn-b-DM_RETINA_PROLIF	Proliferative diabetic retinopathy (DM_RETINA_PROLIF) || id:finn-b-DM_RETINA_PROLIF	CD4+CD8+ T cell Absolute Count || id:ebi-a-GCST90001594	TBNK	Inverse variance weighted	2	0.0190488317038785	0.0798753442315148	0.811507275939443	0.992883491073054	-0.13750684298989	0.175604506397647	1.01923141820903	0.871528386116817	1.19196655027269
384	ebi-a-GCST90001802	finn-b-DM_RETINA_PROLIF	Proliferative diabetic retinopathy (DM_RETINA_PROLIF) || id:finn-b-DM_RETINA_PROLIF	CD27 on IgD- CD38- B cell || id:ebi-a-GCST90001802	B cell	MR Egger	10	0.0311057442728651	0.0646236264169776	0.643166923089239	0.977706449115568	-0.095556563504411	0.157768052050141	1.03159458333826	0.908866951499895	1.17089457661171
385	ebi-a-GCST90001802	finn-b-DM_RETINA_PROLIF	Proliferative diabetic retinopathy (DM_RETINA_PROLIF) || id:finn-b-DM_RETINA_PROLIF	CD27 on IgD- CD38- B cell || id:ebi-a-GCST90001802	B cell	Weighted median	10	-0.000299360384226266	0.0347739184607918	0.993131286636464	0.996834577754932	-0.0684562405673781	0.0678575197989256	0.999700684419623	0.933834323269591	1.07021281347842
386	ebi-a-GCST90001802	finn-b-DM_RETINA_PROLIF	Proliferative diabetic retinopathy (DM_RETINA_PROLIF) || id:finn-b-DM_RETINA_PROLIF	CD27 on IgD- CD38- B cell || id:ebi-a-GCST90001802	B cell	Inverse variance weighted	10	-0.0096725370224038	0.026957453119822	0.719739083218266	0.992883491073054	-0.062509145137255	0.0431640710924474	0.990374091504004	0.93940447179136	1.04410918893329
387	ebi-a-GCST90001802	finn-b-DM_RETINA_PROLIF	Proliferative diabetic retinopathy (DM_RETINA_PROLIF) || id:finn-b-DM_RETINA_PROLIF	CD27 on IgD- CD38- B cell || id:ebi-a-GCST90001802	B cell	Simple mode	10	-0.0404545582592356	0.0561422928287202	0.489464544419793	0.974948502854507	-0.150493452203527	0.0695843356850559	0.960352803623031	0.860283362949341	1.07206247051523
388	ebi-a-GCST90001802	finn-b-DM_RETINA_PROLIF	Proliferative diabetic retinopathy (DM_RETINA_PROLIF) || id:finn-b-DM_RETINA_PROLIF	CD27 on IgD- CD38- B cell || id:ebi-a-GCST90001802	B cell	Weighted mode	10	-0.0013129051506145	0.0378974770196806	0.973120119384711	0.998964016736356	-0.0755919601091885	0.0729661498079595	0.998687956332296	0.927194461709456	1.07569412384574
389	ebi-a-GCST90001672	finn-b-DM_RETINA_PROLIF	Proliferative diabetic retinopathy (DM_RETINA_PROLIF) || id:finn-b-DM_RETINA_PROLIF	CD39+ CD8+ T cell Absolute Count || id:ebi-a-GCST90001672	Treg	MR Egger	7	-0.0455083254024087	0.0329577684675895	0.22586916694885	0.977706449115568	-0.110105551598884	0.0190889007940668	0.955511647519868	0.895739583561344	1.01927225870286
390	ebi-a-GCST90001672	finn-b-DM_RETINA_PROLIF	Proliferative diabetic retinopathy (DM_RETINA_PROLIF) || id:finn-b-DM_RETINA_PROLIF	CD39+ CD8+ T cell Absolute Count || id:ebi-a-GCST90001672	Treg	Weighted median	7	-0.0480677229409546	0.0308079215945267	0.118703395966576	0.996834577754932	-0.108451249266227	0.0123158033843177	0.953069240239996	0.897222634012569	1.01239195519327
391	ebi-a-GCST90001672	finn-b-DM_RETINA_PROLIF	Proliferative diabetic retinopathy (DM_RETINA_PROLIF) || id:finn-b-DM_RETINA_PROLIF	CD39+ CD8+ T cell Absolute Count || id:ebi-a-GCST90001672	Treg	Inverse variance weighted	7	-0.0379347708607073	0.0224855141332878	0.0915887424827466	0.992883491073054	-0.0820063785619513	0.0061368368405367	0.962775739875859	0.921266082324828	1.00615570580257
392	ebi-a-GCST90001672	finn-b-DM_RETINA_PROLIF	Proliferative diabetic retinopathy (DM_RETINA_PROLIF) || id:finn-b-DM_RETINA_PROLIF	CD39+ CD8+ T cell Absolute Count || id:ebi-a-GCST90001672	Treg	Simple mode	7	-0.0423965112496963	0.0400813587420153	0.330879714266511	0.974948502854507	-0.120955974384046	0.0361629518846537	0.958489653284847	0.886072968642395	1.03682478527892
393	ebi-a-GCST90001672	finn-b-DM_RETINA_PROLIF	Proliferative diabetic retinopathy (DM_RETINA_PROLIF) || id:finn-b-DM_RETINA_PROLIF	CD39+ CD8+ T cell Absolute Count || id:ebi-a-GCST90001672	Treg	Weighted mode	7	-0.0501039611132311	0.0287723845936865	0.132255840288853	0.998964016736356	-0.106497834916857	0.00628991269039449	0.951130538771029	0.898976994519062	1.00630973573116
394	ebi-a-GCST90002111	finn-b-DM_RETINA_PROLIF	Proliferative diabetic retinopathy (DM_RETINA_PROLIF) || id:finn-b-DM_RETINA_PROLIF	HLA DR on CD33dim HLA DR+ CD11b- || id:ebi-a-GCST90002111	Myeloid cell	MR Egger	5	-0.263860230135082	0.169792001860416	0.218009886877931	0.977706449115568	-0.596652553781497	0.0689320935113339	0.768080886716372	0.550651831789658	1.07136345414785
395	ebi-a-GCST90002111	finn-b-DM_RETINA_PROLIF	Proliferative diabetic retinopathy (DM_RETINA_PROLIF) || id:finn-b-DM_RETINA_PROLIF	HLA DR on CD33dim HLA DR+ CD11b- || id:ebi-a-GCST90002111	Myeloid cell	Weighted median	5	-0.0227105843812442	0.0403772986984457	0.573803173059547	0.996834577754932	-0.101850089830198	0.0564289210677093	0.977545359732091	0.903164935129729	1.0580514069631
396	ebi-a-GCST90002111	finn-b-DM_RETINA_PROLIF	Proliferative diabetic retinopathy (DM_RETINA_PROLIF) || id:finn-b-DM_RETINA_PROLIF	HLA DR on CD33dim HLA DR+ CD11b- || id:ebi-a-GCST90002111	Myeloid cell	Inverse variance weighted	5	-0.0541103419806943	0.0581590688575059	0.352171633523033	0.992883491073054	-0.168102116941406	0.0598814329800173	0.947327570734041	0.845267514144125	1.06171065521375
397	ebi-a-GCST90002111	finn-b-DM_RETINA_PROLIF	Proliferative diabetic retinopathy (DM_RETINA_PROLIF) || id:finn-b-DM_RETINA_PROLIF	HLA DR on CD33dim HLA DR+ CD11b- || id:ebi-a-GCST90002111	Myeloid cell	Simple mode	5	0.0459817978934733	0.0489110320013171	0.400388501495004	0.974948502854507	-0.0498838248291083	0.141847420616055	1.04705535217042	0.951339940161126	1.1524008025176
398	ebi-a-GCST90002111	finn-b-DM_RETINA_PROLIF	Proliferative diabetic retinopathy (DM_RETINA_PROLIF) || id:finn-b-DM_RETINA_PROLIF	HLA DR on CD33dim HLA DR+ CD11b- || id:ebi-a-GCST90002111	Myeloid cell	Weighted mode	5	0.0262375880468415	0.0582251975207768	0.675607745201504	0.998964016736356	-0.0878837990938811	0.140358975187564	1.02658482378457	0.915867295149828	1.15068679273276
399	ebi-a-GCST90002110	finn-b-DM_RETINA_PROLIF	Proliferative diabetic retinopathy (DM_RETINA_PROLIF) || id:finn-b-DM_RETINA_PROLIF	HLA DR on CD33dim HLA DR+ CD11b+ || id:ebi-a-GCST90002110	Myeloid cell	MR Egger	5	-0.338885665820008	0.421881656624401	0.4805675541043	0.977706449115568	-1.16577371280383	0.488002381163817	0.712563914842838	0.311681416814518	1.62905872902366
400	ebi-a-GCST90002110	finn-b-DM_RETINA_PROLIF	Proliferative diabetic retinopathy (DM_RETINA_PROLIF) || id:finn-b-DM_RETINA_PROLIF	HLA DR on CD33dim HLA DR+ CD11b+ || id:ebi-a-GCST90002110	Myeloid cell	Weighted median	5	-0.132174582918924	0.0407115077847737	0.00116786345146876	0.0370796645841332	-0.21196913817708	-0.052380027660767	0.876188014264787	0.808989664076999	0.948968164157165
401	ebi-a-GCST90002110	finn-b-DM_RETINA_PROLIF	Proliferative diabetic retinopathy (DM_RETINA_PROLIF) || id:finn-b-DM_RETINA_PROLIF	HLA DR on CD33dim HLA DR+ CD11b+ || id:ebi-a-GCST90002110	Myeloid cell	Inverse variance weighted	5	0.00640703428476669	0.135782788073959	0.962365057984628	0.992883491073054	-0.259727230340193	0.272541298909726	1.00642760323412	0.771261933969314	1.3132976955555
402	ebi-a-GCST90002110	finn-b-DM_RETINA_PROLIF	Proliferative diabetic retinopathy (DM_RETINA_PROLIF) || id:finn-b-DM_RETINA_PROLIF	HLA DR on CD33dim HLA DR+ CD11b+ || id:ebi-a-GCST90002110	Myeloid cell	Simple mode	5	-0.101526534504862	0.0445075425293393	0.0846829622920824	0.974948502854507	-0.188761317862367	-0.0142917511473567	0.903457206234534	0.827984108128684	0.985809891136523
403	ebi-a-GCST90002110	finn-b-DM_RETINA_PROLIF	Proliferative diabetic retinopathy (DM_RETINA_PROLIF) || id:finn-b-DM_RETINA_PROLIF	HLA DR on CD33dim HLA DR+ CD11b+ || id:ebi-a-GCST90002110	Myeloid cell	Weighted mode	5	-0.10570831134162	0.0327260005511575	0.031972455347992	0.998964016736356	-0.169851272421889	-0.0415653502613516	0.899687038311102	0.843790302152644	0.959286643660161
404	ebi-a-GCST90001607	finn-b-DM_RETINA_PROLIF	Proliferative diabetic retinopathy (DM_RETINA_PROLIF) || id:finn-b-DM_RETINA_PROLIF	CD8+ T cell %leukocyte || id:ebi-a-GCST90001607	TBNK	Inverse variance weighted	2	0.189920765407262	0.108925984043025	0.0812329970398774	0.992883491073054	-0.0235741633170659	0.403415694131591	1.20915378705367	0.976701536557017	1.49692902695754
405	ebi-a-GCST90001614	finn-b-DM_RETINA_PROLIF	Proliferative diabetic retinopathy (DM_RETINA_PROLIF) || id:finn-b-DM_RETINA_PROLIF	CD8+ and CD8dim T cell %leukocyte || id:ebi-a-GCST90001614	TBNK	Inverse variance weighted	2	-0.0571781647279788	0.140649630787779	0.684353896033407	0.992883491073054	-0.332851441072026	0.218495111616069	0.944425791012183	0.716876684677209	1.24420293447067
406	ebi-a-GCST90001589	finn-b-DM_RETINA_PROLIF	Proliferative diabetic retinopathy (DM_RETINA_PROLIF) || id:finn-b-DM_RETINA_PROLIF	CD4+/CD8+ T cell || id:ebi-a-GCST90001589	TBNK	Inverse variance weighted	2	0.0927104882069261	0.158252202237751	0.557982964051889	0.992883491073054	-0.217463828179065	0.402884804592917	1.09714405314185	0.804556706674619	1.49613453390968
407	ebi-a-GCST90001554	finn-b-DM_RETINA_PROLIF	Proliferative diabetic retinopathy (DM_RETINA_PROLIF) || id:finn-b-DM_RETINA_PROLIF	Effector Memory CD8+ T cell Absolute Count || id:ebi-a-GCST90001554	Maturation stages of T cell	MR Egger	4	-0.0154115539353933	0.0235926458650103	0.580665833784221	0.977706449115568	-0.0616531398308136	0.0308300319600269	0.984706596323548	0.940208951274338	1.03131019921568
408	ebi-a-GCST90001554	finn-b-DM_RETINA_PROLIF	Proliferative diabetic retinopathy (DM_RETINA_PROLIF) || id:finn-b-DM_RETINA_PROLIF	Effector Memory CD8+ T cell Absolute Count || id:ebi-a-GCST90001554	Maturation stages of T cell	Weighted median	4	-0.00212040586299041	0.0153566120692297	0.890179000056941	0.996834577754932	-0.0322193655186806	0.0279785537926998	0.99788184060943	0.968294148431635	1.02837362947089
409	ebi-a-GCST90001554	finn-b-DM_RETINA_PROLIF	Proliferative diabetic retinopathy (DM_RETINA_PROLIF) || id:finn-b-DM_RETINA_PROLIF	Effector Memory CD8+ T cell Absolute Count || id:ebi-a-GCST90001554	Maturation stages of T cell	Inverse variance weighted	4	0.00184002232092719	0.024808210035931	0.940875200564847	0.992883491073054	-0.0467840693494976	0.0504641139913519	1.00184171620076	0.954293436547031	1.05175911924092
410	ebi-a-GCST90001554	finn-b-DM_RETINA_PROLIF	Proliferative diabetic retinopathy (DM_RETINA_PROLIF) || id:finn-b-DM_RETINA_PROLIF	Effector Memory CD8+ T cell Absolute Count || id:ebi-a-GCST90001554	Maturation stages of T cell	Simple mode	4	0.0413933924072114	0.0439642622285391	0.415895543628143	0.974948502854507	-0.0447765615607253	0.127563346375148	1.04226204288107	0.95621111228413	1.13605683104406
411	ebi-a-GCST90001554	finn-b-DM_RETINA_PROLIF	Proliferative diabetic retinopathy (DM_RETINA_PROLIF) || id:finn-b-DM_RETINA_PROLIF	Effector Memory CD8+ T cell Absolute Count || id:ebi-a-GCST90001554	Maturation stages of T cell	Weighted mode	4	-0.0106558148172636	0.0140428061897484	0.50313927956438	0.998964016736356	-0.0381797149491704	0.0168680853146432	0.98940075725862	0.962539942529623	1.01701115476961
412	ebi-a-GCST90001592	finn-b-DM_RETINA_PROLIF	Proliferative diabetic retinopathy (DM_RETINA_PROLIF) || id:finn-b-DM_RETINA_PROLIF	CD8+ T cell Absolute Count || id:ebi-a-GCST90001592	TBNK	MR Egger	5	0.0116361126510416	0.0186159520539855	0.576246783880058	0.977706449115568	-0.0248511533747701	0.0481233786768532	1.01170407556207	0.975455094421978	1.04930010859744
413	ebi-a-GCST90001592	finn-b-DM_RETINA_PROLIF	Proliferative diabetic retinopathy (DM_RETINA_PROLIF) || id:finn-b-DM_RETINA_PROLIF	CD8+ T cell Absolute Count || id:ebi-a-GCST90001592	TBNK	Weighted median	5	0.0180782387458621	0.016009568606765	0.258807312644302	0.996834577754932	-0.0133005157233972	0.0494569932151215	1.01824263930047	0.98678754528457	1.05070040399688
414	ebi-a-GCST90001592	finn-b-DM_RETINA_PROLIF	Proliferative diabetic retinopathy (DM_RETINA_PROLIF) || id:finn-b-DM_RETINA_PROLIF	CD8+ T cell Absolute Count || id:ebi-a-GCST90001592	TBNK	Inverse variance weighted	5	0.0220511731081916	0.017307181317589	0.202626066308931	0.992883491073054	-0.0118709022742828	0.055973248490666	1.02229609720071	0.988199278906972	1.05756939178073
415	ebi-a-GCST90001592	finn-b-DM_RETINA_PROLIF	Proliferative diabetic retinopathy (DM_RETINA_PROLIF) || id:finn-b-DM_RETINA_PROLIF	CD8+ T cell Absolute Count || id:ebi-a-GCST90001592	TBNK	Simple mode	5	0.0145070317772631	0.0248654749789457	0.590922599867479	0.974948502854507	-0.0342292991814704	0.0632433627359966	1.01461276945732	0.966349895990972	1.0652860586177
416	ebi-a-GCST90001592	finn-b-DM_RETINA_PROLIF	Proliferative diabetic retinopathy (DM_RETINA_PROLIF) || id:finn-b-DM_RETINA_PROLIF	CD8+ T cell Absolute Count || id:ebi-a-GCST90001592	TBNK	Weighted mode	5	0.0177713809855706	0.0137776522658342	0.266617885496349	0.998964016736356	-0.00923281745546443	0.0447755794266057	1.01793023157956	0.990809674130711	1.04579313607602
417	ebi-a-GCST90001970	finn-b-DM_RETINA_PROLIF	Proliferative diabetic retinopathy (DM_RETINA_PROLIF) || id:finn-b-DM_RETINA_PROLIF	FSC-A on HLA DR+ Natural Killer || id:ebi-a-GCST90001970	TBNK	MR Egger	4	0.0228084511104431	0.0788376484354972	0.799578383610683	0.977706449115568	-0.131713339823131	0.177330242044018	1.02307055274897	0.876592243153708	1.19402534539489
418	ebi-a-GCST90001970	finn-b-DM_RETINA_PROLIF	Proliferative diabetic retinopathy (DM_RETINA_PROLIF) || id:finn-b-DM_RETINA_PROLIF	FSC-A on HLA DR+ Natural Killer || id:ebi-a-GCST90001970	TBNK	Weighted median	4	0.046354812785365	0.0441780426197733	0.294052640275452	0.996834577754932	-0.0402341507493907	0.132943776320121	1.04744599226217	0.96056449592148	1.142185778638
419	ebi-a-GCST90001970	finn-b-DM_RETINA_PROLIF	Proliferative diabetic retinopathy (DM_RETINA_PROLIF) || id:finn-b-DM_RETINA_PROLIF	FSC-A on HLA DR+ Natural Killer || id:ebi-a-GCST90001970	TBNK	Inverse variance weighted	4	0.0388268373924879	0.03871712152199	0.315941066539549	0.992883491073054	-0.0370587207906126	0.114712395575588	1.03959044987	0.9636195491859	1.12155082820183
420	ebi-a-GCST90001970	finn-b-DM_RETINA_PROLIF	Proliferative diabetic retinopathy (DM_RETINA_PROLIF) || id:finn-b-DM_RETINA_PROLIF	FSC-A on HLA DR+ Natural Killer || id:ebi-a-GCST90001970	TBNK	Simple mode	4	0.0599031557785609	0.0698740855251435	0.454305733528995	0.974948502854507	-0.0770500518507204	0.196856363407842	1.06173371879093	0.925843512265504	1.2175691406631
421	ebi-a-GCST90001970	finn-b-DM_RETINA_PROLIF	Proliferative diabetic retinopathy (DM_RETINA_PROLIF) || id:finn-b-DM_RETINA_PROLIF	FSC-A on HLA DR+ Natural Killer || id:ebi-a-GCST90001970	TBNK	Weighted mode	4	0.0479468159868023	0.0475039269231474	0.387165045760727	0.998964016736356	-0.0451608807825665	0.141054512756171	1.04911485770227	0.95584369258129	1.15148741702667
422	ebi-a-GCST90002077	finn-b-DM_RETINA_PROLIF	Proliferative diabetic retinopathy (DM_RETINA_PROLIF) || id:finn-b-DM_RETINA_PROLIF	SSC-A on HLA DR+ Natural Killer || id:ebi-a-GCST90002077	TBNK	MR Egger	4	0.0349302890380018	0.0779613058586898	0.697978299809897	0.977706449115568	-0.11787387044503	0.187734448521034	1.03554751726976	0.888808150521518	1.20651308147247
423	ebi-a-GCST90002077	finn-b-DM_RETINA_PROLIF	Proliferative diabetic retinopathy (DM_RETINA_PROLIF) || id:finn-b-DM_RETINA_PROLIF	SSC-A on HLA DR+ Natural Killer || id:ebi-a-GCST90002077	TBNK	Weighted median	4	0.0460338309718702	0.04309053366787	0.285382970534908	0.996834577754932	-0.038423615017155	0.130491276960895	1.04710983510109	0.962305207599299	1.13938800092412
424	ebi-a-GCST90002077	finn-b-DM_RETINA_PROLIF	Proliferative diabetic retinopathy (DM_RETINA_PROLIF) || id:finn-b-DM_RETINA_PROLIF	SSC-A on HLA DR+ Natural Killer || id:ebi-a-GCST90002077	TBNK	Inverse variance weighted	4	0.0409586275995914	0.0378776157799153	0.279545354054977	0.992883491073054	-0.0332814993290426	0.115198754528225	1.04180900251465	0.967266236464871	1.12209643715811
425	ebi-a-GCST90002077	finn-b-DM_RETINA_PROLIF	Proliferative diabetic retinopathy (DM_RETINA_PROLIF) || id:finn-b-DM_RETINA_PROLIF	SSC-A on HLA DR+ Natural Killer || id:ebi-a-GCST90002077	TBNK	Simple mode	4	0.0579092327989071	0.0633363247487487	0.427971642486745	0.974948502854507	-0.0662299637086403	0.182048429306455	1.05961881271137	0.935915612917244	1.1996722917701
426	ebi-a-GCST90002077	finn-b-DM_RETINA_PROLIF	Proliferative diabetic retinopathy (DM_RETINA_PROLIF) || id:finn-b-DM_RETINA_PROLIF	SSC-A on HLA DR+ Natural Killer || id:ebi-a-GCST90002077	TBNK	Weighted mode	4	0.046875507536846	0.0452687461139238	0.376584519594609	0.998964016736356	-0.0418512348464446	0.135602249920137	1.04799153391082	0.959012437593565	1.14522628914455
427	ebi-a-GCST90001839	finn-b-DM_RETINA_PROLIF	Proliferative diabetic retinopathy (DM_RETINA_PROLIF) || id:finn-b-DM_RETINA_PROLIF	CD3 on Effector Memory CD8+ T cell || id:ebi-a-GCST90001839	Maturation stages of T cell	MR Egger	3	-0.0183402418449212	0.143981734323457	0.919342405344787	0.990298655264086	-0.300544441118897	0.263863957429055	0.981826916919891	0.740414998556063	1.30195106348244
428	ebi-a-GCST90001839	finn-b-DM_RETINA_PROLIF	Proliferative diabetic retinopathy (DM_RETINA_PROLIF) || id:finn-b-DM_RETINA_PROLIF	CD3 on Effector Memory CD8+ T cell || id:ebi-a-GCST90001839	Maturation stages of T cell	Weighted median	3	-0.0253220083369026	0.0465534108596041	0.586486516270875	0.996834577754932	-0.116566693621727	0.0659226769479215	0.974995904664804	0.889970739625465	1.06814412180921
429	ebi-a-GCST90001839	finn-b-DM_RETINA_PROLIF	Proliferative diabetic retinopathy (DM_RETINA_PROLIF) || id:finn-b-DM_RETINA_PROLIF	CD3 on Effector Memory CD8+ T cell || id:ebi-a-GCST90001839	Maturation stages of T cell	Inverse variance weighted	3	-0.0262473071779201	0.0426365087911996	0.538154334126543	0.992883491073054	-0.109814864408671	0.0573202500528312	0.97409415934051	0.896000001432288	1.05899489926843
430	ebi-a-GCST90001839	finn-b-DM_RETINA_PROLIF	Proliferative diabetic retinopathy (DM_RETINA_PROLIF) || id:finn-b-DM_RETINA_PROLIF	CD3 on Effector Memory CD8+ T cell || id:ebi-a-GCST90001839	Maturation stages of T cell	Simple mode	3	-0.0248506347456643	0.0614577864862062	0.72509540814937	0.974948502854507	-0.145307896258628	0.0956066267672999	0.975455600321513	0.864755996980957	1.10032613999849
431	ebi-a-GCST90001839	finn-b-DM_RETINA_PROLIF	Proliferative diabetic retinopathy (DM_RETINA_PROLIF) || id:finn-b-DM_RETINA_PROLIF	CD3 on Effector Memory CD8+ T cell || id:ebi-a-GCST90001839	Maturation stages of T cell	Weighted mode	3	-0.0252069758783031	0.0531669192636883	0.682140151655479	0.998964016736356	-0.129414137635132	0.0790001858785258	0.975108067291889	0.878610024712149	1.08220452322888
432	ebi-a-GCST90001560	finn-b-DM_RETINA_PROLIF	Proliferative diabetic retinopathy (DM_RETINA_PROLIF) || id:finn-b-DM_RETINA_PROLIF	CD45RA+ CD8+ T cell Absolute Count || id:ebi-a-GCST90001560	Maturation stages of T cell	MR Egger	7	-0.0029200304642837	0.00674179325303191	0.68297255520739	0.977706449115568	-0.0161339452402262	0.0102938843116588	0.997084228678055	0.983995509712868	1.01034704860454
433	ebi-a-GCST90001560	finn-b-DM_RETINA_PROLIF	Proliferative diabetic retinopathy (DM_RETINA_PROLIF) || id:finn-b-DM_RETINA_PROLIF	CD45RA+ CD8+ T cell Absolute Count || id:ebi-a-GCST90001560	Maturation stages of T cell	Weighted median	7	-0.00341429365546265	0.00616042406421814	0.579421246660115	0.996834577754932	-0.0154887248213302	0.00866013751040491	0.996591528417147	0.984630608575181	1.00869774498483
434	ebi-a-GCST90001560	finn-b-DM_RETINA_PROLIF	Proliferative diabetic retinopathy (DM_RETINA_PROLIF) || id:finn-b-DM_RETINA_PROLIF	CD45RA+ CD8+ T cell Absolute Count || id:ebi-a-GCST90001560	Maturation stages of T cell	Inverse variance weighted	7	-0.0040600041682791	0.00500837070391887	0.417570312348171	0.992883491073054	-0.0138764107479601	0.00575640241140188	0.995948226506019	0.986219422852082	1.00577300233242
435	ebi-a-GCST90001560	finn-b-DM_RETINA_PROLIF	Proliferative diabetic retinopathy (DM_RETINA_PROLIF) || id:finn-b-DM_RETINA_PROLIF	CD45RA+ CD8+ T cell Absolute Count || id:ebi-a-GCST90001560	Maturation stages of T cell	Simple mode	7	-0.00174868590374639	0.00874515876339792	0.848116567992901	0.974948502854507	-0.0188891970800063	0.0153918252725135	0.99825284215662	0.981288085804513	1.01551088950273
436	ebi-a-GCST90001560	finn-b-DM_RETINA_PROLIF	Proliferative diabetic retinopathy (DM_RETINA_PROLIF) || id:finn-b-DM_RETINA_PROLIF	CD45RA+ CD8+ T cell Absolute Count || id:ebi-a-GCST90001560	Maturation stages of T cell	Weighted mode	7	-0.00268322055623592	0.00620525206190531	0.680551772610533	0.998964016736356	-0.0148455145975703	0.00947907348509848	0.997320376062481	0.985264136773308	1.00952414219281
437	ebi-a-GCST90001521	finn-b-DM_RETINA_PROLIF	Proliferative diabetic retinopathy (DM_RETINA_PROLIF) || id:finn-b-DM_RETINA_PROLIF	CD33+ HLA DR+ CD14dim %CD33+ HLA DR+ || id:ebi-a-GCST90001521	Myeloid cell	Wald ratio	1	-0.0883440514469453	0.0714630225080386	0.216376622861643	0.720953484723629	-0.228411575562701	0.0517234726688103	0.915445862062365	0.795796661965495	1.05308449560127
438	ebi-a-GCST90001555	finn-b-DM_RETINA_PROLIF	Proliferative diabetic retinopathy (DM_RETINA_PROLIF) || id:finn-b-DM_RETINA_PROLIF	Effector Memory CD8+ T cell %CD8+ T cell || id:ebi-a-GCST90001555	Maturation stages of T cell	MR Egger	7	-0.0130972855395974	0.0171195474646085	0.47877708643289	0.977706449115568	-0.0466515985702301	0.0204570274910353	0.98698811067855	0.954419860915803	1.0206677066486
439	ebi-a-GCST90001555	finn-b-DM_RETINA_PROLIF	Proliferative diabetic retinopathy (DM_RETINA_PROLIF) || id:finn-b-DM_RETINA_PROLIF	Effector Memory CD8+ T cell %CD8+ T cell || id:ebi-a-GCST90001555	Maturation stages of T cell	Weighted median	7	-0.00325850914274381	0.0143202425656274	0.819999463437882	0.996834577754932	-0.0313261845713736	0.024809166285886	0.996746794036456	0.969159396670501	1.02511947450036
440	ebi-a-GCST90001555	finn-b-DM_RETINA_PROLIF	Proliferative diabetic retinopathy (DM_RETINA_PROLIF) || id:finn-b-DM_RETINA_PROLIF	Effector Memory CD8+ T cell %CD8+ T cell || id:ebi-a-GCST90001555	Maturation stages of T cell	Inverse variance weighted	7	0.00156817561383293	0.012869215421647	0.903014016691094	0.992883491073054	-0.0236554866125953	0.0267918378402611	1.0015694058442	0.976622111198926	1.02715396591996
441	ebi-a-GCST90001555	finn-b-DM_RETINA_PROLIF	Proliferative diabetic retinopathy (DM_RETINA_PROLIF) || id:finn-b-DM_RETINA_PROLIF	Effector Memory CD8+ T cell %CD8+ T cell || id:ebi-a-GCST90001555	Maturation stages of T cell	Simple mode	7	0.0284505533897602	0.0342097926045459	0.437445964278223	0.974948502854507	-0.0386006401151497	0.0955017468946701	1.02885913598005	0.962134870503038	1.10021074398454
442	ebi-a-GCST90001555	finn-b-DM_RETINA_PROLIF	Proliferative diabetic retinopathy (DM_RETINA_PROLIF) || id:finn-b-DM_RETINA_PROLIF	Effector Memory CD8+ T cell %CD8+ T cell || id:ebi-a-GCST90001555	Maturation stages of T cell	Weighted mode	7	-0.00487542538710464	0.0137987072595985	0.735927667705127	0.998964016736356	-0.0319208916159177	0.0221700408417084	0.995136440208141	0.968583202100482	1.02241762244334
443	ebi-a-GCST90001561	finn-b-DM_RETINA_PROLIF	Proliferative diabetic retinopathy (DM_RETINA_PROLIF) || id:finn-b-DM_RETINA_PROLIF	CD45RA+ CD8+ T cell %CD8+ T cell || id:ebi-a-GCST90001561	Maturation stages of T cell	MR Egger	7	0.00997522932117577	0.0144466537389272	0.520624666502121	0.977706449115568	-0.0183402120071215	0.038290670649473	1.01002514776576	0.981826946215447	1.03903320544574
444	ebi-a-GCST90001561	finn-b-DM_RETINA_PROLIF	Proliferative diabetic retinopathy (DM_RETINA_PROLIF) || id:finn-b-DM_RETINA_PROLIF	CD45RA+ CD8+ T cell %CD8+ T cell || id:ebi-a-GCST90001561	Maturation stages of T cell	Weighted median	7	0.00610957600831465	0.0119812151860278	0.610100798922719	0.996834577754932	-0.0173736057562997	0.029592757772929	1.00612827753455	0.982776445100734	1.03003497479112
445	ebi-a-GCST90001561	finn-b-DM_RETINA_PROLIF	Proliferative diabetic retinopathy (DM_RETINA_PROLIF) || id:finn-b-DM_RETINA_PROLIF	CD45RA+ CD8+ T cell %CD8+ T cell || id:ebi-a-GCST90001561	Maturation stages of T cell	Inverse variance weighted	7	-0.000532923106963974	0.0103678611673286	0.959005628634417	0.992883491073054	-0.0208539309949281	0.0197880847810002	0.999467218871333	0.979362008556254	1.01998516674237
446	ebi-a-GCST90001561	finn-b-DM_RETINA_PROLIF	Proliferative diabetic retinopathy (DM_RETINA_PROLIF) || id:finn-b-DM_RETINA_PROLIF	CD45RA+ CD8+ T cell %CD8+ T cell || id:ebi-a-GCST90001561	Maturation stages of T cell	Simple mode	7	-0.0161451321309604	0.0213660603084963	0.478467847392455	0.974948502854507	-0.0580226103356132	0.0257323460736924	0.98398450192419	0.943628611435994	1.0260662810484
447	ebi-a-GCST90001561	finn-b-DM_RETINA_PROLIF	Proliferative diabetic retinopathy (DM_RETINA_PROLIF) || id:finn-b-DM_RETINA_PROLIF	CD45RA+ CD8+ T cell %CD8+ T cell || id:ebi-a-GCST90001561	Maturation stages of T cell	Weighted mode	7	0.00660742756262045	0.0115490445561453	0.588019835790619	0.998964016736356	-0.0160286997674243	0.0292435548926652	1.0066293047696	0.984099076235381	1.02967534640644
448	ebi-a-GCST90001762	finn-b-DM_RETINA_PROLIF	Proliferative diabetic retinopathy (DM_RETINA_PROLIF) || id:finn-b-DM_RETINA_PROLIF	CD20 on IgD+ B cell || id:ebi-a-GCST90001762	B cell	MR Egger	7	0.389160927778835	1.06550553366592	0.729876425875712	0.977706449115568	-1.69922991820638	2.47755177376405	1.47574202011031	0.182824259490547	11.9120652586692
449	ebi-a-GCST90001762	finn-b-DM_RETINA_PROLIF	Proliferative diabetic retinopathy (DM_RETINA_PROLIF) || id:finn-b-DM_RETINA_PROLIF	CD20 on IgD+ B cell || id:ebi-a-GCST90001762	B cell	Weighted median	7	0.0316040167019931	0.0550073248920718	0.565601109312275	0.996834577754932	-0.0762103400864676	0.139418373490454	1.03210872655824	0.92662128045946	1.14960496364757
450	ebi-a-GCST90001762	finn-b-DM_RETINA_PROLIF	Proliferative diabetic retinopathy (DM_RETINA_PROLIF) || id:finn-b-DM_RETINA_PROLIF	CD20 on IgD+ B cell || id:ebi-a-GCST90001762	B cell	Inverse variance weighted	7	0.190415313281648	0.16186637999916	0.239445672971283	0.992883491073054	-0.126842791516705	0.50767341808	1.20975191937921	0.880872142286032	1.66142126216367
451	ebi-a-GCST90001762	finn-b-DM_RETINA_PROLIF	Proliferative diabetic retinopathy (DM_RETINA_PROLIF) || id:finn-b-DM_RETINA_PROLIF	CD20 on IgD+ B cell || id:ebi-a-GCST90001762	B cell	Simple mode	7	-0.00972013383673848	0.0613750045856645	0.87935896794847	0.974948502854507	-0.130015142824641	0.110574875151164	0.990326953974055	0.878082134176108	1.11691997547331
452	ebi-a-GCST90001762	finn-b-DM_RETINA_PROLIF	Proliferative diabetic retinopathy (DM_RETINA_PROLIF) || id:finn-b-DM_RETINA_PROLIF	CD20 on IgD+ B cell || id:ebi-a-GCST90001762	B cell	Weighted mode	7	0.0200269252725069	0.0614593783627007	0.755597895364887	0.998964016736356	-0.100433456318387	0.1404873068634	1.02022880959566	0.904445295530128	1.15083447177298
453	ebi-a-GCST90001535	finn-b-DM_RETINA_PROLIF	Proliferative diabetic retinopathy (DM_RETINA_PROLIF) || id:finn-b-DM_RETINA_PROLIF	CD45RA- CD4+ T cell %CD4+ T cell || id:ebi-a-GCST90001535	Maturation stages of T cell	MR Egger	5	0.0536234053004265	0.0320504757273065	0.192902585158362	0.977706449115568	-0.00919552712509433	0.116442337725947	1.05508718708533	0.990846622439696	1.12349272545397
454	ebi-a-GCST90001535	finn-b-DM_RETINA_PROLIF	Proliferative diabetic retinopathy (DM_RETINA_PROLIF) || id:finn-b-DM_RETINA_PROLIF	CD45RA- CD4+ T cell %CD4+ T cell || id:ebi-a-GCST90001535	Maturation stages of T cell	Weighted median	5	0.0487214920421602	0.0292520312149299	0.095797820377927	0.996834577754932	-0.0086124891391023	0.106055473223423	1.04992789674214	0.991424492102483	1.11188355456062
455	ebi-a-GCST90001535	finn-b-DM_RETINA_PROLIF	Proliferative diabetic retinopathy (DM_RETINA_PROLIF) || id:finn-b-DM_RETINA_PROLIF	CD45RA- CD4+ T cell %CD4+ T cell || id:ebi-a-GCST90001535	Maturation stages of T cell	Inverse variance weighted	5	0.0520180882755502	0.0245193001198353	0.0338784003197276	0.992883491073054	0.00396026004067308	0.100075916510427	1.05339479643638	1.00396811223262	1.10525482197998
456	ebi-a-GCST90001535	finn-b-DM_RETINA_PROLIF	Proliferative diabetic retinopathy (DM_RETINA_PROLIF) || id:finn-b-DM_RETINA_PROLIF	CD45RA- CD4+ T cell %CD4+ T cell || id:ebi-a-GCST90001535	Maturation stages of T cell	Simple mode	5	0.0655897891378287	0.0478760523629073	0.24255332115199	0.974948502854507	-0.0282472734934695	0.159426851769127	1.06778860882789	0.972147950658274	1.17283846802388
457	ebi-a-GCST90001535	finn-b-DM_RETINA_PROLIF	Proliferative diabetic retinopathy (DM_RETINA_PROLIF) || id:finn-b-DM_RETINA_PROLIF	CD45RA- CD4+ T cell %CD4+ T cell || id:ebi-a-GCST90001535	Maturation stages of T cell	Weighted mode	5	0.0453676490387746	0.0268432047254852	0.166273771819699	0.998964016736356	-0.00724503222317643	0.0979803303007256	1.04641250174821	0.992781149754866	1.10294109037558
458	ebi-a-GCST90001494	finn-b-DM_RETINA_PROLIF	Proliferative diabetic retinopathy (DM_RETINA_PROLIF) || id:finn-b-DM_RETINA_PROLIF	Secreting CD4 regulatory T cell %CD4+ T cell || id:ebi-a-GCST90001494	Treg	MR Egger	9	0.0123271143796938	0.017675434435024	0.508037447612042	0.977706449115568	-0.0223167371129533	0.0469709658723409	1.01240340641876	0.977930439127908	1.04809157821321
459	ebi-a-GCST90001494	finn-b-DM_RETINA_PROLIF	Proliferative diabetic retinopathy (DM_RETINA_PROLIF) || id:finn-b-DM_RETINA_PROLIF	Secreting CD4 regulatory T cell %CD4+ T cell || id:ebi-a-GCST90001494	Treg	Weighted median	9	0.0226449627288898	0.0169400015961347	0.181296244345869	0.996834577754932	-0.0105574403995342	0.0558473658573138	1.02290330627189	0.989498093769649	1.05743627053974
460	ebi-a-GCST90001494	finn-b-DM_RETINA_PROLIF	Proliferative diabetic retinopathy (DM_RETINA_PROLIF) || id:finn-b-DM_RETINA_PROLIF	Secreting CD4 regulatory T cell %CD4+ T cell || id:ebi-a-GCST90001494	Treg	Inverse variance weighted	9	0.0145097195092119	0.0143972110724755	0.313543475823986	0.992883491073054	-0.0137088141928402	0.0427282532112639	1.01461549646814	0.986384723681483	1.04365424662204
461	ebi-a-GCST90001494	finn-b-DM_RETINA_PROLIF	Proliferative diabetic retinopathy (DM_RETINA_PROLIF) || id:finn-b-DM_RETINA_PROLIF	Secreting CD4 regulatory T cell %CD4+ T cell || id:ebi-a-GCST90001494	Treg	Simple mode	9	0.0139661640551408	0.0286780188785981	0.639321709424534	0.974948502854507	-0.0422427529469114	0.0701750810571931	1.01406414653945	0.958637040357876	1.0726959735594
462	ebi-a-GCST90001494	finn-b-DM_RETINA_PROLIF	Proliferative diabetic retinopathy (DM_RETINA_PROLIF) || id:finn-b-DM_RETINA_PROLIF	Secreting CD4 regulatory T cell %CD4+ T cell || id:ebi-a-GCST90001494	Treg	Weighted mode	9	0.017191557452854	0.0156672116021256	0.304439208521034	0.998964016736356	-0.0135161772873122	0.0478992921930202	1.01734018275526	0.986574756085352	1.04906500096882
463	ebi-a-GCST90002102	finn-b-DM_RETINA_PROLIF	Proliferative diabetic retinopathy (DM_RETINA_PROLIF) || id:finn-b-DM_RETINA_PROLIF	CD45RA on resting CD4 regulatory T cell || id:ebi-a-GCST90002102	Treg	MR Egger	7	-0.022609475494267	0.024421969604578	0.397043797863712	0.977706449115568	-0.0704765359192398	0.0252575849307058	0.977644203252278	0.931949606610088	1.02557926026645
464	ebi-a-GCST90002102	finn-b-DM_RETINA_PROLIF	Proliferative diabetic retinopathy (DM_RETINA_PROLIF) || id:finn-b-DM_RETINA_PROLIF	CD45RA on resting CD4 regulatory T cell || id:ebi-a-GCST90002102	Treg	Weighted median	7	-0.0238322756785898	0.0192018782178257	0.21455294743001	0.996834577754932	-0.0614679569855282	0.0138034056283486	0.976449470349014	0.940383077965239	1.013899112485
465	ebi-a-GCST90002102	finn-b-DM_RETINA_PROLIF	Proliferative diabetic retinopathy (DM_RETINA_PROLIF) || id:finn-b-DM_RETINA_PROLIF	CD45RA on resting CD4 regulatory T cell || id:ebi-a-GCST90002102	Treg	Inverse variance weighted	7	-0.0196024191971679	0.0161925759974697	0.226056163458395	0.992883491073054	-0.0513398681522085	0.0121350297578726	0.980588458962736	0.949955755953889	1.01220895796918
466	ebi-a-GCST90002102	finn-b-DM_RETINA_PROLIF	Proliferative diabetic retinopathy (DM_RETINA_PROLIF) || id:finn-b-DM_RETINA_PROLIF	CD45RA on resting CD4 regulatory T cell || id:ebi-a-GCST90002102	Treg	Simple mode	7	-0.0199533286101382	0.0309764112217412	0.543304714719218	0.974948502854507	-0.0806670946047509	0.0407604373844745	0.980244421608739	0.922500745807146	1.04160254662377
467	ebi-a-GCST90002102	finn-b-DM_RETINA_PROLIF	Proliferative diabetic retinopathy (DM_RETINA_PROLIF) || id:finn-b-DM_RETINA_PROLIF	CD45RA on resting CD4 regulatory T cell || id:ebi-a-GCST90002102	Treg	Weighted mode	7	-0.0242045228799444	0.0204550883095135	0.281444782314983	0.998964016736356	-0.0642964959665909	0.015887450206702	0.976086057410333	0.937726926057595	1.01601432676823
468	ebi-a-GCST90001541	finn-b-DM_RETINA_PROLIF	Proliferative diabetic retinopathy (DM_RETINA_PROLIF) || id:finn-b-DM_RETINA_PROLIF	Naive CD4+ T cell %CD4+ T cell || id:ebi-a-GCST90001541	Maturation stages of T cell	MR Egger	7	-0.111134915922853	0.270463470832367	0.698159338365383	0.977706449115568	-0.641243318754293	0.418973486908586	0.89481801558643	0.526637238869647	1.52040004375047
469	ebi-a-GCST90001541	finn-b-DM_RETINA_PROLIF	Proliferative diabetic retinopathy (DM_RETINA_PROLIF) || id:finn-b-DM_RETINA_PROLIF	Naive CD4+ T cell %CD4+ T cell || id:ebi-a-GCST90001541	Maturation stages of T cell	Weighted median	7	-0.05670012270675	0.0385509388056086	0.141349409384209	0.996834577754932	-0.132259962765743	0.0188597173522429	0.944877374155479	0.876113208659835	1.01903868514508
470	ebi-a-GCST90001541	finn-b-DM_RETINA_PROLIF	Proliferative diabetic retinopathy (DM_RETINA_PROLIF) || id:finn-b-DM_RETINA_PROLIF	Naive CD4+ T cell %CD4+ T cell || id:ebi-a-GCST90001541	Maturation stages of T cell	Inverse variance weighted	7	0.156767430800153	0.198721577085192	0.430182284154051	0.992883491073054	-0.232726860286823	0.54626172188713	1.16972354059633	0.792369971676298	1.72678573183509
471	ebi-a-GCST90001541	finn-b-DM_RETINA_PROLIF	Proliferative diabetic retinopathy (DM_RETINA_PROLIF) || id:finn-b-DM_RETINA_PROLIF	Naive CD4+ T cell %CD4+ T cell || id:ebi-a-GCST90001541	Maturation stages of T cell	Simple mode	7	-0.0893285562674967	0.0657336400286227	0.223024414663657	0.974948502854507	-0.218166490723597	0.0395093781886038	0.914545044700489	0.803991573384137	1.04030025497121
472	ebi-a-GCST90001541	finn-b-DM_RETINA_PROLIF	Proliferative diabetic retinopathy (DM_RETINA_PROLIF) || id:finn-b-DM_RETINA_PROLIF	Naive CD4+ T cell %CD4+ T cell || id:ebi-a-GCST90001541	Maturation stages of T cell	Weighted mode	7	-0.0597575067614706	0.0317416761474487	0.108759282925018	0.998964016736356	-0.12197119201047	0.00245617848752883	0.941992932807444	0.885173868214855	1.00245919736504
473	ebi-a-GCST90001745	finn-b-DM_RETINA_PROLIF	Proliferative diabetic retinopathy (DM_RETINA_PROLIF) || id:finn-b-DM_RETINA_PROLIF	CD20 on CD24+ CD27+ B cell || id:ebi-a-GCST90001745	B cell	MR Egger	8	-0.0960338561101735	0.250808102996528	0.714993347930117	0.977706449115568	-0.587617737983369	0.395550025763022	0.908433259531541	0.555649411770948	1.48520086504346
474	ebi-a-GCST90001745	finn-b-DM_RETINA_PROLIF	Proliferative diabetic retinopathy (DM_RETINA_PROLIF) || id:finn-b-DM_RETINA_PROLIF	CD20 on CD24+ CD27+ B cell || id:ebi-a-GCST90001745	B cell	Weighted median	8	-0.0208479552111292	0.0551938442109271	0.705636773044253	0.996834577754932	-0.129027889864546	0.0873319794422878	0.979367861029364	0.878949451422594	1.09125889511031
475	ebi-a-GCST90001745	finn-b-DM_RETINA_PROLIF	Proliferative diabetic retinopathy (DM_RETINA_PROLIF) || id:finn-b-DM_RETINA_PROLIF	CD20 on CD24+ CD27+ B cell || id:ebi-a-GCST90001745	B cell	Inverse variance weighted	8	-0.0316052045647735	0.0640433816948133	0.621661593315072	0.992883491073054	-0.157130232686608	0.0939198235570605	0.968889019544105	0.854592755659663	1.09847167083521
476	ebi-a-GCST90001745	finn-b-DM_RETINA_PROLIF	Proliferative diabetic retinopathy (DM_RETINA_PROLIF) || id:finn-b-DM_RETINA_PROLIF	CD20 on CD24+ CD27+ B cell || id:ebi-a-GCST90001745	B cell	Simple mode	8	-0.0332566673534496	0.0722563341569371	0.659285654098445	0.974948502854507	-0.174879082301046	0.108365747594147	0.967290255894671	0.839558532117665	1.114455280192
477	ebi-a-GCST90001745	finn-b-DM_RETINA_PROLIF	Proliferative diabetic retinopathy (DM_RETINA_PROLIF) || id:finn-b-DM_RETINA_PROLIF	CD20 on CD24+ CD27+ B cell || id:ebi-a-GCST90001745	B cell	Weighted mode	8	-0.0205635301360918	0.055793977242971	0.723348387584138	0.998964016736356	-0.129919725532315	0.0887926652601313	0.979646457424749	0.87816592239315	1.09285404622568
478	ebi-a-GCST90001696	finn-b-DM_RETINA_PROLIF	Proliferative diabetic retinopathy (DM_RETINA_PROLIF) || id:finn-b-DM_RETINA_PROLIF	CD45RA- CD28- CD8+ T cell %CD8+ T cell || id:ebi-a-GCST90001696	Treg	MR Egger	19	0.000229319340588911	0.000883530880206439	0.798328919265888	0.977706449115568	-0.00150240118461571	0.00196103986579353	1.00022934563628	0.998498726855051	1.00196296396201
479	ebi-a-GCST90001696	finn-b-DM_RETINA_PROLIF	Proliferative diabetic retinopathy (DM_RETINA_PROLIF) || id:finn-b-DM_RETINA_PROLIF	CD45RA- CD28- CD8+ T cell %CD8+ T cell || id:ebi-a-GCST90001696	Treg	Weighted median	19	0.000636452735393345	0.000531644652631774	0.231252243580644	0.996834577754932	-0.000405570783764931	0.00167847625455162	1.00063665531441	0.999594511448948	1.00167988568427
480	ebi-a-GCST90001696	finn-b-DM_RETINA_PROLIF	Proliferative diabetic retinopathy (DM_RETINA_PROLIF) || id:finn-b-DM_RETINA_PROLIF	CD45RA- CD28- CD8+ T cell %CD8+ T cell || id:ebi-a-GCST90001696	Treg	Inverse variance weighted	19	0.000261014647978975	0.000617020991323355	0.672277797820744	0.992883491073054	-0.000948346495014802	0.00147037579097275	1.00026104871527	0.999052103043405	1.00147145732348
481	ebi-a-GCST90001696	finn-b-DM_RETINA_PROLIF	Proliferative diabetic retinopathy (DM_RETINA_PROLIF) || id:finn-b-DM_RETINA_PROLIF	CD45RA- CD28- CD8+ T cell %CD8+ T cell || id:ebi-a-GCST90001696	Treg	Simple mode	19	0.000564389239936052	0.000730663273584665	0.449881389287841	0.974948502854507	-0.000867710776289892	0.001996489256162	1.00056454853751	0.999132665575843	1.00199848356782
482	ebi-a-GCST90001696	finn-b-DM_RETINA_PROLIF	Proliferative diabetic retinopathy (DM_RETINA_PROLIF) || id:finn-b-DM_RETINA_PROLIF	CD45RA- CD28- CD8+ T cell %CD8+ T cell || id:ebi-a-GCST90001696	Treg	Weighted mode	19	0.000564389239936052	0.000450774842294369	0.226579805776186	0.998964016736356	-0.000319129450960911	0.00144790793083302	1.00056454853751	0.999680921465426	1.00144895665561
483	ebi-a-GCST90001481	finn-b-DM_RETINA_PROLIF	Proliferative diabetic retinopathy (DM_RETINA_PROLIF) || id:finn-b-DM_RETINA_PROLIF	Resting CD4 regulatory T cell %CD4 regulatory T cell || id:ebi-a-GCST90001481	Treg	MR Egger	11	0.000985160454348326	0.0143447688846035	0.946748104596963	0.990298655264086	-0.0271305865594745	0.0291009074681712	1.0009856458843	0.97323414192761	1.02952847634577
484	ebi-a-GCST90001481	finn-b-DM_RETINA_PROLIF	Proliferative diabetic retinopathy (DM_RETINA_PROLIF) || id:finn-b-DM_RETINA_PROLIF	Resting CD4 regulatory T cell %CD4 regulatory T cell || id:ebi-a-GCST90001481	Treg	Weighted median	11	0.00720313246714128	0.0153692744185157	0.639304853406639	0.996834577754932	-0.0229206453931495	0.0373269103274321	1.00722913742737	0.977340037130534	1.03803230885873
485	ebi-a-GCST90001481	finn-b-DM_RETINA_PROLIF	Proliferative diabetic retinopathy (DM_RETINA_PROLIF) || id:finn-b-DM_RETINA_PROLIF	Resting CD4 regulatory T cell %CD4 regulatory T cell || id:ebi-a-GCST90001481	Treg	Inverse variance weighted	11	0.00235615698386913	0.0105329486903774	0.822995447503395	0.992883491073054	-0.0182884224492706	0.0230007364170089	1.00235893490304	0.981877795915608	1.02326729309838
486	ebi-a-GCST90001481	finn-b-DM_RETINA_PROLIF	Proliferative diabetic retinopathy (DM_RETINA_PROLIF) || id:finn-b-DM_RETINA_PROLIF	Resting CD4 regulatory T cell %CD4 regulatory T cell || id:ebi-a-GCST90001481	Treg	Simple mode	11	0.0155567053728117	0.023771361833463	0.52759831232573	0.974948502854507	-0.0310351638207758	0.0621485745663992	1.01567834084436	0.969441483210096	1.06412043421581
487	ebi-a-GCST90001481	finn-b-DM_RETINA_PROLIF	Proliferative diabetic retinopathy (DM_RETINA_PROLIF) || id:finn-b-DM_RETINA_PROLIF	Resting CD4 regulatory T cell %CD4 regulatory T cell || id:ebi-a-GCST90001481	Treg	Weighted mode	11	0.00567739229841807	0.0148814101562485	0.710806525896359	0.998964016736356	-0.023490171607829	0.0348449562046652	1.0056935392331	0.976783574833706	1.03545915483622
488	ebi-a-GCST90002073	finn-b-DM_RETINA_PROLIF	Proliferative diabetic retinopathy (DM_RETINA_PROLIF) || id:finn-b-DM_RETINA_PROLIF	SSC-A on monocyte || id:ebi-a-GCST90002073	cDC	MR Egger	7	-0.0212171947605233	0.0377347658563853	0.598203110286198	0.977706449115568	-0.0951773358390385	0.0527429463179919	0.979006306435902	0.909211684354033	1.05415863493024
489	ebi-a-GCST90002073	finn-b-DM_RETINA_PROLIF	Proliferative diabetic retinopathy (DM_RETINA_PROLIF) || id:finn-b-DM_RETINA_PROLIF	SSC-A on monocyte || id:ebi-a-GCST90002073	cDC	Weighted median	7	0.00291911688940944	0.028239006194932	0.917667892877766	0.996834577754932	-0.0524293352526573	0.0582675690314762	1.00292338165989	0.948921373975775	1.0599985805629
490	ebi-a-GCST90002073	finn-b-DM_RETINA_PROLIF	Proliferative diabetic retinopathy (DM_RETINA_PROLIF) || id:finn-b-DM_RETINA_PROLIF	SSC-A on monocyte || id:ebi-a-GCST90002073	cDC	Inverse variance weighted	7	0.00556913693009272	0.0236839925230016	0.814097355824758	0.992883491073054	-0.0408514884149903	0.0519897622751758	1.00558467340135	0.959971686278597	1.05336495839758
491	ebi-a-GCST90002073	finn-b-DM_RETINA_PROLIF	Proliferative diabetic retinopathy (DM_RETINA_PROLIF) || id:finn-b-DM_RETINA_PROLIF	SSC-A on monocyte || id:ebi-a-GCST90002073	cDC	Simple mode	7	0.0201086229715082	0.0423353998334554	0.651594655526102	0.974948502854507	-0.0628687607020644	0.103086006645081	1.02031216334672	0.939066708057841	1.10858675080316
492	ebi-a-GCST90002073	finn-b-DM_RETINA_PROLIF	Proliferative diabetic retinopathy (DM_RETINA_PROLIF) || id:finn-b-DM_RETINA_PROLIF	SSC-A on monocyte || id:ebi-a-GCST90002073	cDC	Weighted mode	7	-0.000197290841923284	0.0289839967999675	0.99478960813329	0.998964016736356	-0.0570059245698597	0.0566113428860131	0.999802728618635	0.944588473069548	1.05824443623045
493	ebi-a-GCST90001570	finn-b-DM_RETINA_PROLIF	Proliferative diabetic retinopathy (DM_RETINA_PROLIF) || id:finn-b-DM_RETINA_PROLIF	Effector Memory CD4-CD8- T cell %CD4-CD8- T cell || id:ebi-a-GCST90001570	Maturation stages of T cell	MR Egger	6	-0.0213931209065478	0.0611937383896328	0.744271260537978	0.977706449115568	-0.141332848150228	0.0985466063371324	0.978834088778716	0.868200284740489	1.10356583635727
494	ebi-a-GCST90001570	finn-b-DM_RETINA_PROLIF	Proliferative diabetic retinopathy (DM_RETINA_PROLIF) || id:finn-b-DM_RETINA_PROLIF	Effector Memory CD4-CD8- T cell %CD4-CD8- T cell || id:ebi-a-GCST90001570	Maturation stages of T cell	Weighted median	6	-0.0561466957248815	0.0484700810957866	0.246709643682264	0.996834577754932	-0.151148054672623	0.0388546632228603	0.945400439514784	0.85972040361322	1.03961937773999
495	ebi-a-GCST90001570	finn-b-DM_RETINA_PROLIF	Proliferative diabetic retinopathy (DM_RETINA_PROLIF) || id:finn-b-DM_RETINA_PROLIF	Effector Memory CD4-CD8- T cell %CD4-CD8- T cell || id:ebi-a-GCST90001570	Maturation stages of T cell	Inverse variance weighted	6	-0.0363962055027112	0.036725929196028	0.321674815266323	0.992883491073054	-0.108379026726926	0.0355866157215036	0.964258173394748	0.897287436049572	1.03622739782485
496	ebi-a-GCST90001570	finn-b-DM_RETINA_PROLIF	Proliferative diabetic retinopathy (DM_RETINA_PROLIF) || id:finn-b-DM_RETINA_PROLIF	Effector Memory CD4-CD8- T cell %CD4-CD8- T cell || id:ebi-a-GCST90001570	Maturation stages of T cell	Simple mode	6	-0.0453536007779121	0.0651231364129026	0.517200176586424	0.974948502854507	-0.172994948147201	0.0822877465913771	0.955659500138658	0.84114186415877	1.08576819098007
497	ebi-a-GCST90001570	finn-b-DM_RETINA_PROLIF	Proliferative diabetic retinopathy (DM_RETINA_PROLIF) || id:finn-b-DM_RETINA_PROLIF	Effector Memory CD4-CD8- T cell %CD4-CD8- T cell || id:ebi-a-GCST90001570	Maturation stages of T cell	Weighted mode	6	-0.0585244915280712	0.0561971284539606	0.345396665232811	0.998964016736356	-0.168670863297834	0.0516218802416915	0.943155140806189	0.844786908009698	1.05297751562567
498	ebi-a-GCST90001573	finn-b-DM_RETINA_PROLIF	Proliferative diabetic retinopathy (DM_RETINA_PROLIF) || id:finn-b-DM_RETINA_PROLIF	Terminally Differentiated CD4-CD8- T cell %CD4-CD8- T cell || id:ebi-a-GCST90001573	Maturation stages of T cell	MR Egger	5	0.189918239362953	0.0895633727507882	0.124124766877841	0.977706449115568	0.0143740287714077	0.365462449954498	1.20915073268148	1.01447783188295	1.44118032784462
499	ebi-a-GCST90001573	finn-b-DM_RETINA_PROLIF	Proliferative diabetic retinopathy (DM_RETINA_PROLIF) || id:finn-b-DM_RETINA_PROLIF	Terminally Differentiated CD4-CD8- T cell %CD4-CD8- T cell || id:ebi-a-GCST90001573	Maturation stages of T cell	Weighted median	5	0.0593401850754044	0.0516434765221095	0.250541364958055	0.996834577754932	-0.0418810289079302	0.160561399058739	1.06113616203196	0.958983865143681	1.17416986385188
500	ebi-a-GCST90001573	finn-b-DM_RETINA_PROLIF	Proliferative diabetic retinopathy (DM_RETINA_PROLIF) || id:finn-b-DM_RETINA_PROLIF	Terminally Differentiated CD4-CD8- T cell %CD4-CD8- T cell || id:ebi-a-GCST90001573	Maturation stages of T cell	Inverse variance weighted	5	0.0475263887431947	0.0415775388652851	0.253006020138522	0.992883491073054	-0.0339655874327641	0.129018364919153	1.04867387394171	0.966604767416724	1.13771101794474
501	ebi-a-GCST90001573	finn-b-DM_RETINA_PROLIF	Proliferative diabetic retinopathy (DM_RETINA_PROLIF) || id:finn-b-DM_RETINA_PROLIF	Terminally Differentiated CD4-CD8- T cell %CD4-CD8- T cell || id:ebi-a-GCST90001573	Maturation stages of T cell	Simple mode	5	0.039392453541167	0.0645448773384408	0.574628864196714	0.974948502854507	-0.0871155060421769	0.165900413124511	1.04017862534155	0.916571220004637	1.18045553799079
502	ebi-a-GCST90001573	finn-b-DM_RETINA_PROLIF	Proliferative diabetic retinopathy (DM_RETINA_PROLIF) || id:finn-b-DM_RETINA_PROLIF	Terminally Differentiated CD4-CD8- T cell %CD4-CD8- T cell || id:ebi-a-GCST90001573	Maturation stages of T cell	Weighted mode	5	0.0584487962515424	0.0551029012189036	0.348616648803643	0.998964016736356	-0.0495528901375085	0.166450482640593	1.06019069856691	0.951654823650891	1.18110504921911
503	ebi-a-GCST90001628	finn-b-DM_RETINA_PROLIF	Proliferative diabetic retinopathy (DM_RETINA_PROLIF) || id:finn-b-DM_RETINA_PROLIF	HLA DR+ CD8+ T cell %T cell || id:ebi-a-GCST90001628	TBNK	MR Egger	4	-0.0857076658866758	0.0732003134341598	0.362276778292903	0.977706449115568	-0.229180280217629	0.0577649484442773	0.917862514528397	0.79518516442768	1.05946593732385
504	ebi-a-GCST90001628	finn-b-DM_RETINA_PROLIF	Proliferative diabetic retinopathy (DM_RETINA_PROLIF) || id:finn-b-DM_RETINA_PROLIF	HLA DR+ CD8+ T cell %T cell || id:ebi-a-GCST90001628	TBNK	Weighted median	4	-0.00337711345568475	0.0400853845964806	0.932859255840577	0.996834577754932	-0.0819444672647868	0.0751902403534173	0.996628582578107	0.921323120868665	1.07808922745274
505	ebi-a-GCST90001628	finn-b-DM_RETINA_PROLIF	Proliferative diabetic retinopathy (DM_RETINA_PROLIF) || id:finn-b-DM_RETINA_PROLIF	HLA DR+ CD8+ T cell %T cell || id:ebi-a-GCST90001628	TBNK	Inverse variance weighted	4	-0.00469468985893219	0.037509175676256	0.900396009108462	0.992883491073054	-0.0782126741843939	0.0688232944665296	0.995316312972476	0.924767731405261	1.07124689716816
506	ebi-a-GCST90001628	finn-b-DM_RETINA_PROLIF	Proliferative diabetic retinopathy (DM_RETINA_PROLIF) || id:finn-b-DM_RETINA_PROLIF	HLA DR+ CD8+ T cell %T cell || id:ebi-a-GCST90001628	TBNK	Simple mode	4	0.114758746389943	0.0773306678439607	0.234459613355672	0.974948502854507	-0.0368093625842203	0.266326855364106	1.12160281420084	0.963859865589518	1.3051615880425
507	ebi-a-GCST90001628	finn-b-DM_RETINA_PROLIF	Proliferative diabetic retinopathy (DM_RETINA_PROLIF) || id:finn-b-DM_RETINA_PROLIF	HLA DR+ CD8+ T cell %T cell || id:ebi-a-GCST90001628	TBNK	Weighted mode	4	-0.00452553561742297	0.0405794390932333	0.918244698766296	0.998964016736356	-0.0840612362401602	0.0750101650053143	0.995484689188832	0.919374955305758	1.07789510763844
508	ebi-a-GCST90001626	finn-b-DM_RETINA_PROLIF	Proliferative diabetic retinopathy (DM_RETINA_PROLIF) || id:finn-b-DM_RETINA_PROLIF	HLA DR+ CD4+ T cell %lymphocyte || id:ebi-a-GCST90001626	TBNK	MR Egger	3	-0.954505517253686	2.28861363638402	0.748450969589029	0.977706449115568	-5.44018824456637	3.531177210059	0.385002474572609	0.00433866646347449	34.1641623468631
509	ebi-a-GCST90001626	finn-b-DM_RETINA_PROLIF	Proliferative diabetic retinopathy (DM_RETINA_PROLIF) || id:finn-b-DM_RETINA_PROLIF	HLA DR+ CD4+ T cell %lymphocyte || id:ebi-a-GCST90001626	TBNK	Weighted median	3	-0.0244340654504192	0.0550617463618297	0.657217885172491	0.996834577754932	-0.132355088319605	0.083486957418767	0.975862029820629	0.876029871869407	1.08707103698811
510	ebi-a-GCST90001626	finn-b-DM_RETINA_PROLIF	Proliferative diabetic retinopathy (DM_RETINA_PROLIF) || id:finn-b-DM_RETINA_PROLIF	HLA DR+ CD4+ T cell %lymphocyte || id:ebi-a-GCST90001626	TBNK	Inverse variance weighted	3	0.36761438109717	0.756806217266029	0.627148400253825	0.992883491073054	-1.11572580474425	1.85095456693859	1.44428498798365	0.327677362785219	6.36589329450321
511	ebi-a-GCST90001626	finn-b-DM_RETINA_PROLIF	Proliferative diabetic retinopathy (DM_RETINA_PROLIF) || id:finn-b-DM_RETINA_PROLIF	HLA DR+ CD4+ T cell %lymphocyte || id:ebi-a-GCST90001626	TBNK	Simple mode	3	-0.0486090993437825	0.0724712244487236	0.571472297827821	0.974948502854507	-0.190652699263281	0.0934345005757157	0.952553410684642	0.826419554436603	1.0979386866342
512	ebi-a-GCST90001626	finn-b-DM_RETINA_PROLIF	Proliferative diabetic retinopathy (DM_RETINA_PROLIF) || id:finn-b-DM_RETINA_PROLIF	HLA DR+ CD4+ T cell %lymphocyte || id:ebi-a-GCST90001626	TBNK	Weighted mode	3	-0.0177251120935008	0.0542412096334516	0.774861749281762	0.998964016736356	-0.124037882975066	0.0885876587880644	0.982431053659426	0.883346376460135	1.09263002703666
513	ebi-a-GCST90001853	finn-b-DM_RETINA_PROLIF	Proliferative diabetic retinopathy (DM_RETINA_PROLIF) || id:finn-b-DM_RETINA_PROLIF	CD3 on activated CD4 regulatory T cell || id:ebi-a-GCST90001853	Treg	MR Egger	4	-0.0848128753489488	0.0773879672834427	0.387453319549789	0.977706449115568	-0.236493291224496	0.0668675405265989	0.918684176774311	0.789391178132403	1.06915384923891
514	ebi-a-GCST90001853	finn-b-DM_RETINA_PROLIF	Proliferative diabetic retinopathy (DM_RETINA_PROLIF) || id:finn-b-DM_RETINA_PROLIF	CD3 on activated CD4 regulatory T cell || id:ebi-a-GCST90001853	Treg	Weighted median	4	-0.010578439963695	0.0285652270236948	0.711139767833501	0.996834577754932	-0.0665662849301369	0.0454094050027468	0.989477314959115	0.935600897560783	1.04645619662319
515	ebi-a-GCST90001853	finn-b-DM_RETINA_PROLIF	Proliferative diabetic retinopathy (DM_RETINA_PROLIF) || id:finn-b-DM_RETINA_PROLIF	CD3 on activated CD4 regulatory T cell || id:ebi-a-GCST90001853	Treg	Inverse variance weighted	4	-0.00371145784005546	0.0251991225811826	0.882906912800538	0.992883491073054	-0.0531017380991734	0.0456788224190625	0.996295421106655	0.948283531010538	1.04673816813028
516	ebi-a-GCST90001853	finn-b-DM_RETINA_PROLIF	Proliferative diabetic retinopathy (DM_RETINA_PROLIF) || id:finn-b-DM_RETINA_PROLIF	CD3 on activated CD4 regulatory T cell || id:ebi-a-GCST90001853	Treg	Simple mode	4	-0.0139289410903015	0.0447831579407838	0.776136513207568	0.974948502854507	-0.101703930654238	0.0738460484736348	0.986167617768858	0.903296950619806	1.076641042205
517	ebi-a-GCST90001853	finn-b-DM_RETINA_PROLIF	Proliferative diabetic retinopathy (DM_RETINA_PROLIF) || id:finn-b-DM_RETINA_PROLIF	CD3 on activated CD4 regulatory T cell || id:ebi-a-GCST90001853	Treg	Weighted mode	4	-0.0118700126631763	0.0290898541921884	0.710614877952069	0.998964016736356	-0.0688861268798656	0.0451461015535129	0.988200158020417	0.933432966950861	1.04618069736869
518	ebi-a-GCST90001860	finn-b-DM_RETINA_PROLIF	Proliferative diabetic retinopathy (DM_RETINA_PROLIF) || id:finn-b-DM_RETINA_PROLIF	CD3 on CD39+ CD4+ T cell || id:ebi-a-GCST90001860	Treg	MR Egger	4	-0.0074472553148931	0.0638495161252184	0.917803833329348	0.990298655264086	-0.132592306920321	0.117697796290535	0.992580406779481	0.875822085935336	1.12490410980029
519	ebi-a-GCST90001860	finn-b-DM_RETINA_PROLIF	Proliferative diabetic retinopathy (DM_RETINA_PROLIF) || id:finn-b-DM_RETINA_PROLIF	CD3 on CD39+ CD4+ T cell || id:ebi-a-GCST90001860	Treg	Weighted median	4	-0.0109233648673528	0.0273517946426327	0.689623864429477	0.996834577754932	-0.0645328823669128	0.0426861526322073	0.989136078445451	0.937505286362396	1.04361030909883
520	ebi-a-GCST90001860	finn-b-DM_RETINA_PROLIF	Proliferative diabetic retinopathy (DM_RETINA_PROLIF) || id:finn-b-DM_RETINA_PROLIF	CD3 on CD39+ CD4+ T cell || id:ebi-a-GCST90001860	Treg	Inverse variance weighted	4	-0.00981558139646838	0.0248815492804414	0.693217557777015	0.992883491073054	-0.0585834179861335	0.0389522551931968	0.990232434193877	0.943099565651778	1.03972084119439
521	ebi-a-GCST90001860	finn-b-DM_RETINA_PROLIF	Proliferative diabetic retinopathy (DM_RETINA_PROLIF) || id:finn-b-DM_RETINA_PROLIF	CD3 on CD39+ CD4+ T cell || id:ebi-a-GCST90001860	Treg	Simple mode	4	-0.0765940444142714	0.0478852766592576	0.208004895038882	0.974948502854507	-0.170449186666416	0.0172610978378735	0.926265800067956	0.843285938709662	1.01741093144318
522	ebi-a-GCST90001860	finn-b-DM_RETINA_PROLIF	Proliferative diabetic retinopathy (DM_RETINA_PROLIF) || id:finn-b-DM_RETINA_PROLIF	CD3 on CD39+ CD4+ T cell || id:ebi-a-GCST90001860	Treg	Weighted mode	4	-0.0115301297753342	0.0280631850232038	0.708757677660895	0.998964016736356	-0.0665339724208136	0.0434737128701452	0.988536087428986	0.935631129661944	1.04443253881739
523	ebi-a-GCST90001864	finn-b-DM_RETINA_PROLIF	Proliferative diabetic retinopathy (DM_RETINA_PROLIF) || id:finn-b-DM_RETINA_PROLIF	CD3 on CD28+ CD45RA+ CD8+ T cell || id:ebi-a-GCST90001864	Treg	MR Egger	6	-0.0545520028083325	0.112403020524872	0.652828895426053	0.977706449115568	-0.274861923037082	0.165757917420417	0.946909265636394	0.759677009877909	1.18028734013177
524	ebi-a-GCST90001864	finn-b-DM_RETINA_PROLIF	Proliferative diabetic retinopathy (DM_RETINA_PROLIF) || id:finn-b-DM_RETINA_PROLIF	CD3 on CD28+ CD45RA+ CD8+ T cell || id:ebi-a-GCST90001864	Treg	Weighted median	6	0.0261946891953713	0.0449405136123833	0.559977641251441	0.996834577754932	-0.0618887174848999	0.114278095875643	1.02654078541929	0.939987485142507	1.1210638447697
525	ebi-a-GCST90001864	finn-b-DM_RETINA_PROLIF	Proliferative diabetic retinopathy (DM_RETINA_PROLIF) || id:finn-b-DM_RETINA_PROLIF	CD3 on CD28+ CD45RA+ CD8+ T cell || id:ebi-a-GCST90001864	Treg	Inverse variance weighted	6	0.013012476110729	0.0363106647280242	0.720070082815411	0.992883491073054	-0.0581564267561984	0.0841813789776564	1.01309750679764	0.943502346881173	1.08782618471733
526	ebi-a-GCST90001864	finn-b-DM_RETINA_PROLIF	Proliferative diabetic retinopathy (DM_RETINA_PROLIF) || id:finn-b-DM_RETINA_PROLIF	CD3 on CD28+ CD45RA+ CD8+ T cell || id:ebi-a-GCST90001864	Treg	Simple mode	6	0.0317532275394143	0.0585984526648449	0.611167679967978	0.974948502854507	-0.0830997396836817	0.14660619476251	1.03226273985558	0.920259356265501	1.15789788698081
527	ebi-a-GCST90001864	finn-b-DM_RETINA_PROLIF	Proliferative diabetic retinopathy (DM_RETINA_PROLIF) || id:finn-b-DM_RETINA_PROLIF	CD3 on CD28+ CD45RA+ CD8+ T cell || id:ebi-a-GCST90001864	Treg	Weighted mode	6	0.0351557085345706	0.0505253432268758	0.517559656209029	0.998964016736356	-0.0638739641901061	0.134185381259247	1.03578097618188	0.938123229200959	1.14360480289362
528	ebi-a-GCST90001866	finn-b-DM_RETINA_PROLIF	Proliferative diabetic retinopathy (DM_RETINA_PROLIF) || id:finn-b-DM_RETINA_PROLIF	CD3 on CD39+ CD8+ T cell || id:ebi-a-GCST90001866	Treg	Inverse variance weighted	2	-0.0108034644572504	0.0636138861004688	0.865144844579864	0.992883491073054	-0.135486681214169	0.113879752299668	0.989254683377151	0.873290794024077	1.12061736512093
529	ebi-a-GCST90001867	finn-b-DM_RETINA_PROLIF	Proliferative diabetic retinopathy (DM_RETINA_PROLIF) || id:finn-b-DM_RETINA_PROLIF	CD3 on CD4+ T cell || id:ebi-a-GCST90001867	Treg	MR Egger	4	-0.102073985035651	0.115871121555146	0.471277718263642	0.977706449115568	-0.329181383283737	0.125033413212436	0.902962743466737	0.719512497370954	1.13318631582936
530	ebi-a-GCST90001867	finn-b-DM_RETINA_PROLIF	Proliferative diabetic retinopathy (DM_RETINA_PROLIF) || id:finn-b-DM_RETINA_PROLIF	CD3 on CD4+ T cell || id:ebi-a-GCST90001867	Treg	Weighted median	4	0.0313464619734315	0.0531136311094756	0.555071756661713	0.996834577754932	-0.0727562550011406	0.135449178948004	1.03184293630456	0.929827443195839	1.14505100165921
531	ebi-a-GCST90001867	finn-b-DM_RETINA_PROLIF	Proliferative diabetic retinopathy (DM_RETINA_PROLIF) || id:finn-b-DM_RETINA_PROLIF	CD3 on CD4+ T cell || id:ebi-a-GCST90001867	Treg	Inverse variance weighted	4	0.048376068285937	0.0447541709740914	0.279728826629585	0.992883491073054	-0.0393421068232822	0.136094243395156	1.04956528933449	0.961421743940301	1.14578987163431
532	ebi-a-GCST90001867	finn-b-DM_RETINA_PROLIF	Proliferative diabetic retinopathy (DM_RETINA_PROLIF) || id:finn-b-DM_RETINA_PROLIF	CD3 on CD4+ T cell || id:ebi-a-GCST90001867	Treg	Simple mode	4	0.0153110768086388	0.0724699387315993	0.846210971425292	0.974948502854507	-0.126730003105296	0.157352156722574	1.01542889186899	0.880971500058713	1.17040770827837
533	ebi-a-GCST90001867	finn-b-DM_RETINA_PROLIF	Proliferative diabetic retinopathy (DM_RETINA_PROLIF) || id:finn-b-DM_RETINA_PROLIF	CD3 on CD4+ T cell || id:ebi-a-GCST90001867	Treg	Weighted mode	4	0.0153110768086388	0.0563983888062335	0.803631016125585	0.998964016736356	-0.0952297652515789	0.125851918868857	1.01542889186899	0.909164016169166	1.13411421493218
534	ebi-a-GCST90001485	finn-b-DM_RETINA_PROLIF	Proliferative diabetic retinopathy (DM_RETINA_PROLIF) || id:finn-b-DM_RETINA_PROLIF	CD39+ resting CD4 regulatory T cell %CD4 regulatory T cell || id:ebi-a-GCST90001485	Treg	MR Egger	13	0.00583405474011751	0.0131875627654934	0.666778968985456	0.977706449115568	-0.0200135682802496	0.0316816777604847	1.00585110598064	0.980185373786682	1.03218888432695
535	ebi-a-GCST90001485	finn-b-DM_RETINA_PROLIF	Proliferative diabetic retinopathy (DM_RETINA_PROLIF) || id:finn-b-DM_RETINA_PROLIF	CD39+ resting CD4 regulatory T cell %CD4 regulatory T cell || id:ebi-a-GCST90001485	Treg	Weighted median	13	-0.0120293892293028	0.0121788312995735	0.32328521207776	0.996834577754932	-0.0358998985764669	0.0118411201178612	0.988042674622501	0.96473686018285	1.01191150371321
536	ebi-a-GCST90001485	finn-b-DM_RETINA_PROLIF	Proliferative diabetic retinopathy (DM_RETINA_PROLIF) || id:finn-b-DM_RETINA_PROLIF	CD39+ resting CD4 regulatory T cell %CD4 regulatory T cell || id:ebi-a-GCST90001485	Treg	Inverse variance weighted	13	-0.00969600495342926	0.00929058993256455	0.296653290503838	0.992883491073054	-0.0279055612212558	0.00851355131439727	0.990350849745854	0.972480202307421	1.00854989465614
537	ebi-a-GCST90001485	finn-b-DM_RETINA_PROLIF	Proliferative diabetic retinopathy (DM_RETINA_PROLIF) || id:finn-b-DM_RETINA_PROLIF	CD39+ resting CD4 regulatory T cell %CD4 regulatory T cell || id:ebi-a-GCST90001485	Treg	Simple mode	13	-0.0355785141164227	0.0229167183671376	0.146502938247791	0.974948502854507	-0.0804952821160124	0.00933825388316699	0.965046961445938	0.922659256572821	1.009381991414
538	ebi-a-GCST90001485	finn-b-DM_RETINA_PROLIF	Proliferative diabetic retinopathy (DM_RETINA_PROLIF) || id:finn-b-DM_RETINA_PROLIF	CD39+ resting CD4 regulatory T cell %CD4 regulatory T cell || id:ebi-a-GCST90001485	Treg	Weighted mode	13	-0.00650001158503383	0.0105198536350852	0.548201399288015	0.998964016736356	-0.0271189247098008	0.0141189015397332	0.993521067793472	0.973245491704051	1.01421904397543
539	ebi-a-GCST90001483	finn-b-DM_RETINA_PROLIF	Proliferative diabetic retinopathy (DM_RETINA_PROLIF) || id:finn-b-DM_RETINA_PROLIF	CD39+ resting CD4 regulatory T cell Absolute Count || id:ebi-a-GCST90001483	Treg	MR Egger	9	-0.0272507320750993	0.0273095948126044	0.351590544868316	0.977706449115568	-0.080777537907804	0.0262760737576055	0.973117219233814	0.922398867403707	1.02662433339144
540	ebi-a-GCST90001483	finn-b-DM_RETINA_PROLIF	Proliferative diabetic retinopathy (DM_RETINA_PROLIF) || id:finn-b-DM_RETINA_PROLIF	CD39+ resting CD4 regulatory T cell Absolute Count || id:ebi-a-GCST90001483	Treg	Weighted median	9	-0.0335725380971669	0.023766428333694	0.157772361036002	0.996834577754932	-0.080154737631207	0.0130096614368733	0.966984765452438	0.922973516600724	1.01309465526259
541	ebi-a-GCST90001483	finn-b-DM_RETINA_PROLIF	Proliferative diabetic retinopathy (DM_RETINA_PROLIF) || id:finn-b-DM_RETINA_PROLIF	CD39+ resting CD4 regulatory T cell Absolute Count || id:ebi-a-GCST90001483	Treg	Inverse variance weighted	9	-0.0273297347908155	0.0210304914266598	0.193762426650142	0.992883491073054	-0.0685494979870687	0.0138900284054377	0.973040343367526	0.933747240350812	1.01398694304582
542	ebi-a-GCST90001483	finn-b-DM_RETINA_PROLIF	Proliferative diabetic retinopathy (DM_RETINA_PROLIF) || id:finn-b-DM_RETINA_PROLIF	CD39+ resting CD4 regulatory T cell Absolute Count || id:ebi-a-GCST90001483	Treg	Simple mode	9	-0.0169144398236693	0.0470411730651528	0.728477728266363	0.974948502854507	-0.109115139031369	0.0752862593840301	0.983227806180601	0.896627174770314	1.07819274950524
543	ebi-a-GCST90001483	finn-b-DM_RETINA_PROLIF	Proliferative diabetic retinopathy (DM_RETINA_PROLIF) || id:finn-b-DM_RETINA_PROLIF	CD39+ resting CD4 regulatory T cell Absolute Count || id:ebi-a-GCST90001483	Treg	Weighted mode	9	-0.0329678667403062	0.0251417433688248	0.226145970227755	0.998964016736356	-0.0822456837432028	0.0163099502625904	0.967569650256351	0.92104564495497	1.01644368357332
544	ebi-a-GCST90001671	finn-b-DM_RETINA_PROLIF	Proliferative diabetic retinopathy (DM_RETINA_PROLIF) || id:finn-b-DM_RETINA_PROLIF	CD39+ CD8+ T cell %CD8+ T cell || id:ebi-a-GCST90001671	Treg	MR Egger	6	-0.0115789685877466	0.0689689631995552	0.874818960046635	0.981885158525263	-0.146758136458875	0.123600199283382	0.988487809679373	0.863502802007239	1.13156338070173
545	ebi-a-GCST90001671	finn-b-DM_RETINA_PROLIF	Proliferative diabetic retinopathy (DM_RETINA_PROLIF) || id:finn-b-DM_RETINA_PROLIF	CD39+ CD8+ T cell %CD8+ T cell || id:ebi-a-GCST90001671	Treg	Weighted median	6	-0.0299478430864123	0.0415325534708556	0.47086696977898	0.996834577754932	-0.111351647889289	0.0514559617164646	0.970496150312339	0.894624100932821	1.05280282164206
546	ebi-a-GCST90001671	finn-b-DM_RETINA_PROLIF	Proliferative diabetic retinopathy (DM_RETINA_PROLIF) || id:finn-b-DM_RETINA_PROLIF	CD39+ CD8+ T cell %CD8+ T cell || id:ebi-a-GCST90001671	Treg	Inverse variance weighted	6	-0.0232444374443332	0.0337682637145964	0.491231411930865	0.992883491073054	-0.0894302343249422	0.0429413594362757	0.977023633422475	0.914452060264216	1.04387667953883
547	ebi-a-GCST90001671	finn-b-DM_RETINA_PROLIF	Proliferative diabetic retinopathy (DM_RETINA_PROLIF) || id:finn-b-DM_RETINA_PROLIF	CD39+ CD8+ T cell %CD8+ T cell || id:ebi-a-GCST90001671	Treg	Simple mode	6	-0.0374808185484318	0.0503588281264958	0.490188278854341	0.974948502854507	-0.136184121676364	0.0612224845795001	0.96321289336509	0.872681938034144	1.06313541911354
548	ebi-a-GCST90001671	finn-b-DM_RETINA_PROLIF	Proliferative diabetic retinopathy (DM_RETINA_PROLIF) || id:finn-b-DM_RETINA_PROLIF	CD39+ CD8+ T cell %CD8+ T cell || id:ebi-a-GCST90001671	Treg	Weighted mode	6	-0.0203126865413469	0.0468463559691745	0.682647265607452	0.998964016736356	-0.112131544240929	0.071506171158235	0.979892226287192	0.893926658862029	1.07412477927484
549	ebi-a-GCST90002024	finn-b-DM_RETINA_PROLIF	Proliferative diabetic retinopathy (DM_RETINA_PROLIF) || id:finn-b-DM_RETINA_PROLIF	CD4 on naive CD4+ T cell || id:ebi-a-GCST90002024	Maturation stages of T cell	MR Egger	4	-0.0337315103060126	0.785256781483237	0.969639505317265	0.990298655264086	-1.57283480201316	1.50537178140113	0.966831053966605	0.207456250602102	4.50582850215988
550	ebi-a-GCST90002024	finn-b-DM_RETINA_PROLIF	Proliferative diabetic retinopathy (DM_RETINA_PROLIF) || id:finn-b-DM_RETINA_PROLIF	CD4 on naive CD4+ T cell || id:ebi-a-GCST90002024	Maturation stages of T cell	Weighted median	4	0.0100992470727727	0.0778284576619549	0.896754009029611	0.996834577754932	-0.142444529944659	0.162643024090204	1.01015041658126	0.867235658568044	1.17661659093233
551	ebi-a-GCST90002024	finn-b-DM_RETINA_PROLIF	Proliferative diabetic retinopathy (DM_RETINA_PROLIF) || id:finn-b-DM_RETINA_PROLIF	CD4 on naive CD4+ T cell || id:ebi-a-GCST90002024	Maturation stages of T cell	Inverse variance weighted	4	0.243894082257715	0.192641414430957	0.205494402261653	0.992883491073054	-0.13368309002696	0.621471254542389	1.27620915013872	0.874867274840153	1.86166501106738
552	ebi-a-GCST90002024	finn-b-DM_RETINA_PROLIF	Proliferative diabetic retinopathy (DM_RETINA_PROLIF) || id:finn-b-DM_RETINA_PROLIF	CD4 on naive CD4+ T cell || id:ebi-a-GCST90002024	Maturation stages of T cell	Simple mode	4	0.0780899084932978	0.116448141811184	0.550485300675209	0.974948502854507	-0.150148449456622	0.306328266443218	1.08121986514917	0.860580214276993	1.35842815974493
553	ebi-a-GCST90002024	finn-b-DM_RETINA_PROLIF	Proliferative diabetic retinopathy (DM_RETINA_PROLIF) || id:finn-b-DM_RETINA_PROLIF	CD4 on naive CD4+ T cell || id:ebi-a-GCST90002024	Maturation stages of T cell	Weighted mode	4	0.00902435042151684	0.0660280643855145	0.899944627536167	0.998964016736356	-0.120390655774092	0.138439356617125	1.00906519263749	0.886574023795904	1.14848003174401
554	ebi-a-GCST90002036	finn-b-DM_RETINA_PROLIF	Proliferative diabetic retinopathy (DM_RETINA_PROLIF) || id:finn-b-DM_RETINA_PROLIF	CD80 on CD62L+ myeloid Dendritic Cell || id:ebi-a-GCST90002036	cDC	MR Egger	3	0.062395908968569	0.221720009028844	0.82536071801433	0.977706449115568	-0.372175308727965	0.496967126665103	1.06438366035835	0.689233403301243	1.643728482995
555	ebi-a-GCST90002036	finn-b-DM_RETINA_PROLIF	Proliferative diabetic retinopathy (DM_RETINA_PROLIF) || id:finn-b-DM_RETINA_PROLIF	CD80 on CD62L+ myeloid Dendritic Cell || id:ebi-a-GCST90002036	cDC	Weighted median	3	0.0823582098575934	0.065318513429075	0.207355380411796	0.996834577754932	-0.0456660764633935	0.21038249617858	1.08584470044868	0.955360926432207	1.23415002735738
556	ebi-a-GCST90002036	finn-b-DM_RETINA_PROLIF	Proliferative diabetic retinopathy (DM_RETINA_PROLIF) || id:finn-b-DM_RETINA_PROLIF	CD80 on CD62L+ myeloid Dendritic Cell || id:ebi-a-GCST90002036	cDC	Inverse variance weighted	3	0.0613844665814933	0.0622801951966338	0.324320718775452	0.992883491073054	-0.0606847160039089	0.183453649166895	1.06330764186524	0.941119913052372	1.20135928011768
557	ebi-a-GCST90002036	finn-b-DM_RETINA_PROLIF	Proliferative diabetic retinopathy (DM_RETINA_PROLIF) || id:finn-b-DM_RETINA_PROLIF	CD80 on CD62L+ myeloid Dendritic Cell || id:ebi-a-GCST90002036	cDC	Simple mode	3	0.102319956603482	0.0902099345052115	0.374339500685857	0.974948502854507	-0.0744915150267327	0.279131428233696	1.107737843071	0.928215349908	1.32198107809057
558	ebi-a-GCST90002036	finn-b-DM_RETINA_PROLIF	Proliferative diabetic retinopathy (DM_RETINA_PROLIF) || id:finn-b-DM_RETINA_PROLIF	CD80 on CD62L+ myeloid Dendritic Cell || id:ebi-a-GCST90002036	cDC	Weighted mode	3	0.102319956603482	0.0848584786801354	0.351199559113875	0.998964016736356	-0.0640026616095836	0.268642574816547	1.107737843071	0.938002502930956	1.3081874783248
559	ebi-a-GCST90001954	finn-b-DM_RETINA_PROLIF	Proliferative diabetic retinopathy (DM_RETINA_PROLIF) || id:finn-b-DM_RETINA_PROLIF	CD33 on basophil || id:ebi-a-GCST90001954	Myeloid cell	MR Egger	7	-0.0133429217896611	0.0314145122067326	0.688685331623115	0.977706449115568	-0.0749153657148571	0.0482295221355349	0.986745700393781	0.927822008558104	1.04941149085131
560	ebi-a-GCST90001954	finn-b-DM_RETINA_PROLIF	Proliferative diabetic retinopathy (DM_RETINA_PROLIF) || id:finn-b-DM_RETINA_PROLIF	CD33 on basophil || id:ebi-a-GCST90001954	Myeloid cell	Weighted median	7	-0.00909600667526751	0.0150649361903262	0.545985526267935	0.996834577754932	-0.0386232816083068	0.0204312682577718	0.990945236848265	0.962113086579562	1.02064141536969
561	ebi-a-GCST90001954	finn-b-DM_RETINA_PROLIF	Proliferative diabetic retinopathy (DM_RETINA_PROLIF) || id:finn-b-DM_RETINA_PROLIF	CD33 on basophil || id:ebi-a-GCST90001954	Myeloid cell	Inverse variance weighted	7	-0.00842233556605671	0.0138539302130565	0.543228358831812	0.992883491073054	-0.0355760387836474	0.018731367651534	0.99161303293735	0.965049350261268	1.01890790022811
562	ebi-a-GCST90001954	finn-b-DM_RETINA_PROLIF	Proliferative diabetic retinopathy (DM_RETINA_PROLIF) || id:finn-b-DM_RETINA_PROLIF	CD33 on basophil || id:ebi-a-GCST90001954	Myeloid cell	Simple mode	7	0.0333946603065324	0.0354083238099423	0.382023010700016	0.974948502854507	-0.0360056543609545	0.102794974974019	1.03395852111577	0.964634839074133	1.10826416389233
563	ebi-a-GCST90001954	finn-b-DM_RETINA_PROLIF	Proliferative diabetic retinopathy (DM_RETINA_PROLIF) || id:finn-b-DM_RETINA_PROLIF	CD33 on basophil || id:ebi-a-GCST90001954	Myeloid cell	Weighted mode	7	-0.00947269950668003	0.0154937053555208	0.563372822288248	0.998964016736356	-0.0398403620035009	0.0208949629901408	0.990572025178715	0.960942829896617	1.02111479116008
564	ebi-a-GCST90001955	finn-b-DM_RETINA_PROLIF	Proliferative diabetic retinopathy (DM_RETINA_PROLIF) || id:finn-b-DM_RETINA_PROLIF	CD33 on Immature Myeloid-Derived Suppressor Cells || id:ebi-a-GCST90001955	Myeloid cell	MR Egger	7	-0.0123478199622614	0.0310149609450035	0.706969100021695	0.977706449115568	-0.0731371434144682	0.0484415034899455	0.987728101556951	0.929473350135584	1.04963397010036
565	ebi-a-GCST90001955	finn-b-DM_RETINA_PROLIF	Proliferative diabetic retinopathy (DM_RETINA_PROLIF) || id:finn-b-DM_RETINA_PROLIF	CD33 on Immature Myeloid-Derived Suppressor Cells || id:ebi-a-GCST90001955	Myeloid cell	Weighted median	7	-0.00903101008539182	0.0153450091361256	0.556176084906181	0.996834577754932	-0.0391072279921979	0.0210452078214143	0.991009647002611	0.961647588077661	1.02126821990524
566	ebi-a-GCST90001955	finn-b-DM_RETINA_PROLIF	Proliferative diabetic retinopathy (DM_RETINA_PROLIF) || id:finn-b-DM_RETINA_PROLIF	CD33 on Immature Myeloid-Derived Suppressor Cells || id:ebi-a-GCST90001955	Myeloid cell	Inverse variance weighted	7	-0.00846708369966595	0.0141436404789152	0.549406620822456	0.992883491073054	-0.0361886190383397	0.0192544516390078	0.991568661097649	0.964458361117116	1.01944101405493
567	ebi-a-GCST90001955	finn-b-DM_RETINA_PROLIF	Proliferative diabetic retinopathy (DM_RETINA_PROLIF) || id:finn-b-DM_RETINA_PROLIF	CD33 on Immature Myeloid-Derived Suppressor Cells || id:ebi-a-GCST90001955	Myeloid cell	Simple mode	7	0.0426702633245076	0.0381158183632854	0.305734470018536	0.974948502854507	-0.0320367406675318	0.117377267316547	1.04359372698525	0.968470999154537	1.12454360321963
568	ebi-a-GCST90001955	finn-b-DM_RETINA_PROLIF	Proliferative diabetic retinopathy (DM_RETINA_PROLIF) || id:finn-b-DM_RETINA_PROLIF	CD33 on Immature Myeloid-Derived Suppressor Cells || id:ebi-a-GCST90001955	Myeloid cell	Weighted mode	7	-0.00971954626501489	0.0156843558924346	0.558240984309757	0.998964016736356	-0.0404608838141867	0.0210217912841569	0.990327535862342	0.960346728877813	1.02124430561991
569	ebi-a-GCST90001519	finn-b-DM_RETINA_PROLIF	Proliferative diabetic retinopathy (DM_RETINA_PROLIF) || id:finn-b-DM_RETINA_PROLIF	CD33+ HLA DR+ CD14- %CD33+ HLA DR+ || id:ebi-a-GCST90001519	Myeloid cell	Inverse variance weighted	2	-0.0445196815453189	0.052106654073344	0.392885986400469	0.992883491073054	-0.146648723529073	0.0576093604384353	0.956456775361002	0.863597285547465	1.05930110995432
570	ebi-a-GCST90001687	finn-b-DM_RETINA_PROLIF	Proliferative diabetic retinopathy (DM_RETINA_PROLIF) || id:finn-b-DM_RETINA_PROLIF	CD28- CD8+ T cell Absolute Count || id:ebi-a-GCST90001687	Treg	Inverse variance weighted	2	0.187720632503819	0.10027464936885	0.0611976514021706	0.992883491073054	-0.00881768025912694	0.384258945266765	1.20649641238211	0.99122108147027	1.46852566022081
571	ebi-a-GCST90001838	finn-b-DM_RETINA_PROLIF	Proliferative diabetic retinopathy (DM_RETINA_PROLIF) || id:finn-b-DM_RETINA_PROLIF	CD3 on naive CD8+ T cell || id:ebi-a-GCST90001838	Maturation stages of T cell	MR Egger	5	-0.038517112016277	0.105551975839573	0.739385315882739	0.977706449115568	-0.245398984661839	0.168364760629285	0.962215239156104	0.782392313426956	1.18336817805493
572	ebi-a-GCST90001838	finn-b-DM_RETINA_PROLIF	Proliferative diabetic retinopathy (DM_RETINA_PROLIF) || id:finn-b-DM_RETINA_PROLIF	CD3 on naive CD8+ T cell || id:ebi-a-GCST90001838	Maturation stages of T cell	Weighted median	5	0.00889420968841872	0.0476659140864223	0.851978377326346	0.996834577754932	-0.0845309819209689	0.102319401297806	1.00893388069828	0.918943184310679	1.10773722793806
573	ebi-a-GCST90001838	finn-b-DM_RETINA_PROLIF	Proliferative diabetic retinopathy (DM_RETINA_PROLIF) || id:finn-b-DM_RETINA_PROLIF	CD3 on naive CD8+ T cell || id:ebi-a-GCST90001838	Maturation stages of T cell	Inverse variance weighted	5	-0.00372192875259379	0.0390377436722338	0.924043342194633	0.992883491073054	-0.080235906350172	0.0727920488449844	0.996284989039055	0.922898603063102	1.07550686076473
574	ebi-a-GCST90001838	finn-b-DM_RETINA_PROLIF	Proliferative diabetic retinopathy (DM_RETINA_PROLIF) || id:finn-b-DM_RETINA_PROLIF	CD3 on naive CD8+ T cell || id:ebi-a-GCST90001838	Maturation stages of T cell	Simple mode	5	0.0144086154192309	0.0594990089119582	0.82056114212322	0.974948502854507	-0.102209442048207	0.131026672886669	1.01451291987723	0.902840439114735	1.13999818794894
575	ebi-a-GCST90001838	finn-b-DM_RETINA_PROLIF	Proliferative diabetic retinopathy (DM_RETINA_PROLIF) || id:finn-b-DM_RETINA_PROLIF	CD3 on naive CD8+ T cell || id:ebi-a-GCST90001838	Maturation stages of T cell	Weighted mode	5	0.0127583305850772	0.050923573218049	0.814513311963224	0.998964016736356	-0.0870518729222988	0.112568534092453	1.01284006531442	0.916629546146674	1.11914895414246
576	ebi-a-GCST90001757	finn-b-DM_RETINA_PROLIF	Proliferative diabetic retinopathy (DM_RETINA_PROLIF) || id:finn-b-DM_RETINA_PROLIF	CD20 on IgD- CD38dim B cell || id:ebi-a-GCST90001757	B cell	MR Egger	7	0.0561594281400011	0.118172324286919	0.654655506886801	0.977706449115568	-0.175458327462361	0.287777183742363	1.05776630800957	0.839072362719525	1.33346015441841
577	ebi-a-GCST90001757	finn-b-DM_RETINA_PROLIF	Proliferative diabetic retinopathy (DM_RETINA_PROLIF) || id:finn-b-DM_RETINA_PROLIF	CD20 on IgD- CD38dim B cell || id:ebi-a-GCST90001757	B cell	Weighted median	7	-0.0184242185676931	0.0516262637724279	0.721183998501637	0.996834577754932	-0.119611695561652	0.0827632584262657	0.981744469774948	0.887264898732933	1.08628460937662
578	ebi-a-GCST90001757	finn-b-DM_RETINA_PROLIF	Proliferative diabetic retinopathy (DM_RETINA_PROLIF) || id:finn-b-DM_RETINA_PROLIF	CD20 on IgD- CD38dim B cell || id:ebi-a-GCST90001757	B cell	Inverse variance weighted	7	-0.0221675914516304	0.04132847110636	0.59169885810642	0.992883491073054	-0.103171394820096	0.0588362119168351	0.978076304087272	0.90197236684096	1.0606015126245
579	ebi-a-GCST90001757	finn-b-DM_RETINA_PROLIF	Proliferative diabetic retinopathy (DM_RETINA_PROLIF) || id:finn-b-DM_RETINA_PROLIF	CD20 on IgD- CD38dim B cell || id:ebi-a-GCST90001757	B cell	Simple mode	7	-0.0795998810977761	0.0835755894634134	0.377654598116505	0.974948502854507	-0.243408036446066	0.0842082742505141	0.923485776588852	0.783951567689596	1.08785544249283
580	ebi-a-GCST90001757	finn-b-DM_RETINA_PROLIF	Proliferative diabetic retinopathy (DM_RETINA_PROLIF) || id:finn-b-DM_RETINA_PROLIF	CD20 on IgD- CD38dim B cell || id:ebi-a-GCST90001757	B cell	Weighted mode	7	-0.0212242103837363	0.0537799132471046	0.706748055620302	0.998964016736356	-0.126632840348061	0.0841844195805886	0.978999438120626	0.881057101837289	1.08782949236984
581	ebi-a-GCST90001758	finn-b-DM_RETINA_PROLIF	Proliferative diabetic retinopathy (DM_RETINA_PROLIF) || id:finn-b-DM_RETINA_PROLIF	CD20 on memory B cell || id:ebi-a-GCST90001758	B cell	MR Egger	9	0.0484571227627594	0.148756005326608	0.75413556740945	0.977706449115568	-0.243104647677393	0.340018893202912	1.04965036474773	0.784189445873377	1.40497413477425
582	ebi-a-GCST90001758	finn-b-DM_RETINA_PROLIF	Proliferative diabetic retinopathy (DM_RETINA_PROLIF) || id:finn-b-DM_RETINA_PROLIF	CD20 on memory B cell || id:ebi-a-GCST90001758	B cell	Weighted median	9	-0.0271925455452479	0.0581865099393554	0.640260797991982	0.996834577754932	-0.141238105026385	0.0868530139358887	0.9731738431953	0.868282544644306	1.09073634489275
583	ebi-a-GCST90001758	finn-b-DM_RETINA_PROLIF	Proliferative diabetic retinopathy (DM_RETINA_PROLIF) || id:finn-b-DM_RETINA_PROLIF	CD20 on memory B cell || id:ebi-a-GCST90001758	B cell	Inverse variance weighted	9	-0.0373724948042211	0.0457933631002061	0.414436310308646	0.992883491073054	-0.127127486480625	0.0523824968721828	0.963317237843562	0.880621398117761	1.0537787325064
584	ebi-a-GCST90001758	finn-b-DM_RETINA_PROLIF	Proliferative diabetic retinopathy (DM_RETINA_PROLIF) || id:finn-b-DM_RETINA_PROLIF	CD20 on memory B cell || id:ebi-a-GCST90001758	B cell	Simple mode	9	-0.0751535136873842	0.0934831889550278	0.444669588561231	0.974948502854507	-0.258380564039239	0.10807353666447	0.927601075936272	0.772301266084697	1.11412967175398
585	ebi-a-GCST90001758	finn-b-DM_RETINA_PROLIF	Proliferative diabetic retinopathy (DM_RETINA_PROLIF) || id:finn-b-DM_RETINA_PROLIF	CD20 on memory B cell || id:ebi-a-GCST90001758	B cell	Weighted mode	9	-0.0341603909834107	0.0611254475437327	0.591554612551521	0.998964016736356	-0.153966268169127	0.0856454862023053	0.966416487715332	0.857300938854006	1.08942004540028
586	ebi-a-GCST90001502	finn-b-DM_RETINA_PROLIF	Proliferative diabetic retinopathy (DM_RETINA_PROLIF) || id:finn-b-DM_RETINA_PROLIF	Activated & secreting CD4 regulatory T cell %CD4 regulatory T cell || id:ebi-a-GCST90001502	Treg	MR Egger	12	-0.00150810782502354	0.00500802338850424	0.769477489626499	0.977706449115568	-0.0113238336664919	0.00830761801644478	0.998493028798127	0.988740039613821	1.00834222203428
587	ebi-a-GCST90001502	finn-b-DM_RETINA_PROLIF	Proliferative diabetic retinopathy (DM_RETINA_PROLIF) || id:finn-b-DM_RETINA_PROLIF	Activated & secreting CD4 regulatory T cell %CD4 regulatory T cell || id:ebi-a-GCST90001502	Treg	Weighted median	12	-0.000578601653263098	0.0047780070971981	0.903614316772592	0.996834577754932	-0.00994349556377138	0.00878629225724519	0.999421565704394	0.990105777537383	1.00882500502055
588	ebi-a-GCST90001502	finn-b-DM_RETINA_PROLIF	Proliferative diabetic retinopathy (DM_RETINA_PROLIF) || id:finn-b-DM_RETINA_PROLIF	Activated & secreting CD4 regulatory T cell %CD4 regulatory T cell || id:ebi-a-GCST90001502	Treg	Inverse variance weighted	12	0.000124968254814058	0.00395317277324895	0.974781361170589	0.992883491073054	-0.00762325038075389	0.00787318689038201	1.00012497606367	0.99240573289674	1.00790426192594
589	ebi-a-GCST90001502	finn-b-DM_RETINA_PROLIF	Proliferative diabetic retinopathy (DM_RETINA_PROLIF) || id:finn-b-DM_RETINA_PROLIF	Activated & secreting CD4 regulatory T cell %CD4 regulatory T cell || id:ebi-a-GCST90001502	Treg	Simple mode	12	0.0011791969850975	0.0125681694408642	0.926936068771405	0.974948502854507	-0.0234544151189964	0.0258128090891914	1.00117989251122	0.976818501809121	1.02614884475709
590	ebi-a-GCST90001502	finn-b-DM_RETINA_PROLIF	Proliferative diabetic retinopathy (DM_RETINA_PROLIF) || id:finn-b-DM_RETINA_PROLIF	Activated & secreting CD4 regulatory T cell %CD4 regulatory T cell || id:ebi-a-GCST90001502	Treg	Weighted mode	12	-0.000524801820420084	0.00396566025494837	0.897107771746456	0.998964016736356	-0.00829749592011888	0.00724789227927871	0.999475335863969	0.991736833284724	1.00727422182332
591	ebi-a-GCST90001664	finn-b-DM_RETINA_PROLIF	Proliferative diabetic retinopathy (DM_RETINA_PROLIF) || id:finn-b-DM_RETINA_PROLIF	CD28+ CD45RA+ CD8dim T cell %T cell || id:ebi-a-GCST90001664	Treg	MR Egger	11	0.00179426409217364	0.00378887469766598	0.647089076058219	0.977706449115568	-0.00563193031525169	0.00922045849959897	1.00179587474716	0.994383899273298	1.00926309787785
592	ebi-a-GCST90001664	finn-b-DM_RETINA_PROLIF	Proliferative diabetic retinopathy (DM_RETINA_PROLIF) || id:finn-b-DM_RETINA_PROLIF	CD28+ CD45RA+ CD8dim T cell %T cell || id:ebi-a-GCST90001664	Treg	Weighted median	11	0.000994764661278943	0.00359713088033451	0.782130333844417	0.996834577754932	-0.00605561186417669	0.00804514118673458	1.00099525960375	0.99396268639899	1.00807759029594
593	ebi-a-GCST90001664	finn-b-DM_RETINA_PROLIF	Proliferative diabetic retinopathy (DM_RETINA_PROLIF) || id:finn-b-DM_RETINA_PROLIF	CD28+ CD45RA+ CD8dim T cell %T cell || id:ebi-a-GCST90001664	Treg	Inverse variance weighted	11	-0.000851433938586033	0.00315032979622683	0.786953934092601	0.992883491073054	-0.00702608033919061	0.00532321246201855	0.999148928428439	0.992998544856656	1.00533740593125
594	ebi-a-GCST90001664	finn-b-DM_RETINA_PROLIF	Proliferative diabetic retinopathy (DM_RETINA_PROLIF) || id:finn-b-DM_RETINA_PROLIF	CD28+ CD45RA+ CD8dim T cell %T cell || id:ebi-a-GCST90001664	Treg	Simple mode	11	-0.00168236120286669	0.00929125616476736	0.859930441450444	0.974948502854507	-0.0198932232858107	0.0165285008800773	0.998319053173467	0.980303341288296	1.01666585224467
595	ebi-a-GCST90001664	finn-b-DM_RETINA_PROLIF	Proliferative diabetic retinopathy (DM_RETINA_PROLIF) || id:finn-b-DM_RETINA_PROLIF	CD28+ CD45RA+ CD8dim T cell %T cell || id:ebi-a-GCST90001664	Treg	Weighted mode	11	0.000378803409034734	0.00325266022521735	0.909593970972724	0.998964016736356	-0.00599641063239127	0.00675401745046074	1.00037887516411	0.994021531956221	1.00677687726253
596	ebi-a-GCST90001793	finn-b-DM_RETINA_PROLIF	Proliferative diabetic retinopathy (DM_RETINA_PROLIF) || id:finn-b-DM_RETINA_PROLIF	CD25 on switched memory B cell || id:ebi-a-GCST90001793	B cell	MR Egger	4	-0.163887103340395	0.118574326794825	0.301047843951787	0.977706449115568	-0.396292783858253	0.068518577177462	0.848837847428433	0.672809679283375	1.07092051944672
597	ebi-a-GCST90001793	finn-b-DM_RETINA_PROLIF	Proliferative diabetic retinopathy (DM_RETINA_PROLIF) || id:finn-b-DM_RETINA_PROLIF	CD25 on switched memory B cell || id:ebi-a-GCST90001793	B cell	Weighted median	4	0.0922756637439085	0.0621390129398522	0.137547108672144	0.996834577754932	-0.0295168016182019	0.214068129106019	1.09666709177284	0.970914564568331	1.23870704392226
598	ebi-a-GCST90001793	finn-b-DM_RETINA_PROLIF	Proliferative diabetic retinopathy (DM_RETINA_PROLIF) || id:finn-b-DM_RETINA_PROLIF	CD25 on switched memory B cell || id:ebi-a-GCST90001793	B cell	Inverse variance weighted	4	0.0198645734971351	0.0649135490325562	0.7595925940361	0.992883491073054	-0.107365982606675	0.147095129600945	1.02006318708205	0.898196888390732	1.15846416202162
599	ebi-a-GCST90001793	finn-b-DM_RETINA_PROLIF	Proliferative diabetic retinopathy (DM_RETINA_PROLIF) || id:finn-b-DM_RETINA_PROLIF	CD25 on switched memory B cell || id:ebi-a-GCST90001793	B cell	Simple mode	4	0.0986952095217311	0.100371649733043	0.397966410608926	0.974948502854507	-0.0980332239550337	0.295423642998496	1.10372984194054	0.906618781791899	1.34369548530897
600	ebi-a-GCST90001793	finn-b-DM_RETINA_PROLIF	Proliferative diabetic retinopathy (DM_RETINA_PROLIF) || id:finn-b-DM_RETINA_PROLIF	CD25 on switched memory B cell || id:ebi-a-GCST90001793	B cell	Weighted mode	4	0.105989441854198	0.0844285846093464	0.298226535733217	0.998964016736356	-0.0594905839801212	0.271469467688517	1.11181013779102	0.942244405741515	1.31189081618596
601	ebi-a-GCST90001926	finn-b-DM_RETINA_PROLIF	Proliferative diabetic retinopathy (DM_RETINA_PROLIF) || id:finn-b-DM_RETINA_PROLIF	CD127 on granulocyte || id:ebi-a-GCST90001926	Treg	MR Egger	9	-0.0537664152923643	0.0404038922414735	0.224989399558902	0.977706449115568	-0.132958044085652	0.0254252135009238	0.947653438002221	0.875501823817741	1.02575119106135
602	ebi-a-GCST90001926	finn-b-DM_RETINA_PROLIF	Proliferative diabetic retinopathy (DM_RETINA_PROLIF) || id:finn-b-DM_RETINA_PROLIF	CD127 on granulocyte || id:ebi-a-GCST90001926	Treg	Weighted median	9	0.0107331308782251	0.0317683012134892	0.735471239255791	0.996834577754932	-0.0515327395002138	0.072999001256664	1.01079093755789	0.949772554374428	1.07572946253654
603	ebi-a-GCST90001926	finn-b-DM_RETINA_PROLIF	Proliferative diabetic retinopathy (DM_RETINA_PROLIF) || id:finn-b-DM_RETINA_PROLIF	CD127 on granulocyte || id:ebi-a-GCST90001926	Treg	Inverse variance weighted	9	0.00507563852969646	0.0259682780932563	0.845036499701796	0.992883491073054	-0.045822186533086	0.0559734635924789	1.00508854140381	0.955211796612036	1.05756961926585
604	ebi-a-GCST90001926	finn-b-DM_RETINA_PROLIF	Proliferative diabetic retinopathy (DM_RETINA_PROLIF) || id:finn-b-DM_RETINA_PROLIF	CD127 on granulocyte || id:ebi-a-GCST90001926	Treg	Simple mode	9	0.0527750618980825	0.0501824811581649	0.3236806220017	0.974948502854507	-0.0455826011719207	0.151132724968086	1.05419249038994	0.955440678792632	1.16315102702023
605	ebi-a-GCST90001926	finn-b-DM_RETINA_PROLIF	Proliferative diabetic retinopathy (DM_RETINA_PROLIF) || id:finn-b-DM_RETINA_PROLIF	CD127 on granulocyte || id:ebi-a-GCST90001926	Treg	Weighted mode	9	0.00142697849397416	0.0351185471932759	0.968584097978924	0.998964016736356	-0.0674053740048465	0.0702593309927948	1.00142799711224	0.934816174341733	1.07278635193322
606	ebi-a-GCST90001913	finn-b-DM_RETINA_PROLIF	Proliferative diabetic retinopathy (DM_RETINA_PROLIF) || id:finn-b-DM_RETINA_PROLIF	CD45 on granulocyte || id:ebi-a-GCST90001913	TBNK	Inverse variance weighted	2	-0.0152227196387776	0.0986829519238133	0.877405634161512	0.992883491073054	-0.208641305409452	0.178195866131897	0.98489256025867	0.811686330929264	1.19505936996912
607	ebi-a-GCST90001571	finn-b-DM_RETINA_PROLIF	Proliferative diabetic retinopathy (DM_RETINA_PROLIF) || id:finn-b-DM_RETINA_PROLIF	Effector Memory CD4-CD8- T cell %T cell || id:ebi-a-GCST90001571	Maturation stages of T cell	MR Egger	6	0.0352080508663488	0.100493909620885	0.743747160789342	0.977706449115568	-0.161760011990585	0.232176113723282	1.03583519279229	0.850645324724254	1.2613418488779
608	ebi-a-GCST90001571	finn-b-DM_RETINA_PROLIF	Proliferative diabetic retinopathy (DM_RETINA_PROLIF) || id:finn-b-DM_RETINA_PROLIF	Effector Memory CD4-CD8- T cell %T cell || id:ebi-a-GCST90001571	Maturation stages of T cell	Weighted median	6	-0.0613931068144579	0.0575706643271316	0.286244820923214	0.996834577754932	-0.174231608895636	0.05144539526672	0.940453468433832	0.840102299958108	1.05279169731273
609	ebi-a-GCST90001571	finn-b-DM_RETINA_PROLIF	Proliferative diabetic retinopathy (DM_RETINA_PROLIF) || id:finn-b-DM_RETINA_PROLIF	Effector Memory CD4-CD8- T cell %T cell || id:ebi-a-GCST90001571	Maturation stages of T cell	Inverse variance weighted	6	-0.0263211220298053	0.0452505566696699	0.560785547331415	0.992883491073054	-0.115012213102358	0.0623699690427477	0.974022259378091	0.891355257627355	1.06435605068325
610	ebi-a-GCST90001571	finn-b-DM_RETINA_PROLIF	Proliferative diabetic retinopathy (DM_RETINA_PROLIF) || id:finn-b-DM_RETINA_PROLIF	Effector Memory CD4-CD8- T cell %T cell || id:ebi-a-GCST90001571	Maturation stages of T cell	Simple mode	6	-0.0593701039604733	0.0751601179428881	0.465371685903748	0.974948502854507	-0.206683935128534	0.0879437272075873	0.94235793420485	0.813276657552136	1.09192667453622
611	ebi-a-GCST90001571	finn-b-DM_RETINA_PROLIF	Proliferative diabetic retinopathy (DM_RETINA_PROLIF) || id:finn-b-DM_RETINA_PROLIF	Effector Memory CD4-CD8- T cell %T cell || id:ebi-a-GCST90001571	Maturation stages of T cell	Weighted mode	6	-0.0707522603179561	0.0632028452422434	0.313823639780103	0.998964016736356	-0.194629836992753	0.0531253163568409	0.931692680787158	0.823139297387138	1.05456179068085
612	ebi-a-GCST90001569	finn-b-DM_RETINA_PROLIF	Proliferative diabetic retinopathy (DM_RETINA_PROLIF) || id:finn-b-DM_RETINA_PROLIF	Effector Memory CD4-CD8- T cell Absolute Count || id:ebi-a-GCST90001569	Maturation stages of T cell	MR Egger	5	0.00635372436990616	0.114025474117697	0.959066724944327	0.990298655264086	-0.21713620490078	0.229843653640592	1.00637395209436	0.804820341364499	1.2584032477819
613	ebi-a-GCST90001569	finn-b-DM_RETINA_PROLIF	Proliferative diabetic retinopathy (DM_RETINA_PROLIF) || id:finn-b-DM_RETINA_PROLIF	Effector Memory CD4-CD8- T cell Absolute Count || id:ebi-a-GCST90001569	Maturation stages of T cell	Weighted median	5	-0.0574613077240445	0.0582277120962313	0.323722157110886	0.996834577754932	-0.171587623432658	0.056665007984569	0.944158421317869	0.842326457250692	1.05830122854629
614	ebi-a-GCST90001569	finn-b-DM_RETINA_PROLIF	Proliferative diabetic retinopathy (DM_RETINA_PROLIF) || id:finn-b-DM_RETINA_PROLIF	Effector Memory CD4-CD8- T cell Absolute Count || id:ebi-a-GCST90001569	Maturation stages of T cell	Inverse variance weighted	5	-0.0350903937971181	0.0465343197748952	0.45080384468666	0.992883491073054	-0.126297660555913	0.0561168729616765	0.965518135462354	0.881352463870481	1.05772129553347
615	ebi-a-GCST90001569	finn-b-DM_RETINA_PROLIF	Proliferative diabetic retinopathy (DM_RETINA_PROLIF) || id:finn-b-DM_RETINA_PROLIF	Effector Memory CD4-CD8- T cell Absolute Count || id:ebi-a-GCST90001569	Maturation stages of T cell	Simple mode	5	-0.0563178938199564	0.070166824946532	0.467168406749148	0.974948502854507	-0.193844870715159	0.0812090830752463	0.945238602613936	0.823785687641435	1.08459764387221
616	ebi-a-GCST90001569	finn-b-DM_RETINA_PROLIF	Proliferative diabetic retinopathy (DM_RETINA_PROLIF) || id:finn-b-DM_RETINA_PROLIF	Effector Memory CD4-CD8- T cell Absolute Count || id:ebi-a-GCST90001569	Maturation stages of T cell	Weighted mode	5	-0.0608104196885266	0.0620326693227509	0.382443646692796	0.998964016736356	-0.182394451561118	0.0607736121840651	0.941001618246837	0.833272589907996	1.06265831405895
617	ebi-a-GCST90001482	finn-b-DM_RETINA_PROLIF	Proliferative diabetic retinopathy (DM_RETINA_PROLIF) || id:finn-b-DM_RETINA_PROLIF	Resting CD4 regulatory T cell %CD4+ T cell || id:ebi-a-GCST90001482	Treg	MR Egger	9	0.00365373244695999	0.0171321163383399	0.837196189592528	0.977706449115568	-0.0299252155761862	0.0372326804701062	1.0036604154642	0.970518110472355	1.0379344998307
618	ebi-a-GCST90001482	finn-b-DM_RETINA_PROLIF	Proliferative diabetic retinopathy (DM_RETINA_PROLIF) || id:finn-b-DM_RETINA_PROLIF	Resting CD4 regulatory T cell %CD4+ T cell || id:ebi-a-GCST90001482	Treg	Weighted median	9	0.00797715792994934	0.0145889784748636	0.584520640837192	0.996834577754932	-0.0206172398807832	0.0365715557406819	1.00800906022774	0.979593842276619	1.03724852244864
619	ebi-a-GCST90001482	finn-b-DM_RETINA_PROLIF	Proliferative diabetic retinopathy (DM_RETINA_PROLIF) || id:finn-b-DM_RETINA_PROLIF	Resting CD4 regulatory T cell %CD4+ T cell || id:ebi-a-GCST90001482	Treg	Inverse variance weighted	9	0.000434995515990274	0.0125394068459651	0.972326712878531	0.992883491073054	-0.0241422419021014	0.0250122329340819	1.00043509014026	0.976146850897567	1.02532766321343
620	ebi-a-GCST90001482	finn-b-DM_RETINA_PROLIF	Proliferative diabetic retinopathy (DM_RETINA_PROLIF) || id:finn-b-DM_RETINA_PROLIF	Resting CD4 regulatory T cell %CD4+ T cell || id:ebi-a-GCST90001482	Treg	Simple mode	9	0.0100659517575449	0.0224172301172626	0.665326362507511	0.974948502854507	-0.0338718192722898	0.0540037227873795	1.01011678386462	0.966695408417224	1.05548853150715
621	ebi-a-GCST90001482	finn-b-DM_RETINA_PROLIF	Proliferative diabetic retinopathy (DM_RETINA_PROLIF) || id:finn-b-DM_RETINA_PROLIF	Resting CD4 regulatory T cell %CD4+ T cell || id:ebi-a-GCST90001482	Treg	Weighted mode	9	0.00658825675882935	0.0134429333642566	0.637226823934051	0.998964016736356	-0.0197598926351135	0.0329364061527722	1.00661000706168	0.980434054484515	1.0334848138761
622	ebi-a-GCST90002114	finn-b-DM_RETINA_PROLIF	Proliferative diabetic retinopathy (DM_RETINA_PROLIF) || id:finn-b-DM_RETINA_PROLIF	HLA DR on HLA DR+ CD4+ T cell || id:ebi-a-GCST90002114	TBNK	Wald ratio	1	-0.00776583034647551	0.104540023894863	0.940783043971225	0.98888256147222	-0.212664277180406	0.197132616487455	0.992264245808213	0.808427499222207	1.21790554435199
623	ebi-a-GCST90002113	finn-b-DM_RETINA_PROLIF	Proliferative diabetic retinopathy (DM_RETINA_PROLIF) || id:finn-b-DM_RETINA_PROLIF	HLA DR on HLA DR+ T cell || id:ebi-a-GCST90002113	TBNK	Wald ratio	1	-0.00534319769831484	0.071927661323469	0.940783043971225	0.98888256147222	-0.146321413892314	0.135635018495684	0.994671051791929	0.86387999552563	1.14526381719359
624	ebi-a-GCST90001574	finn-b-DM_RETINA_PROLIF	Proliferative diabetic retinopathy (DM_RETINA_PROLIF) || id:finn-b-DM_RETINA_PROLIF	Terminally Differentiated CD4-CD8- T cell %T cell || id:ebi-a-GCST90001574	Maturation stages of T cell	MR Egger	4	-0.0370164441393148	0.157965763861575	0.836531091711058	0.977706449115568	-0.346629341308002	0.272596453029373	0.963660288654722	0.707067360355456	1.31337013133128
625	ebi-a-GCST90001574	finn-b-DM_RETINA_PROLIF	Proliferative diabetic retinopathy (DM_RETINA_PROLIF) || id:finn-b-DM_RETINA_PROLIF	Terminally Differentiated CD4-CD8- T cell %T cell || id:ebi-a-GCST90001574	Maturation stages of T cell	Weighted median	4	-0.0039113653788725	0.0807911202913312	0.961386853604853	0.996834577754932	-0.162261961149882	0.154439230392137	0.99609627404725	0.850218451162024	1.1670033575662
626	ebi-a-GCST90001574	finn-b-DM_RETINA_PROLIF	Proliferative diabetic retinopathy (DM_RETINA_PROLIF) || id:finn-b-DM_RETINA_PROLIF	Terminally Differentiated CD4-CD8- T cell %T cell || id:ebi-a-GCST90001574	Maturation stages of T cell	Inverse variance weighted	4	-0.0236821857055553	0.0644665632713413	0.713353407858593	0.992883491073054	-0.150036649717384	0.102672278306274	0.976596036622477	0.860676432299017	1.10812819191427
627	ebi-a-GCST90001574	finn-b-DM_RETINA_PROLIF	Proliferative diabetic retinopathy (DM_RETINA_PROLIF) || id:finn-b-DM_RETINA_PROLIF	Terminally Differentiated CD4-CD8- T cell %T cell || id:ebi-a-GCST90001574	Maturation stages of T cell	Simple mode	4	0.0343640759491682	0.106360962303422	0.767837863745959	0.974948502854507	-0.174103410165539	0.242831562063876	1.03496134267689	0.840210006909913	1.27485387227768
628	ebi-a-GCST90001574	finn-b-DM_RETINA_PROLIF	Proliferative diabetic retinopathy (DM_RETINA_PROLIF) || id:finn-b-DM_RETINA_PROLIF	Terminally Differentiated CD4-CD8- T cell %T cell || id:ebi-a-GCST90001574	Maturation stages of T cell	Weighted mode	4	0.0315722391585828	0.102245466049305	0.777684051160302	0.998964016736356	-0.168828874298054	0.23197335261522	1.03207592919949	0.844653432930933	1.26108612373341
629	ebi-a-GCST90001950	finn-b-DM_RETINA_PROLIF	Proliferative diabetic retinopathy (DM_RETINA_PROLIF) || id:finn-b-DM_RETINA_PROLIF	CD33 on Granulocytic Myeloid-Derived Suppressor Cells || id:ebi-a-GCST90001950	Myeloid cell	MR Egger	4	-0.0389571624981069	0.0365392600824977	0.398009835876565	0.977706449115568	-0.110574112259802	0.0326597872635885	0.961791909026634	0.89531997354411	1.03319897199135
630	ebi-a-GCST90001950	finn-b-DM_RETINA_PROLIF	Proliferative diabetic retinopathy (DM_RETINA_PROLIF) || id:finn-b-DM_RETINA_PROLIF	CD33 on Granulocytic Myeloid-Derived Suppressor Cells || id:ebi-a-GCST90001950	Myeloid cell	Weighted median	4	-0.00685482326888923	0.0196588884675629	0.727323372081395	0.996834577754932	-0.0453862446653125	0.0316765981275341	0.993168617440912	0.955628304206724	1.0321836411996
631	ebi-a-GCST90001950	finn-b-DM_RETINA_PROLIF	Proliferative diabetic retinopathy (DM_RETINA_PROLIF) || id:finn-b-DM_RETINA_PROLIF	CD33 on Granulocytic Myeloid-Derived Suppressor Cells || id:ebi-a-GCST90001950	Myeloid cell	Inverse variance weighted	4	-0.00403603239598756	0.0212917541843635	0.849655131402801	0.992883491073054	-0.0457678705973401	0.037695805805365	0.99597210143628	0.955263681243673	1.03841530492183
632	ebi-a-GCST90001950	finn-b-DM_RETINA_PROLIF	Proliferative diabetic retinopathy (DM_RETINA_PROLIF) || id:finn-b-DM_RETINA_PROLIF	CD33 on Granulocytic Myeloid-Derived Suppressor Cells || id:ebi-a-GCST90001950	Myeloid cell	Simple mode	4	0.0565398767753224	0.0427013329402285	0.277321475375661	0.974948502854507	-0.0271547357875255	0.14023448933817	1.05816881031881	0.973210639358156	1.15054355742555
633	ebi-a-GCST90001950	finn-b-DM_RETINA_PROLIF	Proliferative diabetic retinopathy (DM_RETINA_PROLIF) || id:finn-b-DM_RETINA_PROLIF	CD33 on Granulocytic Myeloid-Derived Suppressor Cells || id:ebi-a-GCST90001950	Myeloid cell	Weighted mode	4	-0.0122318423364917	0.0195848199308184	0.576536910856597	0.998964016736356	-0.0506180894008958	0.0261544047279123	0.987842662560204	0.950641661339412	1.02649943260337
634	ebi-a-GCST90001751	finn-b-DM_RETINA_PROLIF	Proliferative diabetic retinopathy (DM_RETINA_PROLIF) || id:finn-b-DM_RETINA_PROLIF	CD20 on IgD+ CD38+ B cell || id:ebi-a-GCST90001751	B cell	MR Egger	6	-0.107671222112168	0.368181643351568	0.784491667618711	0.977706449115568	-0.829307243081241	0.613964798856905	0.897922765055449	0.436351467138396	1.84774282367453
635	ebi-a-GCST90001751	finn-b-DM_RETINA_PROLIF	Proliferative diabetic retinopathy (DM_RETINA_PROLIF) || id:finn-b-DM_RETINA_PROLIF	CD20 on IgD+ CD38+ B cell || id:ebi-a-GCST90001751	B cell	Weighted median	6	0.0710530364424808	0.0531602050337132	0.181358729018116	0.996834577754932	-0.0331409654235969	0.175247038308559	1.07363816630724	0.967402179718782	1.19154053641542
636	ebi-a-GCST90001751	finn-b-DM_RETINA_PROLIF	Proliferative diabetic retinopathy (DM_RETINA_PROLIF) || id:finn-b-DM_RETINA_PROLIF	CD20 on IgD+ CD38+ B cell || id:ebi-a-GCST90001751	B cell	Inverse variance weighted	6	0.166679758675964	0.106073799246951	0.116099853771725	0.992883491073054	-0.0412248878480611	0.374584405199989	1.1813758793484	0.9596133003099	1.45438685338718
637	ebi-a-GCST90001751	finn-b-DM_RETINA_PROLIF	Proliferative diabetic retinopathy (DM_RETINA_PROLIF) || id:finn-b-DM_RETINA_PROLIF	CD20 on IgD+ CD38+ B cell || id:ebi-a-GCST90001751	B cell	Simple mode	6	0.0770595814825607	0.0612931193174082	0.264198304350905	0.974948502854507	-0.0430749323795594	0.197194095344681	1.08010642881783	0.957839614176369	1.21798042209474
638	ebi-a-GCST90001751	finn-b-DM_RETINA_PROLIF	Proliferative diabetic retinopathy (DM_RETINA_PROLIF) || id:finn-b-DM_RETINA_PROLIF	CD20 on IgD+ CD38+ B cell || id:ebi-a-GCST90001751	B cell	Weighted mode	6	0.0660640907044119	0.0534520400692974	0.271371791093316	0.998964016736356	-0.0387019078314111	0.170830089240235	1.06829518276275	0.962037442235219	1.18628916860292
639	ebi-a-GCST90002116	finn-b-DM_RETINA_PROLIF	Proliferative diabetic retinopathy (DM_RETINA_PROLIF) || id:finn-b-DM_RETINA_PROLIF	HLA DR on B cell || id:ebi-a-GCST90002116	TBNK	MR Egger	7	-0.0198839199375338	0.0774536619156471	0.807623636848896	0.977706449115568	-0.171693097292202	0.131925257417135	0.980312461434121	0.842237618513414	1.14102303307142
640	ebi-a-GCST90002116	finn-b-DM_RETINA_PROLIF	Proliferative diabetic retinopathy (DM_RETINA_PROLIF) || id:finn-b-DM_RETINA_PROLIF	HLA DR on B cell || id:ebi-a-GCST90002116	TBNK	Weighted median	7	-0.0446416782268089	0.0345085888164931	0.195789925366876	0.996834577754932	-0.112278512307135	0.0229951558535175	0.956340097925694	0.893795289843407	1.02326158270622
641	ebi-a-GCST90002116	finn-b-DM_RETINA_PROLIF	Proliferative diabetic retinopathy (DM_RETINA_PROLIF) || id:finn-b-DM_RETINA_PROLIF	HLA DR on B cell || id:ebi-a-GCST90002116	TBNK	Inverse variance weighted	7	-0.0392776518794435	0.0326496472658435	0.228974824568713	0.992883491073054	-0.103270960520497	0.0247156567616097	0.961483714321939	0.901882565801139	1.02502362054768
642	ebi-a-GCST90002116	finn-b-DM_RETINA_PROLIF	Proliferative diabetic retinopathy (DM_RETINA_PROLIF) || id:finn-b-DM_RETINA_PROLIF	HLA DR on B cell || id:ebi-a-GCST90002116	TBNK	Simple mode	7	-0.118442195697723	0.061626231296324	0.102988089735939	0.974948502854507	-0.239229609038518	0.002345217643072	0.888303161917258	0.787234105553422	1.00234796981703
643	ebi-a-GCST90002116	finn-b-DM_RETINA_PROLIF	Proliferative diabetic retinopathy (DM_RETINA_PROLIF) || id:finn-b-DM_RETINA_PROLIF	HLA DR on B cell || id:ebi-a-GCST90002116	TBNK	Weighted mode	7	-0.0743825649617293	0.0311179771182466	0.0540011592581634	0.998964016736356	-0.135373800113493	-0.0133913298099659	0.928316484539922	0.873389377614124	0.986697935144
644	ebi-a-GCST90001990	finn-b-DM_RETINA_PROLIF	Proliferative diabetic retinopathy (DM_RETINA_PROLIF) || id:finn-b-DM_RETINA_PROLIF	CD64 on CD14- CD16+ monocyte || id:ebi-a-GCST90001990	Monocyte	Inverse variance weighted	2	-0.229728528402411	0.118862240691972	0.0532695608777042	0.992883491073054	-0.462698520158676	0.003241463353854	0.794749325089697	0.629582410304795	1.00324672257718
645	ebi-a-GCST90001987	finn-b-DM_RETINA_PROLIF	Proliferative diabetic retinopathy (DM_RETINA_PROLIF) || id:finn-b-DM_RETINA_PROLIF	CD64 on CD14+ CD16- monocyte || id:ebi-a-GCST90001987	Monocyte	MR Egger	8	-0.120471414520255	0.0843978421183008	0.203367112185145	0.977706449115568	-0.285891185072125	0.0449483560316143	0.88650242808039	0.75134436898215	1.0459738402739
646	ebi-a-GCST90001987	finn-b-DM_RETINA_PROLIF	Proliferative diabetic retinopathy (DM_RETINA_PROLIF) || id:finn-b-DM_RETINA_PROLIF	CD64 on CD14+ CD16- monocyte || id:ebi-a-GCST90001987	Monocyte	Weighted median	8	-0.0437292790727503	0.0280058283295535	0.118421161655835	0.996834577754932	-0.0986207025986753	0.0111621444531746	0.957213060006406	0.906086319040234	1.01122467362421
647	ebi-a-GCST90001987	finn-b-DM_RETINA_PROLIF	Proliferative diabetic retinopathy (DM_RETINA_PROLIF) || id:finn-b-DM_RETINA_PROLIF	CD64 on CD14+ CD16- monocyte || id:ebi-a-GCST90001987	Monocyte	Inverse variance weighted	8	-0.0105298907883475	0.0265370312460039	0.691515039938911	0.992883491073054	-0.0625424720305151	0.0414826904538201	0.989525354432911	0.939373164880485	1.04235511900125
648	ebi-a-GCST90001987	finn-b-DM_RETINA_PROLIF	Proliferative diabetic retinopathy (DM_RETINA_PROLIF) || id:finn-b-DM_RETINA_PROLIF	CD64 on CD14+ CD16- monocyte || id:ebi-a-GCST90001987	Monocyte	Simple mode	8	0.00827134454361439	0.0472829908190644	0.866084760622445	0.974948502854507	-0.0844033174617519	0.100946006548981	1.00830564662344	0.91906050818424	1.10621691168228
649	ebi-a-GCST90001987	finn-b-DM_RETINA_PROLIF	Proliferative diabetic retinopathy (DM_RETINA_PROLIF) || id:finn-b-DM_RETINA_PROLIF	CD64 on CD14+ CD16- monocyte || id:ebi-a-GCST90001987	Monocyte	Weighted mode	8	-0.0366205097969006	0.0323685854211419	0.295169125735662	0.998964016736356	-0.100062937222339	0.0268219176285375	0.964041910401014	0.904780471874236	1.02718486295847
650	ebi-a-GCST90002006	finn-b-DM_RETINA_PROLIF	Proliferative diabetic retinopathy (DM_RETINA_PROLIF) || id:finn-b-DM_RETINA_PROLIF	CD64 on monocyte || id:ebi-a-GCST90002006	Monocyte	MR Egger	8	-0.103598002034752	0.0883243926953851	0.285278242138655	0.977706449115568	-0.276713811717707	0.0695178076482027	0.901587660986826	0.758271474471629	1.07199115067609
651	ebi-a-GCST90002006	finn-b-DM_RETINA_PROLIF	Proliferative diabetic retinopathy (DM_RETINA_PROLIF) || id:finn-b-DM_RETINA_PROLIF	CD64 on monocyte || id:ebi-a-GCST90002006	Monocyte	Weighted median	8	-0.0358023188451933	0.0303351842204417	0.237911052330545	0.996834577754932	-0.095259279917259	0.0236546422268724	0.964831003539583	0.90913718289317	1.02393663234494
652	ebi-a-GCST90002006	finn-b-DM_RETINA_PROLIF	Proliferative diabetic retinopathy (DM_RETINA_PROLIF) || id:finn-b-DM_RETINA_PROLIF	CD64 on monocyte || id:ebi-a-GCST90002006	Monocyte	Inverse variance weighted	8	-0.0103857172164258	0.0285500059415006	0.716027633283336	0.992883491073054	-0.0663437288617669	0.0455722944289154	0.989668028122407	0.935809144390546	1.04662666715612
653	ebi-a-GCST90002006	finn-b-DM_RETINA_PROLIF	Proliferative diabetic retinopathy (DM_RETINA_PROLIF) || id:finn-b-DM_RETINA_PROLIF	CD64 on monocyte || id:ebi-a-GCST90002006	Monocyte	Simple mode	8	0.0106749838524393	0.0525936482592353	0.844931462510161	0.974948502854507	-0.0924085667356618	0.11375853444054	1.01073216477993	0.911732569838581	1.12048153451574
654	ebi-a-GCST90002006	finn-b-DM_RETINA_PROLIF	Proliferative diabetic retinopathy (DM_RETINA_PROLIF) || id:finn-b-DM_RETINA_PROLIF	CD64 on monocyte || id:ebi-a-GCST90002006	Monocyte	Weighted mode	8	-0.040095057884047	0.0369106505342262	0.313342944480075	0.998964016736356	-0.11243993293113	0.0322498171630365	0.960698112881933	0.893651024494012	1.03277547812076
655	ebi-a-GCST90001883	finn-b-DM_RETINA_PROLIF	Proliferative diabetic retinopathy (DM_RETINA_PROLIF) || id:finn-b-DM_RETINA_PROLIF	CD16-CD56 on Natural Killer T || id:ebi-a-GCST90001883	TBNK	MR Egger	5	0.128798451106405	0.122455356190032	0.370133175438105	0.977706449115568	-0.111214047026058	0.368810949238868	1.137460847086	0.894747210451171	1.44601420774612
656	ebi-a-GCST90001883	finn-b-DM_RETINA_PROLIF	Proliferative diabetic retinopathy (DM_RETINA_PROLIF) || id:finn-b-DM_RETINA_PROLIF	CD16-CD56 on Natural Killer T || id:ebi-a-GCST90001883	TBNK	Weighted median	5	-0.0619877307447581	0.0507910319553844	0.222295706967989	0.996834577754932	-0.161538153377311	0.0375626918877953	0.939894418524867	0.850834068652844	1.03827708659212
657	ebi-a-GCST90001883	finn-b-DM_RETINA_PROLIF	Proliferative diabetic retinopathy (DM_RETINA_PROLIF) || id:finn-b-DM_RETINA_PROLIF	CD16-CD56 on Natural Killer T || id:ebi-a-GCST90001883	TBNK	Inverse variance weighted	5	-0.0293110758864777	0.0526064133091485	0.577406601990031	0.992883491073054	-0.132419645972409	0.0737974941994533	0.971114327225023	0.875973319262565	1.07658876794972
658	ebi-a-GCST90001883	finn-b-DM_RETINA_PROLIF	Proliferative diabetic retinopathy (DM_RETINA_PROLIF) || id:finn-b-DM_RETINA_PROLIF	CD16-CD56 on Natural Killer T || id:ebi-a-GCST90001883	TBNK	Simple mode	5	-0.0532009241886055	0.0739297013968114	0.511564522397485	0.974948502854507	-0.198103138926356	0.0917012905491449	0.94818947913982	0.820285245435213	1.09603737645486
659	ebi-a-GCST90001883	finn-b-DM_RETINA_PROLIF	Proliferative diabetic retinopathy (DM_RETINA_PROLIF) || id:finn-b-DM_RETINA_PROLIF	CD16-CD56 on Natural Killer T || id:ebi-a-GCST90001883	TBNK	Weighted mode	5	-0.0778779742184647	0.0530234073050464	0.215826269988079	0.998964016736356	-0.181803852536356	0.0260479040994262	0.925077302937356	0.833764865241314	1.02639011558993
660	ebi-a-GCST90001456	finn-b-DM_RETINA_PROLIF	Proliferative diabetic retinopathy (DM_RETINA_PROLIF) || id:finn-b-DM_RETINA_PROLIF	CD11c+ HLA DR++ monocyte Absolute Count || id:ebi-a-GCST90001456	cDC	Wald ratio	1	0.00933852140077821	0.129182879377432	0.942371793878732	0.98888256147222	-0.243859922178988	0.262536964980545	1.0093822614415	0.783597391190536	1.30022453005464
661	ebi-a-GCST90001760	finn-b-DM_RETINA_PROLIF	Proliferative diabetic retinopathy (DM_RETINA_PROLIF) || id:finn-b-DM_RETINA_PROLIF	CD20 on unswitched memory B cell || id:ebi-a-GCST90001760	B cell	MR Egger	6	0.0621704717888048	0.264730438728634	0.825861565948108	0.977706449115568	-0.456701188119319	0.581042131696928	1.06414373575275	0.633369570141674	1.78790068820091
662	ebi-a-GCST90001760	finn-b-DM_RETINA_PROLIF	Proliferative diabetic retinopathy (DM_RETINA_PROLIF) || id:finn-b-DM_RETINA_PROLIF	CD20 on unswitched memory B cell || id:ebi-a-GCST90001760	B cell	Weighted median	6	-0.0242808944627093	0.0671618017892132	0.717704526079105	0.996834577754932	-0.155918025969567	0.107356237044149	0.976011515019711	0.855629326880774	1.11333079351523
663	ebi-a-GCST90001760	finn-b-DM_RETINA_PROLIF	Proliferative diabetic retinopathy (DM_RETINA_PROLIF) || id:finn-b-DM_RETINA_PROLIF	CD20 on unswitched memory B cell || id:ebi-a-GCST90001760	B cell	Inverse variance weighted	6	0.0112756177622012	0.0550660246288022	0.837755403921601	0.992883491073054	-0.0966537905102512	0.119205026034654	1.01133942714471	0.907870265031642	1.12660087712173
664	ebi-a-GCST90001760	finn-b-DM_RETINA_PROLIF	Proliferative diabetic retinopathy (DM_RETINA_PROLIF) || id:finn-b-DM_RETINA_PROLIF	CD20 on unswitched memory B cell || id:ebi-a-GCST90001760	B cell	Simple mode	6	-0.0471607134992372	0.0924733591391321	0.631764249551753	0.974948502854507	-0.228408497411936	0.134087070413462	0.953934075186946	0.795799111551369	1.14349237966451
665	ebi-a-GCST90001760	finn-b-DM_RETINA_PROLIF	Proliferative diabetic retinopathy (DM_RETINA_PROLIF) || id:finn-b-DM_RETINA_PROLIF	CD20 on unswitched memory B cell || id:ebi-a-GCST90001760	B cell	Weighted mode	6	-0.0261697798738557	0.0701842659861163	0.724527807037571	0.998964016736356	-0.163730941206644	0.111391381458932	0.974169681162052	0.848970414108576	1.11783232009544
666	ebi-a-GCST90001723	finn-b-DM_RETINA_PROLIF	Proliferative diabetic retinopathy (DM_RETINA_PROLIF) || id:finn-b-DM_RETINA_PROLIF	CD19 on CD24+ CD27+ B cell || id:ebi-a-GCST90001723	B cell	MR Egger	7	-0.0117255611650395	0.0397516903004411	0.779871986898586	0.977706449115568	-0.0896388741539041	0.0661877518238251	0.988342915324208	0.914261289044698	1.06842729750947
667	ebi-a-GCST90001723	finn-b-DM_RETINA_PROLIF	Proliferative diabetic retinopathy (DM_RETINA_PROLIF) || id:finn-b-DM_RETINA_PROLIF	CD19 on CD24+ CD27+ B cell || id:ebi-a-GCST90001723	B cell	Weighted median	7	-0.0202964549386764	0.0341938578536831	0.552799619479985	0.996834577754932	-0.0873164163318954	0.0467235064545425	0.979908131637554	0.916387089912712	1.04783225016937
668	ebi-a-GCST90001723	finn-b-DM_RETINA_PROLIF	Proliferative diabetic retinopathy (DM_RETINA_PROLIF) || id:finn-b-DM_RETINA_PROLIF	CD19 on CD24+ CD27+ B cell || id:ebi-a-GCST90001723	B cell	Inverse variance weighted	7	-0.00680751599588482	0.0297110816340896	0.818772693906447	0.992883491073054	-0.0650412359987005	0.0514262040069308	0.993215602651199	0.937028823261389	1.05277149310764
669	ebi-a-GCST90001723	finn-b-DM_RETINA_PROLIF	Proliferative diabetic retinopathy (DM_RETINA_PROLIF) || id:finn-b-DM_RETINA_PROLIF	CD19 on CD24+ CD27+ B cell || id:ebi-a-GCST90001723	B cell	Simple mode	7	-0.0246908928943368	0.0700851723546035	0.736658865066507	0.974948502854507	-0.16205783070936	0.112676044920686	0.975611433851233	0.850392024344182	1.11926928124155
670	ebi-a-GCST90001723	finn-b-DM_RETINA_PROLIF	Proliferative diabetic retinopathy (DM_RETINA_PROLIF) || id:finn-b-DM_RETINA_PROLIF	CD19 on CD24+ CD27+ B cell || id:ebi-a-GCST90001723	B cell	Weighted mode	7	-0.0195624704654872	0.033903133904196	0.584915475120492	0.998964016736356	-0.0860126129177113	0.0468876719867369	0.980627633010444	0.917582657752608	1.04800428222885
671	ebi-a-GCST90001729	finn-b-DM_RETINA_PROLIF	Proliferative diabetic retinopathy (DM_RETINA_PROLIF) || id:finn-b-DM_RETINA_PROLIF	CD19 on IgD+ CD38+ B cell || id:ebi-a-GCST90001729	B cell	MR Egger	4	-0.0571608855847036	0.0999103577849886	0.624975121220895	0.977706449115568	-0.252985186843281	0.138663415673874	0.944442110021728	0.776479383849349	1.14873738792703
672	ebi-a-GCST90001729	finn-b-DM_RETINA_PROLIF	Proliferative diabetic retinopathy (DM_RETINA_PROLIF) || id:finn-b-DM_RETINA_PROLIF	CD19 on IgD+ CD38+ B cell || id:ebi-a-GCST90001729	B cell	Weighted median	4	-0.01302295246951	0.0333885206238364	0.696504889698451	0.996834577754932	-0.0784644528922293	0.0524185479532093	0.987061479261778	0.924534923890018	1.05381672305367
673	ebi-a-GCST90001729	finn-b-DM_RETINA_PROLIF	Proliferative diabetic retinopathy (DM_RETINA_PROLIF) || id:finn-b-DM_RETINA_PROLIF	CD19 on IgD+ CD38+ B cell || id:ebi-a-GCST90001729	B cell	Inverse variance weighted	4	-0.00991778798463781	0.03173840954377	0.75467169577234	0.992883491073054	-0.0721250706904271	0.0522894947211515	0.990131231087183	0.930414520947297	1.0536807333747
674	ebi-a-GCST90001729	finn-b-DM_RETINA_PROLIF	Proliferative diabetic retinopathy (DM_RETINA_PROLIF) || id:finn-b-DM_RETINA_PROLIF	CD19 on IgD+ CD38+ B cell || id:ebi-a-GCST90001729	B cell	Simple mode	4	-0.0220521530059307	0.0503005725822237	0.690741045051848	0.974948502854507	-0.120641275267089	0.0765369692552278	0.978189218212782	0.886351858904144	1.07954209946686
675	ebi-a-GCST90001729	finn-b-DM_RETINA_PROLIF	Proliferative diabetic retinopathy (DM_RETINA_PROLIF) || id:finn-b-DM_RETINA_PROLIF	CD19 on IgD+ CD38+ B cell || id:ebi-a-GCST90001729	B cell	Weighted mode	4	-0.0152886779265739	0.0312854580444702	0.658560953840484	0.998964016736356	-0.0766081756937356	0.0460308198405878	0.98482760057407	0.926252710839562	1.04710668212066
676	ebi-a-GCST90001740	finn-b-DM_RETINA_PROLIF	Proliferative diabetic retinopathy (DM_RETINA_PROLIF) || id:finn-b-DM_RETINA_PROLIF	CD19 on switched memory B cell || id:ebi-a-GCST90001740	B cell	MR Egger	4	0.199223461537031	0.168920234705723	0.359532844668156	0.977706449115568	-0.131860198486186	0.530307121560248	1.22045466010463	0.876463517441309	1.69945416749288
677	ebi-a-GCST90001740	finn-b-DM_RETINA_PROLIF	Proliferative diabetic retinopathy (DM_RETINA_PROLIF) || id:finn-b-DM_RETINA_PROLIF	CD19 on switched memory B cell || id:ebi-a-GCST90001740	B cell	Weighted median	4	0.0766088095849856	0.0848334417264089	0.366499546340249	0.996834577754932	-0.0896647361987759	0.242882355368747	1.07961965691312	0.914237644683963	1.27491862796365
678	ebi-a-GCST90001740	finn-b-DM_RETINA_PROLIF	Proliferative diabetic retinopathy (DM_RETINA_PROLIF) || id:finn-b-DM_RETINA_PROLIF	CD19 on switched memory B cell || id:ebi-a-GCST90001740	B cell	Inverse variance weighted	4	0.118836440591727	0.0676454498702721	0.0789596834390454	0.992883491073054	-0.013748641154006	0.251421522337461	1.12618570495634	0.986345439757683	1.28585198544599
679	ebi-a-GCST90001740	finn-b-DM_RETINA_PROLIF	Proliferative diabetic retinopathy (DM_RETINA_PROLIF) || id:finn-b-DM_RETINA_PROLIF	CD19 on switched memory B cell || id:ebi-a-GCST90001740	B cell	Simple mode	4	0.0906822445737394	0.113341081032627	0.482157630140719	0.974948502854507	-0.131466274250209	0.312830763397688	1.09492103287681	0.876808845674893	1.36729011591261
680	ebi-a-GCST90001740	finn-b-DM_RETINA_PROLIF	Proliferative diabetic retinopathy (DM_RETINA_PROLIF) || id:finn-b-DM_RETINA_PROLIF	CD19 on switched memory B cell || id:ebi-a-GCST90001740	B cell	Weighted mode	4	0.079997023336323	0.0842146494236942	0.412233624317367	0.998964016736356	-0.0850636895341176	0.245057736206764	1.08328384309849	0.91845378664485	1.27769508034269
681	ebi-a-GCST90001735	finn-b-DM_RETINA_PROLIF	Proliferative diabetic retinopathy (DM_RETINA_PROLIF) || id:finn-b-DM_RETINA_PROLIF	CD19 on IgD- CD38dim B cell || id:ebi-a-GCST90001735	B cell	MR Egger	5	-0.0153162380952782	0.0457948878850601	0.760055220769353	0.977706449115568	-0.105074218349996	0.0744417421594396	0.98480045893327	0.900257704465334	1.07728258153721
682	ebi-a-GCST90001735	finn-b-DM_RETINA_PROLIF	Proliferative diabetic retinopathy (DM_RETINA_PROLIF) || id:finn-b-DM_RETINA_PROLIF	CD19 on IgD- CD38dim B cell || id:ebi-a-GCST90001735	B cell	Weighted median	5	-0.0190297092259734	0.030819129192221	0.536928581717045	0.996834577754932	-0.0794352024427266	0.0413757839907798	0.981150212596422	0.923637867507218	1.04224369045857
683	ebi-a-GCST90001735	finn-b-DM_RETINA_PROLIF	Proliferative diabetic retinopathy (DM_RETINA_PROLIF) || id:finn-b-DM_RETINA_PROLIF	CD19 on IgD- CD38dim B cell || id:ebi-a-GCST90001735	B cell	Inverse variance weighted	5	-0.00160039319387249	0.0312426726880944	0.959146555155818	0.992883491073054	-0.0628360316625375	0.0596352452747925	0.998400886752418	0.939097443312212	1.06144930727558
684	ebi-a-GCST90001735	finn-b-DM_RETINA_PROLIF	Proliferative diabetic retinopathy (DM_RETINA_PROLIF) || id:finn-b-DM_RETINA_PROLIF	CD19 on IgD- CD38dim B cell || id:ebi-a-GCST90001735	B cell	Simple mode	5	0.0124914348618655	0.0673764276821777	0.86193853188022	0.974948502854507	-0.119566363395203	0.144549233118934	1.01256977870347	0.887305121284688	1.15551858334719
685	ebi-a-GCST90001735	finn-b-DM_RETINA_PROLIF	Proliferative diabetic retinopathy (DM_RETINA_PROLIF) || id:finn-b-DM_RETINA_PROLIF	CD19 on IgD- CD38dim B cell || id:ebi-a-GCST90001735	B cell	Weighted mode	5	-0.016010743750358	0.0308271210446231	0.630915914972154	0.998964016736356	-0.0764319009978193	0.0444104134971032	0.984116746893836	0.92641600014597	1.04541131777118
686	ebi-a-GCST90001730	finn-b-DM_RETINA_PROLIF	Proliferative diabetic retinopathy (DM_RETINA_PROLIF) || id:finn-b-DM_RETINA_PROLIF	CD19 on IgD+ CD38dim B cell || id:ebi-a-GCST90001730	B cell	MR Egger	4	-0.0633488238361766	0.113458838093444	0.632776727428358	0.977706449115568	-0.285728146499326	0.159030498826973	0.938616004942461	0.751466877082251	1.17237370215815
687	ebi-a-GCST90001730	finn-b-DM_RETINA_PROLIF	Proliferative diabetic retinopathy (DM_RETINA_PROLIF) || id:finn-b-DM_RETINA_PROLIF	CD19 on IgD+ CD38dim B cell || id:ebi-a-GCST90001730	B cell	Weighted median	4	-0.0154692048270115	0.0396514963205919	0.696441043614673	0.996834577754932	-0.0931861376153717	0.0622477279613486	0.984649828746654	0.911023908695031	1.06422595060057
688	ebi-a-GCST90001730	finn-b-DM_RETINA_PROLIF	Proliferative diabetic retinopathy (DM_RETINA_PROLIF) || id:finn-b-DM_RETINA_PROLIF	CD19 on IgD+ CD38dim B cell || id:ebi-a-GCST90001730	B cell	Inverse variance weighted	4	-0.0117858577996024	0.0372773151631178	0.751875735898323	0.992883491073054	-0.0848493955193133	0.0612776799201086	0.988283323369235	0.918650626884291	1.06319410085458
689	ebi-a-GCST90001730	finn-b-DM_RETINA_PROLIF	Proliferative diabetic retinopathy (DM_RETINA_PROLIF) || id:finn-b-DM_RETINA_PROLIF	CD19 on IgD+ CD38dim B cell || id:ebi-a-GCST90001730	B cell	Simple mode	4	-0.0254474507959139	0.0599011853609627	0.699592982403543	0.974948502854507	-0.142853774103401	0.0919588725115729	0.974873606451851	0.866880820053269	1.09631973227651
690	ebi-a-GCST90001730	finn-b-DM_RETINA_PROLIF	Proliferative diabetic retinopathy (DM_RETINA_PROLIF) || id:finn-b-DM_RETINA_PROLIF	CD19 on IgD+ CD38dim B cell || id:ebi-a-GCST90001730	B cell	Weighted mode	4	-0.01736274127747	0.0370103940553251	0.670964364880406	0.998964016736356	-0.0899031136259071	0.0551776310709671	0.982787122512618	0.9140197370396	1.05672830578579
691	ebi-a-GCST90001741	finn-b-DM_RETINA_PROLIF	Proliferative diabetic retinopathy (DM_RETINA_PROLIF) || id:finn-b-DM_RETINA_PROLIF	CD19 on IgD+ B cell || id:ebi-a-GCST90001741	B cell	MR Egger	4	-0.149275644061666	0.0899049300479112	0.238716585653843	0.977706449115568	-0.325489306955572	0.02693801883224	0.861331661216574	0.722173902462456	1.02730412728072
692	ebi-a-GCST90001741	finn-b-DM_RETINA_PROLIF	Proliferative diabetic retinopathy (DM_RETINA_PROLIF) || id:finn-b-DM_RETINA_PROLIF	CD19 on IgD+ B cell || id:ebi-a-GCST90001741	B cell	Weighted median	4	-0.00940279288701761	0.0449215392053354	0.834201631963357	0.996834577754932	-0.097449009729475	0.0786434239554398	0.990641275141015	0.907148596128848	1.0818185027248
693	ebi-a-GCST90001741	finn-b-DM_RETINA_PROLIF	Proliferative diabetic retinopathy (DM_RETINA_PROLIF) || id:finn-b-DM_RETINA_PROLIF	CD19 on IgD+ B cell || id:ebi-a-GCST90001741	B cell	Inverse variance weighted	4	0.00603504977547001	0.0511667554301379	0.906108344389501	0.992883491073054	-0.0942517908676002	0.10632189041854	1.00605329737829	0.910053590207224	1.11217981892173
694	ebi-a-GCST90001741	finn-b-DM_RETINA_PROLIF	Proliferative diabetic retinopathy (DM_RETINA_PROLIF) || id:finn-b-DM_RETINA_PROLIF	CD19 on IgD+ B cell || id:ebi-a-GCST90001741	B cell	Simple mode	4	0.31989329303516	0.0878851129622099	0.0357441883554097	0.974948502854507	0.147638471629228	0.492148114441091	1.376980823052	1.1590937753213	1.63582639077443
695	ebi-a-GCST90001741	finn-b-DM_RETINA_PROLIF	Proliferative diabetic retinopathy (DM_RETINA_PROLIF) || id:finn-b-DM_RETINA_PROLIF	CD19 on IgD+ B cell || id:ebi-a-GCST90001741	B cell	Weighted mode	4	-0.0165165087104161	0.0413774285675368	0.716487098419453	0.998964016736356	-0.0976162687027883	0.0645832512819561	0.983619140973077	0.906996880074306	1.06671437988778
696	ebi-a-GCST90001725	finn-b-DM_RETINA_PROLIF	Proliferative diabetic retinopathy (DM_RETINA_PROLIF) || id:finn-b-DM_RETINA_PROLIF	CD19 on IgD+ CD24- B cell || id:ebi-a-GCST90001725	B cell	MR Egger	4	-0.134519826564194	0.0805506698084868	0.236869401482223	0.977706449115568	-0.292399139388828	0.0233594862604405	0.874135547600215	0.746470530713088	1.02363445593543
697	ebi-a-GCST90001725	finn-b-DM_RETINA_PROLIF	Proliferative diabetic retinopathy (DM_RETINA_PROLIF) || id:finn-b-DM_RETINA_PROLIF	CD19 on IgD+ CD24- B cell || id:ebi-a-GCST90001725	B cell	Weighted median	4	-0.0095886164113871	0.0411521224796298	0.815758162609852	0.996834577754932	-0.0902467764714615	0.0710695436486873	0.990457207790434	0.913705676384456	1.07365588922012
698	ebi-a-GCST90001725	finn-b-DM_RETINA_PROLIF	Proliferative diabetic retinopathy (DM_RETINA_PROLIF) || id:finn-b-DM_RETINA_PROLIF	CD19 on IgD+ CD24- B cell || id:ebi-a-GCST90001725	B cell	Inverse variance weighted	4	0.00414572073543458	0.0475486838926849	0.930521307268691	0.992883491073054	-0.0890496996942277	0.0973411411650969	1.00415432612338	0.914800107159023	1.1022363276757
699	ebi-a-GCST90001725	finn-b-DM_RETINA_PROLIF	Proliferative diabetic retinopathy (DM_RETINA_PROLIF) || id:finn-b-DM_RETINA_PROLIF	CD19 on IgD+ CD24- B cell || id:ebi-a-GCST90001725	B cell	Simple mode	4	0.312472086811081	0.0847995187957179	0.0346406381506353	0.974948502854507	0.146265029971474	0.478679143650688	1.3667997889006	1.15750292036834	1.6139412091887
700	ebi-a-GCST90001725	finn-b-DM_RETINA_PROLIF	Proliferative diabetic retinopathy (DM_RETINA_PROLIF) || id:finn-b-DM_RETINA_PROLIF	CD19 on IgD+ CD24- B cell || id:ebi-a-GCST90001725	B cell	Weighted mode	4	-0.0159547101534835	0.0378935891143963	0.7020703881979	0.998964016736356	-0.0902261448177002	0.0583167245107332	0.984171892039885	0.913724527838079	1.06005068658178
701	ebi-a-GCST90001736	finn-b-DM_RETINA_PROLIF	Proliferative diabetic retinopathy (DM_RETINA_PROLIF) || id:finn-b-DM_RETINA_PROLIF	CD19 on memory B cell || id:ebi-a-GCST90001736	B cell	MR Egger	6	-0.0151722635526112	0.0562442350818292	0.800692114305277	0.977706449115568	-0.125410964312996	0.095066437207774	0.984942255336254	0.882134302364282	1.09973191581689
702	ebi-a-GCST90001736	finn-b-DM_RETINA_PROLIF	Proliferative diabetic retinopathy (DM_RETINA_PROLIF) || id:finn-b-DM_RETINA_PROLIF	CD19 on memory B cell || id:ebi-a-GCST90001736	B cell	Weighted median	6	-0.0215147235387895	0.0367534358171212	0.558292283420751	0.996834577754932	-0.0935514577403471	0.0505220106627681	0.978715067213807	0.910691154111525	1.05182001435585
703	ebi-a-GCST90001736	finn-b-DM_RETINA_PROLIF	Proliferative diabetic retinopathy (DM_RETINA_PROLIF) || id:finn-b-DM_RETINA_PROLIF	CD19 on memory B cell || id:ebi-a-GCST90001736	B cell	Inverse variance weighted	6	0.00796471474827229	0.0387473355617046	0.837138406847276	0.992883491073054	-0.0679800629526688	0.0839094924492134	1.0079965174659	0.934279100158174	1.08753045963607
704	ebi-a-GCST90001736	finn-b-DM_RETINA_PROLIF	Proliferative diabetic retinopathy (DM_RETINA_PROLIF) || id:finn-b-DM_RETINA_PROLIF	CD19 on memory B cell || id:ebi-a-GCST90001736	B cell	Simple mode	6	0.0190129441674828	0.0803786410864772	0.822396979391486	0.974948502854507	-0.138529192362012	0.176555080696978	1.01919484116075	0.870637834923278	1.19310014173714
705	ebi-a-GCST90001736	finn-b-DM_RETINA_PROLIF	Proliferative diabetic retinopathy (DM_RETINA_PROLIF) || id:finn-b-DM_RETINA_PROLIF	CD19 on memory B cell || id:ebi-a-GCST90001736	B cell	Weighted mode	6	-0.0145551291863041	0.0361616211286713	0.703945766965779	0.998964016736356	-0.0854319065984998	0.0563216482258915	0.985550284649445	0.918115658543849	1.05793791286941
706	ebi-a-GCST90001726	finn-b-DM_RETINA_PROLIF	Proliferative diabetic retinopathy (DM_RETINA_PROLIF) || id:finn-b-DM_RETINA_PROLIF	CD19 on IgD+ CD38- B cell || id:ebi-a-GCST90001726	B cell	MR Egger	5	-0.019873578167933	0.0820335808017947	0.8241948506135	0.977706449115568	-0.180659396539451	0.140912240203584	0.980322599652157	0.834719618673784	1.15132360362593
707	ebi-a-GCST90001726	finn-b-DM_RETINA_PROLIF	Proliferative diabetic retinopathy (DM_RETINA_PROLIF) || id:finn-b-DM_RETINA_PROLIF	CD19 on IgD+ CD38- B cell || id:ebi-a-GCST90001726	B cell	Weighted median	5	-0.0173079051466298	0.0520979138028449	0.739724067095026	0.996834577754932	-0.119419816200206	0.0848040059069462	0.982841016233505	0.887435162889702	1.08850370549377
708	ebi-a-GCST90001726	finn-b-DM_RETINA_PROLIF	Proliferative diabetic retinopathy (DM_RETINA_PROLIF) || id:finn-b-DM_RETINA_PROLIF	CD19 on IgD+ CD38- B cell || id:ebi-a-GCST90001726	B cell	Inverse variance weighted	5	0.00329985914880821	0.0495711529384495	0.946925514878921	0.992883491073054	-0.0938596006105528	0.100459318908169	1.00330530967769	0.910410574356971	1.10567866057402
709	ebi-a-GCST90001726	finn-b-DM_RETINA_PROLIF	Proliferative diabetic retinopathy (DM_RETINA_PROLIF) || id:finn-b-DM_RETINA_PROLIF	CD19 on IgD+ CD38- B cell || id:ebi-a-GCST90001726	B cell	Simple mode	5	-0.00724372563576042	0.0970867546758332	0.944106662351731	0.974948502854507	-0.197533764800393	0.183046313528873	0.992782446911071	0.820752427617974	1.20087002332145
710	ebi-a-GCST90001726	finn-b-DM_RETINA_PROLIF	Proliferative diabetic retinopathy (DM_RETINA_PROLIF) || id:finn-b-DM_RETINA_PROLIF	CD19 on IgD+ CD38- B cell || id:ebi-a-GCST90001726	B cell	Weighted mode	5	-0.0234711599193704	0.0506865300333156	0.667390162273422	0.998964016736356	-0.122816758784669	0.0758744389459282	0.97680214531525	0.88442571095554	1.07882710698405
711	ebi-a-GCST90001724	finn-b-DM_RETINA_PROLIF	Proliferative diabetic retinopathy (DM_RETINA_PROLIF) || id:finn-b-DM_RETINA_PROLIF	CD19 on IgD+ CD24+ B cell || id:ebi-a-GCST90001724	B cell	MR Egger	8	0.0081373474374785	0.0343012303511124	0.820369461363944	0.977706449115568	-0.0590930640507018	0.0753677589256588	1.00817054563647	0.942619041128764	1.07828062530098
712	ebi-a-GCST90001724	finn-b-DM_RETINA_PROLIF	Proliferative diabetic retinopathy (DM_RETINA_PROLIF) || id:finn-b-DM_RETINA_PROLIF	CD19 on IgD+ CD24+ B cell || id:ebi-a-GCST90001724	B cell	Weighted median	8	-0.018017283564067	0.0339253874114906	0.595359486262105	0.996834577754932	-0.0845110428905886	0.0484764757624545	0.982144057261869	0.918961507329419	1.04967067882749
713	ebi-a-GCST90001724	finn-b-DM_RETINA_PROLIF	Proliferative diabetic retinopathy (DM_RETINA_PROLIF) || id:finn-b-DM_RETINA_PROLIF	CD19 on IgD+ CD24+ B cell || id:ebi-a-GCST90001724	B cell	Inverse variance weighted	8	0.00662463806919645	0.0271095566377625	0.806947824461497	0.992883491073054	-0.0465100929408181	0.059759369079211	1.00664662951895	0.954554926254973	1.06158106657886
714	ebi-a-GCST90001724	finn-b-DM_RETINA_PROLIF	Proliferative diabetic retinopathy (DM_RETINA_PROLIF) || id:finn-b-DM_RETINA_PROLIF	CD19 on IgD+ CD24+ B cell || id:ebi-a-GCST90001724	B cell	Simple mode	8	-0.00337404764751198	0.0528618175796155	0.950891874852378	0.974948502854507	-0.106983210103558	0.100235114808534	0.996631638054844	0.898540759269953	1.1054307906732
715	ebi-a-GCST90001724	finn-b-DM_RETINA_PROLIF	Proliferative diabetic retinopathy (DM_RETINA_PROLIF) || id:finn-b-DM_RETINA_PROLIF	CD19 on IgD+ CD24+ B cell || id:ebi-a-GCST90001724	B cell	Weighted mode	8	-0.00488563410228593	0.0340437114770581	0.889930857007984	0.998964016736356	-0.0716113085973197	0.0618400403927479	0.995126281195512	0.930892655472216	1.06379216734036
716	ebi-a-GCST90001733	finn-b-DM_RETINA_PROLIF	Proliferative diabetic retinopathy (DM_RETINA_PROLIF) || id:finn-b-DM_RETINA_PROLIF	CD19 on IgD- CD38- B cell || id:ebi-a-GCST90001733	B cell	MR Egger	3	0.437225171707542	0.317856093037031	0.400184281245176	0.977706449115568	-0.185772770645039	1.06022311406012	1.54840469473453	0.830462278951818	2.88701505106535
717	ebi-a-GCST90001733	finn-b-DM_RETINA_PROLIF	Proliferative diabetic retinopathy (DM_RETINA_PROLIF) || id:finn-b-DM_RETINA_PROLIF	CD19 on IgD- CD38- B cell || id:ebi-a-GCST90001733	B cell	Weighted median	3	0.100203455949972	0.109335436552874	0.359416558946993	0.996834577754932	-0.114093999693661	0.314500911593606	1.10539579455012	0.892174087849735	1.36957560105118
718	ebi-a-GCST90001733	finn-b-DM_RETINA_PROLIF	Proliferative diabetic retinopathy (DM_RETINA_PROLIF) || id:finn-b-DM_RETINA_PROLIF	CD19 on IgD- CD38- B cell || id:ebi-a-GCST90001733	B cell	Inverse variance weighted	3	0.101330459590238	0.0899098733354881	0.25973292404731	0.992883491073054	-0.0748928921473186	0.277553811327795	1.10664228190047	0.927842860262982	1.31989714265061
719	ebi-a-GCST90001733	finn-b-DM_RETINA_PROLIF	Proliferative diabetic retinopathy (DM_RETINA_PROLIF) || id:finn-b-DM_RETINA_PROLIF	CD19 on IgD- CD38- B cell || id:ebi-a-GCST90001733	B cell	Simple mode	3	0.0870992338207942	0.134929885428887	0.584763260760362	0.974948502854507	-0.177363341619824	0.351561809261412	1.0910049389353	0.837475439552975	1.42128559306355
720	ebi-a-GCST90001733	finn-b-DM_RETINA_PROLIF	Proliferative diabetic retinopathy (DM_RETINA_PROLIF) || id:finn-b-DM_RETINA_PROLIF	CD19 on IgD- CD38- B cell || id:ebi-a-GCST90001733	B cell	Weighted mode	3	0.0970612180380115	0.11755759887668	0.495814507478408	0.998964016736356	-0.133351675760281	0.327474111836304	1.10192782941598	0.875157266387499	1.3874591320639
721	ebi-a-GCST90001847	finn-b-DM_RETINA_PROLIF	Proliferative diabetic retinopathy (DM_RETINA_PROLIF) || id:finn-b-DM_RETINA_PROLIF	CD3 on HLA DR+ T cell || id:ebi-a-GCST90001847	TBNK	MR Egger	3	-0.0760362823909976	0.129718448651184	0.662474488880914	0.977706449115568	-0.330284441747317	0.178211876965322	0.926782580061421	0.718719270589263	1.19507850401881
722	ebi-a-GCST90001847	finn-b-DM_RETINA_PROLIF	Proliferative diabetic retinopathy (DM_RETINA_PROLIF) || id:finn-b-DM_RETINA_PROLIF	CD3 on HLA DR+ T cell || id:ebi-a-GCST90001847	TBNK	Weighted median	3	-0.0330781132315658	0.0429006835076032	0.440683634095177	0.996834577754932	-0.117163452906468	0.0510072264433365	0.967462984977205	0.889439799760849	1.05233049786244
723	ebi-a-GCST90001847	finn-b-DM_RETINA_PROLIF	Proliferative diabetic retinopathy (DM_RETINA_PROLIF) || id:finn-b-DM_RETINA_PROLIF	CD3 on HLA DR+ T cell || id:ebi-a-GCST90001847	TBNK	Inverse variance weighted	3	-0.0315039485453555	0.040301623136638	0.434388425908613	0.992883491073054	-0.110495129893166	0.0474872328024551	0.968987130356553	0.89539069082719	1.04863281293355
724	ebi-a-GCST90001847	finn-b-DM_RETINA_PROLIF	Proliferative diabetic retinopathy (DM_RETINA_PROLIF) || id:finn-b-DM_RETINA_PROLIF	CD3 on HLA DR+ T cell || id:ebi-a-GCST90001847	TBNK	Simple mode	3	-0.0560264347004477	0.061243436702006	0.456859224479278	0.974948502854507	-0.176063570636379	0.0640107012354841	0.945514141176943	0.83856467355268	1.06610380732835
725	ebi-a-GCST90001847	finn-b-DM_RETINA_PROLIF	Proliferative diabetic retinopathy (DM_RETINA_PROLIF) || id:finn-b-DM_RETINA_PROLIF	CD3 on HLA DR+ T cell || id:ebi-a-GCST90001847	TBNK	Weighted mode	3	-0.0394245759363937	0.0447698365874155	0.471416592469536	0.998964016736356	-0.127173455647728	0.0483243037749407	0.961342459611051	0.880580917615991	1.04951096050669
726	ebi-a-GCST90001820	finn-b-DM_RETINA_PROLIF	Proliferative diabetic retinopathy (DM_RETINA_PROLIF) || id:finn-b-DM_RETINA_PROLIF	IgD on IgD+ CD24+ B cell || id:ebi-a-GCST90001820	B cell	MR Egger	5	-0.0726132662461457	0.115788249506018	0.575062344416443	0.977706449115568	-0.299558235277941	0.15433170278565	0.92996040757028	0.741145560335306	1.16687787923471
727	ebi-a-GCST90001820	finn-b-DM_RETINA_PROLIF	Proliferative diabetic retinopathy (DM_RETINA_PROLIF) || id:finn-b-DM_RETINA_PROLIF	IgD on IgD+ CD24+ B cell || id:ebi-a-GCST90001820	B cell	Weighted median	5	0.0148487221477098	0.0269057830993024	0.581031626893551	0.996834577754932	-0.0378866127269229	0.0675840570223425	1.01495951210631	0.9628221064752	1.06992019012353
728	ebi-a-GCST90001820	finn-b-DM_RETINA_PROLIF	Proliferative diabetic retinopathy (DM_RETINA_PROLIF) || id:finn-b-DM_RETINA_PROLIF	IgD on IgD+ CD24+ B cell || id:ebi-a-GCST90001820	B cell	Inverse variance weighted	5	0.029210064511784	0.0454864511928651	0.520762379135709	0.992883491073054	-0.0599433798262317	0.1183635088498	1.02964086276434	0.941817857965393	1.12565322191316
729	ebi-a-GCST90001820	finn-b-DM_RETINA_PROLIF	Proliferative diabetic retinopathy (DM_RETINA_PROLIF) || id:finn-b-DM_RETINA_PROLIF	IgD on IgD+ CD24+ B cell || id:ebi-a-GCST90001820	B cell	Simple mode	5	0.0679758351574651	0.0643184962107436	0.350176803953799	0.974948502854507	-0.0580884174155923	0.194040087730523	1.07033944358215	0.943566516035671	1.21414495429641
730	ebi-a-GCST90001820	finn-b-DM_RETINA_PROLIF	Proliferative diabetic retinopathy (DM_RETINA_PROLIF) || id:finn-b-DM_RETINA_PROLIF	IgD on IgD+ CD24+ B cell || id:ebi-a-GCST90001820	B cell	Weighted mode	5	0.0144402605664511	0.0268451893483307	0.619173250330261	0.998964016736356	-0.0381763105562772	0.0670568316891793	1.01454502479592	0.962543219399341	1.06935624976972
731	ebi-a-GCST90001872	finn-b-DM_RETINA_PROLIF	Proliferative diabetic retinopathy (DM_RETINA_PROLIF) || id:finn-b-DM_RETINA_PROLIF	HVEM on naive CD8+ T cell || id:ebi-a-GCST90001872	Maturation stages of T cell	MR Egger	3	2.42511024649042	1.71207126659189	0.39134666420162	0.977706449115568	-0.930549436029692	5.78076992901054	11.3034755190948	0.394336987890496	324.00855799572
732	ebi-a-GCST90001872	finn-b-DM_RETINA_PROLIF	Proliferative diabetic retinopathy (DM_RETINA_PROLIF) || id:finn-b-DM_RETINA_PROLIF	HVEM on naive CD8+ T cell || id:ebi-a-GCST90001872	Maturation stages of T cell	Weighted median	3	0.107139040713196	0.0662427631300237	0.10579849310423	0.996834577754932	-0.0226967750216508	0.236974856448042	1.11308900841011	0.977558859100691	1.26740925020432
733	ebi-a-GCST90001872	finn-b-DM_RETINA_PROLIF	Proliferative diabetic retinopathy (DM_RETINA_PROLIF) || id:finn-b-DM_RETINA_PROLIF	HVEM on naive CD8+ T cell || id:ebi-a-GCST90001872	Maturation stages of T cell	Inverse variance weighted	3	0.153269162601609	0.166906168990922	0.358464249363013	0.992883491073054	-0.173866928620597	0.480405253823815	1.1656386830626	0.840408724566026	1.61672945524636
734	ebi-a-GCST90001872	finn-b-DM_RETINA_PROLIF	Proliferative diabetic retinopathy (DM_RETINA_PROLIF) || id:finn-b-DM_RETINA_PROLIF	HVEM on naive CD8+ T cell || id:ebi-a-GCST90001872	Maturation stages of T cell	Simple mode	3	0.421153100007711	0.168131315031081	0.129198589096052	0.974948502854507	0.0916157225467931	0.750690477468629	1.52371754171938	1.09594359473847	2.11846226219095
735	ebi-a-GCST90001872	finn-b-DM_RETINA_PROLIF	Proliferative diabetic retinopathy (DM_RETINA_PROLIF) || id:finn-b-DM_RETINA_PROLIF	HVEM on naive CD8+ T cell || id:ebi-a-GCST90001872	Maturation stages of T cell	Weighted mode	3	0.0238882151560099	0.0770513725378895	0.785861175192155	0.998964016736356	-0.127132475018254	0.174908905330273	1.02417582415669	0.880617005115737	1.19113770537417
736	ebi-a-GCST90001691	finn-b-DM_RETINA_PROLIF	Proliferative diabetic retinopathy (DM_RETINA_PROLIF) || id:finn-b-DM_RETINA_PROLIF	CD28+ CD45RA- CD8+ T cell %T cell || id:ebi-a-GCST90001691	Treg	MR Egger	6	0.0369781654288696	0.0384885087301879	0.391080498872754	0.977706449115568	-0.0384593116822987	0.112415642540038	1.03767036350344	0.962270857125639	1.11897785880132
737	ebi-a-GCST90001691	finn-b-DM_RETINA_PROLIF	Proliferative diabetic retinopathy (DM_RETINA_PROLIF) || id:finn-b-DM_RETINA_PROLIF	CD28+ CD45RA- CD8+ T cell %T cell || id:ebi-a-GCST90001691	Treg	Weighted median	6	0.0320653126178631	0.026360084672707	0.223819503188875	0.996834577754932	-0.0196004533406426	0.0837310785763688	1.03258494392865	0.980590386660852	1.08733644642277
738	ebi-a-GCST90001691	finn-b-DM_RETINA_PROLIF	Proliferative diabetic retinopathy (DM_RETINA_PROLIF) || id:finn-b-DM_RETINA_PROLIF	CD28+ CD45RA- CD8+ T cell %T cell || id:ebi-a-GCST90001691	Treg	Inverse variance weighted	6	0.0373490584807101	0.0228604922380185	0.102304653846643	0.992883491073054	-0.00745750630580615	0.0821556232672263	1.03805529961202	0.992570231898902	1.0856247451539
739	ebi-a-GCST90001691	finn-b-DM_RETINA_PROLIF	Proliferative diabetic retinopathy (DM_RETINA_PROLIF) || id:finn-b-DM_RETINA_PROLIF	CD28+ CD45RA- CD8+ T cell %T cell || id:ebi-a-GCST90001691	Treg	Simple mode	6	0.0147997480205715	0.0443703746835719	0.752252429192207	0.974948502854507	-0.0721661863592295	0.101765682400372	1.01490980656728	0.930376267118426	1.1071240226889
740	ebi-a-GCST90001691	finn-b-DM_RETINA_PROLIF	Proliferative diabetic retinopathy (DM_RETINA_PROLIF) || id:finn-b-DM_RETINA_PROLIF	CD28+ CD45RA- CD8+ T cell %T cell || id:ebi-a-GCST90001691	Treg	Weighted mode	6	0.0307863942203843	0.0254208234074794	0.279982009061216	0.998964016736356	-0.0190384196582754	0.0806112080990439	1.03126519615164	0.981141666391137	1.08394938389021
741	ebi-a-GCST90001666	finn-b-DM_RETINA_PROLIF	Proliferative diabetic retinopathy (DM_RETINA_PROLIF) || id:finn-b-DM_RETINA_PROLIF	CD28+ CD45RA+ CD8dim T cell Absolute Count || id:ebi-a-GCST90001666	Treg	MR Egger	19	0.00148315844867329	0.00267727755237211	0.586806324364001	0.977706449115568	-0.00376430555397604	0.00673062245132263	1.00148425887213	0.996242770562503	1.00675332399387
742	ebi-a-GCST90001666	finn-b-DM_RETINA_PROLIF	Proliferative diabetic retinopathy (DM_RETINA_PROLIF) || id:finn-b-DM_RETINA_PROLIF	CD28+ CD45RA+ CD8dim T cell Absolute Count || id:ebi-a-GCST90001666	Treg	Weighted median	19	0.000968151851859599	0.00268134343651006	0.718047348491762	0.996834577754932	-0.00428728128370013	0.00622358498741933	1.00096862066214	0.995721895986838	1.00624299173142
743	ebi-a-GCST90001666	finn-b-DM_RETINA_PROLIF	Proliferative diabetic retinopathy (DM_RETINA_PROLIF) || id:finn-b-DM_RETINA_PROLIF	CD28+ CD45RA+ CD8dim T cell Absolute Count || id:ebi-a-GCST90001666	Treg	Inverse variance weighted	19	-0.000598320153011002	0.00212106563382326	0.777878568291173	0.992883491073054	-0.00475560879530459	0.00355896848928258	0.999401858804799	0.995255681208165	1.00356530913746
744	ebi-a-GCST90001666	finn-b-DM_RETINA_PROLIF	Proliferative diabetic retinopathy (DM_RETINA_PROLIF) || id:finn-b-DM_RETINA_PROLIF	CD28+ CD45RA+ CD8dim T cell Absolute Count || id:ebi-a-GCST90001666	Treg	Simple mode	19	-0.00499886993283627	0.0045786072688789	0.289324774329063	0.974948502854507	-0.0139729401798389	0.00397520031416638	0.995013603624248	0.986124228246101	1.00398311190284
745	ebi-a-GCST90001666	finn-b-DM_RETINA_PROLIF	Proliferative diabetic retinopathy (DM_RETINA_PROLIF) || id:finn-b-DM_RETINA_PROLIF	CD28+ CD45RA+ CD8dim T cell Absolute Count || id:ebi-a-GCST90001666	Treg	Weighted mode	19	0.000284252956752606	0.00223979026132463	0.900418177959566	0.998964016736356	-0.00410573595544367	0.00467424186894888	1.00028429336045	0.995902681055143	1.00468518317827
746	ebi-a-GCST90001669	finn-b-DM_RETINA_PROLIF	Proliferative diabetic retinopathy (DM_RETINA_PROLIF) || id:finn-b-DM_RETINA_PROLIF	CD28+ CD45RA- CD8dim T cell Absolute Count || id:ebi-a-GCST90001669	Treg	MR Egger	3	-0.0592654494259654	0.105741189628449	0.674782169055906	0.977706449115568	-0.266518181097726	0.147987282245795	0.942456561396596	0.766042076113737	1.15949815005673
747	ebi-a-GCST90001669	finn-b-DM_RETINA_PROLIF	Proliferative diabetic retinopathy (DM_RETINA_PROLIF) || id:finn-b-DM_RETINA_PROLIF	CD28+ CD45RA- CD8dim T cell Absolute Count || id:ebi-a-GCST90001669	Treg	Weighted median	3	0.0328776039465565	0.0262027385784595	0.209573440692778	0.996834577754932	-0.0184797636672242	0.0842349715603372	1.03342404447566	0.9816899401951	1.08788448569431
748	ebi-a-GCST90001669	finn-b-DM_RETINA_PROLIF	Proliferative diabetic retinopathy (DM_RETINA_PROLIF) || id:finn-b-DM_RETINA_PROLIF	CD28+ CD45RA- CD8dim T cell Absolute Count || id:ebi-a-GCST90001669	Treg	Inverse variance weighted	3	0.0374014934649673	0.0239277373911046	0.118028612242377	0.992883491073054	-0.00949687182159765	0.0842998587515322	1.03810973145236	0.990548081049168	1.08795507775317
749	ebi-a-GCST90001669	finn-b-DM_RETINA_PROLIF	Proliferative diabetic retinopathy (DM_RETINA_PROLIF) || id:finn-b-DM_RETINA_PROLIF	CD28+ CD45RA- CD8dim T cell Absolute Count || id:ebi-a-GCST90001669	Treg	Simple mode	3	0.0299400147628873	0.0331181322317228	0.461394289162778	0.974948502854507	-0.0349715244112894	0.0948515539370641	1.03039272374783	0.965632912831745	1.09949562721406
750	ebi-a-GCST90001669	finn-b-DM_RETINA_PROLIF	Proliferative diabetic retinopathy (DM_RETINA_PROLIF) || id:finn-b-DM_RETINA_PROLIF	CD28+ CD45RA- CD8dim T cell Absolute Count || id:ebi-a-GCST90001669	Treg	Weighted mode	3	0.0329765118209104	0.026447088232179	0.33866147796973	0.998964016736356	-0.0188597811141604	0.0848128047559811	1.03352626330624	0.981316951765888	1.08851328311568
751	ebi-a-GCST90001450	finn-b-DM_RETINA_PROLIF	Proliferative diabetic retinopathy (DM_RETINA_PROLIF) || id:finn-b-DM_RETINA_PROLIF	CD62L- monocyte Absolute Count || id:ebi-a-GCST90001450	cDC	MR Egger	3	-0.0119980175353626	0.290649269592966	0.973735213438556	0.990298655264086	-0.581670585937577	0.557674550866851	0.988073671681102	0.558963789091095	1.74660613034858
752	ebi-a-GCST90001450	finn-b-DM_RETINA_PROLIF	Proliferative diabetic retinopathy (DM_RETINA_PROLIF) || id:finn-b-DM_RETINA_PROLIF	CD62L- monocyte Absolute Count || id:ebi-a-GCST90001450	cDC	Weighted median	3	0.000262012879695178	0.0660434744110316	0.996834577754932	0.996834577754932	-0.129183196965927	0.129707222725317	1.00026204720807	0.878812954930745	1.13849500905881
753	ebi-a-GCST90001450	finn-b-DM_RETINA_PROLIF	Proliferative diabetic retinopathy (DM_RETINA_PROLIF) || id:finn-b-DM_RETINA_PROLIF	CD62L- monocyte Absolute Count || id:ebi-a-GCST90001450	cDC	Inverse variance weighted	3	0.00256679078947441	0.0602507904062337	0.966018978242007	0.992883491073054	-0.115524758406744	0.120658339985692	1.00257008781728	0.89089851473623	1.12823937222921
754	ebi-a-GCST90001450	finn-b-DM_RETINA_PROLIF	Proliferative diabetic retinopathy (DM_RETINA_PROLIF) || id:finn-b-DM_RETINA_PROLIF	CD62L- monocyte Absolute Count || id:ebi-a-GCST90001450	cDC	Simple mode	3	0.00169355234840439	0.0842122516414009	0.985781151014805	0.99042751341724	-0.163362460868741	0.16674956556555	1.00169498721808	0.849283300656365	1.18145835040246
755	ebi-a-GCST90001450	finn-b-DM_RETINA_PROLIF	Proliferative diabetic retinopathy (DM_RETINA_PROLIF) || id:finn-b-DM_RETINA_PROLIF	CD62L- monocyte Absolute Count || id:ebi-a-GCST90001450	cDC	Weighted mode	3	-0.00148647586392293	0.0742259027781813	0.985840633083335	0.998964016736356	-0.146969245309158	0.143996293581312	0.998514628394105	0.863320528163978	1.1548798280488
756	ebi-a-GCST90001451	finn-b-DM_RETINA_PROLIF	Proliferative diabetic retinopathy (DM_RETINA_PROLIF) || id:finn-b-DM_RETINA_PROLIF	CD62L- monocyte %monocyte || id:ebi-a-GCST90001451	cDC	MR Egger	4	-0.036300083270306	0.107029937454007	0.766791562968829	0.977706449115568	-0.24607876068016	0.173478594139548	0.964350864497756	0.781860642624374	1.18943522561264
757	ebi-a-GCST90001451	finn-b-DM_RETINA_PROLIF	Proliferative diabetic retinopathy (DM_RETINA_PROLIF) || id:finn-b-DM_RETINA_PROLIF	CD62L- monocyte %monocyte || id:ebi-a-GCST90001451	cDC	Weighted median	4	0.00139018012924416	0.0507284548444051	0.978137231935009	0.996834577754932	-0.0980375913657899	0.100817951624278	1.00139114687757	0.906614822223927	1.10607526422847
758	ebi-a-GCST90001451	finn-b-DM_RETINA_PROLIF	Proliferative diabetic retinopathy (DM_RETINA_PROLIF) || id:finn-b-DM_RETINA_PROLIF	CD62L- monocyte %monocyte || id:ebi-a-GCST90001451	cDC	Inverse variance weighted	4	-0.00154351268722904	0.0440475119226704	0.972046254350271	0.992883491073054	-0.087876636055663	0.084789610681205	0.99845767791583	0.915873855565762	1.08848803634999
759	ebi-a-GCST90001451	finn-b-DM_RETINA_PROLIF	Proliferative diabetic retinopathy (DM_RETINA_PROLIF) || id:finn-b-DM_RETINA_PROLIF	CD62L- monocyte %monocyte || id:ebi-a-GCST90001451	cDC	Simple mode	4	0.00958251192587606	0.074539407606183	0.90584293992468	0.974948502854507	-0.136514726982243	0.155679750833995	1.00962857119689	0.87239347244184	1.16845194740386
760	ebi-a-GCST90001451	finn-b-DM_RETINA_PROLIF	Proliferative diabetic retinopathy (DM_RETINA_PROLIF) || id:finn-b-DM_RETINA_PROLIF	CD62L- monocyte %monocyte || id:ebi-a-GCST90001451	cDC	Weighted mode	4	0.00292202220712676	0.0496544286781896	0.956774401021318	0.998964016736356	-0.0944006580021248	0.100244702416378	1.0029262954752	0.909918123220527	1.10544138916093
761	ebi-a-GCST90001966	finn-b-DM_RETINA_PROLIF	Proliferative diabetic retinopathy (DM_RETINA_PROLIF) || id:finn-b-DM_RETINA_PROLIF	FSC-A on granulocyte || id:ebi-a-GCST90001966	cDC	MR Egger	3	-0.0683097242978421	0.153607649624722	0.733612886665723	0.977706449115568	-0.369380717562298	0.232761268966614	0.933971155214809	0.691162222756799	1.26208014566245
762	ebi-a-GCST90001966	finn-b-DM_RETINA_PROLIF	Proliferative diabetic retinopathy (DM_RETINA_PROLIF) || id:finn-b-DM_RETINA_PROLIF	FSC-A on granulocyte || id:ebi-a-GCST90001966	cDC	Weighted median	3	0.06440325657339	0.0688477938512302	0.349559523596452	0.996834577754932	-0.0705384193750212	0.199344932521801	1.06652239422257	0.931891936132259	1.22060291893845
763	ebi-a-GCST90001966	finn-b-DM_RETINA_PROLIF	Proliferative diabetic retinopathy (DM_RETINA_PROLIF) || id:finn-b-DM_RETINA_PROLIF	FSC-A on granulocyte || id:ebi-a-GCST90001966	cDC	Inverse variance weighted	3	0.107081276682845	0.0601229515303188	0.0749062014358321	0.992883491073054	-0.0107597083165795	0.22492226168227	1.11302471375982	0.989297970291264	1.2522253665146
764	ebi-a-GCST90001966	finn-b-DM_RETINA_PROLIF	Proliferative diabetic retinopathy (DM_RETINA_PROLIF) || id:finn-b-DM_RETINA_PROLIF	FSC-A on granulocyte || id:ebi-a-GCST90001966	cDC	Simple mode	3	0.0628514362634865	0.103261324059292	0.604669674564002	0.974948502854507	-0.139540758892726	0.265243631419699	1.0648686266172	0.869757572126351	1.30374857120402
765	ebi-a-GCST90001966	finn-b-DM_RETINA_PROLIF	Proliferative diabetic retinopathy (DM_RETINA_PROLIF) || id:finn-b-DM_RETINA_PROLIF	FSC-A on granulocyte || id:ebi-a-GCST90001966	cDC	Weighted mode	3	0.0525535877315915	0.0799075743857887	0.578318839397342	0.998964016736356	-0.104065258064554	0.209172433527737	1.0539590398394	0.901166487121512	1.23265753169249
766	ebi-a-GCST90002040	finn-b-DM_RETINA_PROLIF	Proliferative diabetic retinopathy (DM_RETINA_PROLIF) || id:finn-b-DM_RETINA_PROLIF	CD80 on granulocyte || id:ebi-a-GCST90002040	cDC	MR Egger	4	0.017244149451524	0.207298699691355	0.941280790976554	0.990298655264086	-0.389061301943532	0.42354960084658	1.01739368811576	0.677692724859434	1.5273735111034
767	ebi-a-GCST90002040	finn-b-DM_RETINA_PROLIF	Proliferative diabetic retinopathy (DM_RETINA_PROLIF) || id:finn-b-DM_RETINA_PROLIF	CD80 on granulocyte || id:ebi-a-GCST90002040	cDC	Weighted median	4	0.0115965647897585	0.0640703633633625	0.856369670665904	0.996834577754932	-0.113981347402432	0.137174476981949	1.01166406562079	0.892274598966204	1.14702826109158
768	ebi-a-GCST90002040	finn-b-DM_RETINA_PROLIF	Proliferative diabetic retinopathy (DM_RETINA_PROLIF) || id:finn-b-DM_RETINA_PROLIF	CD80 on granulocyte || id:ebi-a-GCST90002040	cDC	Inverse variance weighted	4	0.0159968698843034	0.0571370291992426	0.779497623405556	0.992883491073054	-0.0959917073462121	0.127985447114819	1.01612550481072	0.908471549677507	1.13653646269206
769	ebi-a-GCST90002040	finn-b-DM_RETINA_PROLIF	Proliferative diabetic retinopathy (DM_RETINA_PROLIF) || id:finn-b-DM_RETINA_PROLIF	CD80 on granulocyte || id:ebi-a-GCST90002040	cDC	Simple mode	4	0.0932274093526696	0.0928675807729725	0.389403169475166	0.974948502854507	-0.0887930489623565	0.275247867667696	1.09771133671065	0.915034921407376	1.31685704070155
770	ebi-a-GCST90002040	finn-b-DM_RETINA_PROLIF	Proliferative diabetic retinopathy (DM_RETINA_PROLIF) || id:finn-b-DM_RETINA_PROLIF	CD80 on granulocyte || id:ebi-a-GCST90002040	cDC	Weighted mode	4	-0.0264220397182224	0.0662463579018526	0.716700510297887	0.998964016736356	-0.156264901205854	0.103420821769409	0.973923968262947	0.855332581725587	1.10895798455782
771	ebi-a-GCST90001503	finn-b-DM_RETINA_PROLIF	Proliferative diabetic retinopathy (DM_RETINA_PROLIF) || id:finn-b-DM_RETINA_PROLIF	Activated & secreting CD4 regulatory T cell %CD4+ T cell || id:ebi-a-GCST90001503	Treg	MR Egger	8	-0.010228224082958	0.0156769201802897	0.538296329303265	0.977706449115568	-0.0409549876363257	0.0204985394704097	0.989823906315799	0.959872335098037	1.02071007746483
772	ebi-a-GCST90001503	finn-b-DM_RETINA_PROLIF	Proliferative diabetic retinopathy (DM_RETINA_PROLIF) || id:finn-b-DM_RETINA_PROLIF	Activated & secreting CD4 regulatory T cell %CD4+ T cell || id:ebi-a-GCST90001503	Treg	Weighted median	8	0.0199468034556699	0.0168521644808702	0.236557773237436	0.996834577754932	-0.0130834389268356	0.0529770458381754	1.02014707028444	0.987001777215336	1.05440544184843
773	ebi-a-GCST90001503	finn-b-DM_RETINA_PROLIF	Proliferative diabetic retinopathy (DM_RETINA_PROLIF) || id:finn-b-DM_RETINA_PROLIF	Activated & secreting CD4 regulatory T cell %CD4+ T cell || id:ebi-a-GCST90001503	Treg	Inverse variance weighted	8	0.00553787480490882	0.0124541637409397	0.656565111336576	0.992883491073054	-0.0188722861273329	0.0299480357371506	1.0055532371788	0.981304680461206	1.0304009885345
774	ebi-a-GCST90001503	finn-b-DM_RETINA_PROLIF	Proliferative diabetic retinopathy (DM_RETINA_PROLIF) || id:finn-b-DM_RETINA_PROLIF	Activated & secreting CD4 regulatory T cell %CD4+ T cell || id:ebi-a-GCST90001503	Treg	Simple mode	8	0.0221109534060582	0.0230063923530606	0.368526684550139	0.974948502854507	-0.0229815756059406	0.0672034824180569	1.02235721219263	0.977280489408249	1.06951308314276
775	ebi-a-GCST90001503	finn-b-DM_RETINA_PROLIF	Proliferative diabetic retinopathy (DM_RETINA_PROLIF) || id:finn-b-DM_RETINA_PROLIF	Activated & secreting CD4 regulatory T cell %CD4+ T cell || id:ebi-a-GCST90001503	Treg	Weighted mode	8	0.015387604231884	0.016042125754971	0.369408663366098	0.998964016736356	-0.0160549622478592	0.0468301707116273	1.01550660299905	0.984073231692018	1.04794402237883
776	ebi-a-GCST90002039	finn-b-DM_RETINA_PROLIF	Proliferative diabetic retinopathy (DM_RETINA_PROLIF) || id:finn-b-DM_RETINA_PROLIF	CD80 on monocyte || id:ebi-a-GCST90002039	cDC	MR Egger	6	0.0651613810921017	0.0434507692112617	0.208083572410795	0.977706449115568	-0.0200021265619712	0.150324888746175	1.06733125757021	0.980196588855749	1.16221177092268
777	ebi-a-GCST90002039	finn-b-DM_RETINA_PROLIF	Proliferative diabetic retinopathy (DM_RETINA_PROLIF) || id:finn-b-DM_RETINA_PROLIF	CD80 on monocyte || id:ebi-a-GCST90002039	cDC	Weighted median	6	0.0610307411196537	0.0346463830907175	0.0781482620930739	0.996834577754932	-0.00687616973815253	0.12893765197746	1.06293158939213	0.993147417023824	1.13761919364744
778	ebi-a-GCST90002039	finn-b-DM_RETINA_PROLIF	Proliferative diabetic retinopathy (DM_RETINA_PROLIF) || id:finn-b-DM_RETINA_PROLIF	CD80 on monocyte || id:ebi-a-GCST90002039	cDC	Inverse variance weighted	6	0.0364172590949103	0.0267726351320794	0.173753398972284	0.992883491073054	-0.0160571057639653	0.0888916239537859	1.03708849082728	0.984071122317457	1.09296219898569
779	ebi-a-GCST90002039	finn-b-DM_RETINA_PROLIF	Proliferative diabetic retinopathy (DM_RETINA_PROLIF) || id:finn-b-DM_RETINA_PROLIF	CD80 on monocyte || id:ebi-a-GCST90002039	cDC	Simple mode	6	0.0674741085937102	0.0534740926491274	0.262677470524073	0.974948502854507	-0.0373351129985794	0.172283330186	1.06980256054657	0.963353249054396	1.18801438587081
780	ebi-a-GCST90002039	finn-b-DM_RETINA_PROLIF	Proliferative diabetic retinopathy (DM_RETINA_PROLIF) || id:finn-b-DM_RETINA_PROLIF	CD80 on monocyte || id:ebi-a-GCST90002039	cDC	Weighted mode	6	0.0651381194645768	0.0423057125727461	0.184257364569282	0.998964016736356	-0.0177810771780055	0.148057316107159	1.06730642999682	0.98237607336099	1.15957935703301
781	ebi-a-GCST90001743	finn-b-DM_RETINA_PROLIF	Proliferative diabetic retinopathy (DM_RETINA_PROLIF) || id:finn-b-DM_RETINA_PROLIF	CD20 on B cell || id:ebi-a-GCST90001743	B cell	MR Egger	6	0.966183341592957	2.76744769966913	0.744599795949894	0.977706449115568	-4.45801414975853	6.39038083294445	2.62789551534784	0.0115853472231687	596.083544718864
782	ebi-a-GCST90001743	finn-b-DM_RETINA_PROLIF	Proliferative diabetic retinopathy (DM_RETINA_PROLIF) || id:finn-b-DM_RETINA_PROLIF	CD20 on B cell || id:ebi-a-GCST90001743	B cell	Weighted median	6	0.0285634303812744	0.0582522531996053	0.623893076908092	0.996834577754932	-0.0856109858899519	0.142737846652501	1.02897527705872	0.917951257763073	1.15342738717761
783	ebi-a-GCST90001743	finn-b-DM_RETINA_PROLIF	Proliferative diabetic retinopathy (DM_RETINA_PROLIF) || id:finn-b-DM_RETINA_PROLIF	CD20 on B cell || id:ebi-a-GCST90001743	B cell	Inverse variance weighted	6	0.46229009388414	0.485692454555483	0.34119005072116	0.992883491073054	-0.489667117044607	1.41424730481289	1.58770582017404	0.612830361015722	4.11338917222778
784	ebi-a-GCST90001743	finn-b-DM_RETINA_PROLIF	Proliferative diabetic retinopathy (DM_RETINA_PROLIF) || id:finn-b-DM_RETINA_PROLIF	CD20 on B cell || id:ebi-a-GCST90001743	B cell	Simple mode	6	0.0259591407973687	0.0638498613869437	0.701145016353223	0.974948502854507	-0.099186587521041	0.151104869115778	1.02629901385737	0.905573723502649	1.16311862690828
785	ebi-a-GCST90001743	finn-b-DM_RETINA_PROLIF	Proliferative diabetic retinopathy (DM_RETINA_PROLIF) || id:finn-b-DM_RETINA_PROLIF	CD20 on B cell || id:ebi-a-GCST90001743	B cell	Weighted mode	6	0.0259591407973687	0.0639734000213856	0.701685773873734	0.998964016736356	-0.0994287232445472	0.151347004839285	1.02629901385737	0.90535447829854	1.16340029357793
786	ebi-a-GCST90001575	finn-b-DM_RETINA_PROLIF	Proliferative diabetic retinopathy (DM_RETINA_PROLIF) || id:finn-b-DM_RETINA_PROLIF	Naive CD4+ T cell %T cell || id:ebi-a-GCST90001575	Maturation stages of T cell	MR Egger	3	-0.0981326550076162	0.280033912650192	0.78542156249392	0.977706449115568	-0.646999123801993	0.45073381378676	0.906528640213645	0.523614724438241	1.5694634569516
787	ebi-a-GCST90001575	finn-b-DM_RETINA_PROLIF	Proliferative diabetic retinopathy (DM_RETINA_PROLIF) || id:finn-b-DM_RETINA_PROLIF	Naive CD4+ T cell %T cell || id:ebi-a-GCST90001575	Maturation stages of T cell	Weighted median	3	-0.0609910466392159	0.0656520350528322	0.352886670247317	0.996834577754932	-0.189669035342767	0.0676869420643352	0.940831663343619	0.827232873486232	1.07003027457014
788	ebi-a-GCST90001575	finn-b-DM_RETINA_PROLIF	Proliferative diabetic retinopathy (DM_RETINA_PROLIF) || id:finn-b-DM_RETINA_PROLIF	Naive CD4+ T cell %T cell || id:ebi-a-GCST90001575	Maturation stages of T cell	Inverse variance weighted	3	-0.0089074732241983	0.161064308382023	0.955896410472636	0.992883491073054	-0.324593517652963	0.306778571204566	0.991132080786201	0.722821107955506	1.3590400041611
789	ebi-a-GCST90001575	finn-b-DM_RETINA_PROLIF	Proliferative diabetic retinopathy (DM_RETINA_PROLIF) || id:finn-b-DM_RETINA_PROLIF	Naive CD4+ T cell %T cell || id:ebi-a-GCST90001575	Maturation stages of T cell	Simple mode	3	-0.17580637157315	0.096718304342682	0.210739273452128	0.974948502854507	-0.365374248084807	0.0137615049385066	0.83878037933965	0.693936897720001	1.01385663030278
790	ebi-a-GCST90001575	finn-b-DM_RETINA_PROLIF	Proliferative diabetic retinopathy (DM_RETINA_PROLIF) || id:finn-b-DM_RETINA_PROLIF	Naive CD4+ T cell %T cell || id:ebi-a-GCST90001575	Maturation stages of T cell	Weighted mode	3	-0.0876723925440739	0.0561068048812201	0.258566735220585	0.998964016736356	-0.197641730111265	0.0222969450231174	0.916060935962524	0.820663819610359	1.02254737974797
791	ebi-a-GCST90001545	finn-b-DM_RETINA_PROLIF	Proliferative diabetic retinopathy (DM_RETINA_PROLIF) || id:finn-b-DM_RETINA_PROLIF	Terminally Differentiated CD4+ T cell Absolute Count || id:ebi-a-GCST90001545	Maturation stages of T cell	Inverse variance weighted	2	-0.0180088324402856	0.114978743274877	0.875538432775295	0.992883491073054	-0.243367169259044	0.207349504378473	0.982152357517942	0.783983606239588	1.23041253120701
792	ebi-a-GCST90001543	finn-b-DM_RETINA_PROLIF	Proliferative diabetic retinopathy (DM_RETINA_PROLIF) || id:finn-b-DM_RETINA_PROLIF	Effector Memory CD4+ T cell %CD4+ T cell || id:ebi-a-GCST90001543	Maturation stages of T cell	MR Egger	5	0.103181406738825	0.120164143035339	0.453656851212358	0.977706449115568	-0.13234031361044	0.33870312708809	1.10869251512799	0.8760428150516	1.40312673305633
793	ebi-a-GCST90001543	finn-b-DM_RETINA_PROLIF	Proliferative diabetic retinopathy (DM_RETINA_PROLIF) || id:finn-b-DM_RETINA_PROLIF	Effector Memory CD4+ T cell %CD4+ T cell || id:ebi-a-GCST90001543	Maturation stages of T cell	Weighted median	5	0.0544818449367248	0.0344279586061262	0.113538119651018	0.996834577754932	-0.0129969539312826	0.121960643804732	1.05599330461443	0.987087141750972	1.12970963983222
794	ebi-a-GCST90001543	finn-b-DM_RETINA_PROLIF	Proliferative diabetic retinopathy (DM_RETINA_PROLIF) || id:finn-b-DM_RETINA_PROLIF	Effector Memory CD4+ T cell %CD4+ T cell || id:ebi-a-GCST90001543	Maturation stages of T cell	Inverse variance weighted	5	0.022282521495999	0.0829874919454457	0.788310951552213	0.992883491073054	-0.140372962717075	0.184938005709073	1.02253263111447	0.869034057646086	1.20314384976578
795	ebi-a-GCST90001543	finn-b-DM_RETINA_PROLIF	Proliferative diabetic retinopathy (DM_RETINA_PROLIF) || id:finn-b-DM_RETINA_PROLIF	Effector Memory CD4+ T cell %CD4+ T cell || id:ebi-a-GCST90001543	Maturation stages of T cell	Simple mode	5	0.137047765848119	0.0604247068274883	0.0859101449030401	0.974948502854507	0.0186153404662415	0.255480191229996	1.14688292904787	1.01878968607053	1.29108143802935
796	ebi-a-GCST90001543	finn-b-DM_RETINA_PROLIF	Proliferative diabetic retinopathy (DM_RETINA_PROLIF) || id:finn-b-DM_RETINA_PROLIF	Effector Memory CD4+ T cell %CD4+ T cell || id:ebi-a-GCST90001543	Maturation stages of T cell	Weighted mode	5	0.0611565387840434	0.0325768810408589	0.133697975306422	0.998964016736356	-0.00269414805604014	0.125007225624127	1.06306531211431	0.997309477903812	1.13315664080121
797	ebi-a-GCST90001981	finn-b-DM_RETINA_PROLIF	Proliferative diabetic retinopathy (DM_RETINA_PROLIF) || id:finn-b-DM_RETINA_PROLIF	CD40 on CD14+ CD16+ monocyte || id:ebi-a-GCST90001981	Monocyte	MR Egger	5	-0.0307110233383025	0.0490590644996352	0.5757062606067	0.977706449115568	-0.126866789757588	0.0654447430809825	0.969755769373876	0.880851003157827	1.06763374153235
798	ebi-a-GCST90001981	finn-b-DM_RETINA_PROLIF	Proliferative diabetic retinopathy (DM_RETINA_PROLIF) || id:finn-b-DM_RETINA_PROLIF	CD40 on CD14+ CD16+ monocyte || id:ebi-a-GCST90001981	Monocyte	Weighted median	5	-0.00151774928935469	0.0242749379168467	0.950146105436267	0.996834577754932	-0.0490966276063742	0.0460611290276648	0.998483401909614	0.952089127160172	1.04713841955394
799	ebi-a-GCST90001981	finn-b-DM_RETINA_PROLIF	Proliferative diabetic retinopathy (DM_RETINA_PROLIF) || id:finn-b-DM_RETINA_PROLIF	CD40 on CD14+ CD16+ monocyte || id:ebi-a-GCST90001981	Monocyte	Inverse variance weighted	5	0.00728228556243132	0.0200337607616867	0.716230908674782	0.992883491073054	-0.0319838855304746	0.0465484566553372	1.0073088658866	0.968522189174749	1.04764884339751
800	ebi-a-GCST90001981	finn-b-DM_RETINA_PROLIF	Proliferative diabetic retinopathy (DM_RETINA_PROLIF) || id:finn-b-DM_RETINA_PROLIF	CD40 on CD14+ CD16+ monocyte || id:ebi-a-GCST90001981	Monocyte	Simple mode	5	-0.00335501350190287	0.0375683089480531	0.933132788535373	0.974948502854507	-0.076988899040087	0.0702788720362813	0.996650608267102	0.925900131929694	1.0728073155028
801	ebi-a-GCST90001981	finn-b-DM_RETINA_PROLIF	Proliferative diabetic retinopathy (DM_RETINA_PROLIF) || id:finn-b-DM_RETINA_PROLIF	CD40 on CD14+ CD16+ monocyte || id:ebi-a-GCST90001981	Monocyte	Weighted mode	5	-0.00711619957096996	0.0249903072482997	0.789963907182719	0.998964016736356	-0.0560972017776374	0.0418648026356975	0.992909060622821	0.945447232272232	1.04275349169674
802	ebi-a-GCST90001943	finn-b-DM_RETINA_PROLIF	Proliferative diabetic retinopathy (DM_RETINA_PROLIF) || id:finn-b-DM_RETINA_PROLIF	CD25 on activated & secreting CD4 regulatory T cell || id:ebi-a-GCST90001943	Treg	Inverse variance weighted	2	-0.125015971961094	0.0653595066096596	0.0557808963676242	0.992883491073054	-0.253120604916026	0.00308866099383928	0.882482807490966	0.776374241626901	1.00309343582188
803	ebi-a-GCST90001942	finn-b-DM_RETINA_PROLIF	Proliferative diabetic retinopathy (DM_RETINA_PROLIF) || id:finn-b-DM_RETINA_PROLIF	CD25 on CD39+ secreting CD4 regulatory T cell || id:ebi-a-GCST90001942	Treg	MR Egger	3	-0.0994210787235194	0.0686683529242613	0.384801563597183	0.977706449115568	-0.234011050455072	0.0351688930080327	0.905361399326341	0.791353071035709	1.0357946324987
804	ebi-a-GCST90001942	finn-b-DM_RETINA_PROLIF	Proliferative diabetic retinopathy (DM_RETINA_PROLIF) || id:finn-b-DM_RETINA_PROLIF	CD25 on CD39+ secreting CD4 regulatory T cell || id:ebi-a-GCST90001942	Treg	Weighted median	3	-0.112078559630942	0.0587777036653094	0.0565437710978795	0.996834577754932	-0.227282858814949	0.00312573955306424	0.893974024472219	0.796695398099508	1.0031306297708
805	ebi-a-GCST90001942	finn-b-DM_RETINA_PROLIF	Proliferative diabetic retinopathy (DM_RETINA_PROLIF) || id:finn-b-DM_RETINA_PROLIF	CD25 on CD39+ secreting CD4 regulatory T cell || id:ebi-a-GCST90001942	Treg	Inverse variance weighted	3	-0.113955043916958	0.0498210197222222	0.0221789911019651	0.992883491073054	-0.211604242572514	-0.0163058452614029	0.89229806920683	0.809284914714114	0.983826375401423
806	ebi-a-GCST90001942	finn-b-DM_RETINA_PROLIF	Proliferative diabetic retinopathy (DM_RETINA_PROLIF) || id:finn-b-DM_RETINA_PROLIF	CD25 on CD39+ secreting CD4 regulatory T cell || id:ebi-a-GCST90001942	Treg	Simple mode	3	-0.122042924147928	0.0735832768053106	0.239064568764597	0.974948502854507	-0.266266146686337	0.0221802983904806	0.885110375078543	0.766235169409545	1.02242810999576
807	ebi-a-GCST90001942	finn-b-DM_RETINA_PROLIF	Proliferative diabetic retinopathy (DM_RETINA_PROLIF) || id:finn-b-DM_RETINA_PROLIF	CD25 on CD39+ secreting CD4 regulatory T cell || id:ebi-a-GCST90001942	Treg	Weighted mode	3	-0.105653858886841	0.0655990598208556	0.248566256681463	0.998964016736356	-0.234228016135718	0.0229202983620362	0.899736029812713	0.791181393202793	1.02318498677793
808	ebi-a-GCST90001941	finn-b-DM_RETINA_PROLIF	Proliferative diabetic retinopathy (DM_RETINA_PROLIF) || id:finn-b-DM_RETINA_PROLIF	CD25 on secreting CD4 regulatory T cell || id:ebi-a-GCST90001941	Treg	MR Egger	3	-0.0905151813520006	0.0764039181644022	0.446308127838853	0.977706449115568	-0.240266860954229	0.0592364982502277	0.913460466230812	0.786417968812195	1.06102614189615
809	ebi-a-GCST90001941	finn-b-DM_RETINA_PROLIF	Proliferative diabetic retinopathy (DM_RETINA_PROLIF) || id:finn-b-DM_RETINA_PROLIF	CD25 on secreting CD4 regulatory T cell || id:ebi-a-GCST90001941	Treg	Weighted median	3	-0.105821312370066	0.0604159948803602	0.0798521379056445	0.996834577754932	-0.224236662335572	0.0125940375954395	0.899585378494434	0.799125988965486	1.0126736764607
810	ebi-a-GCST90001941	finn-b-DM_RETINA_PROLIF	Proliferative diabetic retinopathy (DM_RETINA_PROLIF) || id:finn-b-DM_RETINA_PROLIF	CD25 on secreting CD4 regulatory T cell || id:ebi-a-GCST90001941	Treg	Inverse variance weighted	3	-0.102572447916876	0.0542880316573373	0.0588366702190176	0.992883491073054	-0.208976989965257	0.00383209413150552	0.902512762214783	0.811413906090777	1.00383944599223
811	ebi-a-GCST90001941	finn-b-DM_RETINA_PROLIF	Proliferative diabetic retinopathy (DM_RETINA_PROLIF) || id:finn-b-DM_RETINA_PROLIF	CD25 on secreting CD4 regulatory T cell || id:ebi-a-GCST90001941	Treg	Simple mode	3	-0.113534234534528	0.0786184463597201	0.285534670074954	0.974948502854507	-0.267626389399579	0.0405579203305238	0.89267363562167	0.765193612149658	1.0413916257029
812	ebi-a-GCST90001941	finn-b-DM_RETINA_PROLIF	Proliferative diabetic retinopathy (DM_RETINA_PROLIF) || id:finn-b-DM_RETINA_PROLIF	CD25 on secreting CD4 regulatory T cell || id:ebi-a-GCST90001941	Treg	Weighted mode	3	-0.105590266747242	0.0604138272185761	0.222611918441706	0.998964016736356	-0.224001368095651	0.012820834601167	0.89979324777121	0.799314040830554	1.01290337386466
813	ebi-a-GCST90001939	finn-b-DM_RETINA_PROLIF	Proliferative diabetic retinopathy (DM_RETINA_PROLIF) || id:finn-b-DM_RETINA_PROLIF	CD25 on activated CD4 regulatory T cell || id:ebi-a-GCST90001939	Treg	Inverse variance weighted	2	-0.114023217393672	0.0794219506177982	0.151098038022746	0.992883491073054	-0.269690240604557	0.041643805817212	0.892237240218672	0.763615994934763	1.04252307195457
814	ebi-a-GCST90002071	finn-b-DM_RETINA_PROLIF	Proliferative diabetic retinopathy (DM_RETINA_PROLIF) || id:finn-b-DM_RETINA_PROLIF	SSC-A on myeloid Dendritic Cell || id:ebi-a-GCST90002071	cDC	MR Egger	7	-0.0753639563027174	0.185182468873472	0.700865464358209	0.977706449115568	-0.438321595294722	0.287593682689287	0.927405889678339	0.645118282489324	1.33321548552502
815	ebi-a-GCST90002071	finn-b-DM_RETINA_PROLIF	Proliferative diabetic retinopathy (DM_RETINA_PROLIF) || id:finn-b-DM_RETINA_PROLIF	SSC-A on myeloid Dendritic Cell || id:ebi-a-GCST90002071	cDC	Weighted median	7	-0.0174726300404467	0.0610920532332909	0.774874325156723	0.996834577754932	-0.137213054377697	0.102267794296803	0.982679131185081	0.871784468847115	1.10768006241691
816	ebi-a-GCST90002071	finn-b-DM_RETINA_PROLIF	Proliferative diabetic retinopathy (DM_RETINA_PROLIF) || id:finn-b-DM_RETINA_PROLIF	SSC-A on myeloid Dendritic Cell || id:ebi-a-GCST90002071	cDC	Inverse variance weighted	7	-0.0444362224523488	0.0702623160083658	0.527103835203183	0.992883491073054	-0.182150361828746	0.093277916924048	0.956536603707093	0.833476008016586	1.09776678084451
817	ebi-a-GCST90002071	finn-b-DM_RETINA_PROLIF	Proliferative diabetic retinopathy (DM_RETINA_PROLIF) || id:finn-b-DM_RETINA_PROLIF	SSC-A on myeloid Dendritic Cell || id:ebi-a-GCST90002071	cDC	Simple mode	7	-0.0445632240220589	0.0672061073647148	0.531910480208271	0.974948502854507	-0.1762871944569	0.0871607464127821	0.95641512977079	0.838377171482373	1.09107205154108
818	ebi-a-GCST90002071	finn-b-DM_RETINA_PROLIF	Proliferative diabetic retinopathy (DM_RETINA_PROLIF) || id:finn-b-DM_RETINA_PROLIF	SSC-A on myeloid Dendritic Cell || id:ebi-a-GCST90002071	cDC	Weighted mode	7	-0.0290783631289778	0.0614544511447838	0.652815716647012	0.998964016736356	-0.149529087372754	0.0913723611147984	0.971340344215458	0.861113390129252	1.09567691678675
819	ebi-a-GCST90001547	finn-b-DM_RETINA_PROLIF	Proliferative diabetic retinopathy (DM_RETINA_PROLIF) || id:finn-b-DM_RETINA_PROLIF	Terminally Differentiated CD4+ T cell %T cell || id:ebi-a-GCST90001547	Maturation stages of T cell	MR Egger	4	0.181095392088109	0.14940777625116	0.34923800622004	0.977706449115568	-0.111743849364165	0.473934633540382	1.19852950407233	0.894273296838414	1.60630198532185
820	ebi-a-GCST90001547	finn-b-DM_RETINA_PROLIF	Proliferative diabetic retinopathy (DM_RETINA_PROLIF) || id:finn-b-DM_RETINA_PROLIF	Terminally Differentiated CD4+ T cell %T cell || id:ebi-a-GCST90001547	Maturation stages of T cell	Weighted median	4	-0.199645696333658	0.0556088922634303	0.000330455078844643	0.0139892650044232	-0.308639125169981	-0.0906522674973346	0.819020883779695	0.734445765199018	0.913335252039343
821	ebi-a-GCST90001547	finn-b-DM_RETINA_PROLIF	Proliferative diabetic retinopathy (DM_RETINA_PROLIF) || id:finn-b-DM_RETINA_PROLIF	Terminally Differentiated CD4+ T cell %T cell || id:ebi-a-GCST90001547	Maturation stages of T cell	Inverse variance weighted	4	-0.40422746825231	0.251116577895565	0.107458918047688	0.992883491073054	-0.896415960927618	0.0879610244229981	0.667492270698746	0.408029435671132	1.09194556199047
822	ebi-a-GCST90001547	finn-b-DM_RETINA_PROLIF	Proliferative diabetic retinopathy (DM_RETINA_PROLIF) || id:finn-b-DM_RETINA_PROLIF	Terminally Differentiated CD4+ T cell %T cell || id:ebi-a-GCST90001547	Maturation stages of T cell	Simple mode	4	-0.698374134080291	0.285112217609626	0.0917226369588984	0.974948502854507	-1.25719408059516	-0.139554187565423	0.497393341615652	0.284451054512242	0.869745892515009
823	ebi-a-GCST90001547	finn-b-DM_RETINA_PROLIF	Proliferative diabetic retinopathy (DM_RETINA_PROLIF) || id:finn-b-DM_RETINA_PROLIF	Terminally Differentiated CD4+ T cell %T cell || id:ebi-a-GCST90001547	Maturation stages of T cell	Weighted mode	4	-0.0624698813896729	0.0478470041251808	0.28278316855158	0.998964016736356	-0.156250009475027	0.0313102466956815	0.93944135705554	0.855345319203002	1.03180556850267
824	ebi-a-GCST90001546	finn-b-DM_RETINA_PROLIF	Proliferative diabetic retinopathy (DM_RETINA_PROLIF) || id:finn-b-DM_RETINA_PROLIF	Terminally Differentiated CD4+ T cell %CD4+ T cell || id:ebi-a-GCST90001546	Maturation stages of T cell	MR Egger	4	0.203646380937166	0.329448810468129	0.59949428219973	0.977706449115568	-0.442073287580367	0.849366049454699	1.2258645877155	0.642702531616051	2.33816410157326
825	ebi-a-GCST90001546	finn-b-DM_RETINA_PROLIF	Proliferative diabetic retinopathy (DM_RETINA_PROLIF) || id:finn-b-DM_RETINA_PROLIF	Terminally Differentiated CD4+ T cell %CD4+ T cell || id:ebi-a-GCST90001546	Maturation stages of T cell	Weighted median	4	-0.655603413563585	0.134887399869496	0.00000117163307905965	0.0000637703147316753	-0.919982717307797	-0.391224109819374	0.519128718748455	0.398525928625956	0.67622858958909
826	ebi-a-GCST90001546	finn-b-DM_RETINA_PROLIF	Proliferative diabetic retinopathy (DM_RETINA_PROLIF) || id:finn-b-DM_RETINA_PROLIF	Terminally Differentiated CD4+ T cell %CD4+ T cell || id:ebi-a-GCST90001546	Maturation stages of T cell	Inverse variance weighted	4	-0.733878190805601	0.240324215105573	0.00226037572785729	0.129594875063818	-1.20491365241252	-0.262842729198679	0.480043674438621	0.29971787831166	0.76886280747293
827	ebi-a-GCST90001546	finn-b-DM_RETINA_PROLIF	Proliferative diabetic retinopathy (DM_RETINA_PROLIF) || id:finn-b-DM_RETINA_PROLIF	Terminally Differentiated CD4+ T cell %CD4+ T cell || id:ebi-a-GCST90001546	Maturation stages of T cell	Simple mode	4	-0.719874113197274	0.294869375429174	0.0923903730814099	0.974948502854507	-1.29781808903846	-0.141930137356093	0.486813535502256	0.273127082338564	0.86768187291819
828	ebi-a-GCST90001546	finn-b-DM_RETINA_PROLIF	Proliferative diabetic retinopathy (DM_RETINA_PROLIF) || id:finn-b-DM_RETINA_PROLIF	Terminally Differentiated CD4+ T cell %CD4+ T cell || id:ebi-a-GCST90001546	Maturation stages of T cell	Weighted mode	4	-0.0594830569952363	0.218806432133988	0.803370764521509	0.998964016736356	-0.488343663977853	0.369377549987381	0.942251498027607	0.613641950168023	1.44683375263403
829	ebi-a-GCST90001544	finn-b-DM_RETINA_PROLIF	Proliferative diabetic retinopathy (DM_RETINA_PROLIF) || id:finn-b-DM_RETINA_PROLIF	Effector Memory CD4+ T cell %T cell || id:ebi-a-GCST90001544	Maturation stages of T cell	MR Egger	5	0.405399392851564	0.109297680917343	0.0340619906784561	0.977706449115568	0.191175938253573	0.619622847449556	1.4999014303539	1.21067243693886	1.85822707458837
830	ebi-a-GCST90001544	finn-b-DM_RETINA_PROLIF	Proliferative diabetic retinopathy (DM_RETINA_PROLIF) || id:finn-b-DM_RETINA_PROLIF	Effector Memory CD4+ T cell %T cell || id:ebi-a-GCST90001544	Maturation stages of T cell	Weighted median	5	0.0550037725666132	0.0359807117623702	0.126338429101726	0.996834577754932	-0.0155184224876324	0.125525967620859	1.05654460055286	0.98460136777813	1.13374460922844
831	ebi-a-GCST90001544	finn-b-DM_RETINA_PROLIF	Proliferative diabetic retinopathy (DM_RETINA_PROLIF) || id:finn-b-DM_RETINA_PROLIF	Effector Memory CD4+ T cell %T cell || id:ebi-a-GCST90001544	Maturation stages of T cell	Inverse variance weighted	5	-0.158762573804991	0.237005657261121	0.502941757097727	0.992883491073054	-0.623293662036788	0.305768514426806	0.853198906693114	0.536175545088824	1.3576679896166
832	ebi-a-GCST90001544	finn-b-DM_RETINA_PROLIF	Proliferative diabetic retinopathy (DM_RETINA_PROLIF) || id:finn-b-DM_RETINA_PROLIF	Effector Memory CD4+ T cell %T cell || id:ebi-a-GCST90001544	Maturation stages of T cell	Simple mode	5	-1.0159033043153	0.22860628455074	0.0112998425976858	0.974948502854507	-1.46397162203475	-0.567834986595849	0.362075217961944	0.23131574922348	0.566751135200621
833	ebi-a-GCST90001544	finn-b-DM_RETINA_PROLIF	Proliferative diabetic retinopathy (DM_RETINA_PROLIF) || id:finn-b-DM_RETINA_PROLIF	Effector Memory CD4+ T cell %T cell || id:ebi-a-GCST90001544	Maturation stages of T cell	Weighted mode	5	0.0551555984199696	0.0326460284531545	0.166389626951403	0.998964016736356	-0.00883061734821319	0.119141814188152	1.05670502351632	0.991208258037784	1.12652966485077
834	ebi-a-GCST90001947	finn-b-DM_RETINA_PROLIF	Proliferative diabetic retinopathy (DM_RETINA_PROLIF) || id:finn-b-DM_RETINA_PROLIF	CD33 on CD33+ HLA DR+ CD14dim || id:ebi-a-GCST90001947	Myeloid cell	MR Egger	5	-0.0206244339457222	0.0233144941348051	0.441512398233699	0.977706449115568	-0.0663208424499401	0.0250719745584957	0.979586795040253	0.935830561949101	1.02538891978335
835	ebi-a-GCST90001947	finn-b-DM_RETINA_PROLIF	Proliferative diabetic retinopathy (DM_RETINA_PROLIF) || id:finn-b-DM_RETINA_PROLIF	CD33 on CD33+ HLA DR+ CD14dim || id:ebi-a-GCST90001947	Myeloid cell	Weighted median	5	-0.00907272044980049	0.0140650987966464	0.51889347252547	0.996834577754932	-0.0366403140912273	0.0184948731916264	0.990968312491147	0.964022818420329	1.01866696264587
836	ebi-a-GCST90001947	finn-b-DM_RETINA_PROLIF	Proliferative diabetic retinopathy (DM_RETINA_PROLIF) || id:finn-b-DM_RETINA_PROLIF	CD33 on CD33+ HLA DR+ CD14dim || id:ebi-a-GCST90001947	Myeloid cell	Inverse variance weighted	5	-0.00663144831690867	0.0130300649925432	0.61079820616985	0.992883491073054	-0.0321703757022933	0.018907479068476	0.99339049121274	0.968341586146148	1.01908735734391
837	ebi-a-GCST90001947	finn-b-DM_RETINA_PROLIF	Proliferative diabetic retinopathy (DM_RETINA_PROLIF) || id:finn-b-DM_RETINA_PROLIF	CD33 on CD33+ HLA DR+ CD14dim || id:ebi-a-GCST90001947	Myeloid cell	Simple mode	5	-0.0315971849745648	0.035249970110302	0.420723096592208	0.974948502854507	-0.100687126390757	0.0374927564416271	0.968896789668156	0.904215893923947	1.03820447675986
838	ebi-a-GCST90001947	finn-b-DM_RETINA_PROLIF	Proliferative diabetic retinopathy (DM_RETINA_PROLIF) || id:finn-b-DM_RETINA_PROLIF	CD33 on CD33+ HLA DR+ CD14dim || id:ebi-a-GCST90001947	Myeloid cell	Weighted mode	5	-0.00962103017938015	0.0141600592391996	0.534138656423038	0.998964016736356	-0.0373747462882114	0.0181326859294511	0.990425103860601	0.963315068952665	1.01829808125371
839	ebi-a-GCST90001946	finn-b-DM_RETINA_PROLIF	Proliferative diabetic retinopathy (DM_RETINA_PROLIF) || id:finn-b-DM_RETINA_PROLIF	CD33 on CD14+ monocyte || id:ebi-a-GCST90001946	Myeloid cell	MR Egger	4	-0.0280767806204608	0.0289830116872237	0.434874101971834	0.977706449115568	-0.0848834835274193	0.0287299222864977	0.972313709085285	0.918619312448002	1.02914660737518
840	ebi-a-GCST90001946	finn-b-DM_RETINA_PROLIF	Proliferative diabetic retinopathy (DM_RETINA_PROLIF) || id:finn-b-DM_RETINA_PROLIF	CD33 on CD14+ monocyte || id:ebi-a-GCST90001946	Myeloid cell	Weighted median	4	-0.00980576267982859	0.0148209197378918	0.508217132536618	0.996834577754932	-0.0388547653660965	0.0192432400064393	0.990242157053289	0.961890398802159	1.01942958452092
841	ebi-a-GCST90001946	finn-b-DM_RETINA_PROLIF	Proliferative diabetic retinopathy (DM_RETINA_PROLIF) || id:finn-b-DM_RETINA_PROLIF	CD33 on CD14+ monocyte || id:ebi-a-GCST90001946	Myeloid cell	Inverse variance weighted	4	-0.00675324998112598	0.0147674077984164	0.64744986258885	0.992883491073054	-0.0356973692660221	0.0221908693037701	0.993269501966188	0.964932267461086	1.02243891805178
842	ebi-a-GCST90001946	finn-b-DM_RETINA_PROLIF	Proliferative diabetic retinopathy (DM_RETINA_PROLIF) || id:finn-b-DM_RETINA_PROLIF	CD33 on CD14+ monocyte || id:ebi-a-GCST90001946	Myeloid cell	Simple mode	4	-0.00908858665039081	0.0257050499260211	0.747047451339222	0.974948502854507	-0.0594704845053921	0.0412933112046105	0.990952589713853	0.942263344549466	1.042157737262
843	ebi-a-GCST90001946	finn-b-DM_RETINA_PROLIF	Proliferative diabetic retinopathy (DM_RETINA_PROLIF) || id:finn-b-DM_RETINA_PROLIF	CD33 on CD14+ monocyte || id:ebi-a-GCST90001946	Myeloid cell	Weighted mode	4	-0.0101684984435043	0.0142314587850563	0.526492225452867	0.998964016736356	-0.0380621576622148	0.0177251607752061	0.989883025947012	0.962653102765128	1.01788318371741
844	ebi-a-GCST90001949	finn-b-DM_RETINA_PROLIF	Proliferative diabetic retinopathy (DM_RETINA_PROLIF) || id:finn-b-DM_RETINA_PROLIF	CD33 on CD33dim HLA DR+ CD11b- || id:ebi-a-GCST90001949	Myeloid cell	MR Egger	6	-0.00812685177241648	0.0264824412738644	0.77424895361251	0.977706449115568	-0.0600324366691907	0.0437787331243577	0.99190608181161	0.941733986375045	1.04475116048645
845	ebi-a-GCST90001949	finn-b-DM_RETINA_PROLIF	Proliferative diabetic retinopathy (DM_RETINA_PROLIF) || id:finn-b-DM_RETINA_PROLIF	CD33 on CD33dim HLA DR+ CD11b- || id:ebi-a-GCST90001949	Myeloid cell	Weighted median	6	-0.00998520495511512	0.0144596539281019	0.489844424827047	0.996834577754932	-0.0383261266541948	0.0183557167439646	0.990064481689255	0.962399025731669	1.01852521843254
846	ebi-a-GCST90001949	finn-b-DM_RETINA_PROLIF	Proliferative diabetic retinopathy (DM_RETINA_PROLIF) || id:finn-b-DM_RETINA_PROLIF	CD33 on CD33dim HLA DR+ CD11b- || id:ebi-a-GCST90001949	Myeloid cell	Inverse variance weighted	6	-0.010971040147936	0.0135342902660869	0.41758928541515	0.992883491073054	-0.0374982490694665	0.0155561687735944	0.989088922229477	0.963196104208814	1.0156777958323
847	ebi-a-GCST90001949	finn-b-DM_RETINA_PROLIF	Proliferative diabetic retinopathy (DM_RETINA_PROLIF) || id:finn-b-DM_RETINA_PROLIF	CD33 on CD33dim HLA DR+ CD11b- || id:ebi-a-GCST90001949	Myeloid cell	Simple mode	6	-0.0285922679961842	0.0332815841841715	0.429538062145664	0.974948502854507	-0.0938241729971605	0.036639637004792	0.97181262280593	0.91044282860217	1.03731914204315
848	ebi-a-GCST90001949	finn-b-DM_RETINA_PROLIF	Proliferative diabetic retinopathy (DM_RETINA_PROLIF) || id:finn-b-DM_RETINA_PROLIF	CD33 on CD33dim HLA DR+ CD11b- || id:ebi-a-GCST90001949	Myeloid cell	Weighted mode	6	-0.0100576830662096	0.0151034176910418	0.534947834765573	0.998964016736356	-0.0396603817406516	0.0195450156082323	0.98999272628614	0.961115796204519	1.01973726992092
849	ebi-a-GCST90001951	finn-b-DM_RETINA_PROLIF	Proliferative diabetic retinopathy (DM_RETINA_PROLIF) || id:finn-b-DM_RETINA_PROLIF	CD33 on CD66b++ myeloid cell || id:ebi-a-GCST90001951	Myeloid cell	MR Egger	4	-0.034127747991561	0.0330789354662971	0.410638036701518	0.977706449115568	-0.0989624615055032	0.0307069655223813	0.966448034955759	0.905776708879376	1.03118328735281
850	ebi-a-GCST90001951	finn-b-DM_RETINA_PROLIF	Proliferative diabetic retinopathy (DM_RETINA_PROLIF) || id:finn-b-DM_RETINA_PROLIF	CD33 on CD66b++ myeloid cell || id:ebi-a-GCST90001951	Myeloid cell	Weighted median	4	-0.0054178353213603	0.0171267862358482	0.751746767960732	0.996834577754932	-0.0389863363436227	0.0281506657009021	0.994596814679387	0.961763850267355	1.02855064005098
851	ebi-a-GCST90001951	finn-b-DM_RETINA_PROLIF	Proliferative diabetic retinopathy (DM_RETINA_PROLIF) || id:finn-b-DM_RETINA_PROLIF	CD33 on CD66b++ myeloid cell || id:ebi-a-GCST90001951	Myeloid cell	Inverse variance weighted	4	-0.0032629457717455	0.0187252388486437	0.861665932645568	0.992883491073054	-0.0399644139150871	0.0334385223715961	0.996742371850532	0.960823630495253	1.03400387366632
852	ebi-a-GCST90001951	finn-b-DM_RETINA_PROLIF	Proliferative diabetic retinopathy (DM_RETINA_PROLIF) || id:finn-b-DM_RETINA_PROLIF	CD33 on CD66b++ myeloid cell || id:ebi-a-GCST90001951	Myeloid cell	Simple mode	4	0.0467173808297968	0.0382912316183341	0.309604407825988	0.974948502854507	-0.0283334331421381	0.121768194801732	1.04782583156187	0.97206419434065	1.12949224925732
853	ebi-a-GCST90001951	finn-b-DM_RETINA_PROLIF	Proliferative diabetic retinopathy (DM_RETINA_PROLIF) || id:finn-b-DM_RETINA_PROLIF	CD33 on CD66b++ myeloid cell || id:ebi-a-GCST90001951	Myeloid cell	Weighted mode	4	-0.00981207195200576	0.0172662738748329	0.609599208512403	0.998964016736356	-0.0436539687466782	0.0240298248426667	0.990235909365708	0.95728515074863	1.02432086764377
854	ebi-a-GCST90001395	finn-b-DM_RETINA_PROLIF	Proliferative diabetic retinopathy (DM_RETINA_PROLIF) || id:finn-b-DM_RETINA_PROLIF	IgD+ CD38- B cell %B cell || id:ebi-a-GCST90001395	B cell	MR Egger	3	0.754403135987006	0.595877171099633	0.425599975847377	0.977706449115568	-0.413516119368274	1.92232239134229	2.12634200750523	0.661320874219801	6.83681781285891
855	ebi-a-GCST90001395	finn-b-DM_RETINA_PROLIF	Proliferative diabetic retinopathy (DM_RETINA_PROLIF) || id:finn-b-DM_RETINA_PROLIF	IgD+ CD38- B cell %B cell || id:ebi-a-GCST90001395	B cell	Weighted median	3	0.19479588674364	0.123700832357753	0.115317893306749	0.996834577754932	-0.0476577446775555	0.437249518164836	1.21506295072134	0.953460058019932	1.54844239336221
856	ebi-a-GCST90001395	finn-b-DM_RETINA_PROLIF	Proliferative diabetic retinopathy (DM_RETINA_PROLIF) || id:finn-b-DM_RETINA_PROLIF	IgD+ CD38- B cell %B cell || id:ebi-a-GCST90001395	B cell	Inverse variance weighted	3	0.204106187805655	0.110382645539985	0.0644464638077627	0.992883491073054	-0.0122437974527161	0.420456173064027	1.22642837828023	0.987830852856955	1.5226559918643
857	ebi-a-GCST90001395	finn-b-DM_RETINA_PROLIF	Proliferative diabetic retinopathy (DM_RETINA_PROLIF) || id:finn-b-DM_RETINA_PROLIF	IgD+ CD38- B cell %B cell || id:ebi-a-GCST90001395	B cell	Simple mode	3	0.321109846518434	0.195455737734054	0.242120222901273	0.974948502854507	-0.0619833994403125	0.70420309247718	1.37865701324946	0.939898489502557	2.02223450873708
858	ebi-a-GCST90001395	finn-b-DM_RETINA_PROLIF	Proliferative diabetic retinopathy (DM_RETINA_PROLIF) || id:finn-b-DM_RETINA_PROLIF	IgD+ CD38- B cell %B cell || id:ebi-a-GCST90001395	B cell	Weighted mode	3	0.175012839822261	0.12178144275909	0.287239035172343	0.998964016736356	-0.0636787879855544	0.413704467630077	1.19126151210024	0.938306346401716	1.51241009469183
859	ebi-a-GCST90001800	finn-b-DM_RETINA_PROLIF	Proliferative diabetic retinopathy (DM_RETINA_PROLIF) || id:finn-b-DM_RETINA_PROLIF	CD27 on IgD+ CD24+ B cell || id:ebi-a-GCST90001800	B cell	MR Egger	9	0.0283237171920983	0.0538408767835021	0.61509366778726	0.977706449115568	-0.0772044013035658	0.133851835687762	1.02872864767481	0.925700619853931	1.14322342218355
860	ebi-a-GCST90001800	finn-b-DM_RETINA_PROLIF	Proliferative diabetic retinopathy (DM_RETINA_PROLIF) || id:finn-b-DM_RETINA_PROLIF	CD27 on IgD+ CD24+ B cell || id:ebi-a-GCST90001800	B cell	Weighted median	9	0.00840964660591607	0.0331689543432385	0.799851189882554	0.996834577754932	-0.0566015039068313	0.0734207971186635	1.00844510701741	0.944970561423121	1.07618329647837
861	ebi-a-GCST90001800	finn-b-DM_RETINA_PROLIF	Proliferative diabetic retinopathy (DM_RETINA_PROLIF) || id:finn-b-DM_RETINA_PROLIF	CD27 on IgD+ CD24+ B cell || id:ebi-a-GCST90001800	B cell	Inverse variance weighted	9	0.00989982721604836	0.0284131326449888	0.727521519696992	0.992883491073054	-0.0457899127681297	0.0655895672002264	1.00994899261455	0.955242625390521	1.06778837184548
862	ebi-a-GCST90001800	finn-b-DM_RETINA_PROLIF	Proliferative diabetic retinopathy (DM_RETINA_PROLIF) || id:finn-b-DM_RETINA_PROLIF	CD27 on IgD+ CD24+ B cell || id:ebi-a-GCST90001800	B cell	Simple mode	9	0.0388034556590923	0.0601864524579629	0.537153045005467	0.974948502854507	-0.0791619911585151	0.1567689024767	1.03956614272744	0.923890250270486	1.16972526205229
863	ebi-a-GCST90001800	finn-b-DM_RETINA_PROLIF	Proliferative diabetic retinopathy (DM_RETINA_PROLIF) || id:finn-b-DM_RETINA_PROLIF	CD27 on IgD+ CD24+ B cell || id:ebi-a-GCST90001800	B cell	Weighted mode	9	0.00982186984269773	0.0349465708140415	0.785801194816288	0.998964016736356	-0.0586734089528236	0.0783171486382191	1.00987026271269	0.943014699028852	1.0814655896262
864	ebi-a-GCST90002054	finn-b-DM_RETINA_PROLIF	Proliferative diabetic retinopathy (DM_RETINA_PROLIF) || id:finn-b-DM_RETINA_PROLIF	CD8 on Central Memory CD8+ T cell || id:ebi-a-GCST90002054	Maturation stages of T cell	Inverse variance weighted	2	0.166950108313633	0.173930544227667	0.337122392121853	0.992883491073054	-0.173953758372595	0.507853974999862	1.18169530706597	0.840335755252895	1.66172127035282
865	ebi-a-GCST90001585	finn-b-DM_RETINA_PROLIF	Proliferative diabetic retinopathy (DM_RETINA_PROLIF) || id:finn-b-DM_RETINA_PROLIF	CD14+ CD16+ monocyte %monocyte || id:ebi-a-GCST90001585	Monocyte	MR Egger	4	0.0786716292193909	0.0742204564371998	0.400249117056587	0.977706449115568	-0.0668004653975208	0.224143723836303	1.08184901613153	0.935381823757712	1.25125084107678
866	ebi-a-GCST90001585	finn-b-DM_RETINA_PROLIF	Proliferative diabetic retinopathy (DM_RETINA_PROLIF) || id:finn-b-DM_RETINA_PROLIF	CD14+ CD16+ monocyte %monocyte || id:ebi-a-GCST90001585	Monocyte	Weighted median	4	0.0119885652545926	0.0378459426479576	0.751416003908734	0.996834577754932	-0.0621894823354043	0.0861666128445896	1.01206071614329	0.939704812458196	1.0899879191648
867	ebi-a-GCST90001585	finn-b-DM_RETINA_PROLIF	Proliferative diabetic retinopathy (DM_RETINA_PROLIF) || id:finn-b-DM_RETINA_PROLIF	CD14+ CD16+ monocyte %monocyte || id:ebi-a-GCST90001585	Monocyte	Inverse variance weighted	4	0.00580832654773501	0.0476755424626733	0.90303340169294	0.992883491073054	-0.0876357366791046	0.0992523897745747	1.00582522758278	0.916094515583938	1.10434498977114
868	ebi-a-GCST90001585	finn-b-DM_RETINA_PROLIF	Proliferative diabetic retinopathy (DM_RETINA_PROLIF) || id:finn-b-DM_RETINA_PROLIF	CD14+ CD16+ monocyte %monocyte || id:ebi-a-GCST90001585	Monocyte	Simple mode	4	-0.157885100915578	0.121058106321181	0.28320441162292	0.974948502854507	-0.395158989305092	0.0793887874739366	0.853947894163057	0.673572939841629	1.08262515135625
869	ebi-a-GCST90001585	finn-b-DM_RETINA_PROLIF	Proliferative diabetic retinopathy (DM_RETINA_PROLIF) || id:finn-b-DM_RETINA_PROLIF	CD14+ CD16+ monocyte %monocyte || id:ebi-a-GCST90001585	Monocyte	Weighted mode	4	0.0295927616290289	0.0361954298493903	0.473487113734162	0.998964016736356	-0.0413502808757761	0.100535804133834	1.03003497876303	0.95949297903662	1.10576323189007
870	ebi-a-GCST90001678	finn-b-DM_RETINA_PROLIF	Proliferative diabetic retinopathy (DM_RETINA_PROLIF) || id:finn-b-DM_RETINA_PROLIF	CD28- CD25++ CD8+ T cell Absolute Count || id:ebi-a-GCST90001678	Treg	Inverse variance weighted	2	-0.0408441311458705	0.190057025392276	0.829841689678184	0.992883491073054	-0.413355900914731	0.33166763862299	0.959978749074622	0.661426838516055	1.39328969586786
871	ebi-a-GCST90001642	finn-b-DM_RETINA_PROLIF	Proliferative diabetic retinopathy (DM_RETINA_PROLIF) || id:finn-b-DM_RETINA_PROLIF	B cell Absolute Count || id:ebi-a-GCST90001642	TBNK	Wald ratio	1	0.0572543916720885	0.132075471698113	0.664653355069268	0.941691762810136	-0.201613532856213	0.31612231620039	1.0589251578757	0.817410769312466	1.37179803848832
872	ebi-a-GCST90001903	finn-b-DM_RETINA_PROLIF	Proliferative diabetic retinopathy (DM_RETINA_PROLIF) || id:finn-b-DM_RETINA_PROLIF	CD86 on myeloid Dendritic Cell || id:ebi-a-GCST90001903	cDC	MR Egger	3	-0.0675798603054959	0.188493710844346	0.780843698907393	0.977706449115568	-0.437027533560414	0.301867812949422	0.934653075955316	0.645953645762045	1.35238244744661
873	ebi-a-GCST90001903	finn-b-DM_RETINA_PROLIF	Proliferative diabetic retinopathy (DM_RETINA_PROLIF) || id:finn-b-DM_RETINA_PROLIF	CD86 on myeloid Dendritic Cell || id:ebi-a-GCST90001903	cDC	Weighted median	3	-0.0473384716659283	0.0504216597498328	0.347806781629547	0.996834577754932	-0.146164924775601	0.0514879814437441	0.953764520684892	0.864015193921339	1.052836532641
874	ebi-a-GCST90001903	finn-b-DM_RETINA_PROLIF	Proliferative diabetic retinopathy (DM_RETINA_PROLIF) || id:finn-b-DM_RETINA_PROLIF	CD86 on myeloid Dendritic Cell || id:ebi-a-GCST90001903	cDC	Inverse variance weighted	3	-0.0276993451316727	0.0576403624705762	0.63083304198313	0.992883491073054	-0.140674455574002	0.0852757653106566	0.972680764050756	0.868772089578014	1.08901733849888
875	ebi-a-GCST90001903	finn-b-DM_RETINA_PROLIF	Proliferative diabetic retinopathy (DM_RETINA_PROLIF) || id:finn-b-DM_RETINA_PROLIF	CD86 on myeloid Dendritic Cell || id:ebi-a-GCST90001903	cDC	Simple mode	3	-0.0659138301977432	0.0953270160279202	0.560760985010915	0.974948502854507	-0.252754781612467	0.12092712121698	0.936211533978677	0.776658309372904	1.12854266255441
876	ebi-a-GCST90001903	finn-b-DM_RETINA_PROLIF	Proliferative diabetic retinopathy (DM_RETINA_PROLIF) || id:finn-b-DM_RETINA_PROLIF	CD86 on myeloid Dendritic Cell || id:ebi-a-GCST90001903	cDC	Weighted mode	3	-0.0487449726059201	0.0472874350757517	0.410967547652101	0.998964016736356	-0.141428345354394	0.0439384001425533	0.952423992937777	0.868117377999384	1.04491798610692
877	ebi-a-GCST90002008	finn-b-DM_RETINA_PROLIF	Proliferative diabetic retinopathy (DM_RETINA_PROLIF) || id:finn-b-DM_RETINA_PROLIF	CCR2 on monocyte(Monocyte) || id:ebi-a-GCST90002008	Monocyte	Inverse variance weighted	2	-0.04429178145228	0.0566713147042829	0.434475808870007	0.992883491073054	-0.155367558272674	0.0667839953681145	0.956674776789423	0.856100452843651	1.06906453034226
878	ebi-a-GCST90001486	finn-b-DM_RETINA_PROLIF	Proliferative diabetic retinopathy (DM_RETINA_PROLIF) || id:finn-b-DM_RETINA_PROLIF	Activated CD4 regulatory T cell Absolute Count || id:ebi-a-GCST90001486	Treg	Inverse variance weighted	2	0.0293211236429368	0.0436748833457522	0.501997724753807	0.992883491073054	-0.0562816477147374	0.114923895000611	1.02975522013405	0.945272864452709	1.1217880606435
879	ebi-a-GCST90001499	finn-b-DM_RETINA_PROLIF	Proliferative diabetic retinopathy (DM_RETINA_PROLIF) || id:finn-b-DM_RETINA_PROLIF	Activated & resting CD4 regulatory T cell %CD4 regulatory T cell || id:ebi-a-GCST90001499	Treg	MR Egger	9	-0.0290510247378825	0.0215294406417578	0.219232102156883	0.977706449115568	-0.0712487283957279	0.0131466789199629	0.971366899460662	0.931230239915917	1.01323347645263
880	ebi-a-GCST90001499	finn-b-DM_RETINA_PROLIF	Proliferative diabetic retinopathy (DM_RETINA_PROLIF) || id:finn-b-DM_RETINA_PROLIF	Activated & resting CD4 regulatory T cell %CD4 regulatory T cell || id:ebi-a-GCST90001499	Treg	Weighted median	9	-0.0215307704456246	0.0167145185331488	0.197694515268674	0.996834577754932	-0.0542912267705963	0.0112296858793471	0.978699361990316	0.947156229082457	1.01129297548743
881	ebi-a-GCST90001499	finn-b-DM_RETINA_PROLIF	Proliferative diabetic retinopathy (DM_RETINA_PROLIF) || id:finn-b-DM_RETINA_PROLIF	Activated & resting CD4 regulatory T cell %CD4 regulatory T cell || id:ebi-a-GCST90001499	Treg	Inverse variance weighted	9	-0.0190563798236777	0.0154942739008759	0.218735222503218	0.992883491073054	-0.0494251566693944	0.0113123970220391	0.981124045082767	0.951776389585818	1.01137662414432
882	ebi-a-GCST90001499	finn-b-DM_RETINA_PROLIF	Proliferative diabetic retinopathy (DM_RETINA_PROLIF) || id:finn-b-DM_RETINA_PROLIF	Activated & resting CD4 regulatory T cell %CD4 regulatory T cell || id:ebi-a-GCST90001499	Treg	Simple mode	9	-0.109832553914934	0.0397370475422433	0.0245234307733497	0.974948502854507	-0.187717167097731	-0.0319479407321367	0.895984151774838	0.828849099880604	0.968557003135212
883	ebi-a-GCST90001499	finn-b-DM_RETINA_PROLIF	Proliferative diabetic retinopathy (DM_RETINA_PROLIF) || id:finn-b-DM_RETINA_PROLIF	Activated & resting CD4 regulatory T cell %CD4 regulatory T cell || id:ebi-a-GCST90001499	Treg	Weighted mode	9	-0.0200077522814867	0.0158074163987229	0.241228912573415	0.998964016736356	-0.0509902884229836	0.0109747838600103	0.980191074560181	0.950287899281736	1.01103522771745
884	ebi-a-GCST90001510	finn-b-DM_RETINA_PROLIF	Proliferative diabetic retinopathy (DM_RETINA_PROLIF) || id:finn-b-DM_RETINA_PROLIF	CD25++ CD45RA- CD4 not regulatory T cell Absolute Count || id:ebi-a-GCST90001510	Treg	MR Egger	3	0.0324533324409987	0.193079920266483	0.893986376262079	0.99013996226183	-0.345983311281308	0.410889976163306	1.0329856850987	0.707524294681896	1.50815941394433
885	ebi-a-GCST90001510	finn-b-DM_RETINA_PROLIF	Proliferative diabetic retinopathy (DM_RETINA_PROLIF) || id:finn-b-DM_RETINA_PROLIF	CD25++ CD45RA- CD4 not regulatory T cell Absolute Count || id:ebi-a-GCST90001510	Treg	Weighted median	3	0.0363811714727243	0.0278638944595739	0.191663334245016	0.996834577754932	-0.0182320616680405	0.090994404613489	1.03705106544495	0.981933136874773	1.09526287682219
886	ebi-a-GCST90001510	finn-b-DM_RETINA_PROLIF	Proliferative diabetic retinopathy (DM_RETINA_PROLIF) || id:finn-b-DM_RETINA_PROLIF	CD25++ CD45RA- CD4 not regulatory T cell Absolute Count || id:ebi-a-GCST90001510	Treg	Inverse variance weighted	3	0.0353665442229957	0.0248644092180045	0.154917064737299	0.992883491073054	-0.013367697844293	0.0841007862902845	1.03599937879978	0.986721253031256	1.08773851741442
887	ebi-a-GCST90001510	finn-b-DM_RETINA_PROLIF	Proliferative diabetic retinopathy (DM_RETINA_PROLIF) || id:finn-b-DM_RETINA_PROLIF	CD25++ CD45RA- CD4 not regulatory T cell Absolute Count || id:ebi-a-GCST90001510	Treg	Simple mode	3	0.037714791820938	0.0355071874545174	0.399452556467179	0.974948502854507	-0.0318792955899162	0.107308879231792	1.03843502047814	0.968623492150488	1.11327806985287
888	ebi-a-GCST90001510	finn-b-DM_RETINA_PROLIF	Proliferative diabetic retinopathy (DM_RETINA_PROLIF) || id:finn-b-DM_RETINA_PROLIF	CD25++ CD45RA- CD4 not regulatory T cell Absolute Count || id:ebi-a-GCST90001510	Treg	Weighted mode	3	0.0374322054939263	0.0289951681767837	0.32580402463214	0.998964016736356	-0.0193983241325698	0.0942627351204224	1.03814161439809	0.980788612652108	1.09884841406428
889	ebi-a-GCST90001548	finn-b-DM_RETINA_PROLIF	Proliferative diabetic retinopathy (DM_RETINA_PROLIF) || id:finn-b-DM_RETINA_PROLIF	Central Memory CD8+ T cell Absolute Count || id:ebi-a-GCST90001548	Maturation stages of T cell	Wald ratio	1	0.0522022838499184	0.100081566068515	0.601950679528264	0.941691762810136	-0.143957585644372	0.248362153344209	1.05358884496684	0.865924474908953	1.28192410123905
890	ebi-a-GCST90001492	finn-b-DM_RETINA_PROLIF	Proliferative diabetic retinopathy (DM_RETINA_PROLIF) || id:finn-b-DM_RETINA_PROLIF	Secreting CD4 regulatory T cell Absolute Count || id:ebi-a-GCST90001492	Treg	MR Egger	5	-0.0128348513835555	0.0459571886428893	0.798178080401924	0.977706449115568	-0.102910941123619	0.0772412383565075	0.98724716406114	0.902207319473837	1.08030265539763
891	ebi-a-GCST90001492	finn-b-DM_RETINA_PROLIF	Proliferative diabetic retinopathy (DM_RETINA_PROLIF) || id:finn-b-DM_RETINA_PROLIF	Secreting CD4 regulatory T cell Absolute Count || id:ebi-a-GCST90001492	Treg	Weighted median	5	0.0317585706020957	0.0236096312803941	0.178575772372227	0.996834577754932	-0.0145163067074767	0.078033447911668	1.03226825531484	0.985588546897217	1.08115882057004
892	ebi-a-GCST90001492	finn-b-DM_RETINA_PROLIF	Proliferative diabetic retinopathy (DM_RETINA_PROLIF) || id:finn-b-DM_RETINA_PROLIF	Secreting CD4 regulatory T cell Absolute Count || id:ebi-a-GCST90001492	Treg	Inverse variance weighted	5	0.019850562842759	0.0179973099380428	0.270038506659272	0.992883491073054	-0.0154241646358048	0.0551252903213229	1.02004889542942	0.984694178561967	1.05667299728155
893	ebi-a-GCST90001492	finn-b-DM_RETINA_PROLIF	Proliferative diabetic retinopathy (DM_RETINA_PROLIF) || id:finn-b-DM_RETINA_PROLIF	Secreting CD4 regulatory T cell Absolute Count || id:ebi-a-GCST90001492	Treg	Simple mode	5	0.0321336794029837	0.0315761957733284	0.366387903501133	0.974948502854507	-0.0297556643127399	0.0940230231187073	1.03265554085485	0.97068267699502	1.09858503847977
894	ebi-a-GCST90001492	finn-b-DM_RETINA_PROLIF	Proliferative diabetic retinopathy (DM_RETINA_PROLIF) || id:finn-b-DM_RETINA_PROLIF	Secreting CD4 regulatory T cell Absolute Count || id:ebi-a-GCST90001492	Treg	Weighted mode	5	0.0314777964251426	0.025007910867271	0.276587934222446	0.998964016736356	-0.0175377088747086	0.0804933017249938	1.03197846173024	0.982615181653673	1.08382158688289
895	ebi-a-GCST90001493	finn-b-DM_RETINA_PROLIF	Proliferative diabetic retinopathy (DM_RETINA_PROLIF) || id:finn-b-DM_RETINA_PROLIF	Secreting CD4 regulatory T cell %CD4 regulatory T cell || id:ebi-a-GCST90001493	Treg	MR Egger	9	0.02979982216657	0.0219941934058734	0.217548356116716	0.977706449115568	-0.013308796908942	0.0729084412420819	1.03024828044184	0.98677937354765	1.07563204887168
896	ebi-a-GCST90001493	finn-b-DM_RETINA_PROLIF	Proliferative diabetic retinopathy (DM_RETINA_PROLIF) || id:finn-b-DM_RETINA_PROLIF	Secreting CD4 regulatory T cell %CD4 regulatory T cell || id:ebi-a-GCST90001493	Treg	Weighted median	9	0.0219916241625196	0.0172496500969799	0.202343710408878	0.996834577754932	-0.011817690027561	0.0558009383526002	1.02223522235849	0.988251864609901	1.05738717755195
897	ebi-a-GCST90001493	finn-b-DM_RETINA_PROLIF	Proliferative diabetic retinopathy (DM_RETINA_PROLIF) || id:finn-b-DM_RETINA_PROLIF	Secreting CD4 regulatory T cell %CD4 regulatory T cell || id:ebi-a-GCST90001493	Treg	Inverse variance weighted	9	0.019361163496502	0.015757887796869	0.219197474724678	0.992883491073054	-0.0115242965853611	0.0502466235783652	1.01954980630375	0.988541853764598	1.0515303965891
898	ebi-a-GCST90001493	finn-b-DM_RETINA_PROLIF	Proliferative diabetic retinopathy (DM_RETINA_PROLIF) || id:finn-b-DM_RETINA_PROLIF	Secreting CD4 regulatory T cell %CD4 regulatory T cell || id:ebi-a-GCST90001493	Treg	Simple mode	9	0.100893724089717	0.0384154795065884	0.0303481903491572	0.974948502854507	0.0255993842568035	0.17618806392263	1.10615907745353	1.02592986248085	1.19266233431789
899	ebi-a-GCST90001493	finn-b-DM_RETINA_PROLIF	Proliferative diabetic retinopathy (DM_RETINA_PROLIF) || id:finn-b-DM_RETINA_PROLIF	Secreting CD4 regulatory T cell %CD4 regulatory T cell || id:ebi-a-GCST90001493	Treg	Weighted mode	9	0.0195702579610652	0.016799802025387	0.277613403478396	0.998964016736356	-0.0133573540086934	0.0524978699308238	1.01976301081376	0.986731459566467	1.05390031719557
900	ebi-a-GCST90001424	finn-b-DM_RETINA_PROLIF	Proliferative diabetic retinopathy (DM_RETINA_PROLIF) || id:finn-b-DM_RETINA_PROLIF	IgD+ B cell %Lymphocyte || id:ebi-a-GCST90001424	B cell	Inverse variance weighted	2	-0.106159298305258	0.140639783240729	0.450350262541466	0.992883491073054	-0.381813273457087	0.16949467684657	0.89928138266505	0.682622505046181	1.18470604064431
901	ebi-a-GCST90001407	finn-b-DM_RETINA_PROLIF	Proliferative diabetic retinopathy (DM_RETINA_PROLIF) || id:finn-b-DM_RETINA_PROLIF	Memory B cell Absolute Count || id:ebi-a-GCST90001407	B cell	MR Egger	3	0.176946452641208	1.05312240263754	0.894024511664755	0.99013996226183	-1.88717345652836	2.24106636181078	1.19356717904596	0.151499423923004	9.40335331981031
902	ebi-a-GCST90001407	finn-b-DM_RETINA_PROLIF	Proliferative diabetic retinopathy (DM_RETINA_PROLIF) || id:finn-b-DM_RETINA_PROLIF	Memory B cell Absolute Count || id:ebi-a-GCST90001407	B cell	Weighted median	3	-0.102197468245375	0.139840717701576	0.464893146815499	0.996834577754932	-0.376285274940464	0.171890338449714	0.902851249612863	0.686406490538427	1.18754759776252
903	ebi-a-GCST90001407	finn-b-DM_RETINA_PROLIF	Proliferative diabetic retinopathy (DM_RETINA_PROLIF) || id:finn-b-DM_RETINA_PROLIF	Memory B cell Absolute Count || id:ebi-a-GCST90001407	B cell	Inverse variance weighted	3	-0.078098124140932	0.176226325433082	0.657643172503114	0.992883491073054	-0.423501721989772	0.267305473707908	0.924873669656586	0.654750048192577	1.30643946829073
904	ebi-a-GCST90001407	finn-b-DM_RETINA_PROLIF	Proliferative diabetic retinopathy (DM_RETINA_PROLIF) || id:finn-b-DM_RETINA_PROLIF	Memory B cell Absolute Count || id:ebi-a-GCST90001407	B cell	Simple mode	3	-0.165093717227514	0.210497410146284	0.515005214738018	0.974948502854507	-0.577668641114232	0.247481206659203	0.847814245564116	0.561205213369958	1.28079529173513
905	ebi-a-GCST90001407	finn-b-DM_RETINA_PROLIF	Proliferative diabetic retinopathy (DM_RETINA_PROLIF) || id:finn-b-DM_RETINA_PROLIF	Memory B cell Absolute Count || id:ebi-a-GCST90001407	B cell	Weighted mode	3	-0.102291799311728	0.144948509948979	0.55349289362389	0.998964016736356	-0.386390878811728	0.181807280188271	0.902766086708546	0.679504869708023	1.19938302673424
906	ebi-a-GCST90001641	finn-b-DM_RETINA_PROLIF	Proliferative diabetic retinopathy (DM_RETINA_PROLIF) || id:finn-b-DM_RETINA_PROLIF	CD3- lymphocyte %leukocyte || id:ebi-a-GCST90001641	TBNK	MR Egger	4	0.0931166137065058	0.11986305739142	0.518537692072821	0.977706449115568	-0.141814978780678	0.328048206193689	1.09758972181113	0.86778179968019	1.38825589320888
907	ebi-a-GCST90001641	finn-b-DM_RETINA_PROLIF	Proliferative diabetic retinopathy (DM_RETINA_PROLIF) || id:finn-b-DM_RETINA_PROLIF	CD3- lymphocyte %leukocyte || id:ebi-a-GCST90001641	TBNK	Weighted median	4	0.00676020860596619	0.0880457632573617	0.938798065375851	0.996834577754932	-0.165809487378463	0.179329904590395	1.00678311039403	0.847207622560811	1.19641538199443
908	ebi-a-GCST90001641	finn-b-DM_RETINA_PROLIF	Proliferative diabetic retinopathy (DM_RETINA_PROLIF) || id:finn-b-DM_RETINA_PROLIF	CD3- lymphocyte %leukocyte || id:ebi-a-GCST90001641	TBNK	Inverse variance weighted	4	-0.00822804752391798	0.0751011179931817	0.912758661990158	0.992883491073054	-0.155426238790554	0.138970143742718	0.991805710208917	0.856050217899642	1.14908979197098
909	ebi-a-GCST90001641	finn-b-DM_RETINA_PROLIF	Proliferative diabetic retinopathy (DM_RETINA_PROLIF) || id:finn-b-DM_RETINA_PROLIF	CD3- lymphocyte %leukocyte || id:ebi-a-GCST90001641	TBNK	Simple mode	4	-0.00554681030218962	0.104669736783092	0.961068531365524	0.974948502854507	-0.210699494397051	0.199605873792671	0.994468544846258	0.810017445091924	1.2209214661746
910	ebi-a-GCST90001641	finn-b-DM_RETINA_PROLIF	Proliferative diabetic retinopathy (DM_RETINA_PROLIF) || id:finn-b-DM_RETINA_PROLIF	CD3- lymphocyte %leukocyte || id:ebi-a-GCST90001641	TBNK	Weighted mode	4	0.0265825603512945	0.0865076868440898	0.778722285667411	0.998964016736356	-0.142972505863121	0.19613762656571	1.02693902820879	0.866777899878104	1.21669434327608
911	ebi-a-GCST90001436	finn-b-DM_RETINA_PROLIF	Proliferative diabetic retinopathy (DM_RETINA_PROLIF) || id:finn-b-DM_RETINA_PROLIF	Memory B cell %lymphocyte || id:ebi-a-GCST90001436	B cell	MR Egger	5	0.0103556031405353	0.14471497654333	0.947456657480471	0.990298655264086	-0.273285750884391	0.293996957165461	1.01040940796549	0.760875335761777	1.34177982084678
912	ebi-a-GCST90001436	finn-b-DM_RETINA_PROLIF	Proliferative diabetic retinopathy (DM_RETINA_PROLIF) || id:finn-b-DM_RETINA_PROLIF	Memory B cell %lymphocyte || id:ebi-a-GCST90001436	B cell	Weighted median	5	-0.0255626367780003	0.0676802478890458	0.705655584795602	0.996834577754932	-0.15821592264053	0.10709064908453	0.974761321145053	0.853665436371853	1.11303514552341
913	ebi-a-GCST90001436	finn-b-DM_RETINA_PROLIF	Proliferative diabetic retinopathy (DM_RETINA_PROLIF) || id:finn-b-DM_RETINA_PROLIF	Memory B cell %lymphocyte || id:ebi-a-GCST90001436	B cell	Inverse variance weighted	5	-0.0384718051199097	0.0608692683106256	0.52736081746205	0.992883491073054	-0.157775571008736	0.0808319607689164	0.962258835129819	0.854041432118861	1.08418869502402
914	ebi-a-GCST90001436	finn-b-DM_RETINA_PROLIF	Proliferative diabetic retinopathy (DM_RETINA_PROLIF) || id:finn-b-DM_RETINA_PROLIF	Memory B cell %lymphocyte || id:ebi-a-GCST90001436	B cell	Simple mode	5	-0.0320597052328037	0.0828768584804507	0.718576627652095	0.974948502854507	-0.194498347854487	0.13037893738888	0.968448758894433	0.823247538380126	1.13926000975311
915	ebi-a-GCST90001436	finn-b-DM_RETINA_PROLIF	Proliferative diabetic retinopathy (DM_RETINA_PROLIF) || id:finn-b-DM_RETINA_PROLIF	Memory B cell %lymphocyte || id:ebi-a-GCST90001436	B cell	Weighted mode	5	-0.0249305759840902	0.0702073248418331	0.740447789589645	0.998964016736356	-0.162536932674083	0.112675780705903	0.975377624309584	0.849984697437886	1.1192689855141
916	ebi-a-GCST90001427	finn-b-DM_RETINA_PROLIF	Proliferative diabetic retinopathy (DM_RETINA_PROLIF) || id:finn-b-DM_RETINA_PROLIF	IgD- CD38- B cell %lymphocyte || id:ebi-a-GCST90001427	B cell	MR Egger	4	-0.24312118181967	0.12875083624842	0.199589779277456	0.977706449115568	-0.495472820866573	0.0092304572272332	0.784176480080696	0.609282757578651	1.00927318927513
917	ebi-a-GCST90001427	finn-b-DM_RETINA_PROLIF	Proliferative diabetic retinopathy (DM_RETINA_PROLIF) || id:finn-b-DM_RETINA_PROLIF	IgD- CD38- B cell %lymphocyte || id:ebi-a-GCST90001427	B cell	Weighted median	4	-0.110095851703602	0.0877834569270698	0.209778261297601	0.996834577754932	-0.282151427280659	0.0619597238734549	0.895748272183644	0.754159475567563	1.06391949330895
918	ebi-a-GCST90001427	finn-b-DM_RETINA_PROLIF	Proliferative diabetic retinopathy (DM_RETINA_PROLIF) || id:finn-b-DM_RETINA_PROLIF	IgD- CD38- B cell %lymphocyte || id:ebi-a-GCST90001427	B cell	Inverse variance weighted	4	-0.150863694488423	0.0677988392145047	0.0260700739998779	0.992883491073054	-0.283749419348852	-0.0179779696279939	0.85996490862765	0.752955297097521	0.982182669969555
919	ebi-a-GCST90001427	finn-b-DM_RETINA_PROLIF	Proliferative diabetic retinopathy (DM_RETINA_PROLIF) || id:finn-b-DM_RETINA_PROLIF	IgD- CD38- B cell %lymphocyte || id:ebi-a-GCST90001427	B cell	Simple mode	4	-0.075130212648043	0.102106721241159	0.515160737361775	0.974948502854507	-0.275259386280714	0.124998960984628	0.927622690257252	0.75937512618726	1.13314727570878
920	ebi-a-GCST90001427	finn-b-DM_RETINA_PROLIF	Proliferative diabetic retinopathy (DM_RETINA_PROLIF) || id:finn-b-DM_RETINA_PROLIF	IgD- CD38- B cell %lymphocyte || id:ebi-a-GCST90001427	B cell	Weighted mode	4	-0.102459868065467	0.0881819394815399	0.329309500118482	0.998964016736356	-0.275296469449286	0.0703767333183508	0.902614372686985	0.759346966673572	1.07291230693932
921	ebi-a-GCST90001961	finn-b-DM_RETINA_PROLIF	Proliferative diabetic retinopathy (DM_RETINA_PROLIF) || id:finn-b-DM_RETINA_PROLIF	CD25 on CD39+ CD4+ T cell || id:ebi-a-GCST90001961	Treg	MR Egger	5	0.0447034939421974	0.0795818281820801	0.613532351749527	0.977706449115568	-0.11127688929468	0.200683877179074	1.04571775228829	0.894690984273332	1.22223833331576
922	ebi-a-GCST90001961	finn-b-DM_RETINA_PROLIF	Proliferative diabetic retinopathy (DM_RETINA_PROLIF) || id:finn-b-DM_RETINA_PROLIF	CD25 on CD39+ CD4+ T cell || id:ebi-a-GCST90001961	Treg	Weighted median	5	0.013445743987752	0.0223765705522611	0.547916632478539	0.996834577754932	-0.0304123342946798	0.0573038222701839	1.01353654450723	0.970045468059936	1.05897750247329
923	ebi-a-GCST90001961	finn-b-DM_RETINA_PROLIF	Proliferative diabetic retinopathy (DM_RETINA_PROLIF) || id:finn-b-DM_RETINA_PROLIF	CD25 on CD39+ CD4+ T cell || id:ebi-a-GCST90001961	Treg	Inverse variance weighted	5	0.011351924821781	0.0218318620908751	0.60308411796997	0.992883491073054	-0.0314385248763342	0.0541423745198962	1.0114166024271	0.969050527123657	1.05563488696668
924	ebi-a-GCST90001961	finn-b-DM_RETINA_PROLIF	Proliferative diabetic retinopathy (DM_RETINA_PROLIF) || id:finn-b-DM_RETINA_PROLIF	CD25 on CD39+ CD4+ T cell || id:ebi-a-GCST90001961	Treg	Simple mode	5	-0.0108142887252818	0.054105883062483	0.851330147697698	0.974948502854507	-0.116861819527748	0.0952332420771849	0.98924397547726	0.889708124958702	1.09991537175574
925	ebi-a-GCST90001961	finn-b-DM_RETINA_PROLIF	Proliferative diabetic retinopathy (DM_RETINA_PROLIF) || id:finn-b-DM_RETINA_PROLIF	CD25 on CD39+ CD4+ T cell || id:ebi-a-GCST90001961	Treg	Weighted mode	5	0.0138265535476174	0.0223870400389663	0.570255760756862	0.998964016736356	-0.0300520449287566	0.0577051520239914	1.01392258241144	0.97039502809414	1.05940258694747
926	ebi-a-GCST90001432	finn-b-DM_RETINA_PROLIF	Proliferative diabetic retinopathy (DM_RETINA_PROLIF) || id:finn-b-DM_RETINA_PROLIF	Unswitched memory B cell %lymphocyte || id:ebi-a-GCST90001432	B cell	MR Egger	6	0.00265764151750164	0.111085794543925	0.982058970705765	0.990785391434159	-0.215070515788592	0.220385798823595	1.00266117617731	0.806484568276848	1.24655755826956
927	ebi-a-GCST90001432	finn-b-DM_RETINA_PROLIF	Proliferative diabetic retinopathy (DM_RETINA_PROLIF) || id:finn-b-DM_RETINA_PROLIF	Unswitched memory B cell %lymphocyte || id:ebi-a-GCST90001432	B cell	Weighted median	6	-0.0200860901605357	0.0639187088706987	0.753335496206909	0.996834577754932	-0.145366759547105	0.105194579226034	0.980114291477888	0.864705096097356	1.11092675259433
928	ebi-a-GCST90001432	finn-b-DM_RETINA_PROLIF	Proliferative diabetic retinopathy (DM_RETINA_PROLIF) || id:finn-b-DM_RETINA_PROLIF	Unswitched memory B cell %lymphocyte || id:ebi-a-GCST90001432	B cell	Inverse variance weighted	6	-0.0208882163139725	0.0511896429697524	0.683232915555372	0.992883491073054	-0.121219916534687	0.0794434839067422	0.979328431392936	0.885839127499052	1.08268436870957
929	ebi-a-GCST90001432	finn-b-DM_RETINA_PROLIF	Proliferative diabetic retinopathy (DM_RETINA_PROLIF) || id:finn-b-DM_RETINA_PROLIF	Unswitched memory B cell %lymphocyte || id:ebi-a-GCST90001432	B cell	Simple mode	6	-0.0216284273636714	0.0663890146262074	0.757780827876619	0.974948502854507	-0.151750896031038	0.108494041303695	0.978603789893643	0.85920228478467	1.11459826696598
930	ebi-a-GCST90001432	finn-b-DM_RETINA_PROLIF	Proliferative diabetic retinopathy (DM_RETINA_PROLIF) || id:finn-b-DM_RETINA_PROLIF	Unswitched memory B cell %lymphocyte || id:ebi-a-GCST90001432	B cell	Weighted mode	6	-0.019844039993433	0.0621128688701804	0.762276924752029	0.998964016736356	-0.141585262978987	0.101897182992121	0.980351557019844	0.86798116576989	1.10726961972586
931	ebi-a-GCST90001411	finn-b-DM_RETINA_PROLIF	Proliferative diabetic retinopathy (DM_RETINA_PROLIF) || id:finn-b-DM_RETINA_PROLIF	IgD+ CD24+ B cell %B cell || id:ebi-a-GCST90001411	B cell	MR Egger	5	0.126566310080023	0.176314531674152	0.524704075434278	0.977706449115568	-0.219010172001315	0.472142792161361	1.13492470562903	0.803313546805613	1.60342632409114
932	ebi-a-GCST90001411	finn-b-DM_RETINA_PROLIF	Proliferative diabetic retinopathy (DM_RETINA_PROLIF) || id:finn-b-DM_RETINA_PROLIF	IgD+ CD24+ B cell %B cell || id:ebi-a-GCST90001411	B cell	Weighted median	5	-0.0170006395785819	0.0656692694942717	0.795725725696944	0.996834577754932	-0.145712407787354	0.111711128630191	0.983143055837467	0.864406263950934	1.11818980096643
933	ebi-a-GCST90001411	finn-b-DM_RETINA_PROLIF	Proliferative diabetic retinopathy (DM_RETINA_PROLIF) || id:finn-b-DM_RETINA_PROLIF	IgD+ CD24+ B cell %B cell || id:ebi-a-GCST90001411	B cell	Inverse variance weighted	5	-0.0138020041374966	0.0614129094901874	0.822180698011789	0.992883491073054	-0.134171306738264	0.106567298463271	0.986292806826603	0.874440254264175	1.11245279028979
934	ebi-a-GCST90001411	finn-b-DM_RETINA_PROLIF	Proliferative diabetic retinopathy (DM_RETINA_PROLIF) || id:finn-b-DM_RETINA_PROLIF	IgD+ CD24+ B cell %B cell || id:ebi-a-GCST90001411	B cell	Simple mode	5	-0.00750983903091884	0.0805001819244338	0.930159283606769	0.974948502854507	-0.165290195602809	0.150270517540971	0.992518289352961	0.84764768476193	1.16214858178584
935	ebi-a-GCST90001411	finn-b-DM_RETINA_PROLIF	Proliferative diabetic retinopathy (DM_RETINA_PROLIF) || id:finn-b-DM_RETINA_PROLIF	IgD+ CD24+ B cell %B cell || id:ebi-a-GCST90001411	B cell	Weighted mode	5	-0.0154819870422417	0.0641727561428293	0.821219931747901	0.998964016736356	-0.141260589082187	0.110296614997704	0.984637242821055	0.86826302235059	1.11660922438636
936	ebi-a-GCST90001418	finn-b-DM_RETINA_PROLIF	Proliferative diabetic retinopathy (DM_RETINA_PROLIF) || id:finn-b-DM_RETINA_PROLIF	CD24+ CD27+ B cell Absolute Count || id:ebi-a-GCST90001418	B cell	MR Egger	5	0.0224616283630659	0.132554487912822	0.876222976111783	0.981885158525263	-0.237345167946065	0.282268424672197	1.02271579013254	0.788719000510424	1.32613463947176
937	ebi-a-GCST90001418	finn-b-DM_RETINA_PROLIF	Proliferative diabetic retinopathy (DM_RETINA_PROLIF) || id:finn-b-DM_RETINA_PROLIF	CD24+ CD27+ B cell Absolute Count || id:ebi-a-GCST90001418	B cell	Weighted median	5	-0.023787562313879	0.0687511658491441	0.729346443011247	0.996834577754932	-0.158539847378201	0.110964722750443	0.976493131666418	0.853388957800859	1.11735548893076
938	ebi-a-GCST90001418	finn-b-DM_RETINA_PROLIF	Proliferative diabetic retinopathy (DM_RETINA_PROLIF) || id:finn-b-DM_RETINA_PROLIF	CD24+ CD27+ B cell Absolute Count || id:ebi-a-GCST90001418	B cell	Inverse variance weighted	5	-0.0341900333445234	0.0639870105900875	0.593114818475365	0.992883491073054	-0.159604574101095	0.0912245074120481	0.966387841273394	0.852480815320043	1.09551492887314
939	ebi-a-GCST90001418	finn-b-DM_RETINA_PROLIF	Proliferative diabetic retinopathy (DM_RETINA_PROLIF) || id:finn-b-DM_RETINA_PROLIF	CD24+ CD27+ B cell Absolute Count || id:ebi-a-GCST90001418	B cell	Simple mode	5	-0.0338712102596014	0.0834015034398191	0.705440544983312	0.974948502854507	-0.197338157001647	0.129595736482444	0.966695997147173	0.820912988896664	1.13836808960273
940	ebi-a-GCST90001418	finn-b-DM_RETINA_PROLIF	Proliferative diabetic retinopathy (DM_RETINA_PROLIF) || id:finn-b-DM_RETINA_PROLIF	CD24+ CD27+ B cell Absolute Count || id:ebi-a-GCST90001418	B cell	Weighted mode	5	-0.025262751594031	0.069245445644351	0.733709550017201	0.998964016736356	-0.160983825056959	0.110458321868897	0.975053681458242	0.851305840819275	1.11678980237034
941	ebi-a-GCST90001430	finn-b-DM_RETINA_PROLIF	Proliferative diabetic retinopathy (DM_RETINA_PROLIF) || id:finn-b-DM_RETINA_PROLIF	IgD+ CD38dim B cell %lymphocyte || id:ebi-a-GCST90001430	B cell	MR Egger	3	-0.21560422547099	0.571320612885878	0.770272911966115	0.977706449115568	-1.33539262672731	0.904184175785331	0.806054254495584	0.263054872803853	2.46991608353478
942	ebi-a-GCST90001430	finn-b-DM_RETINA_PROLIF	Proliferative diabetic retinopathy (DM_RETINA_PROLIF) || id:finn-b-DM_RETINA_PROLIF	IgD+ CD38dim B cell %lymphocyte || id:ebi-a-GCST90001430	B cell	Weighted median	3	-0.0841711163681317	0.121183913316708	0.487322719730608	0.996834577754932	-0.32169158646888	0.153349353732616	0.919273939817914	0.724921731527572	1.16573216069493
943	ebi-a-GCST90001430	finn-b-DM_RETINA_PROLIF	Proliferative diabetic retinopathy (DM_RETINA_PROLIF) || id:finn-b-DM_RETINA_PROLIF	IgD+ CD38dim B cell %lymphocyte || id:ebi-a-GCST90001430	B cell	Inverse variance weighted	3	-0.124522710362084	0.104408877687911	0.233008492608001	0.992883491073054	-0.329164110630388	0.0801186899062215	0.882918209746466	0.719524925368233	1.08341565054603
944	ebi-a-GCST90001430	finn-b-DM_RETINA_PROLIF	Proliferative diabetic retinopathy (DM_RETINA_PROLIF) || id:finn-b-DM_RETINA_PROLIF	IgD+ CD38dim B cell %lymphocyte || id:ebi-a-GCST90001430	B cell	Simple mode	3	-0.082127984234337	0.139309642517327	0.615228973469479	0.974948502854507	-0.355174883568298	0.190918915099624	0.921154057954978	0.701050830216639	1.21036130607635
945	ebi-a-GCST90001430	finn-b-DM_RETINA_PROLIF	Proliferative diabetic retinopathy (DM_RETINA_PROLIF) || id:finn-b-DM_RETINA_PROLIF	IgD+ CD38dim B cell %lymphocyte || id:ebi-a-GCST90001430	B cell	Weighted mode	3	-0.0765376256558666	0.123134337546946	0.597627889701015	0.998964016736356	-0.31788092724788	0.164805675936147	0.926318060308564	0.72768943123936	1.17916395651427
946	ebi-a-GCST90001439	finn-b-DM_RETINA_PROLIF	Proliferative diabetic retinopathy (DM_RETINA_PROLIF) || id:finn-b-DM_RETINA_PROLIF	IgD+ CD24+ B cell %lymphocyte || id:ebi-a-GCST90001439	B cell	MR Egger	5	-0.013785246309682	0.1413142339909	0.928441477333091	0.990298655264086	-0.290761144931845	0.263190652312482	0.986309335090123	0.747694247251545	1.30107474821676
947	ebi-a-GCST90001439	finn-b-DM_RETINA_PROLIF	Proliferative diabetic retinopathy (DM_RETINA_PROLIF) || id:finn-b-DM_RETINA_PROLIF	IgD+ CD24+ B cell %lymphocyte || id:ebi-a-GCST90001439	B cell	Weighted median	5	-0.0177644099310771	0.0644432436542766	0.782809395190071	0.996834577754932	-0.144073167493459	0.108544347631305	0.982392447002033	0.865824395540763	1.11465433972195
948	ebi-a-GCST90001439	finn-b-DM_RETINA_PROLIF	Proliferative diabetic retinopathy (DM_RETINA_PROLIF) || id:finn-b-DM_RETINA_PROLIF	IgD+ CD24+ B cell %lymphocyte || id:ebi-a-GCST90001439	B cell	Inverse variance weighted	5	-0.0286779715580791	0.0580826188750657	0.621486658547228	0.992883491073054	-0.142519904553208	0.0851639614370497	0.97172933857159	0.867170293483224	1.08889558894818
949	ebi-a-GCST90001439	finn-b-DM_RETINA_PROLIF	Proliferative diabetic retinopathy (DM_RETINA_PROLIF) || id:finn-b-DM_RETINA_PROLIF	IgD+ CD24+ B cell %lymphocyte || id:ebi-a-GCST90001439	B cell	Simple mode	5	-0.0183106162825311	0.0733390146429695	0.815139479304944	0.974948502854507	-0.162055084982751	0.125433852417689	0.981856004525341	0.850394359291397	1.1336401789233
950	ebi-a-GCST90001439	finn-b-DM_RETINA_PROLIF	Proliferative diabetic retinopathy (DM_RETINA_PROLIF) || id:finn-b-DM_RETINA_PROLIF	IgD+ CD24+ B cell %lymphocyte || id:ebi-a-GCST90001439	B cell	Weighted mode	5	-0.0183106162825311	0.0662663073712207	0.795992751976199	0.998964016736356	-0.148192578730124	0.111571346165062	0.981856004525341	0.862265045044389	1.1180335085633
951	ebi-a-GCST90001431	finn-b-DM_RETINA_PROLIF	Proliferative diabetic retinopathy (DM_RETINA_PROLIF) || id:finn-b-DM_RETINA_PROLIF	IgD+ CD38- B cell %lymphocyte || id:ebi-a-GCST90001431	B cell	Inverse variance weighted	2	-0.0439444231070325	0.404183145934813	0.913421376505951	0.992883491073054	-0.836143389139266	0.748254542925201	0.957007143478659	0.43337867756551	2.11330810692859
952	ebi-a-GCST90001396	finn-b-DM_RETINA_PROLIF	Proliferative diabetic retinopathy (DM_RETINA_PROLIF) || id:finn-b-DM_RETINA_PROLIF	IgD+ CD38- B cell Absolute Count || id:ebi-a-GCST90001396	B cell	Inverse variance weighted	2	-0.0183906494718057	0.475139558346431	0.969124961303183	0.992883491073054	-0.949664183830811	0.912882884887199	0.981777426602353	0.386870919152783	2.49149488283269
953	ebi-a-GCST90001398	finn-b-DM_RETINA_PROLIF	Proliferative diabetic retinopathy (DM_RETINA_PROLIF) || id:finn-b-DM_RETINA_PROLIF	Unswitched memory B cell Absolute Count || id:ebi-a-GCST90001398	B cell	MR Egger	6	0.00262191867969297	0.114329801764129	0.982802177970407	0.990785391434159	-0.221464492778	0.226708330137386	1.00262535891449	0.801344375155415	1.25446392525491
954	ebi-a-GCST90001398	finn-b-DM_RETINA_PROLIF	Proliferative diabetic retinopathy (DM_RETINA_PROLIF) || id:finn-b-DM_RETINA_PROLIF	Unswitched memory B cell Absolute Count || id:ebi-a-GCST90001398	B cell	Weighted median	6	-0.0183687746799462	0.0690921498594818	0.790347748653834	0.996834577754932	-0.153789388404531	0.117051839044638	0.981798903014108	0.857452591454001	1.12417770447827
955	ebi-a-GCST90001398	finn-b-DM_RETINA_PROLIF	Proliferative diabetic retinopathy (DM_RETINA_PROLIF) || id:finn-b-DM_RETINA_PROLIF	Unswitched memory B cell Absolute Count || id:ebi-a-GCST90001398	B cell	Inverse variance weighted	6	-0.0181380459091882	0.0556661208695028	0.744548171312115	0.992883491073054	-0.127243642813414	0.0909675509950373	0.98202545840355	0.880519114306151	1.0952334654457
956	ebi-a-GCST90001398	finn-b-DM_RETINA_PROLIF	Proliferative diabetic retinopathy (DM_RETINA_PROLIF) || id:finn-b-DM_RETINA_PROLIF	Unswitched memory B cell Absolute Count || id:ebi-a-GCST90001398	B cell	Simple mode	6	-0.0183043306800215	0.0745866811475211	0.815893580889728	0.974948502854507	-0.164494225729163	0.12788556436912	0.981862176101303	0.848322655374966	1.13642294797876
957	ebi-a-GCST90001398	finn-b-DM_RETINA_PROLIF	Proliferative diabetic retinopathy (DM_RETINA_PROLIF) || id:finn-b-DM_RETINA_PROLIF	Unswitched memory B cell Absolute Count || id:ebi-a-GCST90001398	B cell	Weighted mode	6	-0.0183043306800215	0.0667939444155377	0.795013446454514	0.998964016736356	-0.149220461734475	0.112611800374432	0.981862176101303	0.861379192813563	1.1191973766042
958	ebi-a-GCST90001732	finn-b-DM_RETINA_PROLIF	Proliferative diabetic retinopathy (DM_RETINA_PROLIF) || id:finn-b-DM_RETINA_PROLIF	CD19 on IgD- CD27- B cell || id:ebi-a-GCST90001732	B cell	MR Egger	3	-0.0249496312363022	0.0756477207657869	0.797186139403443	0.977706449115568	-0.173219163937245	0.12331990146464	0.975359038420031	0.840953288012824	1.13124625040189
959	ebi-a-GCST90001732	finn-b-DM_RETINA_PROLIF	Proliferative diabetic retinopathy (DM_RETINA_PROLIF) || id:finn-b-DM_RETINA_PROLIF	CD19 on IgD- CD27- B cell || id:ebi-a-GCST90001732	B cell	Weighted median	3	-0.0269909250419541	0.0472987105998866	0.568238124584096	0.996834577754932	-0.119696397817732	0.0657145477338237	0.973370074776848	0.887189748577008	1.0679218329458
960	ebi-a-GCST90001732	finn-b-DM_RETINA_PROLIF	Proliferative diabetic retinopathy (DM_RETINA_PROLIF) || id:finn-b-DM_RETINA_PROLIF	CD19 on IgD- CD27- B cell || id:ebi-a-GCST90001732	B cell	Inverse variance weighted	3	-0.0142145801938878	0.0434897863366023	0.743782322092617	0.992883491073054	-0.0994545614136283	0.0710254010258527	0.985885969961261	0.905331085898661	1.07360849627918
961	ebi-a-GCST90001732	finn-b-DM_RETINA_PROLIF	Proliferative diabetic retinopathy (DM_RETINA_PROLIF) || id:finn-b-DM_RETINA_PROLIF	CD19 on IgD- CD27- B cell || id:ebi-a-GCST90001732	B cell	Simple mode	3	-0.0232605635592538	0.0773058293072289	0.791896550484476	0.974948502854507	-0.174779989001422	0.128258861882915	0.97700787795412	0.839641730864991	1.13684725103057
962	ebi-a-GCST90001732	finn-b-DM_RETINA_PROLIF	Proliferative diabetic retinopathy (DM_RETINA_PROLIF) || id:finn-b-DM_RETINA_PROLIF	CD19 on IgD- CD27- B cell || id:ebi-a-GCST90001732	B cell	Weighted mode	3	-0.0274833067170977	0.043669062836119	0.593422022263278	0.998964016736356	-0.113074669875891	0.0581080564416956	0.972890923161313	0.893083971156932	1.05982951092888
963	ebi-a-GCST90002083	finn-b-DM_RETINA_PROLIF	Proliferative diabetic retinopathy (DM_RETINA_PROLIF) || id:finn-b-DM_RETINA_PROLIF	SSC-A on HLA DR+ T cell || id:ebi-a-GCST90002083	TBNK	Wald ratio	1	0.0377444292860391	0.0868576625738972	0.663885483545848	0.941691762810136	-0.132496589358799	0.207985447930878	1.03846579751589	0.875905921501932	1.23119525298008
964	ebi-a-GCST90001728	finn-b-DM_RETINA_PROLIF	Proliferative diabetic retinopathy (DM_RETINA_PROLIF) || id:finn-b-DM_RETINA_PROLIF	CD19 on IgD+ CD38- unswitched memory B cell || id:ebi-a-GCST90001728	B cell	MR Egger	3	1.90005309175194	1.12182940757879	0.33953837124781	0.977706449115568	-0.298732547102481	4.09883873060636	6.68624941755153	0.741757768172374	60.2702569382721
965	ebi-a-GCST90001728	finn-b-DM_RETINA_PROLIF	Proliferative diabetic retinopathy (DM_RETINA_PROLIF) || id:finn-b-DM_RETINA_PROLIF	CD19 on IgD+ CD38- unswitched memory B cell || id:ebi-a-GCST90001728	B cell	Weighted median	3	0.0222671025325264	0.0680361872079862	0.743453681533296	0.996834577754932	-0.111083824395127	0.155618029460179	1.02251686484274	0.894863734373796	1.16837983117001
966	ebi-a-GCST90001728	finn-b-DM_RETINA_PROLIF	Proliferative diabetic retinopathy (DM_RETINA_PROLIF) || id:finn-b-DM_RETINA_PROLIF	CD19 on IgD+ CD38- unswitched memory B cell || id:ebi-a-GCST90001728	B cell	Inverse variance weighted	3	0.0294988087075599	0.0687456459037264	0.667849901301827	0.992883491073054	-0.105242657263744	0.164240274678864	1.02993820851356	0.90010607880569	1.17849744417193
967	ebi-a-GCST90001728	finn-b-DM_RETINA_PROLIF	Proliferative diabetic retinopathy (DM_RETINA_PROLIF) || id:finn-b-DM_RETINA_PROLIF	CD19 on IgD+ CD38- unswitched memory B cell || id:ebi-a-GCST90001728	B cell	Simple mode	3	0.0102709111468617	0.0985307549171644	0.926490141986395	0.974948502854507	-0.182849368490781	0.203391190784504	1.0103238380019	0.832893606309387	1.22555179905621
968	ebi-a-GCST90001728	finn-b-DM_RETINA_PROLIF	Proliferative diabetic retinopathy (DM_RETINA_PROLIF) || id:finn-b-DM_RETINA_PROLIF	CD19 on IgD+ CD38- unswitched memory B cell || id:ebi-a-GCST90001728	B cell	Weighted mode	3	0.0247393683114293	0.0720082951627621	0.763930721035031	0.998964016736356	-0.116396890207584	0.165875626830443	1.02504792573448	0.890121872526618	1.1804262792353
969	ebi-a-GCST90001727	finn-b-DM_RETINA_PROLIF	Proliferative diabetic retinopathy (DM_RETINA_PROLIF) || id:finn-b-DM_RETINA_PROLIF	CD19 on IgD+ CD38- naive B cell || id:ebi-a-GCST90001727	B cell	Inverse variance weighted	2	0.0411958416670563	0.0891569734669247	0.644038531115376	0.992883491073054	-0.133551826328116	0.215943509662229	1.04205616357954	0.874982120692027	1.24103227068831
970	ebi-a-GCST90001742	finn-b-DM_RETINA_PROLIF	Proliferative diabetic retinopathy (DM_RETINA_PROLIF) || id:finn-b-DM_RETINA_PROLIF	CD19 on transitional B cell || id:ebi-a-GCST90001742	B cell	MR Egger	4	-0.0632333817381908	0.106987961971066	0.614396967671896	0.977706449115568	-0.272929787201481	0.146463023725099	0.938724366997925	0.761146227959562	1.15773212140581
971	ebi-a-GCST90001742	finn-b-DM_RETINA_PROLIF	Proliferative diabetic retinopathy (DM_RETINA_PROLIF) || id:finn-b-DM_RETINA_PROLIF	CD19 on transitional B cell || id:ebi-a-GCST90001742	B cell	Weighted median	4	-0.0149756334792471	0.0371842146160287	0.687138260215175	0.996834577754932	-0.0878566941266632	0.0579054271681691	0.985135943646029	0.915892120039276	1.05961478020112
972	ebi-a-GCST90001742	finn-b-DM_RETINA_PROLIF	Proliferative diabetic retinopathy (DM_RETINA_PROLIF) || id:finn-b-DM_RETINA_PROLIF	CD19 on transitional B cell || id:ebi-a-GCST90001742	B cell	Inverse variance weighted	4	-0.0115488246803564	0.0356068208713835	0.745678334849308	0.992883491073054	-0.0813381935882682	0.0582405442275553	0.988517607013466	0.921881864182983	1.05996993469618
973	ebi-a-GCST90001742	finn-b-DM_RETINA_PROLIF	Proliferative diabetic retinopathy (DM_RETINA_PROLIF) || id:finn-b-DM_RETINA_PROLIF	CD19 on transitional B cell || id:ebi-a-GCST90001742	B cell	Simple mode	4	-0.0241914772927183	0.0559532610496358	0.694679470003474	0.974948502854507	-0.133859868950005	0.0854769143645679	0.976098791109195	0.87471263041484	1.08923641533903
974	ebi-a-GCST90001742	finn-b-DM_RETINA_PROLIF	Proliferative diabetic retinopathy (DM_RETINA_PROLIF) || id:finn-b-DM_RETINA_PROLIF	CD19 on transitional B cell || id:ebi-a-GCST90001742	B cell	Weighted mode	4	-0.0183523790647188	0.0356274003652174	0.642021798730322	0.998964016736356	-0.088182083780545	0.0514773256511074	0.981815000343115	0.915594146700694	1.052825313893
975	ebi-a-GCST90001737	finn-b-DM_RETINA_PROLIF	Proliferative diabetic retinopathy (DM_RETINA_PROLIF) || id:finn-b-DM_RETINA_PROLIF	CD19 on naive-mature B cell || id:ebi-a-GCST90001737	B cell	MR Egger	4	-0.140917504154301	0.0983083552931421	0.28813933529672	0.977706449115568	-0.33360188052886	0.0517668722202576	0.868560961413278	0.716338913934773	1.05313019998778
976	ebi-a-GCST90001737	finn-b-DM_RETINA_PROLIF	Proliferative diabetic retinopathy (DM_RETINA_PROLIF) || id:finn-b-DM_RETINA_PROLIF	CD19 on naive-mature B cell || id:ebi-a-GCST90001737	B cell	Weighted median	4	-0.0298842395375358	0.0479150598256905	0.532829877327862	0.996834577754932	-0.123797756795889	0.0640292777208177	0.970557879274739	0.883558516519576	1.06612361197405
977	ebi-a-GCST90001737	finn-b-DM_RETINA_PROLIF	Proliferative diabetic retinopathy (DM_RETINA_PROLIF) || id:finn-b-DM_RETINA_PROLIF	CD19 on naive-mature B cell || id:ebi-a-GCST90001737	B cell	Inverse variance weighted	4	-0.00241037305704327	0.0420293567987814	0.954266591675822	0.992883491073054	-0.0847879123826549	0.0799671662685683	0.997592529559496	0.918707110142692	1.08325149990223
978	ebi-a-GCST90001737	finn-b-DM_RETINA_PROLIF	Proliferative diabetic retinopathy (DM_RETINA_PROLIF) || id:finn-b-DM_RETINA_PROLIF	CD19 on naive-mature B cell || id:ebi-a-GCST90001737	B cell	Simple mode	4	-0.0214982599152845	0.0785637157280685	0.802118769859939	0.974948502854507	-0.175483142742299	0.13248662291173	0.978731180542834	0.839051541162303	1.14166374385036
979	ebi-a-GCST90001737	finn-b-DM_RETINA_PROLIF	Proliferative diabetic retinopathy (DM_RETINA_PROLIF) || id:finn-b-DM_RETINA_PROLIF	CD19 on naive-mature B cell || id:ebi-a-GCST90001737	B cell	Weighted mode	4	-0.0276436366301937	0.0456150545499913	0.587280937045167	0.998964016736356	-0.117049143548177	0.0617618702877893	0.972734952147894	0.88954147686481	1.06370901384508
980	ebi-a-GCST90001710	finn-b-DM_RETINA_PROLIF	Proliferative diabetic retinopathy (DM_RETINA_PROLIF) || id:finn-b-DM_RETINA_PROLIF	BAFF-R on IgD- CD24- B cell || id:ebi-a-GCST90001710	B cell	MR Egger	8	0.0202102319124544	0.0253394888954967	0.455511707483825	0.977706449115568	-0.0294551663227191	0.0698756301476279	1.02041584145229	0.970974409018653	1.07237480186441
981	ebi-a-GCST90001710	finn-b-DM_RETINA_PROLIF	Proliferative diabetic retinopathy (DM_RETINA_PROLIF) || id:finn-b-DM_RETINA_PROLIF	BAFF-R on IgD- CD24- B cell || id:ebi-a-GCST90001710	B cell	Weighted median	8	-0.00675865497479737	0.0200012865029931	0.735430248390346	0.996834577754932	-0.0459611765206638	0.0324438665710691	0.993264133365325	0.955079040962358	1.03297590703684
982	ebi-a-GCST90001710	finn-b-DM_RETINA_PROLIF	Proliferative diabetic retinopathy (DM_RETINA_PROLIF) || id:finn-b-DM_RETINA_PROLIF	BAFF-R on IgD- CD24- B cell || id:ebi-a-GCST90001710	B cell	Inverse variance weighted	8	-0.0153853237154012	0.0197971884877907	0.437072104688732	0.992883491073054	-0.0541878131514709	0.0234171657206685	0.984732425732952	0.947254183000781	1.02369350032113
983	ebi-a-GCST90001710	finn-b-DM_RETINA_PROLIF	Proliferative diabetic retinopathy (DM_RETINA_PROLIF) || id:finn-b-DM_RETINA_PROLIF	BAFF-R on IgD- CD24- B cell || id:ebi-a-GCST90001710	B cell	Simple mode	8	-0.0540282758999618	0.052272740832378	0.335712247353624	0.974948502854507	-0.156482847931423	0.048426296131499	0.947405317385079	0.855146185103132	1.04961800806171
984	ebi-a-GCST90001710	finn-b-DM_RETINA_PROLIF	Proliferative diabetic retinopathy (DM_RETINA_PROLIF) || id:finn-b-DM_RETINA_PROLIF	BAFF-R on IgD- CD24- B cell || id:ebi-a-GCST90001710	B cell	Weighted mode	8	-0.00451394773792491	0.0209216069821461	0.835330559421965	0.998964016736356	-0.0455202974229313	0.0364924019470815	0.99549622481229	0.955500208183291	1.03716642354244
985	ebi-a-GCST90001718	finn-b-DM_RETINA_PROLIF	Proliferative diabetic retinopathy (DM_RETINA_PROLIF) || id:finn-b-DM_RETINA_PROLIF	BAFF-R on switched memory B cell || id:ebi-a-GCST90001718	B cell	MR Egger	9	0.0147933039813107	0.0258898405210002	0.585602769854039	0.977706449115568	-0.0359507834398497	0.0655373914024711	1.01490326646971	0.964687770928479	1.06773266058874
986	ebi-a-GCST90001718	finn-b-DM_RETINA_PROLIF	Proliferative diabetic retinopathy (DM_RETINA_PROLIF) || id:finn-b-DM_RETINA_PROLIF	BAFF-R on switched memory B cell || id:ebi-a-GCST90001718	B cell	Weighted median	9	-0.00401999321483829	0.0185966754273895	0.828857337619806	0.996834577754932	-0.0404694770525217	0.0324294906228451	0.995988076141345	0.960338476424945	1.03296105713543
987	ebi-a-GCST90001718	finn-b-DM_RETINA_PROLIF	Proliferative diabetic retinopathy (DM_RETINA_PROLIF) || id:finn-b-DM_RETINA_PROLIF	BAFF-R on switched memory B cell || id:ebi-a-GCST90001718	B cell	Inverse variance weighted	9	-0.0105455562346799	0.0185819937146561	0.570364482019594	0.992883491073054	-0.0469662639154058	0.0258751514460461	0.989509853197994	0.954119585306467	1.0262128192887
988	ebi-a-GCST90001718	finn-b-DM_RETINA_PROLIF	Proliferative diabetic retinopathy (DM_RETINA_PROLIF) || id:finn-b-DM_RETINA_PROLIF	BAFF-R on switched memory B cell || id:ebi-a-GCST90001718	B cell	Simple mode	9	-0.0602768328086387	0.052846471029503	0.287028471806035	0.974948502854507	-0.163855916026465	0.0433022504091872	0.941503858346734	0.848864320813672	1.04425347319594
989	ebi-a-GCST90001718	finn-b-DM_RETINA_PROLIF	Proliferative diabetic retinopathy (DM_RETINA_PROLIF) || id:finn-b-DM_RETINA_PROLIF	BAFF-R on switched memory B cell || id:ebi-a-GCST90001718	B cell	Weighted mode	9	-0.000245465132749589	0.0193376066437104	0.990183039646212	0.998964016736356	-0.0381471741544219	0.0376562438889227	0.999754564991351	0.962571264853954	1.03837422403493
990	ebi-a-GCST90001715	finn-b-DM_RETINA_PROLIF	Proliferative diabetic retinopathy (DM_RETINA_PROLIF) || id:finn-b-DM_RETINA_PROLIF	BAFF-R on memory B cell || id:ebi-a-GCST90001715	B cell	MR Egger	9	0.0141905525829303	0.0242499539258001	0.576796417518625	0.977706449115568	-0.0333393571116379	0.0617204622774986	1.01429171643146	0.967210274204192	1.06366496868321
991	ebi-a-GCST90001715	finn-b-DM_RETINA_PROLIF	Proliferative diabetic retinopathy (DM_RETINA_PROLIF) || id:finn-b-DM_RETINA_PROLIF	BAFF-R on memory B cell || id:ebi-a-GCST90001715	B cell	Weighted median	9	-0.00310457063541647	0.0184658036561067	0.866484627049437	0.996834577754932	-0.0392975458013855	0.0330884045305526	0.996900243560706	0.961464586830238	1.03364191383043
992	ebi-a-GCST90001715	finn-b-DM_RETINA_PROLIF	Proliferative diabetic retinopathy (DM_RETINA_PROLIF) || id:finn-b-DM_RETINA_PROLIF	BAFF-R on memory B cell || id:ebi-a-GCST90001715	B cell	Inverse variance weighted	9	-0.0064600136865638	0.016862196980129	0.701640957786431	0.992883491073054	-0.0395099197676166	0.026589892394489	0.993560807343014	0.961260418463333	1.02694655779771
993	ebi-a-GCST90001715	finn-b-DM_RETINA_PROLIF	Proliferative diabetic retinopathy (DM_RETINA_PROLIF) || id:finn-b-DM_RETINA_PROLIF	BAFF-R on memory B cell || id:ebi-a-GCST90001715	B cell	Simple mode	9	-0.0617024833524475	0.0520138139337529	0.26954842336835	0.974948502854507	-0.163649558662603	0.0402445919577082	0.940162559198194	0.849039508292183	1.04106537927316
994	ebi-a-GCST90001715	finn-b-DM_RETINA_PROLIF	Proliferative diabetic retinopathy (DM_RETINA_PROLIF) || id:finn-b-DM_RETINA_PROLIF	BAFF-R on memory B cell || id:ebi-a-GCST90001715	B cell	Weighted mode	9	-0.000651887923035999	0.0186994536947187	0.973044453879529	0.998964016736356	-0.0373028171646847	0.0359990413186127	0.999348324509733	0.963384361853314	1.03665485266874
995	ebi-a-GCST90001702	finn-b-DM_RETINA_PROLIF	Proliferative diabetic retinopathy (DM_RETINA_PROLIF) || id:finn-b-DM_RETINA_PROLIF	BAFF-R on CD24+ CD27+ B cell || id:ebi-a-GCST90001702	B cell	MR Egger	9	0.0138660381321084	0.0253254047583425	0.601037778534234	0.977706449115568	-0.0357717551942428	0.0635038314584596	1.0139626175137	0.964860492748248	1.06556356845619
996	ebi-a-GCST90001702	finn-b-DM_RETINA_PROLIF	Proliferative diabetic retinopathy (DM_RETINA_PROLIF) || id:finn-b-DM_RETINA_PROLIF	BAFF-R on CD24+ CD27+ B cell || id:ebi-a-GCST90001702	B cell	Weighted median	9	-0.00431005932839184	0.0183102465622455	0.813905606509793	0.996834577754932	-0.040198142590393	0.0315780239336093	0.995699215647299	0.960599084703312	1.03208189954382
997	ebi-a-GCST90001702	finn-b-DM_RETINA_PROLIF	Proliferative diabetic retinopathy (DM_RETINA_PROLIF) || id:finn-b-DM_RETINA_PROLIF	BAFF-R on CD24+ CD27+ B cell || id:ebi-a-GCST90001702	B cell	Inverse variance weighted	9	-0.0104179755849767	0.0183824579408821	0.570894486090253	0.992883491073054	-0.0464475931491055	0.0256116419791522	0.989636103561333	0.954614587603433	1.02594243812133
998	ebi-a-GCST90001702	finn-b-DM_RETINA_PROLIF	Proliferative diabetic retinopathy (DM_RETINA_PROLIF) || id:finn-b-DM_RETINA_PROLIF	BAFF-R on CD24+ CD27+ B cell || id:ebi-a-GCST90001702	B cell	Simple mode	9	-0.0595885817510899	0.0529956358423783	0.293444233854805	0.974948502854507	-0.163460028002151	0.0442828644999715	0.942152072414349	0.849200442561447	1.04527798510941
999	ebi-a-GCST90001702	finn-b-DM_RETINA_PROLIF	Proliferative diabetic retinopathy (DM_RETINA_PROLIF) || id:finn-b-DM_RETINA_PROLIF	BAFF-R on CD24+ CD27+ B cell || id:ebi-a-GCST90001702	B cell	Weighted mode	9	0.00026744985041266	0.0188257403558327	0.989013055557865	0.998964016736356	-0.0366310012470194	0.0371659009478447	1.00026748561831	0.964031796256455	1.03786518937495
1000	ebi-a-GCST90001717	finn-b-DM_RETINA_PROLIF	Proliferative diabetic retinopathy (DM_RETINA_PROLIF) || id:finn-b-DM_RETINA_PROLIF	BAFF-R on unswitched memory B cell || id:ebi-a-GCST90001717	B cell	MR Egger	9	0.0148113177722468	0.023988047321065	0.556484966817167	0.977706449115568	-0.0322052549770406	0.0618278905215343	1.01492154888964	0.968307811682934	1.06377924248104
1001	ebi-a-GCST90001717	finn-b-DM_RETINA_PROLIF	Proliferative diabetic retinopathy (DM_RETINA_PROLIF) || id:finn-b-DM_RETINA_PROLIF	BAFF-R on unswitched memory B cell || id:ebi-a-GCST90001717	B cell	Weighted median	9	-0.00293723108106599	0.0184529347590196	0.873531632106916	0.996834577754932	-0.0391049832087444	0.0332305210466124	0.997067078361837	0.961649746770678	1.03378882185686
1002	ebi-a-GCST90001717	finn-b-DM_RETINA_PROLIF	Proliferative diabetic retinopathy (DM_RETINA_PROLIF) || id:finn-b-DM_RETINA_PROLIF	BAFF-R on unswitched memory B cell || id:ebi-a-GCST90001717	B cell	Inverse variance weighted	9	-0.00629437036680283	0.0170501661199863	0.712002740437041	0.992883491073054	-0.039712695961976	0.0271239552283704	0.993725397684796	0.961065517495195	1.02749515826713
1003	ebi-a-GCST90001717	finn-b-DM_RETINA_PROLIF	Proliferative diabetic retinopathy (DM_RETINA_PROLIF) || id:finn-b-DM_RETINA_PROLIF	BAFF-R on unswitched memory B cell || id:ebi-a-GCST90001717	B cell	Simple mode	9	-0.0614084485130353	0.0522274349055599	0.273481679032423	0.974948502854507	-0.163774220927933	0.0409573239018622	0.940439040390869	0.848933671700776	1.0418076443115
1004	ebi-a-GCST90001717	finn-b-DM_RETINA_PROLIF	Proliferative diabetic retinopathy (DM_RETINA_PROLIF) || id:finn-b-DM_RETINA_PROLIF	BAFF-R on unswitched memory B cell || id:ebi-a-GCST90001717	B cell	Weighted mode	9	0.0000256954927559949	0.0191825850814555	0.998964016736356	0.998964016736356	-0.0375721712668968	0.0376235622524088	1.00002569582289	0.963124905267858	1.03834028882051
1005	ebi-a-GCST90001711	finn-b-DM_RETINA_PROLIF	Proliferative diabetic retinopathy (DM_RETINA_PROLIF) || id:finn-b-DM_RETINA_PROLIF	BAFF-R on IgD- CD27- B cell || id:ebi-a-GCST90001711	B cell	MR Egger	8	0.0205913729127465	0.0251791657140017	0.444729051127118	0.977706449115568	-0.0287597918866968	0.0699425377121897	1.02080483789335	0.971649834610345	1.07244655425106
1006	ebi-a-GCST90001711	finn-b-DM_RETINA_PROLIF	Proliferative diabetic retinopathy (DM_RETINA_PROLIF) || id:finn-b-DM_RETINA_PROLIF	BAFF-R on IgD- CD27- B cell || id:ebi-a-GCST90001711	B cell	Weighted median	8	-0.00664613600264063	0.0198361044267691	0.737585497681238	0.996834577754932	-0.0455249006791081	0.0322326286738268	0.993375900712547	0.955495809781179	1.03275772642316
1007	ebi-a-GCST90001711	finn-b-DM_RETINA_PROLIF	Proliferative diabetic retinopathy (DM_RETINA_PROLIF) || id:finn-b-DM_RETINA_PROLIF	BAFF-R on IgD- CD27- B cell || id:ebi-a-GCST90001711	B cell	Inverse variance weighted	8	-0.0150382572859244	0.0196908855246696	0.445036111643041	0.992883491073054	-0.0536323929142769	0.0235558783424281	0.985074252614827	0.947780453280839	1.02383550937944
1008	ebi-a-GCST90001711	finn-b-DM_RETINA_PROLIF	Proliferative diabetic retinopathy (DM_RETINA_PROLIF) || id:finn-b-DM_RETINA_PROLIF	BAFF-R on IgD- CD27- B cell || id:ebi-a-GCST90001711	B cell	Simple mode	8	-0.0571579242281288	0.0543160283962582	0.327616206395892	0.974948502854507	-0.163617339884795	0.0493014914285373	0.944444906855721	0.849066863748128	1.05053703090963
1009	ebi-a-GCST90001711	finn-b-DM_RETINA_PROLIF	Proliferative diabetic retinopathy (DM_RETINA_PROLIF) || id:finn-b-DM_RETINA_PROLIF	BAFF-R on IgD- CD27- B cell || id:ebi-a-GCST90001711	B cell	Weighted mode	8	-0.00452563892618418	0.0206490617770624	0.832771750045649	0.998964016736356	-0.0449978000092265	0.0359465221568581	0.995484586346548	0.955999585021053	1.0366004098545
1010	ebi-a-GCST90002046	finn-b-DM_RETINA_PROLIF	Proliferative diabetic retinopathy (DM_RETINA_PROLIF) || id:finn-b-DM_RETINA_PROLIF	CD45 on CD33- HLA DR+ || id:ebi-a-GCST90002046	Myeloid cell	Inverse variance weighted	2	0.00189262279425205	0.0484975301237953	0.968870346839329	0.992883491073054	-0.0931625362483867	0.0969477818368908	1.00189441493521	0.911045410358366	1.10180283799851
1011	ebi-a-GCST90002072	finn-b-DM_RETINA_PROLIF	Proliferative diabetic retinopathy (DM_RETINA_PROLIF) || id:finn-b-DM_RETINA_PROLIF	SSC-A on plasmacytoid Dendritic Cell || id:ebi-a-GCST90002072	cDC	MR Egger	7	0.0907875165323594	0.19597756516012	0.662646901397089	0.977706449115568	-0.293328511181476	0.474903544246195	1.09503630342575	0.74577710433317	1.60785910274425
1012	ebi-a-GCST90002072	finn-b-DM_RETINA_PROLIF	Proliferative diabetic retinopathy (DM_RETINA_PROLIF) || id:finn-b-DM_RETINA_PROLIF	SSC-A on plasmacytoid Dendritic Cell || id:ebi-a-GCST90002072	cDC	Weighted median	7	-0.061550202463886	0.0702127593867455	0.380690802413685	0.996834577754932	-0.199167210861907	0.0760668059341351	0.94030573888959	0.819412867145338	1.07903465766772
1013	ebi-a-GCST90002072	finn-b-DM_RETINA_PROLIF	Proliferative diabetic retinopathy (DM_RETINA_PROLIF) || id:finn-b-DM_RETINA_PROLIF	SSC-A on plasmacytoid Dendritic Cell || id:ebi-a-GCST90002072	cDC	Inverse variance weighted	7	0.000774211221309245	0.0499177837914348	0.987625524047392	0.994609537031832	-0.0970646450099029	0.0986130674525214	1.00077451100018	0.907497339062556	1.10363918301098
1014	ebi-a-GCST90002072	finn-b-DM_RETINA_PROLIF	Proliferative diabetic retinopathy (DM_RETINA_PROLIF) || id:finn-b-DM_RETINA_PROLIF	SSC-A on plasmacytoid Dendritic Cell || id:ebi-a-GCST90002072	cDC	Simple mode	7	-0.0905970131981629	0.102627730007831	0.411328044636008	0.974948502854507	-0.291747364013512	0.110553337617186	0.913385719132852	0.746957220412357	1.11689592003044
1015	ebi-a-GCST90002072	finn-b-DM_RETINA_PROLIF	Proliferative diabetic retinopathy (DM_RETINA_PROLIF) || id:finn-b-DM_RETINA_PROLIF	SSC-A on plasmacytoid Dendritic Cell || id:ebi-a-GCST90002072	cDC	Weighted mode	7	-0.0948162520104461	0.112601097164132	0.432033893679805	0.998964016736356	-0.315514402452144	0.125881898431252	0.909540045269361	0.729413565620706	1.13414821568971
1016	ebi-a-GCST90001556	finn-b-DM_RETINA_PROLIF	Proliferative diabetic retinopathy (DM_RETINA_PROLIF) || id:finn-b-DM_RETINA_PROLIF	Effector Memory CD8+ T cell %T cell || id:ebi-a-GCST90001556	Maturation stages of T cell	Wald ratio	1	0.0525965379494008	0.0380159786950732	0.166500070253994	0.667133598114202	-0.0219147802929427	0.127107856191744	1.05400430858187	0.978323603949759	1.13553948614143
1017	ebi-a-GCST90001511	finn-b-DM_RETINA_PROLIF	Proliferative diabetic retinopathy (DM_RETINA_PROLIF) || id:finn-b-DM_RETINA_PROLIF	CD25++ CD45RA- CD4 not regulatory T cell %CD4+ T cell || id:ebi-a-GCST90001511	Treg	Inverse variance weighted	2	0.0492756142644787	0.0324909805231413	0.129369313336884	0.992883491073054	-0.0144067075608782	0.112957936089836	1.05050984634226	0.985696572480502	1.11958483784205
1018	ebi-a-GCST90001591	finn-b-DM_RETINA_PROLIF	Proliferative diabetic retinopathy (DM_RETINA_PROLIF) || id:finn-b-DM_RETINA_PROLIF	CD4+ T cell %T cell || id:ebi-a-GCST90001591	TBNK	Wald ratio	1	-0.27972626176219	0.18562874251497	0.131833101734608	0.667133598114202	-0.643558597091531	0.0841060735671514	0.75599065668429	0.525419337513271	1.08774426860433
1019	ebi-a-GCST90001624	finn-b-DM_RETINA_PROLIF	Proliferative diabetic retinopathy (DM_RETINA_PROLIF) || id:finn-b-DM_RETINA_PROLIF	HLA DR+ CD4+ T cell Absolute Count || id:ebi-a-GCST90001624	TBNK	MR Egger	3	0.0814299514622235	0.110437414992658	0.595523936212075	0.977706449115568	-0.135027381923386	0.297887284847833	1.08483722366116	0.873691987993419	1.34700995089096
1020	ebi-a-GCST90001624	finn-b-DM_RETINA_PROLIF	Proliferative diabetic retinopathy (DM_RETINA_PROLIF) || id:finn-b-DM_RETINA_PROLIF	HLA DR+ CD4+ T cell Absolute Count || id:ebi-a-GCST90001624	TBNK	Weighted median	3	-0.00960750711605604	0.0569553583732928	0.866044521699574	0.996834577754932	-0.12124000952771	0.102024995295598	0.99043849753256	0.885821328518461	1.10741115145108
1021	ebi-a-GCST90001624	finn-b-DM_RETINA_PROLIF	Proliferative diabetic retinopathy (DM_RETINA_PROLIF) || id:finn-b-DM_RETINA_PROLIF	HLA DR+ CD4+ T cell Absolute Count || id:ebi-a-GCST90001624	TBNK	Inverse variance weighted	3	-0.00952374949222712	0.049154061620884	0.846369248817993	0.992883491073054	-0.10586571026916	0.0868182112847055	0.99052145778189	0.89954543968018	1.09069838503677
1022	ebi-a-GCST90001624	finn-b-DM_RETINA_PROLIF	Proliferative diabetic retinopathy (DM_RETINA_PROLIF) || id:finn-b-DM_RETINA_PROLIF	HLA DR+ CD4+ T cell Absolute Count || id:ebi-a-GCST90001624	TBNK	Simple mode	3	-0.00858083383214692	0.0704688938547047	0.914214652122715	0.974948502854507	-0.146699865787368	0.129538198123074	0.991455876445842	0.863553120361388	1.13830259165484
1023	ebi-a-GCST90001624	finn-b-DM_RETINA_PROLIF	Proliferative diabetic retinopathy (DM_RETINA_PROLIF) || id:finn-b-DM_RETINA_PROLIF	HLA DR+ CD4+ T cell Absolute Count || id:ebi-a-GCST90001624	TBNK	Weighted mode	3	-0.00946988708178756	0.0639395764151833	0.895842299556461	0.998964016736356	-0.134791456855547	0.115851682691972	0.990574811092054	0.873898138151996	1.12282932475981
1024	ebi-a-GCST90001911	finn-b-DM_RETINA_PROLIF	Proliferative diabetic retinopathy (DM_RETINA_PROLIF) || id:finn-b-DM_RETINA_PROLIF	CD45 on Natural Killer || id:ebi-a-GCST90001911	TBNK	MR Egger	3	0.164707018107086	0.751261487619315	0.86260099886749	0.981047703189593	-1.30776549762677	1.63717953384094	1.17904762849664	0.270423644048915	5.14065001657954
1025	ebi-a-GCST90001911	finn-b-DM_RETINA_PROLIF	Proliferative diabetic retinopathy (DM_RETINA_PROLIF) || id:finn-b-DM_RETINA_PROLIF	CD45 on Natural Killer || id:ebi-a-GCST90001911	TBNK	Weighted median	3	0.163279381592337	0.0761877469514436	0.0321035720633462	0.764466309758431	0.013951397567508	0.312607365617167	1.1773655780136	1.01404917248433	1.36698470045123
1026	ebi-a-GCST90001911	finn-b-DM_RETINA_PROLIF	Proliferative diabetic retinopathy (DM_RETINA_PROLIF) || id:finn-b-DM_RETINA_PROLIF	CD45 on Natural Killer || id:ebi-a-GCST90001911	TBNK	Inverse variance weighted	3	0.189754381419949	0.13111433267628	0.147828703664444	0.992883491073054	-0.0672297106255605	0.446738473465459	1.20895261996126	0.934980401733876	1.56320542612529
1027	ebi-a-GCST90001911	finn-b-DM_RETINA_PROLIF	Proliferative diabetic retinopathy (DM_RETINA_PROLIF) || id:finn-b-DM_RETINA_PROLIF	CD45 on Natural Killer || id:ebi-a-GCST90001911	TBNK	Simple mode	3	0.465562046527775	0.253067071785574	0.207183666968049	0.974948502854507	-0.0304494141719497	0.961573507227499	1.59290922643695	0.970009499559892	2.61580923157885
1028	ebi-a-GCST90001911	finn-b-DM_RETINA_PROLIF	Proliferative diabetic retinopathy (DM_RETINA_PROLIF) || id:finn-b-DM_RETINA_PROLIF	CD45 on Natural Killer || id:ebi-a-GCST90001911	TBNK	Weighted mode	3	0.103901666645647	0.0740636684385381	0.295746347153617	0.998964016736356	-0.0412631234938875	0.249066456785182	1.1094913495453	0.95957660957707	1.28282728281423
1029	ebi-a-GCST90001891	finn-b-DM_RETINA_PROLIF	Proliferative diabetic retinopathy (DM_RETINA_PROLIF) || id:finn-b-DM_RETINA_PROLIF	CD28 on CD45RA- CD4 not regulatory T cell || id:ebi-a-GCST90001891	Treg	MR Egger	3	0.0609319535739091	0.113397193513699	0.686104822248256	0.977706449115568	-0.16132654571294	0.283190452860759	1.06282659017551	0.851014130713463	1.32735793686185
1030	ebi-a-GCST90001891	finn-b-DM_RETINA_PROLIF	Proliferative diabetic retinopathy (DM_RETINA_PROLIF) || id:finn-b-DM_RETINA_PROLIF	CD28 on CD45RA- CD4 not regulatory T cell || id:ebi-a-GCST90001891	Treg	Weighted median	3	0.0201997489790458	0.0488768542824293	0.679402640742874	0.996834577754932	-0.0755988854145155	0.115998383372607	1.02040514455704	0.927188040626945	1.12299405666883
1031	ebi-a-GCST90001891	finn-b-DM_RETINA_PROLIF	Proliferative diabetic retinopathy (DM_RETINA_PROLIF) || id:finn-b-DM_RETINA_PROLIF	CD28 on CD45RA- CD4 not regulatory T cell || id:ebi-a-GCST90001891	Treg	Inverse variance weighted	3	0.00677465850608071	0.0455582544307846	0.881787831130136	0.992883491073054	-0.0825195201782571	0.0960688371904186	1.00679765841452	0.920793463628827	1.10083483976334
1032	ebi-a-GCST90001891	finn-b-DM_RETINA_PROLIF	Proliferative diabetic retinopathy (DM_RETINA_PROLIF) || id:finn-b-DM_RETINA_PROLIF	CD28 on CD45RA- CD4 not regulatory T cell || id:ebi-a-GCST90001891	Treg	Simple mode	3	0.0156635074273511	0.0646599922978256	0.831166466812561	0.974948502854507	-0.111070077476387	0.142397092331089	1.01578682317088	0.89487603607739	1.15303441876764
1033	ebi-a-GCST90001891	finn-b-DM_RETINA_PROLIF	Proliferative diabetic retinopathy (DM_RETINA_PROLIF) || id:finn-b-DM_RETINA_PROLIF	CD28 on CD45RA- CD4 not regulatory T cell || id:ebi-a-GCST90001891	Treg	Weighted mode	3	0.0222114613286767	0.0512272007636563	0.70687486762863	0.998964016736356	-0.0781938521680897	0.122616774825443	1.02245997235622	0.924785137562388	1.13045112059897
1034	ebi-a-GCST90001582	finn-b-DM_RETINA_PROLIF	Proliferative diabetic retinopathy (DM_RETINA_PROLIF) || id:finn-b-DM_RETINA_PROLIF	CD14+ CD16- monocyte Absolute Count || id:ebi-a-GCST90001582	Monocyte	MR Egger	4	-0.587844226506542	0.353152648200905	0.237910793837346	0.977706449115568	-1.28002341698031	0.104334963967231	0.555523577806786	0.278030789735434	1.10997219334202
1035	ebi-a-GCST90001582	finn-b-DM_RETINA_PROLIF	Proliferative diabetic retinopathy (DM_RETINA_PROLIF) || id:finn-b-DM_RETINA_PROLIF	CD14+ CD16- monocyte Absolute Count || id:ebi-a-GCST90001582	Monocyte	Weighted median	4	-0.0452005060936191	0.0842685774385678	0.59169163357271	0.996834577754932	-0.210366917873212	0.119965905685974	0.955805817728061	0.810286882679886	1.12745841100296
1036	ebi-a-GCST90001582	finn-b-DM_RETINA_PROLIF	Proliferative diabetic retinopathy (DM_RETINA_PROLIF) || id:finn-b-DM_RETINA_PROLIF	CD14+ CD16- monocyte Absolute Count || id:ebi-a-GCST90001582	Monocyte	Inverse variance weighted	4	-0.0869699319775066	0.0667303206417977	0.192470800866834	0.992883491073054	-0.21776136043543	0.043821496480417	0.916704658715065	0.804317360710646	1.0447958385076
1037	ebi-a-GCST90001582	finn-b-DM_RETINA_PROLIF	Proliferative diabetic retinopathy (DM_RETINA_PROLIF) || id:finn-b-DM_RETINA_PROLIF	CD14+ CD16- monocyte Absolute Count || id:ebi-a-GCST90001582	Monocyte	Simple mode	4	-0.0518087602654549	0.101943409206574	0.64631794985513	0.974948502854507	-0.251617842310341	0.148000321779431	0.949510433604217	0.777541824885737	1.15951326947043
1038	ebi-a-GCST90001582	finn-b-DM_RETINA_PROLIF	Proliferative diabetic retinopathy (DM_RETINA_PROLIF) || id:finn-b-DM_RETINA_PROLIF	CD14+ CD16- monocyte Absolute Count || id:ebi-a-GCST90001582	Monocyte	Weighted mode	4	-0.0399438654840443	0.0865527050569982	0.67584599996744	0.998964016736356	-0.209587167395761	0.129699436427672	0.960843374116218	0.810918950659157	1.13848614443231
[truncated: 3,318 more rows]
