# Supplementary material for: The causal relationship between immune cells and diabetic retinopathy: a Mendelian randomization study
Source: Front Immunol. 2024 Sep 2;15:1381002. doi: 10.3389/fimmu.2024.1381002 (PMC11406504; doi:10.3389/fimmu.2024.1381002)
Supplement: Supplementary file 5 [file DataSheet5.csv]

	id.exposure	exposure	id.outcome	outcome	Sample size	R2	Proportion of cases(%)	OR	Power
1	ebi-a-GCST90001698	CD45RA+ CD28- CD8+ T cell Absolute Count || id:ebi-a-GCST90001698	finn-b-DM_RETINOPATHY	Diabetic retinopathy (DM_RETINOPATHY) || id:finn-b-DM_RETINOPATHY	216666	7.3578240110266	0.0673109763414657	1.00000299169509	0.0500001026108771
2	ebi-a-GCST90001541	Naive CD4+ T cell %CD4+ T cell || id:ebi-a-GCST90001541	finn-b-DM_RETINOPATHY	Diabetic retinopathy (DM_RETINOPATHY) || id:finn-b-DM_RETINOPATHY	216666	0.0627447130453552	0.0673109763414657	1.09923913287803	0.821443559691884
3	ebi-a-GCST90001664	CD28+ CD45RA+ CD8dim T cell %T cell || id:ebi-a-GCST90001664	finn-b-DM_RETINOPATHY	Diabetic retinopathy (DM_RETINOPATHY) || id:finn-b-DM_RETINOPATHY	216666	0.10115857603655	0.0673109763414657	0.998159911958245	0.0505339969251219
4	ebi-a-GCST90001665	CD28+ CD45RA+ CD8dim T cell %CD8dim T cell || id:ebi-a-GCST90001665	finn-b-DM_RETINOPATHY	Diabetic retinopathy (DM_RETINOPATHY) || id:finn-b-DM_RETINOPATHY	216666	0.0597288880826357	0.0673109763414657	0.957617884966854	0.227868152671725
5	ebi-a-GCST90001643	B cell %CD3- lymphocyte || id:ebi-a-GCST90001643	finn-b-DM_RETINOPATHY	Diabetic retinopathy (DM_RETINOPATHY) || id:finn-b-DM_RETINOPATHY	216666	0.0470135462482926	0.0673109763414657	1.02289527101487	0.0890800103113418
6	ebi-a-GCST90001779	CD25 on IgD+ CD24- B cell || id:ebi-a-GCST90001779	finn-b-DM_RETINOPATHY	Diabetic retinopathy (DM_RETINOPATHY) || id:finn-b-DM_RETINOPATHY	216666	0.105690879131206	0.0673109763414657	1.00125645834715	0.0502599793350443
7	ebi-a-GCST90001536	CD45RA- CD4+ T cell %T cell || id:ebi-a-GCST90001536	finn-b-DM_RETINOPATHY	Diabetic retinopathy (DM_RETINOPATHY) || id:finn-b-DM_RETINOPATHY	216666	0.0496412238046007	0.0673109763414657	0.996745930930084	0.0508198102029659
8	ebi-a-GCST90001661	CD28- CD8dim T cell %T cell || id:ebi-a-GCST90001661	finn-b-DM_RETINOPATHY	Diabetic retinopathy (DM_RETINOPATHY) || id:finn-b-DM_RETINOPATHY	216666	0.0357462352617782	0.0673109763414657	0.985382873573732	0.0620080340073619
9	ebi-a-GCST90001735	CD19 on IgD- CD38dim B cell || id:ebi-a-GCST90001735	finn-b-DM_RETINOPATHY	Diabetic retinopathy (DM_RETINOPATHY) || id:finn-b-DM_RETINOPATHY	216666	0.0491607306668677	0.0673109763414657	0.988157033908624	0.0608294383622457
10	ebi-a-GCST90001729	CD19 on IgD+ CD38+ B cell || id:ebi-a-GCST90001729	finn-b-DM_RETINOPATHY	Diabetic retinopathy (DM_RETINOPATHY) || id:finn-b-DM_RETINOPATHY	216666	0.0528162666840135	0.0673109763414657	0.981408961845188	0.0789717743981661
11	ebi-a-GCST90001982	CCR2 on CD14- CD16+ monocyte || id:ebi-a-GCST90001982	finn-b-DM_RETINOPATHY	Diabetic retinopathy (DM_RETINOPATHY) || id:finn-b-DM_RETINOPATHY	216666	0.0259977144622949	0.0673109763414657	1.11929819695654	0.605106991512022
12	ebi-a-GCST90001422	CD20- CD38- B cell %B cell || id:ebi-a-GCST90001422	finn-b-DM_RETINOPATHY	Diabetic retinopathy (DM_RETINOPATHY) || id:finn-b-DM_RETINOPATHY	216666	0.00846079489456975	0.0673109763414657	1.08006846969347	0.136927962145567
13	ebi-a-GCST90002040	CD80 on granulocyte || id:ebi-a-GCST90002040	finn-b-DM_RETINOPATHY	Diabetic retinopathy (DM_RETINOPATHY) || id:finn-b-DM_RETINOPATHY	216666	0.0623956940208198	0.0673109763414657	1.00653207304765	0.0541550130643096
14	ebi-a-GCST90001431	IgD+ CD38- B cell %lymphocyte || id:ebi-a-GCST90001431	finn-b-DM_RETINOPATHY	Diabetic retinopathy (DM_RETINOPATHY) || id:finn-b-DM_RETINOPATHY	216666	0.0212456166597289	0.0673109763414657	0.970051450594632	0.0803098289435092
15	ebi-a-GCST90001503	Activated & secreting CD4 regulatory T cell %CD4+ T cell || id:ebi-a-GCST90001503	finn-b-DM_RETINOPATHY	Diabetic retinopathy (DM_RETINOPATHY) || id:finn-b-DM_RETINOPATHY	216666	0.107548005973974	0.0673109763414657	1.0102172408372	0.0676468615501954
16	ebi-a-GCST90001646	Natural Killer %CD3- lymphocyte || id:ebi-a-GCST90001646	finn-b-DM_RETINOPATHY	Diabetic retinopathy (DM_RETINOPATHY) || id:finn-b-DM_RETINOPATHY	216666	0.0615980340393235	0.0673109763414657	0.986512790675851	0.0676685988501321
17	ebi-a-GCST90001659	CD39+ CD4+ T cell %CD4+ T cell || id:ebi-a-GCST90001659	finn-b-DM_RETINOPATHY	Diabetic retinopathy (DM_RETINOPATHY) || id:finn-b-DM_RETINOPATHY	216666	0.15175373376769	0.0673109763414657	0.941576827172007	0.759650962820585
18	ebi-a-GCST90001690	CD28+ CD45RA+ CD8+ T cell Absolute Count || id:ebi-a-GCST90001690	finn-b-DM_RETINOPATHY	Diabetic retinopathy (DM_RETINOPATHY) || id:finn-b-DM_RETINOPATHY	216666	0.156038853871225	0.0673109763414657	1.00167982387444	0.0506862044896803
19	ebi-a-GCST90001492	Secreting CD4 regulatory T cell Absolute Count || id:ebi-a-GCST90001492	finn-b-DM_RETINOPATHY	Diabetic retinopathy (DM_RETINOPATHY) || id:finn-b-DM_RETINOPATHY	216666	0.0570604741589296	0.0673109763414657	1.0227199954347	0.0968684647021402
20	ebi-a-GCST90002039	CD80 on monocyte || id:ebi-a-GCST90002039	finn-b-DM_RETINOPATHY	Diabetic retinopathy (DM_RETINOPATHY) || id:finn-b-DM_RETINOPATHY	216666	0.239246643658484	0.0673109763414657	1.01813223515243	0.17838767520139
21	ebi-a-GCST90001700	CD45RA+ CD28- CD8+ T cell %T cell || id:ebi-a-GCST90001700	finn-b-DM_RETINOPATHY	Diabetic retinopathy (DM_RETINOPATHY) || id:finn-b-DM_RETINOPATHY	216666	1.0337623384682	0.0673109763414657	1.00019178302039	0.0500592454556053
22	ebi-a-GCST90001695	CD45RA- CD28- CD8+ T cell Absolute Count || id:ebi-a-GCST90001695	finn-b-DM_RETINOPATHY	Diabetic retinopathy (DM_RETINOPATHY) || id:finn-b-DM_RETINOPATHY	216666	1.62569220204603	0.0673109763414657	0.999999972100652	0.0500000000019716
23	ebi-a-GCST90001553	Naive CD8+ T cell %T cell || id:ebi-a-GCST90001553	finn-b-DM_RETINOPATHY	Diabetic retinopathy (DM_RETINOPATHY) || id:finn-b-DM_RETINOPATHY	216666	0.0267819756742162	0.0673109763414657	1.0021522344869	0.0501932666518218
24	ebi-a-GCST90001688	CD28+ CD45RA+ CD8+ T cell %T cell || id:ebi-a-GCST90001688	finn-b-DM_RETINOPATHY	Diabetic retinopathy (DM_RETINOPATHY) || id:finn-b-DM_RETINOPATHY	216666	0.311952583270143	0.0673109763414657	1.00050602097052	0.0501244625246597
25	ebi-a-GCST90001502	Activated & secreting CD4 regulatory T cell %CD4 regulatory T cell || id:ebi-a-GCST90001502	finn-b-DM_RETINOPATHY	Diabetic retinopathy (DM_RETINOPATHY) || id:finn-b-DM_RETINOPATHY	216666	0.209181347526581	0.0673109763414657	1.00174614651191	0.0509941572529099
26	ebi-a-GCST90001864	CD3 on CD28+ CD45RA+ CD8+ T cell || id:ebi-a-GCST90001864	finn-b-DM_RETINOPATHY	Diabetic retinopathy (DM_RETINOPATHY) || id:finn-b-DM_RETINOPATHY	216666	0.069055769104283	0.0673109763414657	1.00551912839976	0.0532816329026001
27	ebi-a-GCST90001485	CD39+ resting CD4 regulatory T cell %CD4 regulatory T cell || id:ebi-a-GCST90001485	finn-b-DM_RETINOPATHY	Diabetic retinopathy (DM_RETINOPATHY) || id:finn-b-DM_RETINOPATHY	216666	0.586846800186798	0.0673109763414657	0.993248504679049	0.0926554361974277
28	ebi-a-GCST90001622	Natural Killer T %T cell || id:ebi-a-GCST90001622	finn-b-DM_RETINOPATHY	Diabetic retinopathy (DM_RETINOPATHY) || id:finn-b-DM_RETINOPATHY	216666	0.0905451207181124	0.0673109763414657	1.00100130492947	0.0501414445846319
29	ebi-a-GCST90001725	CD19 on IgD+ CD24- B cell || id:ebi-a-GCST90001725	finn-b-DM_RETINOPATHY	Diabetic retinopathy (DM_RETINOPATHY) || id:finn-b-DM_RETINOPATHY	216666	0.0350244543564889	0.0673109763414657	0.988468376508264	0.0573000577253032
30	ebi-a-GCST90001730	CD19 on IgD+ CD38dim B cell || id:ebi-a-GCST90001730	finn-b-DM_RETINOPATHY	Diabetic retinopathy (DM_RETINOPATHY) || id:finn-b-DM_RETINOPATHY	216666	0.0382578575597492	0.0673109763414657	0.977933398948204	0.0795889489719896
31	ebi-a-GCST90001548	Central Memory CD8+ T cell Absolute Count || id:ebi-a-GCST90001548	finn-b-DM_RETINOPATHY	Diabetic retinopathy (DM_RETINOPATHY) || id:finn-b-DM_RETINOPATHY	216666	0.00978205807454086	0.0673109763414657	1.03274323527097	0.0664247195069421
32	ebi-a-GCST90001926	CD127 on granulocyte || id:ebi-a-GCST90001926	finn-b-DM_RETINOPATHY	Diabetic retinopathy (DM_RETINOPATHY) || id:finn-b-DM_RETINOPATHY	216666	0.146597555715433	0.0673109763414657	0.998465812207104	0.0505379299740252
33	ebi-a-GCST90001497	CD39+ secreting CD4 regulatory T cell %CD4 regulatory T cell || id:ebi-a-GCST90001497	finn-b-DM_RETINOPATHY	Diabetic retinopathy (DM_RETINOPATHY) || id:finn-b-DM_RETINOPATHY	216666	0.126757616792185	0.0673109763414657	0.949985332367203	0.549368341730526
34	ebi-a-GCST90001535	CD45RA- CD4+ T cell %CD4+ T cell || id:ebi-a-GCST90001535	finn-b-DM_RETINOPATHY	Diabetic retinopathy (DM_RETINOPATHY) || id:finn-b-DM_RETINOPATHY	216666	0.0573933513746091	0.0673109763414657	1.05505966862781	0.334894754004931
35	ebi-a-GCST90001833	CD62L on CD62L+ Dendritic Cell || id:ebi-a-GCST90001833	finn-b-DM_RETINOPATHY	Diabetic retinopathy (DM_RETINOPATHY) || id:finn-b-DM_RETINOPATHY	216666	0.0393975875987554	0.0673109763414657	0.956267503216124	0.173912887526878
36	ebi-a-GCST90001573	Terminally Differentiated CD4-CD8- T cell %CD4-CD8- T cell || id:ebi-a-GCST90001573	finn-b-DM_RETINOPATHY	Diabetic retinopathy (DM_RETINOPATHY) || id:finn-b-DM_RETINOPATHY	216666	0.042188552131177	0.0673109763414657	1.03008599226105	0.111051869076087
37	ebi-a-GCST90002076	SSC-A on Natural Killer || id:ebi-a-GCST90002076	finn-b-DM_RETINOPATHY	Diabetic retinopathy (DM_RETINOPATHY) || id:finn-b-DM_RETINOPATHY	216666	0.048582974195594	0.0673109763414657	1.01552798978201	0.0684069348475279
38	ebi-a-GCST90001985	CD40 on monocytes || id:ebi-a-GCST90001985	finn-b-DM_RETINOPATHY	Diabetic retinopathy (DM_RETINOPATHY) || id:finn-b-DM_RETINOPATHY	216666	0.258545377727713	0.0673109763414657	0.996080939919055	0.0562137268030628
39	ebi-a-GCST90001689	CD28+ CD45RA+ CD8+ T cell %CD8+ T cell || id:ebi-a-GCST90001689	finn-b-DM_RETINOPATHY	Diabetic retinopathy (DM_RETINOPATHY) || id:finn-b-DM_RETINOPATHY	216666	0.0702346112546911	0.0673109763414657	0.998714510938904	0.0501808925619417
40	ebi-a-GCST90001447	IgD+ CD38+ B cell %B cell || id:ebi-a-GCST90001447	finn-b-DM_RETINOPATHY	Diabetic retinopathy (DM_RETINOPATHY) || id:finn-b-DM_RETINOPATHY	216666	0.0138617820693489	0.0673109763414657	1.01670059351861	0.0560324065972908
41	ebi-a-GCST90001723	CD19 on CD24+ CD27+ B cell || id:ebi-a-GCST90001723	finn-b-DM_RETINOPATHY	Diabetic retinopathy (DM_RETINOPATHY) || id:finn-b-DM_RETINOPATHY	216666	0.0588856685779554	0.0673109763414657	0.986381503806211	0.0672171799629202
42	ebi-a-GCST90001631	CD8+ Natural Killer T %T cell || id:ebi-a-GCST90001631	finn-b-DM_RETINOPATHY	Diabetic retinopathy (DM_RETINOPATHY) || id:finn-b-DM_RETINOPATHY	216666	0.0355292071390947	0.0673109763414657	1.16208561548657	0.941519673259927
43	ebi-a-GCST90001404	Plasma Blast-Plasma Cell %B cell || id:ebi-a-GCST90001404	finn-b-DM_RETINOPATHY	Diabetic retinopathy (DM_RETINOPATHY) || id:finn-b-DM_RETINOPATHY	216666	0.0153815737786214	0.0673109763414657	1.17245892841461	0.694354129019668
44	ebi-a-GCST90001710	BAFF-R on IgD- CD24- B cell || id:ebi-a-GCST90001710	finn-b-DM_RETINOPATHY	Diabetic retinopathy (DM_RETINOPATHY) || id:finn-b-DM_RETINOPATHY	216666	0.479206989777402	0.0673109763414657	1.00367600583825	0.0601452682283473
45	ebi-a-GCST90001483	CD39+ resting CD4 regulatory T cell Absolute Count || id:ebi-a-GCST90001483	finn-b-DM_RETINOPATHY	Diabetic retinopathy (DM_RETINOPATHY) || id:finn-b-DM_RETINOPATHY	216666	0.18673337700723	0.0673109763414657	0.973074600559921	0.274547837896816
46	ebi-a-GCST90001438	IgD- CD38dim B cell Absolute Count || id:ebi-a-GCST90001438	finn-b-DM_RETINOPATHY	Diabetic retinopathy (DM_RETINOPATHY) || id:finn-b-DM_RETINOPATHY	216666	0.0192380894058422	0.0673109763414657	1.05547345507243	0.145405213920297
47	ebi-a-GCST90001724	CD19 on IgD+ CD24+ B cell || id:ebi-a-GCST90001724	finn-b-DM_RETINOPATHY	Diabetic retinopathy (DM_RETINOPATHY) || id:finn-b-DM_RETINOPATHY	216666	0.0654200868963513	0.0673109763414657	0.987810369430568	0.0653057306136877
48	ebi-a-GCST90001889	CD28 on activated & secreting CD4 regulatory T cell || id:ebi-a-GCST90001889	finn-b-DM_RETINOPATHY	Diabetic retinopathy (DM_RETINOPATHY) || id:finn-b-DM_RETINOPATHY	216666	0.0734839042496478	0.0673109763414657	1.02282959247601	0.111293854836991
49	ebi-a-GCST90001546	Terminally Differentiated CD4+ T cell %CD4+ T cell || id:ebi-a-GCST90001546	finn-b-DM_RETINOPATHY	Diabetic retinopathy (DM_RETINOPATHY) || id:finn-b-DM_RETINOPATHY	216666	0.0575398747017736	0.0673109763414657	0.596895989410617	1
50	ebi-a-GCST90001987	CD64 on CD14+ CD16- monocyte || id:ebi-a-GCST90001987	finn-b-DM_RETINOPATHY	Diabetic retinopathy (DM_RETINOPATHY) || id:finn-b-DM_RETINOPATHY	216666	0.293891793079068	0.0673109763414657	0.985942372078431	0.144430828532263
51	ebi-a-GCST90001632	CD8+ Natural Killer T %lymphocyte || id:ebi-a-GCST90001632	finn-b-DM_RETINOPATHY	Diabetic retinopathy (DM_RETINOPATHY) || id:finn-b-DM_RETINOPATHY	216666	0.0408824228068481	0.0673109763414657	2.07610787998433	1
52	ebi-a-GCST90001635	CD8dim Natural Killer T %lymphocyte || id:ebi-a-GCST90001635	finn-b-DM_RETINOPATHY	Diabetic retinopathy (DM_RETINOPATHY) || id:finn-b-DM_RETINOPATHY	216666	0.0940328067539361	0.0673109763414657	1.00137189811303	0.0502757564558326
53	ebi-a-GCST90002071	SSC-A on myeloid Dendritic Cell || id:ebi-a-GCST90002071	finn-b-DM_RETINOPATHY	Diabetic retinopathy (DM_RETINOPATHY) || id:finn-b-DM_RETINOPATHY	216666	0.0881609155757734	0.0673109763414657	1.02852172700479	0.166603807616535
54	ebi-a-GCST90001551	Naive CD8+ T cell Absolute Count || id:ebi-a-GCST90001551	finn-b-DM_RETINOPATHY	Diabetic retinopathy (DM_RETINOPATHY) || id:finn-b-DM_RETINOPATHY	216666	0.00928403573869671	0.0673109763414657	1.00159751990694	0.0500369109600421
55	ebi-a-GCST90002077	SSC-A on HLA DR+ Natural Killer || id:ebi-a-GCST90002077	finn-b-DM_RETINOPATHY	Diabetic retinopathy (DM_RETINOPATHY) || id:finn-b-DM_RETINOPATHY	216666	0.14469296089754	0.0673109763414657	1.00469931613507	0.0549906065811767
56	ebi-a-GCST90002006	CD64 on monocyte || id:ebi-a-GCST90002006	finn-b-DM_RETINOPATHY	Diabetic retinopathy (DM_RETINOPATHY) || id:finn-b-DM_RETINOPATHY	216666	0.250720933118187	0.0673109763414657	0.986062570787294	0.128811839493476
57	ebi-a-GCST90002084	SSC-A on Natural Killer T || id:ebi-a-GCST90002084	finn-b-DM_RETINOPATHY	Diabetic retinopathy (DM_RETINOPATHY) || id:finn-b-DM_RETINOPATHY	216666	0.0292430470572592	0.0673109763414657	0.998356544162956	0.0501231053905573
58	ebi-a-GCST90001658	CD39+ CD4+ T cell %T cell || id:ebi-a-GCST90001658	finn-b-DM_RETINOPATHY	Diabetic retinopathy (DM_RETINOPATHY) || id:finn-b-DM_RETINOPATHY	216666	0.160975419543585	0.0673109763414657	0.986128595180891	0.0995854021296806
59	ebi-a-GCST90001747	CD20 on IgD+ CD24- B cell || id:ebi-a-GCST90001747	finn-b-DM_RETINOPATHY	Diabetic retinopathy (DM_RETINOPATHY) || id:finn-b-DM_RETINOPATHY	216666	0.0730481955342636	0.0673109763414657	1.16918626220448	0.999546167651267
60	ebi-a-GCST90001608	CD4+CD8+ T cell %leukocyte || id:ebi-a-GCST90001608	finn-b-DM_RETINOPATHY	Diabetic retinopathy (DM_RETINOPATHY) || id:finn-b-DM_RETINOPATHY	216666	0.0373607892441188	0.0673109763414657	1.02974993323146	0.102694348216795
61	ebi-a-GCST90001711	BAFF-R on IgD- CD27- B cell || id:ebi-a-GCST90001711	finn-b-DM_RETINOPATHY	Diabetic retinopathy (DM_RETINOPATHY) || id:finn-b-DM_RETINOPATHY	216666	0.483613748405136	0.0673109763414657	1.00377904370638	0.0608245755128285
62	ebi-a-GCST90001666	CD28+ CD45RA+ CD8dim T cell Absolute Count || id:ebi-a-GCST90001666	finn-b-DM_RETINOPATHY	Diabetic retinopathy (DM_RETINOPATHY) || id:finn-b-DM_RETINOPATHY	216666	0.135126130186758	0.0673109763414657	0.999099382213121	0.0501708157583998
63	ebi-a-GCST90001588	T/B cell || id:ebi-a-GCST90001588	finn-b-DM_RETINOPATHY	Diabetic retinopathy (DM_RETINOPATHY) || id:finn-b-DM_RETINOPATHY	216666	0.0294958775737964	0.0673109763414657	1.00007306761151	0.0500002453671574
64	ebi-a-GCST90001634	CD8dim Natural Killer T %T cell || id:ebi-a-GCST90001634	finn-b-DM_RETINOPATHY	Diabetic retinopathy (DM_RETINOPATHY) || id:finn-b-DM_RETINOPATHY	216666	0.0940364662578907	0.0673109763414657	1.00060578291973	0.0500537673617877
65	ebi-a-GCST90001832	CD62L on CD62L+ plasmacytoid Dendritic Cell || id:ebi-a-GCST90001832	finn-b-DM_RETINOPATHY	Diabetic retinopathy (DM_RETINOPATHY) || id:finn-b-DM_RETINOPATHY	216666	0.0691940374875109	0.0673109763414657	0.974862809844316	0.120666600665723
66	ebi-a-GCST90001854	CD3 on CD39+ activated CD4 regulatory T cell || id:ebi-a-GCST90001854	finn-b-DM_RETINOPATHY	Diabetic retinopathy (DM_RETINOPATHY) || id:finn-b-DM_RETINOPATHY	216666	0.203722453301227	0.0673109763414657	1.01118443042361	0.0905001174757426
67	ebi-a-GCST90001705	BAFF-R on IgD+ CD38- B cell || id:ebi-a-GCST90001705	finn-b-DM_RETINOPATHY	Diabetic retinopathy (DM_RETINOPATHY) || id:finn-b-DM_RETINOPATHY	216666	0.568191609080799	0.0673109763414657	0.996593096257036	0.0603434456067824
68	ebi-a-GCST90001697	CD45RA- CD28- CD8+ T cell %T cell || id:ebi-a-GCST90001697	finn-b-DM_RETINOPATHY	Diabetic retinopathy (DM_RETINOPATHY) || id:finn-b-DM_RETINOPATHY	216666	0.611144750557232	0.0673109763414657	0.999902798738008	0.050008997160377
69	ebi-a-GCST90001741	CD19 on IgD+ B cell || id:ebi-a-GCST90001741	finn-b-DM_RETINOPATHY	Diabetic retinopathy (DM_RETINOPATHY) || id:finn-b-DM_RETINOPATHY	216666	0.0321861030361671	0.0673109763414657	0.988708820477283	0.0564281665003199
70	ebi-a-GCST90001507	CD25++ CD45RA+ CD4 not regulatory T cell Absolute Count || id:ebi-a-GCST90001507	finn-b-DM_RETINOPATHY	Diabetic retinopathy (DM_RETINOPATHY) || id:finn-b-DM_RETINOPATHY	216666	0.0855796963059075	0.0673109763414657	0.968452634835181	0.190269910481034
71	ebi-a-GCST90001720	BAFF-R on transitional B cell || id:ebi-a-GCST90001720	finn-b-DM_RETINOPATHY	Diabetic retinopathy (DM_RETINOPATHY) || id:finn-b-DM_RETINOPATHY	216666	0.481165395458921	0.0673109763414657	0.996044682825792	0.0618167794318603
72	ebi-a-GCST90001561	CD45RA+ CD8+ T cell %CD8+ T cell || id:ebi-a-GCST90001561	finn-b-DM_RETINOPATHY	Diabetic retinopathy (DM_RETINOPATHY) || id:finn-b-DM_RETINOPATHY	216666	0.103607540293003	0.0673109763414657	0.999004384374367	0.0501600608171071
73	ebi-a-GCST90001667	CD28+ CD45RA- CD8dim T cell %T cell || id:ebi-a-GCST90001667	finn-b-DM_RETINOPATHY	Diabetic retinopathy (DM_RETINOPATHY) || id:finn-b-DM_RETINOPATHY	216666	0.0224839116584429	0.0673109763414657	1.03802816798383	0.10173955387479
74	ebi-a-GCST90001866	CD3 on CD39+ CD8+ T cell || id:ebi-a-GCST90001866	finn-b-DM_RETINOPATHY	Diabetic retinopathy (DM_RETINOPATHY) || id:finn-b-DM_RETINOPATHY	216666	0.0660044530340771	0.0673109763414657	1.01982471963198	0.0911920334941901
75	ebi-a-GCST90002030	CD39 on CD39+ activated CD4 regulatory T cell || id:ebi-a-GCST90002030	finn-b-DM_RETINOPATHY	Diabetic retinopathy (DM_RETINOPATHY) || id:finn-b-DM_RETINOPATHY	216666	0.182854978938813	0.0673109763414657	0.948017694983782	0.739514906152242
76	ebi-a-GCST90001496	CD39+ secreting CD4 regulatory T cell %secreting CD4 regulatory T cell || id:ebi-a-GCST90001496	finn-b-DM_RETINOPATHY	Diabetic retinopathy (DM_RETINOPATHY) || id:finn-b-DM_RETINOPATHY	216666	0.128926845807727	0.0673109763414657	0.950826590109546	0.542348634868029
77	ebi-a-GCST90001716	BAFF-R on naive-mature B cell || id:ebi-a-GCST90001716	finn-b-DM_RETINOPATHY	Diabetic retinopathy (DM_RETINOPATHY) || id:finn-b-DM_RETINOPATHY	216666	0.568656412658046	0.0673109763414657	0.995999510690706	0.0643060119486246
78	ebi-a-GCST90001575	Naive CD4+ T cell %T cell || id:ebi-a-GCST90001575	finn-b-DM_RETINOPATHY	Diabetic retinopathy (DM_RETINOPATHY) || id:finn-b-DM_RETINOPATHY	216666	0.0208729616830808	0.0673109763414657	0.964361338687192	0.092438506756722
79	ebi-a-GCST90001726	CD19 on IgD+ CD38- B cell || id:ebi-a-GCST90001726	finn-b-DM_RETINOPATHY	Diabetic retinopathy (DM_RETINOPATHY) || id:finn-b-DM_RETINOPATHY	216666	0.0328112413851191	0.0673109763414657	0.987777801773651	0.0576848012984035
80	ebi-a-GCST90001686	CD28- CD8+ T cell %CD8+ T cell || id:ebi-a-GCST90001686	finn-b-DM_RETINOPATHY	Diabetic retinopathy (DM_RETINOPATHY) || id:finn-b-DM_RETINOPATHY	216666	0.0263173461341086	0.0673109763414657	0.964696075563999	0.102733324010471
81	ebi-a-GCST90001728	CD19 on IgD+ CD38- unswitched memory B cell || id:ebi-a-GCST90001728	finn-b-DM_RETINOPATHY	Diabetic retinopathy (DM_RETINOPATHY) || id:finn-b-DM_RETINOPATHY	216666	0.0603680706965144	0.0673109763414657	1.01495633387088	0.0712522763880795
82	ebi-a-GCST90001860	CD3 on CD39+ CD4+ T cell || id:ebi-a-GCST90001860	finn-b-DM_RETINOPATHY	Diabetic retinopathy (DM_RETINOPATHY) || id:finn-b-DM_RETINOPATHY	216666	0.226064314532696	0.0673109763414657	1.00764372699202	0.0708023016452569
83	ebi-a-GCST90002067	CD4 on CD39+ activated CD4 regulatory T cell || id:ebi-a-GCST90002067	finn-b-DM_RETINOPATHY	Diabetic retinopathy (DM_RETINOPATHY) || id:finn-b-DM_RETINOPATHY	216666	0.0489246799610361	0.0673109763414657	1.07176282910681	0.453384307096861
84	ebi-a-GCST90001702	BAFF-R on CD24+ CD27+ B cell || id:ebi-a-GCST90001702	finn-b-DM_RETINOPATHY	Diabetic retinopathy (DM_RETINOPATHY) || id:finn-b-DM_RETINOPATHY	216666	0.532377082339546	0.0673109763414657	1.00293582499913	0.0571775034314227
85	ebi-a-GCST90001717	BAFF-R on unswitched memory B cell || id:ebi-a-GCST90001717	finn-b-DM_RETINOPATHY	Diabetic retinopathy (DM_RETINOPATHY) || id:finn-b-DM_RETINOPATHY	216666	0.526874505803856	0.0673109763414657	1.00718015159219	0.0932435599716427
86	ebi-a-GCST90001604	T cell %lymphocyte || id:ebi-a-GCST90001604	finn-b-DM_RETINOPATHY	Diabetic retinopathy (DM_RETINOPATHY) || id:finn-b-DM_RETINOPATHY	216666	0.0314072167213856	0.0673109763414657	1.03203220553019	0.101310402881906
87	ebi-a-GCST90001442	CD24+ CD27+ B cell %lymphocyte || id:ebi-a-GCST90001442	finn-b-DM_RETINOPATHY	Diabetic retinopathy (DM_RETINOPATHY) || id:finn-b-DM_RETINOPATHY	216666	0.0498761092996434	0.0673109763414657	0.983576403217173	0.0712625479743769
88	ebi-a-GCST90001936	CD25 on CD4 regulatory T cell || id:ebi-a-GCST90001936	finn-b-DM_RETINOPATHY	Diabetic retinopathy (DM_RETINOPATHY) || id:finn-b-DM_RETINOPATHY	216666	0.00592270492468518	0.0673109763414657	1.05564132329336	0.0788151966892126
89	ebi-a-GCST90001436	Memory B cell %lymphocyte || id:ebi-a-GCST90001436	finn-b-DM_RETINOPATHY	Diabetic retinopathy (DM_RETINOPATHY) || id:finn-b-DM_RETINOPATHY	216666	0.0479995514575434	0.0673109763414657	0.983772310423512	0.0699632385071318
90	ebi-a-GCST90001884	CD16-CD56 on Natural Killer || id:ebi-a-GCST90001884	finn-b-DM_RETINOPATHY	Diabetic retinopathy (DM_RETINOPATHY) || id:finn-b-DM_RETINOPATHY	216666	0.340365303370001	0.0673109763414657	0.962250366312011	0.73081448159136
91	ebi-a-GCST90001790	CD25 on memory B cell || id:ebi-a-GCST90001790	finn-b-DM_RETINOPATHY	Diabetic retinopathy (DM_RETINOPATHY) || id:finn-b-DM_RETINOPATHY	216666	0.105385172720663	0.0673109763414657	1.03301209788346	0.238652371106912
92	ebi-a-GCST90001782	CD25 on IgD+ CD38- unswitched memory B cell || id:ebi-a-GCST90001782	finn-b-DM_RETINOPATHY	Diabetic retinopathy (DM_RETINOPATHY) || id:finn-b-DM_RETINOPATHY	216666	0.0748706369131782	0.0673109763414657	1.08688408599783	0.787351151320521
93	ebi-a-GCST90001775	CD25 on B cell || id:ebi-a-GCST90001775	finn-b-DM_RETINOPATHY	Diabetic retinopathy (DM_RETINOPATHY) || id:finn-b-DM_RETINOPATHY	216666	0.0660675903717843	0.0673109763414657	0.964461177400816	0.187430809302565
94	ebi-a-GCST90001853	CD3 on activated CD4 regulatory T cell || id:ebi-a-GCST90001853	finn-b-DM_RETINOPATHY	Diabetic retinopathy (DM_RETINOPATHY) || id:finn-b-DM_RETINOPATHY	216666	0.215717880434174	0.0673109763414657	1.0076316916086	0.0697772034606113
95	ebi-a-GCST90001824	IgD on IgD+ CD38+ B cell || id:ebi-a-GCST90001824	finn-b-DM_RETINOPATHY	Diabetic retinopathy (DM_RETINOPATHY) || id:finn-b-DM_RETINOPATHY	216666	0.211553959779067	0.0673109763414657	1.00770341886413	0.0697613919422801
96	ebi-a-GCST90001512	CD25++ CD45RA- CD4 not regulatory T cell %T cell || id:ebi-a-GCST90001512	finn-b-DM_RETINOPATHY	Diabetic retinopathy (DM_RETINOPATHY) || id:finn-b-DM_RETINOPATHY	216666	0.0340307120556662	0.0673109763414657	1.01327355087911	0.0593775149878732
97	ebi-a-GCST90002031	CD39 on CD39+ secreting CD4 regulatory T cell || id:ebi-a-GCST90002031	finn-b-DM_RETINOPATHY	Diabetic retinopathy (DM_RETINOPATHY) || id:finn-b-DM_RETINOPATHY	216666	0.584641637060872	0.0673109763414657	0.98307102839495	0.327134361185476
98	ebi-a-GCST90001888	CD28 on CD39+ secreting CD4 regulatory T cell || id:ebi-a-GCST90001888	finn-b-DM_RETINOPATHY	Diabetic retinopathy (DM_RETINOPATHY) || id:finn-b-DM_RETINOPATHY	216666	0.115268403677683	0.0673109763414657	0.969135835221434	0.231816479799334
99	ebi-a-GCST90001934	CD25 on CD45RA+ CD4 not regulatory T cell || id:ebi-a-GCST90001934	finn-b-DM_RETINOPATHY	Diabetic retinopathy (DM_RETINOPATHY) || id:finn-b-DM_RETINOPATHY	216666	0.0167483957594812	0.0673109763414657	1.0964359607296	0.304176281269356
100	ebi-a-GCST90001403	Switched memory B cell Absolute Count || id:ebi-a-GCST90001403	finn-b-DM_RETINOPATHY	Diabetic retinopathy (DM_RETINOPATHY) || id:finn-b-DM_RETINOPATHY	216666	0.0216831669231643	0.0673109763414657	0.988986486042323	0.0541144131718828
101	ebi-a-GCST90001583	Monocyte Absolute Count || id:ebi-a-GCST90001583	finn-b-DM_RETINOPATHY	Diabetic retinopathy (DM_RETINOPATHY) || id:finn-b-DM_RETINOPATHY	216666	0.0348193527145487	0.0673109763414657	0.946790713977178	0.213417347120968
102	ebi-a-GCST90001488	Activated CD4 regulatory T cell %CD4+ T cell || id:ebi-a-GCST90001488	finn-b-DM_RETINOPATHY	Diabetic retinopathy (DM_RETINOPATHY) || id:finn-b-DM_RETINOPATHY	216666	0.0210267447677012	0.0673109763414657	1.05491425661145	0.152384735494407
103	ebi-a-GCST90002035	CD80 on myeloid Dendritic Cell || id:ebi-a-GCST90002035	finn-b-DM_RETINOPATHY	Diabetic retinopathy (DM_RETINOPATHY) || id:finn-b-DM_RETINOPATHY	216666	0.131126715722941	0.0673109763414657	1.04043986494627	0.398862520531056
104	ebi-a-GCST90001542	Effector Memory CD4+ T cell Absolute Count || id:ebi-a-GCST90001542	finn-b-DM_RETINOPATHY	Diabetic retinopathy (DM_RETINOPATHY) || id:finn-b-DM_RETINOPATHY	216666	0.0121639112598919	0.0673109763414657	0.996093002221959	0.0502895174992142
105	ebi-a-GCST90002036	CD80 on CD62L+ myeloid Dendritic Cell || id:ebi-a-GCST90002036	finn-b-DM_RETINOPATHY	Diabetic retinopathy (DM_RETINOPATHY) || id:finn-b-DM_RETINOPATHY	216666	0.0861525173622466	0.0673109763414657	1.0490514466451	0.387501246715554
106	ebi-a-GCST90001892	CD28 on CD39+ CD4+ T cell || id:ebi-a-GCST90001892	finn-b-DM_RETINOPATHY	Diabetic retinopathy (DM_RETINOPATHY) || id:finn-b-DM_RETINOPATHY	216666	0.22151738152672	0.0673109763414657	0.981625306120226	0.172526339583748
107	ebi-a-GCST90001738	CD19 on unswitched memory B cell || id:ebi-a-GCST90001738	finn-b-DM_RETINOPATHY	Diabetic retinopathy (DM_RETINOPATHY) || id:finn-b-DM_RETINOPATHY	216666	0.0585752064102718	0.0673109763414657	0.986878198423299	0.0658874702449713
108	ebi-a-GCST90001633	CD8dim Natural Killer T Absolute Count || id:ebi-a-GCST90001633	finn-b-DM_RETINOPATHY	Diabetic retinopathy (DM_RETINOPATHY) || id:finn-b-DM_RETINOPATHY	216666	0.093458640766454	0.0673109763414657	1.02208822936214	0.12329622332261
109	ebi-a-GCST90001742	CD19 on transitional B cell || id:ebi-a-GCST90001742	finn-b-DM_RETINOPATHY	Diabetic retinopathy (DM_RETINOPATHY) || id:finn-b-DM_RETINOPATHY	216666	0.0403280664453513	0.0673109763414657	0.97868740896585	0.0790848129525372
110	ebi-a-GCST90001758	CD20 on memory B cell || id:ebi-a-GCST90001758	finn-b-DM_RETINOPATHY	Diabetic retinopathy (DM_RETINOPATHY) || id:finn-b-DM_RETINOPATHY	216666	0.0874051625271778	0.0673109763414657	0.976635670318152	0.127271950732667
111	ebi-a-GCST90001736	CD19 on memory B cell || id:ebi-a-GCST90001736	finn-b-DM_RETINOPATHY	Diabetic retinopathy (DM_RETINOPATHY) || id:finn-b-DM_RETINOPATHY	216666	0.0488664440934772	0.0673109763414657	0.995053139231475	0.0518666469693616
112	ebi-a-GCST90002069	CD4 on CD39+ secreting CD4 regulatory T cell || id:ebi-a-GCST90002069	finn-b-DM_RETINOPATHY	Diabetic retinopathy (DM_RETINOPATHY) || id:finn-b-DM_RETINOPATHY	216666	0.0870244697645939	0.0673109763414657	0.849432560529927	0.999475833395883
113	ebi-a-GCST90001755	CD20 on IgD- CD38- B cell || id:ebi-a-GCST90001755	finn-b-DM_RETINOPATHY	Diabetic retinopathy (DM_RETINOPATHY) || id:finn-b-DM_RETINOPATHY	216666	0.0536643651281176	0.0673109763414657	1.00432065594992	0.0515615482639978
114	ebi-a-GCST90001791	CD25 on naive-mature B cell || id:ebi-a-GCST90001791	finn-b-DM_RETINOPATHY	Diabetic retinopathy (DM_RETINOPATHY) || id:finn-b-DM_RETINOPATHY	216666	0.0975569506895792	0.0673109763414657	0.998316854861635	0.0504308476049963
115	ebi-a-GCST90001423	CD20- CD38- B cell Absolute Count || id:ebi-a-GCST90001423	finn-b-DM_RETINOPATHY	Diabetic retinopathy (DM_RETINOPATHY) || id:finn-b-DM_RETINOPATHY	216666	0.00574899875655363	0.0673109763414657	1.09741715228649	0.137258131645721
116	ebi-a-GCST90001491	CD39+ activated CD4 regulatory T cell %CD4 regulatory T cell || id:ebi-a-GCST90001491	finn-b-DM_RETINOPATHY	Diabetic retinopathy (DM_RETINOPATHY) || id:finn-b-DM_RETINOPATHY	216666	0.485910086036667	0.0673109763414657	0.986817141586638	0.188683002874265
117	ebi-a-GCST90001877	HVEM on naive CD4+ T cell || id:ebi-a-GCST90001877	finn-b-DM_RETINOPATHY	Diabetic retinopathy (DM_RETINOPATHY) || id:finn-b-DM_RETINOPATHY	216666	0.0537382844616552	0.0673109763414657	1.01245613360774	0.0630689010203257
118	ebi-a-GCST90002098	CD45RA on naive CD4+ T cell || id:ebi-a-GCST90002098	finn-b-DM_RETINOPATHY	Diabetic retinopathy (DM_RETINOPATHY) || id:finn-b-DM_RETINOPATHY	216666	0.259700651294135	0.0673109763414657	0.973620939513919	0.348735282884761
119	ebi-a-GCST90002052	CD45 on Immature Myeloid-Derived Suppressor Cells || id:ebi-a-GCST90002052	finn-b-DM_RETINOPATHY	Diabetic retinopathy (DM_RETINOPATHY) || id:finn-b-DM_RETINOPATHY	216666	0.167887416975988	0.0673109763414657	1.01214822568513	0.0893508637708629
120	ebi-a-GCST90002081	SSC-A on CD4+ T cell || id:ebi-a-GCST90002081	finn-b-DM_RETINOPATHY	Diabetic retinopathy (DM_RETINOPATHY) || id:finn-b-DM_RETINOPATHY	216666	0.0423844838520712	0.0673109763414657	0.47698822499096	1
121	ebi-a-GCST90002029	CD39 on CD39+ CD8+ T cell || id:ebi-a-GCST90002029	finn-b-DM_RETINOPATHY	Diabetic retinopathy (DM_RETINOPATHY) || id:finn-b-DM_RETINOPATHY	216666	0.0318655800434234	0.0673109763414657	0.91324268390817	0.443348132832037
122	ebi-a-GCST90001398	Unswitched memory B cell Absolute Count || id:ebi-a-GCST90001398	finn-b-DM_RETINOPATHY	Diabetic retinopathy (DM_RETINOPATHY) || id:finn-b-DM_RETINOPATHY	216666	0.0436046756431996	0.0673109763414657	0.981149558137408	0.0745377647222206
123	ebi-a-GCST90001647	Natural Killer %lymphocyte || id:ebi-a-GCST90001647	finn-b-DM_RETINOPATHY	Diabetic retinopathy (DM_RETINOPATHY) || id:finn-b-DM_RETINOPATHY	216666	0.0607779662121138	0.0673109763414657	0.978360169948195	0.0955331692184916
124	ebi-a-GCST90001798	CD27 on CD24+ CD27+ B cell || id:ebi-a-GCST90001798	finn-b-DM_RETINOPATHY	Diabetic retinopathy (DM_RETINOPATHY) || id:finn-b-DM_RETINOPATHY	216666	0.303305174258696	0.0673109763414657	0.995986588740659	0.0576511412711908
125	ebi-a-GCST90002100	CD45RA on naive CD8+ T cell || id:ebi-a-GCST90002100	finn-b-DM_RETINOPATHY	Diabetic retinopathy (DM_RETINOPATHY) || id:finn-b-DM_RETINOPATHY	216666	0.0351569871465104	0.0673109763414657	0.967007970880373	0.111717413112782
126	ebi-a-GCST90001883	CD16-CD56 on Natural Killer T || id:ebi-a-GCST90001883	finn-b-DM_RETINOPATHY	Diabetic retinopathy (DM_RETINOPATHY) || id:finn-b-DM_RETINOPATHY	216666	0.164681115579784	0.0673109763414657	0.972208922396531	0.260914635593304
127	ebi-a-GCST90001637	CD4-CD8- Natural Killer T %T cell || id:ebi-a-GCST90001637	finn-b-DM_RETINOPATHY	Diabetic retinopathy (DM_RETINOPATHY) || id:finn-b-DM_RETINOPATHY	216666	0.0880432292608943	0.0673109763414657	1.00047001507666	0.0500303046740928
128	ebi-a-GCST90001499	Activated & resting CD4 regulatory T cell %CD4 regulatory T cell || id:ebi-a-GCST90001499	finn-b-DM_RETINOPATHY	Diabetic retinopathy (DM_RETINOPATHY) || id:finn-b-DM_RETINOPATHY	216666	0.165151126573518	0.0673109763414657	0.975821495788949	0.209310895861759
129	ebi-a-GCST90001794	CD25 on IgD+ B cell || id:ebi-a-GCST90001794	finn-b-DM_RETINOPATHY	Diabetic retinopathy (DM_RETINOPATHY) || id:finn-b-DM_RETINOPATHY	216666	0.0619052960866077	0.0673109763414657	0.961449076443351	0.201954359906594
130	ebi-a-GCST90001392	IgD+ CD38+ B cell Absolute Count || id:ebi-a-GCST90001392	finn-b-DM_RETINOPATHY	Diabetic retinopathy (DM_RETINOPATHY) || id:finn-b-DM_RETINOPATHY	216666	0.0255904037163306	0.0673109763414657	0.949625686663784	0.156460069924518
131	ebi-a-GCST90001937	CD25 on resting CD4 regulatory T cell || id:ebi-a-GCST90001937	finn-b-DM_RETINOPATHY	Diabetic retinopathy (DM_RETINOPATHY) || id:finn-b-DM_RETINOPATHY	216666	0.0253598320812671	0.0673109763414657	0.945216005901478	0.175402353964
132	ebi-a-GCST90001495	CD39+ secreting CD4 regulatory T cell Absolute Count || id:ebi-a-GCST90001495	finn-b-DM_RETINOPATHY	Diabetic retinopathy (DM_RETINOPATHY) || id:finn-b-DM_RETINOPATHY	216666	0.514939145064597	0.0673109763414657	0.987098544348852	0.190807942031334
133	ebi-a-GCST90001444	CD20- CD38- B cell %lymphocyte || id:ebi-a-GCST90001444	finn-b-DM_RETINOPATHY	Diabetic retinopathy (DM_RETINOPATHY) || id:finn-b-DM_RETINOPATHY	216666	0.00700185527445803	0.0673109763414657	1.08813017863025	0.137071133655306
134	ebi-a-GCST90002104	HLA DR on myeloid Dendritic Cell || id:ebi-a-GCST90002104	finn-b-DM_RETINOPATHY	Diabetic retinopathy (DM_RETINOPATHY) || id:finn-b-DM_RETINOPATHY	216666	0.317067058765371	0.0673109763414657	1.42575257129965	1
135	ebi-a-GCST90001740	CD19 on switched memory B cell || id:ebi-a-GCST90001740	finn-b-DM_RETINOPATHY	Diabetic retinopathy (DM_RETINOPATHY) || id:finn-b-DM_RETINOPATHY	216666	0.0343237006421755	0.0673109763414657	1.08942880659187	0.484608896316656
136	ebi-a-GCST90001484	CD39+ resting CD4 regulatory T cell %resting CD4 regulatory T cell || id:ebi-a-GCST90001484	finn-b-DM_RETINOPATHY	Diabetic retinopathy (DM_RETINOPATHY) || id:finn-b-DM_RETINOPATHY	216666	0.165350556883819	0.0673109763414657	0.952750285181068	0.613405890346436
137	ebi-a-GCST90001819	CD38 on transitional B cell || id:ebi-a-GCST90001819	finn-b-DM_RETINOPATHY	Diabetic retinopathy (DM_RETINOPATHY) || id:finn-b-DM_RETINOPATHY	216666	0.0886095258748646	0.0673109763414657	0.988764918477252	0.06763120382053
138	ebi-a-GCST90001621	Natural Killer T Absolute Count || id:ebi-a-GCST90001621	finn-b-DM_RETINOPATHY	Diabetic retinopathy (DM_RETINOPATHY) || id:finn-b-DM_RETINOPATHY	216666	0.0668332582234711	0.0673109763414657	0.985322958051677	0.0727661103813572
139	ebi-a-GCST90002102	CD45RA on resting CD4 regulatory T cell || id:ebi-a-GCST90002102	finn-b-DM_RETINOPATHY	Diabetic retinopathy (DM_RETINOPATHY) || id:finn-b-DM_RETINOPATHY	216666	0.109488540909118	0.0673109763414657	0.97078675020705	0.20417805249164
140	ebi-a-GCST90001737	CD19 on naive-mature B cell || id:ebi-a-GCST90001737	finn-b-DM_RETINOPATHY	Diabetic retinopathy (DM_RETINOPATHY) || id:finn-b-DM_RETINOPATHY	216666	0.0314971896973766	0.0673109763414657	0.991172469702761	0.0538378080907252
141	ebi-a-GCST90001709	BAFF-R on IgD+ CD38dim B cell || id:ebi-a-GCST90001709	finn-b-DM_RETINOPATHY	Diabetic retinopathy (DM_RETINOPATHY) || id:finn-b-DM_RETINOPATHY	216666	0.578294692904956	0.0673109763414657	0.996254281368578	0.0627430405732726
142	ebi-a-GCST90001544	Effector Memory CD4+ T cell %T cell || id:ebi-a-GCST90001544	finn-b-DM_RETINOPATHY	Diabetic retinopathy (DM_RETINOPATHY) || id:finn-b-DM_RETINOPATHY	216666	0.0526057211947087	0.0673109763414657	0.911041408728054	0.668084751788666
143	ebi-a-GCST90001800	CD27 on IgD+ CD24+ B cell || id:ebi-a-GCST90001800	finn-b-DM_RETINOPATHY	Diabetic retinopathy (DM_RETINOPATHY) || id:finn-b-DM_RETINOPATHY	216666	0.214441316772181	0.0673109763414657	1.01176847257144	0.0973361270079766
144	ebi-a-GCST90001509	CD25++ CD45RA+ CD4 not regulatory T cell %T cell || id:ebi-a-GCST90001509	finn-b-DM_RETINOPATHY	Diabetic retinopathy (DM_RETINOPATHY) || id:finn-b-DM_RETINOPATHY	216666	0.0745305452955946	0.0673109763414657	0.969774971101224	0.161446488661599
145	ebi-a-GCST90001983	CD14 on CD14+ CD16+ monocyte || id:ebi-a-GCST90001983	finn-b-DM_RETINOPATHY	Diabetic retinopathy (DM_RETINOPATHY) || id:finn-b-DM_RETINOPATHY	216666	0.0223660788339385	0.0673109763414657	0.97618528995457	0.0700555404196641
146	ebi-a-GCST90001857	CD3 on activated & secreting CD4 regulatory T cell || id:ebi-a-GCST90001857	finn-b-DM_RETINOPATHY	Diabetic retinopathy (DM_RETINOPATHY) || id:finn-b-DM_RETINOPATHY	216666	0.229249923193941	0.0673109763414657	1.01589882561317	0.143824674192785
147	ebi-a-GCST90001980	CD40 on CD14+ CD16- monocyte || id:ebi-a-GCST90001980	finn-b-DM_RETINOPATHY	Diabetic retinopathy (DM_RETINOPATHY) || id:finn-b-DM_RETINOPATHY	216666	0.205013102434552	0.0673109763414657	0.99020869202473	0.0811894349427627
148	ebi-a-GCST90001891	CD28 on CD45RA- CD4 not regulatory T cell || id:ebi-a-GCST90001891	finn-b-DM_RETINOPATHY	Diabetic retinopathy (DM_RETINOPATHY) || id:finn-b-DM_RETINOPATHY	216666	0.0881680749442089	0.0673109763414657	1.0151564955772	0.0820462090984714
149	ebi-a-GCST90001828	IgD on transitional B cell || id:ebi-a-GCST90001828	finn-b-DM_RETINOPATHY	Diabetic retinopathy (DM_RETINOPATHY) || id:finn-b-DM_RETINOPATHY	216666	0.137560469263935	0.0673109763414657	1.02473475286574	0.187486334483906
150	ebi-a-GCST90001570	Effector Memory CD4-CD8- T cell %CD4-CD8- T cell || id:ebi-a-GCST90001570	finn-b-DM_RETINOPATHY	Diabetic retinopathy (DM_RETINOPATHY) || id:finn-b-DM_RETINOPATHY	216666	0.0473572344089653	0.0673109763414657	0.987112364987271	0.0623661479808221
151	ebi-a-GCST90001969	FSC-A on Natural Killer || id:ebi-a-GCST90001969	finn-b-DM_RETINOPATHY	Diabetic retinopathy (DM_RETINOPATHY) || id:finn-b-DM_RETINOPATHY	216666	0.0573204630615789	0.0673109763414657	0.961903510266771	0.187054929898003
152	ebi-a-GCST90002045	CD45 on CD33- HLA DR- || id:ebi-a-GCST90002045	finn-b-DM_RETINOPATHY	Diabetic retinopathy (DM_RETINOPATHY) || id:finn-b-DM_RETINOPATHY	216666	0.0554399697178677	0.0673109763414657	1.0736041916236	0.520637356181155
153	ebi-a-GCST90001426	IgD- CD38dim B cell %lymphocyte || id:ebi-a-GCST90001426	finn-b-DM_RETINOPATHY	Diabetic retinopathy (DM_RETINOPATHY) || id:finn-b-DM_RETINOPATHY	216666	0.038325741176017	0.0673109763414657	1.0311209852973	0.109295827253595
154	ebi-a-GCST90001494	Secreting CD4 regulatory T cell %CD4+ T cell || id:ebi-a-GCST90001494	finn-b-DM_RETINOPATHY	Diabetic retinopathy (DM_RETINOPATHY) || id:finn-b-DM_RETINOPATHY	216666	0.125941689748727	0.0673109763414657	1.0167784406037	0.106686453949
155	ebi-a-GCST90001751	CD20 on IgD+ CD38+ B cell || id:ebi-a-GCST90001751	finn-b-DM_RETINOPATHY	Diabetic retinopathy (DM_RETINOPATHY) || id:finn-b-DM_RETINOPATHY	216666	0.0784763715536365	0.0673109763414657	1.11382042452589	0.958361986760611
156	ebi-a-GCST90001699	CD45RA+ CD28- CD8+ T cell %CD8+ T cell || id:ebi-a-GCST90001699	finn-b-DM_RETINOPATHY	Diabetic retinopathy (DM_RETINOPATHY) || id:finn-b-DM_RETINOPATHY	216666	0.0773356067093595	0.0673109763414657	1.00009799998392	0.0500011572723535
157	ebi-a-GCST90001623	Natural Killer T %lymphocyte || id:ebi-a-GCST90001623	finn-b-DM_RETINOPATHY	Diabetic retinopathy (DM_RETINOPATHY) || id:finn-b-DM_RETINOPATHY	216666	0.0889244415599721	0.0673109763414657	1.0020034486561	0.0505561828589048
158	ebi-a-GCST90001684	CD127- CD8+ T cell Absolute Count || id:ebi-a-GCST90001684	finn-b-DM_RETINOPATHY	Diabetic retinopathy (DM_RETINOPATHY) || id:finn-b-DM_RETINOPATHY	216666	0.0170704385807798	0.0673109763414657	1.08256299703099	0.239961148524947
159	ebi-a-GCST90001670	CD39+ CD8+ T cell %T cell || id:ebi-a-GCST90001670	finn-b-DM_RETINOPATHY	Diabetic retinopathy (DM_RETINOPATHY) || id:finn-b-DM_RETINOPATHY	216666	0.194742249550789	0.0673109763414657	0.997650216521022	0.0516776679552421
160	ebi-a-GCST90001715	BAFF-R on memory B cell || id:ebi-a-GCST90001715	finn-b-DM_RETINOPATHY	Diabetic retinopathy (DM_RETINOPATHY) || id:finn-b-DM_RETINOPATHY	216666	0.526347268328877	0.0673109763414657	1.00702040472221	0.0912643561342037
161	ebi-a-GCST90001672	CD39+ CD8+ T cell Absolute Count || id:ebi-a-GCST90001672	finn-b-DM_RETINOPATHY	Diabetic retinopathy (DM_RETINOPATHY) || id:finn-b-DM_RETINOPATHY	216666	0.215981434978973	0.0673109763414657	0.979447004944954	0.200275466079017
162	ebi-a-GCST90001739	CD19 on Plasma Blast-Plasma Cell || id:ebi-a-GCST90001739	finn-b-DM_RETINOPATHY	Diabetic retinopathy (DM_RETINOPATHY) || id:finn-b-DM_RETINOPATHY	216666	0.0059905557749409	0.0673109763414657	1.05868927278916	0.0824704280956624
163	ebi-a-GCST90001745	CD20 on CD24+ CD27+ B cell || id:ebi-a-GCST90001745	finn-b-DM_RETINOPATHY	Diabetic retinopathy (DM_RETINOPATHY) || id:finn-b-DM_RETINOPATHY	216666	0.0870394395042723	0.0673109763414657	0.981234281665164	0.0990909550560196
164	ebi-a-GCST90001802	CD27 on IgD- CD38- B cell || id:ebi-a-GCST90001802	finn-b-DM_RETINOPATHY	Diabetic retinopathy (DM_RETINOPATHY) || id:finn-b-DM_RETINOPATHY	216666	0.205590832878236	0.0673109763414657	0.988189047560089	0.0958266211412319
165	ebi-a-GCST90001691	CD28+ CD45RA- CD8+ T cell %T cell || id:ebi-a-GCST90001691	finn-b-DM_RETINOPATHY	Diabetic retinopathy (DM_RETINOPATHY) || id:finn-b-DM_RETINOPATHY	216666	0.0616563437241476	0.0673109763414657	1.04720752037392	0.275672832613655
166	ebi-a-GCST90001554	Effector Memory CD8+ T cell Absolute Count || id:ebi-a-GCST90001554	finn-b-DM_RETINOPATHY	Diabetic retinopathy (DM_RETINOPATHY) || id:finn-b-DM_RETINOPATHY	216666	0.0330762523297715	0.0673109763414657	0.999588206592771	0.0500087399907569
167	ebi-a-GCST90001761	CD20 on switched memory B cell || id:ebi-a-GCST90001761	finn-b-DM_RETINOPATHY	Diabetic retinopathy (DM_RETINOPATHY) || id:finn-b-DM_RETINOPATHY	216666	0.0835645050500561	0.0673109763414657	0.995782310968181	0.0523208067942752
168	ebi-a-GCST90001480	Resting CD4 regulatory T cell Absolute Count || id:ebi-a-GCST90001480	finn-b-DM_RETINOPATHY	Diabetic retinopathy (DM_RETINOPATHY) || id:finn-b-DM_RETINOPATHY	216666	0.07890976899732	0.0673109763414657	0.960789774001382	0.251407407815457
169	ebi-a-GCST90001428	IgD- CD38dim B cell %B cell || id:ebi-a-GCST90001428	finn-b-DM_RETINOPATHY	Diabetic retinopathy (DM_RETINOPATHY) || id:finn-b-DM_RETINOPATHY	216666	0.00587170100706497	0.0673109763414657	0.932432190811513	0.0931191689400013
170	ebi-a-GCST90001487	Activated CD4 regulatory T cell %CD4 regulatory T cell || id:ebi-a-GCST90001487	finn-b-DM_RETINOPATHY	Diabetic retinopathy (DM_RETINOPATHY) || id:finn-b-DM_RETINOPATHY	216666	0.0402912788162607	0.0673109763414657	1.03955501845784	0.151980461528003
171	ebi-a-GCST90001981	CD40 on CD14+ CD16+ monocyte || id:ebi-a-GCST90001981	finn-b-DM_RETINOPATHY	Diabetic retinopathy (DM_RETINOPATHY) || id:finn-b-DM_RETINOPATHY	216666	0.220453574628906	0.0673109763414657	0.995066364468588	0.0584084020526504
172	ebi-a-GCST90001410	IgD- CD38+ B cell %B cell || id:ebi-a-GCST90001410	finn-b-DM_RETINOPATHY	Diabetic retinopathy (DM_RETINOPATHY) || id:finn-b-DM_RETINOPATHY	216666	0.0157860503522045	0.0673109763414657	1.17467182918593	0.71641992983658
173	ebi-a-GCST90001759	CD20 on naive-mature B cell || id:ebi-a-GCST90001759	finn-b-DM_RETINOPATHY	Diabetic retinopathy (DM_RETINOPATHY) || id:finn-b-DM_RETINOPATHY	216666	0.076861811844526	0.0673109763414657	1.14301802209612	0.99564464031229
174	ebi-a-GCST90001581	CD14- CD16- Absolute Count || id:ebi-a-GCST90001581	finn-b-DM_RETINOPATHY	Diabetic retinopathy (DM_RETINOPATHY) || id:finn-b-DM_RETINOPATHY	216666	0.0495912721390836	0.0673109763414657	1.00163186540114	0.0502057513710171
175	ebi-a-GCST90001486	Activated CD4 regulatory T cell Absolute Count || id:ebi-a-GCST90001486	finn-b-DM_RETINOPATHY	Diabetic retinopathy (DM_RETINOPATHY) || id:finn-b-DM_RETINOPATHY	216666	0.0199807184912592	0.0673109763414657	1.02668392769036	0.072368525143341
176	ebi-a-GCST90001482	Resting CD4 regulatory T cell %CD4+ T cell || id:ebi-a-GCST90001482	finn-b-DM_RETINOPATHY	Diabetic retinopathy (DM_RETINOPATHY) || id:finn-b-DM_RETINOPATHY	216666	0.149504345542945	0.0673109763414657	0.998259849100698	0.0507058722336635
177	ebi-a-GCST90002121	CD8 on CD39+ CD8+ T cell || id:ebi-a-GCST90002121	finn-b-DM_RETINOPATHY	Diabetic retinopathy (DM_RETINOPATHY) || id:finn-b-DM_RETINOPATHY	216666	0.0619907593723949	0.0673109763414657	1.02176319121516	0.0967228001603706
178	ebi-a-GCST90001591	CD4+ T cell %T cell || id:ebi-a-GCST90001591	finn-b-DM_RETINOPATHY	Diabetic retinopathy (DM_RETINOPATHY) || id:finn-b-DM_RETINOPATHY	216666	0.00644965956280494	0.0673109763414657	0.887892104735159	0.184931043803945
179	ebi-a-GCST90001501	Activated & secreting CD4 regulatory T cell Absolute Count || id:ebi-a-GCST90001501	finn-b-DM_RETINOPATHY	Diabetic retinopathy (DM_RETINOPATHY) || id:finn-b-DM_RETINOPATHY	216666	0.0513551742805534	0.0673109763414657	1.02559787591084	0.103675455054331
180	ebi-a-GCST90002063	CD4 on CD4 regulatory T cell || id:ebi-a-GCST90002063	finn-b-DM_RETINOPATHY	Diabetic retinopathy (DM_RETINOPATHY) || id:finn-b-DM_RETINOPATHY	216666	0.0357952228668863	0.0673109763414657	1.09883282475153	0.582053712621266
181	ebi-a-GCST90001706	BAFF-R on IgD+ CD38- naive B cell || id:ebi-a-GCST90001706	finn-b-DM_RETINOPATHY	Diabetic retinopathy (DM_RETINOPATHY) || id:finn-b-DM_RETINOPATHY	216666	0.600589507003987	0.0673109763414657	0.997737475261667	0.0548057397794943
182	ebi-a-GCST90001829	BAFF-R on B cell || id:ebi-a-GCST90001829	finn-b-DM_RETINOPATHY	Diabetic retinopathy (DM_RETINOPATHY) || id:finn-b-DM_RETINOPATHY	216666	0.568445595625308	0.0673109763414657	0.996127131074606	0.0633959112202502
183	ebi-a-GCST90001851	CD3 on T cell || id:ebi-a-GCST90001851	finn-b-DM_RETINOPATHY	Diabetic retinopathy (DM_RETINOPATHY) || id:finn-b-DM_RETINOPATHY	216666	0.130776977053672	0.0673109763414657	1.01540273369731	0.099470854546999
184	ebi-a-GCST90001780	CD25 on IgD+ CD38- B cell || id:ebi-a-GCST90001780	finn-b-DM_RETINOPATHY	Diabetic retinopathy (DM_RETINOPATHY) || id:finn-b-DM_RETINOPATHY	216666	0.0565316411918286	0.0673109763414657	0.96945009189176	0.135761382161512
185	ebi-a-GCST90001493	Secreting CD4 regulatory T cell %CD4 regulatory T cell || id:ebi-a-GCST90001493	finn-b-DM_RETINOPATHY	Diabetic retinopathy (DM_RETINOPATHY) || id:finn-b-DM_RETINOPATHY	216666	0.164447260673158	0.0673109763414657	1.02519669641229	0.221388067954487
186	ebi-a-GCST90001629	HLA DR+ CD8+ T cell %lymphocyte || id:ebi-a-GCST90001629	finn-b-DM_RETINOPATHY	Diabetic retinopathy (DM_RETINOPATHY) || id:finn-b-DM_RETINOPATHY	216666	0.097971789731684	0.0673109763414657	0.982394727573912	0.098616824784412
187	ebi-a-GCST90001867	CD3 on CD4+ T cell || id:ebi-a-GCST90001867	finn-b-DM_RETINOPATHY	Diabetic retinopathy (DM_RETINOPATHY) || id:finn-b-DM_RETINOPATHY	216666	0.0466264724397829	0.0673109763414657	1.04296158372198	0.190324366582582
188	ebi-a-GCST90001696	CD45RA- CD28- CD8+ T cell %CD8+ T cell || id:ebi-a-GCST90001696	finn-b-DM_RETINOPATHY	Diabetic retinopathy (DM_RETINOPATHY) || id:finn-b-DM_RETINOPATHY	216666	0.151392244216344	0.0673109763414657	1.00029255907615	0.0500201896382638
189	ebi-a-GCST90001774	CD24 on transitional B cell || id:ebi-a-GCST90001774	finn-b-DM_RETINOPATHY	Diabetic retinopathy (DM_RETINOPATHY) || id:finn-b-DM_RETINOPATHY	216666	0.0185438625770499	0.0673109763414657	0.98552847437824	0.0560851379490205
190	ebi-a-GCST90001580	CD14+ CD16+ monocyte Absolute Count || id:ebi-a-GCST90001580	finn-b-DM_RETINOPATHY	Diabetic retinopathy (DM_RETINOPATHY) || id:finn-b-DM_RETINOPATHY	216666	0.161153345478682	0.0673109763414657	0.969696977810373	0.295561834615696
191	ebi-a-GCST90001439	IgD+ CD24+ B cell %lymphocyte || id:ebi-a-GCST90001439	finn-b-DM_RETINOPATHY	Diabetic retinopathy (DM_RETINOPATHY) || id:finn-b-DM_RETINOPATHY	216666	0.0525655841713209	0.0673109763414657	0.988253619181443	0.0613948442704076
192	ebi-a-GCST90002056	CD8 on Effector Memory CD8+ T cell || id:ebi-a-GCST90002056	finn-b-DM_RETINOPATHY	Diabetic retinopathy (DM_RETINOPATHY) || id:finn-b-DM_RETINOPATHY	216666	0.0503807302667204	0.0673109763414657	1.02387261200086	0.0956565692408842
193	ebi-a-GCST90001842	CD3 on Naive CD4+ T cell || id:ebi-a-GCST90001842	finn-b-DM_RETINOPATHY	Diabetic retinopathy (DM_RETINOPATHY) || id:finn-b-DM_RETINOPATHY	216666	0.250858693699634	0.0673109763414657	1.01164033815511	0.104332421225925
194	ebi-a-GCST90001808	CD27 on switched memory B cell || id:ebi-a-GCST90001808	finn-b-DM_RETINOPATHY	Diabetic retinopathy (DM_RETINOPATHY) || id:finn-b-DM_RETINOPATHY	216666	0.313750705839728	0.0673109763414657	0.992974121426306	0.074486876290706
195	ebi-a-GCST90002099	CD4RA on Terminally Differentiated CD4+ T cell || id:ebi-a-GCST90002099	finn-b-DM_RETINOPATHY	Diabetic retinopathy (DM_RETINOPATHY) || id:finn-b-DM_RETINOPATHY	216666	0.0458773054651621	0.0673109763414657	0.965636979500853	0.138167247511377
196	ebi-a-GCST90002119	CD8 on CD28+ CD45RA+ CD8+ T cell || id:ebi-a-GCST90002119	finn-b-DM_RETINOPATHY	Diabetic retinopathy (DM_RETINOPATHY) || id:finn-b-DM_RETINOPATHY	216666	0.205936086129802	0.0673109763414657	1.01230144422093	0.0997152910139447
197	ebi-a-GCST90001964	FSC-A on plasmacytoid Dendritic Cell || id:ebi-a-GCST90001964	finn-b-DM_RETINOPATHY	Diabetic retinopathy (DM_RETINOPATHY) || id:finn-b-DM_RETINOPATHY	216666	0.0521087175552993	0.0673109763414657	0.987272793640406	0.0632766257689513
198	ebi-a-GCST90001429	IgD+ CD38+ B cell %lymphocyte || id:ebi-a-GCST90001429	finn-b-DM_RETINOPATHY	Diabetic retinopathy (DM_RETINOPATHY) || id:finn-b-DM_RETINOPATHY	216666	0.0222221551399435	0.0673109763414657	0.945910634381267	0.156647446202336
199	ebi-a-GCST90002105	HLA DR on plasmacytoid Dendritic Cell || id:ebi-a-GCST90002105	finn-b-DM_RETINOPATHY	Diabetic retinopathy (DM_RETINOPATHY) || id:finn-b-DM_RETINOPATHY	216666	0.154139844374496	0.0673109763414657	1.05420164292224	0.69606296054882
200	ebi-a-GCST90001508	CD25++ CD45RA+ CD4 not regulatory T cell %CD4+ T cell || id:ebi-a-GCST90001508	finn-b-DM_RETINOPATHY	Diabetic retinopathy (DM_RETINOPATHY) || id:finn-b-DM_RETINOPATHY	216666	0.0738347264608084	0.0673109763414657	0.972798441860905	0.138844607311773
201	ebi-a-GCST90002016	CCR2 on CD62L+ plasmacytoid Dendritic Cell || id:ebi-a-GCST90002016	finn-b-DM_RETINOPATHY	Diabetic retinopathy (DM_RETINOPATHY) || id:finn-b-DM_RETINOPATHY	216666	0.0997442179449532	0.0673109763414657	0.96649784523223	0.235501585728129
202	ebi-a-GCST90002015	CCR2 on plasmacytoid Dendritic Cell || id:ebi-a-GCST90002015	finn-b-DM_RETINOPATHY	Diabetic retinopathy (DM_RETINOPATHY) || id:finn-b-DM_RETINOPATHY	216666	0.09993148774696	0.0673109763414657	0.966575104559794	0.234983509974394
203	ebi-a-GCST90001671	CD39+ CD8+ T cell %CD8+ T cell || id:ebi-a-GCST90001671	finn-b-DM_RETINOPATHY	Diabetic retinopathy (DM_RETINOPATHY) || id:finn-b-DM_RETINOPATHY	216666	0.207820276695728	0.0673109763414657	0.995554263496527	0.0564285372970404
204	ebi-a-GCST90001954	CD33 on basophil || id:ebi-a-GCST90001954	finn-b-DM_RETINOPATHY	Diabetic retinopathy (DM_RETINOPATHY) || id:finn-b-DM_RETINOPATHY	216666	0.562264090136427	0.0673109763414657	0.996726693679945	0.05944354474103
205	ebi-a-GCST90001990	CD64 on CD14- CD16+ monocyte || id:ebi-a-GCST90001990	finn-b-DM_RETINOPATHY	Diabetic retinopathy (DM_RETINOPATHY) || id:finn-b-DM_RETINOPATHY	216666	0.0218794838864765	0.0673109763414657	0.843296662864514	0.780644197746817
206	ebi-a-GCST90002074	SSC-A on CD14+ monocyte || id:ebi-a-GCST90002074	finn-b-DM_RETINOPATHY	Diabetic retinopathy (DM_RETINOPATHY) || id:finn-b-DM_RETINOPATHY	216666	0.250813624485261	0.0673109763414657	1.0228057581023	0.264876117052282
207	ebi-a-GCST90001530	Monocytic Myeloid-Derived Suppressor Cells Absolute Count || id:ebi-a-GCST90001530	finn-b-DM_RETINOPATHY	Diabetic retinopathy (DM_RETINOPATHY) || id:finn-b-DM_RETINOPATHY	216666	0.189515890530737	0.0673109763414657	0.876655869499021	0.999993438338198
208	ebi-a-GCST90001692	CD28+ CD45RA- CD8+ T cell %CD8+ T cell || id:ebi-a-GCST90001692	finn-b-DM_RETINOPATHY	Diabetic retinopathy (DM_RETINOPATHY) || id:finn-b-DM_RETINOPATHY	216666	0.0506643335650999	0.0673109763414657	1.00155878761109	0.050191798676864
209	ebi-a-GCST90001655	CD28+ CD4-CD8- T cell %T cell || id:ebi-a-GCST90001655	finn-b-DM_RETINOPATHY	Diabetic retinopathy (DM_RETINOPATHY) || id:finn-b-DM_RETINOPATHY	216666	0.00956704534646661	0.0673109763414657	0.992792824102958	0.0507754360515179
210	ebi-a-GCST90001718	BAFF-R on switched memory B cell || id:ebi-a-GCST90001718	finn-b-DM_RETINOPATHY	Diabetic retinopathy (DM_RETINOPATHY) || id:finn-b-DM_RETINOPATHY	216666	0.523994802831877	0.0673109763414657	1.00293475564274	0.0570588642205075
211	ebi-a-GCST90001787	CD25 on IgD- CD38- B cell || id:ebi-a-GCST90001787	finn-b-DM_RETINOPATHY	Diabetic retinopathy (DM_RETINOPATHY) || id:finn-b-DM_RETINOPATHY	216666	0.0326108125542238	0.0673109763414657	1.1723605998653	0.948642968345292
212	ebi-a-GCST90001749	CD20 on IgD+ CD38- naive B cell || id:ebi-a-GCST90001749	finn-b-DM_RETINOPATHY	Diabetic retinopathy (DM_RETINOPATHY) || id:finn-b-DM_RETINOPATHY	216666	0.0133078010390232	0.0673109763414657	1.06083741944155	0.128927739398985
213	ebi-a-GCST90001850	CD3 on HLA DR+ CD8+ T cell || id:ebi-a-GCST90001850	finn-b-DM_RETINOPATHY	Diabetic retinopathy (DM_RETINOPATHY) || id:finn-b-DM_RETINOPATHY	216666	0.0355797404771871	0.0673109763414657	0.990067481853585	0.0554947059407757
214	ebi-a-GCST90001521	CD33+ HLA DR+ CD14dim %CD33+ HLA DR+ || id:ebi-a-GCST90001521	finn-b-DM_RETINOPATHY	Diabetic retinopathy (DM_RETINOPATHY) || id:finn-b-DM_RETINOPATHY	216666	0.0163861188929594	0.0673109763414657	0.974917985205387	0.066268856917956
215	ebi-a-GCST90001953	CD33 on CD33dim HLA DR- || id:ebi-a-GCST90001953	finn-b-DM_RETINOPATHY	Diabetic retinopathy (DM_RETINOPATHY) || id:finn-b-DM_RETINOPATHY	216666	0.508878086891985	0.0673109763414657	0.995676790272531	0.0649569173985425
216	ebi-a-GCST90002059	CD8 on Natural Killer T || id:ebi-a-GCST90002059	finn-b-DM_RETINOPATHY	Diabetic retinopathy (DM_RETINOPATHY) || id:finn-b-DM_RETINOPATHY	216666	0.0276281772495433	0.0673109763414657	1.71528756001972	1
217	ebi-a-GCST90002041	CD45 on lymphocyte(Myeloid cell) || id:ebi-a-GCST90002041	finn-b-DM_RETINOPATHY	Diabetic retinopathy (DM_RETINOPATHY) || id:finn-b-DM_RETINOPATHY	216666	0.0120877701217756	0.0673109763414657	0.996671424856762	0.0502087963067303
218	ebi-a-GCST90001941	CD25 on secreting CD4 regulatory T cell || id:ebi-a-GCST90001941	finn-b-DM_RETINOPATHY	Diabetic retinopathy (DM_RETINOPATHY) || id:finn-b-DM_RETINOPATHY	216666	0.0297231253846701	0.0673109763414657	0.940116251528407	0.227135358523736
219	ebi-a-GCST90001879	HVEM on Terminally Differentiated CD4+ T cell || id:ebi-a-GCST90001879	finn-b-DM_RETINOPATHY	Diabetic retinopathy (DM_RETINOPATHY) || id:finn-b-DM_RETINOPATHY	216666	0.0280206653169711	0.0673109763414657	1.03155392542928	0.0942927497285595
220	ebi-a-GCST90001965	FSC-A on monocyte || id:ebi-a-GCST90001965	finn-b-DM_RETINOPATHY	Diabetic retinopathy (DM_RETINOPATHY) || id:finn-b-DM_RETINOPATHY	216666	0.0417275182231498	0.0673109763414657	1.09012305160799	0.569377432085139
221	ebi-a-GCST90001951	CD33 on CD66b++ myeloid cell || id:ebi-a-GCST90001951	finn-b-DM_RETINOPATHY	Diabetic retinopathy (DM_RETINOPATHY) || id:finn-b-DM_RETINOPATHY	216666	0.378580711522573	0.0673109763414657	0.997681581389877	0.0531777651349739
222	ebi-a-GCST90001707	BAFF-R on IgD+ CD38- unswitched memory B cell || id:ebi-a-GCST90001707	finn-b-DM_RETINOPATHY	Diabetic retinopathy (DM_RETINOPATHY) || id:finn-b-DM_RETINOPATHY	216666	0.485415527330424	0.0673109763414657	1.00750561071756	0.0935381136588913
223	ebi-a-GCST90002024	CD4 on naive CD4+ T cell || id:ebi-a-GCST90002024	finn-b-DM_RETINOPATHY	Diabetic retinopathy (DM_RETINOPATHY) || id:finn-b-DM_RETINOPATHY	216666	0.0550267607491143	0.0673109763414657	1.17208915876861	0.996517100619237
224	ebi-a-GCST90001768	CD24 on IgD+ CD38+ B cell || id:ebi-a-GCST90001768	finn-b-DM_RETINOPATHY	Diabetic retinopathy (DM_RETINOPATHY) || id:finn-b-DM_RETINOPATHY	216666	0.0277678734192812	0.0673109763414657	0.998926148965111	0.0500499018074403
225	ebi-a-GCST90001638	CD4-CD8- Natural Killer T %lymphocyte || id:ebi-a-GCST90001638	finn-b-DM_RETINOPATHY	Diabetic retinopathy (DM_RETINOPATHY) || id:finn-b-DM_RETINOPATHY	216666	0.0772497992062567	0.0673109763414657	1.01083428163987	0.0642251355785477
226	ebi-a-GCST90001859	CD3 on CD8+ T cell || id:ebi-a-GCST90001859	finn-b-DM_RETINOPATHY	Diabetic retinopathy (DM_RETINOPATHY) || id:finn-b-DM_RETINOPATHY	216666	0.0852272824847056	0.0673109763414657	0.994217759942547	0.0544553670474571
227	ebi-a-GCST90001627	HLA DR+ CD8+ T cell Absolute Count || id:ebi-a-GCST90001627	finn-b-DM_RETINOPATHY	Diabetic retinopathy (DM_RETINOPATHY) || id:finn-b-DM_RETINOPATHY	216666	0.0901118811135573	0.0673109763414657	1.00677959666395	0.0564726511740894
228	ebi-a-GCST90001989	CD40 on CD14- CD16+ monocyte || id:ebi-a-GCST90001989	finn-b-DM_RETINOPATHY	Diabetic retinopathy (DM_RETINOPATHY) || id:finn-b-DM_RETINOPATHY	216666	0.318160735233055	0.0673109763414657	1.00704009495638	0.0748895435606889
229	ebi-a-GCST90001784	CD25 on IgD+ CD38dim B cell || id:ebi-a-GCST90001784	finn-b-DM_RETINOPATHY	Diabetic retinopathy (DM_RETINOPATHY) || id:finn-b-DM_RETINOPATHY	216666	0.0831007171247933	0.0673109763414657	0.984102171740775	0.0833919253665759
230	ebi-a-GCST90001906	CD86 on granulocyte || id:ebi-a-GCST90001906	finn-b-DM_RETINOPATHY	Diabetic retinopathy (DM_RETINOPATHY) || id:finn-b-DM_RETINOPATHY	216666	0.0257544600416487	0.0673109763414657	0.992827414807769	0.0520690923438701
231	ebi-a-GCST90001543	Effector Memory CD4+ T cell %CD4+ T cell || id:ebi-a-GCST90001543	finn-b-DM_RETINOPATHY	Diabetic retinopathy (DM_RETINOPATHY) || id:finn-b-DM_RETINOPATHY	216666	0.0420978094446675	0.0673109763414657	1.04317110340037	0.177624613190801
232	ebi-a-GCST90001510	CD25++ CD45RA- CD4 not regulatory T cell Absolute Count || id:ebi-a-GCST90001510	finn-b-DM_RETINOPATHY	Diabetic retinopathy (DM_RETINOPATHY) || id:finn-b-DM_RETINOPATHY	216666	0.0307250744232595	0.0673109763414657	1.04269966875099	0.140293240161504
233	ebi-a-GCST90001966	FSC-A on granulocyte || id:ebi-a-GCST90001966	finn-b-DM_RETINOPATHY	Diabetic retinopathy (DM_RETINOPATHY) || id:finn-b-DM_RETINOPATHY	216666	0.077701221074955	0.0673109763414657	1.02997317917692	0.163389444794211
234	ebi-a-GCST90001555	Effector Memory CD8+ T cell %CD8+ T cell || id:ebi-a-GCST90001555	finn-b-DM_RETINOPATHY	Diabetic retinopathy (DM_RETINOPATHY) || id:finn-b-DM_RETINOPATHY	216666	0.0959874855535447	0.0673109763414657	0.999380968550962	0.0500573193127029
235	ebi-a-GCST90001743	CD20 on B cell || id:ebi-a-GCST90001743	finn-b-DM_RETINOPATHY	Diabetic retinopathy (DM_RETINOPATHY) || id:finn-b-DM_RETINOPATHY	216666	0.0627172246059286	0.0673109763414657	1.38907057022506	1
236	ebi-a-GCST90001719	BAFF-R on IgD+ B cell || id:ebi-a-GCST90001719	finn-b-DM_RETINOPATHY	Diabetic retinopathy (DM_RETINOPATHY) || id:finn-b-DM_RETINOPATHY	216666	0.574456675843131	0.0673109763414657	0.996217360763044	0.0629105020200146
237	ebi-a-GCST90001732	CD19 on IgD- CD27- B cell || id:ebi-a-GCST90001732	finn-b-DM_RETINOPATHY	Diabetic retinopathy (DM_RETINOPATHY) || id:finn-b-DM_RETINOPATHY	216666	0.0184157312833803	0.0673109763414657	0.976806505407881	0.0656247526505415
238	ebi-a-GCST90001708	BAFF-R on IgD+ CD38+ B cell || id:ebi-a-GCST90001708	finn-b-DM_RETINOPATHY	Diabetic retinopathy (DM_RETINOPATHY) || id:finn-b-DM_RETINOPATHY	216666	0.532227809058919	0.0673109763414657	0.995917749394071	0.0639398115961551
239	ebi-a-GCST90001559	Terminally Differentiated CD8+ T cell %T cell || id:ebi-a-GCST90001559	finn-b-DM_RETINOPATHY	Diabetic retinopathy (DM_RETINOPATHY) || id:finn-b-DM_RETINOPATHY	216666	0.0313853750628849	0.0673109763414657	0.937655271615369	0.253206308260018
240	ebi-a-GCST90001838	CD3 on naive CD8+ T cell || id:ebi-a-GCST90001838	finn-b-DM_RETINOPATHY	Diabetic retinopathy (DM_RETINOPATHY) || id:finn-b-DM_RETINOPATHY	216666	0.0663343576965174	0.0673109763414657	0.989365184251768	0.0617876407197899
241	ebi-a-GCST90001516	Immature Myeloid-Derived Suppressor Cells %CD33dim HLA DR- CD66b- || id:ebi-a-GCST90001516	finn-b-DM_RETINOPATHY	Diabetic retinopathy (DM_RETINOPATHY) || id:finn-b-DM_RETINOPATHY	216666	0.0591538365525349	0.0673109763414657	0.970753857690418	0.132135818471798
242	ebi-a-GCST90001757	CD20 on IgD- CD38dim B cell || id:ebi-a-GCST90001757	finn-b-DM_RETINOPATHY	Diabetic retinopathy (DM_RETINOPATHY) || id:finn-b-DM_RETINOPATHY	216666	0.0891224913143394	0.0673109763414657	0.979954390722015	0.107562183849566
243	ebi-a-GCST90001531	CD33dim HLA DR- Absolute Count || id:ebi-a-GCST90001531	finn-b-DM_RETINOPATHY	Diabetic retinopathy (DM_RETINOPATHY) || id:finn-b-DM_RETINOPATHY	216666	0.122254205338497	0.0673109763414657	1.00697645672876	0.0593137546811386
244	ebi-a-GCST90001974	FSC-A on CD8+ T cell || id:ebi-a-GCST90001974	finn-b-DM_RETINOPATHY	Diabetic retinopathy (DM_RETINOPATHY) || id:finn-b-DM_RETINOPATHY	216666	0.0157962393580622	0.0673109763414657	0.939105543986009	0.145903149227275
245	ebi-a-GCST90001489	CD39+ activated CD4 regulatory T cell Absolute Count || id:ebi-a-GCST90001489	finn-b-DM_RETINOPATHY	Diabetic retinopathy (DM_RETINOPATHY) || id:finn-b-DM_RETINOPATHY	216666	0.100415804799823	0.0673109763414657	0.957848412031649	0.345673558748998
246	ebi-a-GCST90001913	CD45 on granulocyte || id:ebi-a-GCST90001913	finn-b-DM_RETINOPATHY	Diabetic retinopathy (DM_RETINOPATHY) || id:finn-b-DM_RETINOPATHY	216666	0.0179940409181406	0.0673109763414657	0.950262815772875	0.122232241024031
247	ebi-a-GCST90001434	Switched memory B cell %lymphocyte || id:ebi-a-GCST90001434	finn-b-DM_RETINOPATHY	Diabetic retinopathy (DM_RETINOPATHY) || id:finn-b-DM_RETINOPATHY	216666	0.03571263150479	0.0673109763414657	1.0264188243509	0.089516018778388
248	ebi-a-GCST90001976	FSC-A on Natural Killer T || id:ebi-a-GCST90001976	finn-b-DM_RETINOPATHY	Diabetic retinopathy (DM_RETINOPATHY) || id:finn-b-DM_RETINOPATHY	216666	0.0192195682775294	0.0673109763414657	0.989056574631659	0.0535995366964405
249	ebi-a-GCST90001571	Effector Memory CD4-CD8- T cell %T cell || id:ebi-a-GCST90001571	finn-b-DM_RETINOPATHY	Diabetic retinopathy (DM_RETINOPATHY) || id:finn-b-DM_RETINOPATHY	216666	0.0568330574041751	0.0673109763414657	0.978011287211611	0.0939335249661671
250	ebi-a-GCST90001407	Memory B cell Absolute Count || id:ebi-a-GCST90001407	finn-b-DM_RETINOPATHY	Diabetic retinopathy (DM_RETINOPATHY) || id:finn-b-DM_RETINOPATHY	216666	0.0233565027448491	0.0673109763414657	0.983029666007073	0.060570511726496
251	ebi-a-GCST90002061	CD4 on CD39+ CD4+ T cell || id:ebi-a-GCST90002061	finn-b-DM_RETINOPATHY	Diabetic retinopathy (DM_RETINOPATHY) || id:finn-b-DM_RETINOPATHY	216666	0.187513886086334	0.0673109763414657	0.982407105975223	0.144409927982281
252	ebi-a-GCST90001932	CD127 on CD45RA+ CD4+ T cell || id:ebi-a-GCST90001932	finn-b-DM_RETINOPATHY	Diabetic retinopathy (DM_RETINOPATHY) || id:finn-b-DM_RETINOPATHY	216666	0.0337444005889126	0.0673109763414657	0.971069423393989	0.0952240488376885
253	ebi-a-GCST90001792	CD25 on unswitched memory B cell || id:ebi-a-GCST90001792	finn-b-DM_RETINOPATHY	Diabetic retinopathy (DM_RETINOPATHY) || id:finn-b-DM_RETINOPATHY	216666	0.0925714083606642	0.0673109763414657	1.03672744609857	0.255232408182444
254	ebi-a-GCST90001961	CD25 on CD39+ CD4+ T cell || id:ebi-a-GCST90001961	finn-b-DM_RETINOPATHY	Diabetic retinopathy (DM_RETINOPATHY) || id:finn-b-DM_RETINOPATHY	216666	0.333366523415944	0.0673109763414657	1.00512942259815	0.0637670042310717
255	ebi-a-GCST90001805	CD27 on memory B cell || id:ebi-a-GCST90001805	finn-b-DM_RETINOPATHY	Diabetic retinopathy (DM_RETINOPATHY) || id:finn-b-DM_RETINOPATHY	216666	0.201060166257803	0.0673109763414657	0.998714460045225	0.0505179875569209
256	ebi-a-GCST90001806	CD27 on unswitched memory B cell || id:ebi-a-GCST90001806	finn-b-DM_RETINOPATHY	Diabetic retinopathy (DM_RETINOPATHY) || id:finn-b-DM_RETINOPATHY	216666	0.249306266079844	0.0673109763414657	0.998251138218667	0.0511892432543559
257	ebi-a-GCST90001721	CD19 on CD20- B cell || id:ebi-a-GCST90001721	finn-b-DM_RETINOPATHY	Diabetic retinopathy (DM_RETINOPATHY) || id:finn-b-DM_RETINOPATHY	216666	0.00811418831078391	0.0673109763414657	1.05059408333362	0.082722588416301
258	ebi-a-GCST90001804	CD27 on IgD- CD38dim B cell || id:ebi-a-GCST90001804	finn-b-DM_RETINOPATHY	Diabetic retinopathy (DM_RETINOPATHY) || id:finn-b-DM_RETINOPATHY	216666	0.290538014551914	0.0673109763414657	0.994560206680195	0.0635115520241644
259	ebi-a-GCST90002111	HLA DR on CD33dim HLA DR+ CD11b- || id:ebi-a-GCST90002111	finn-b-DM_RETINOPATHY	Diabetic retinopathy (DM_RETINOPATHY) || id:finn-b-DM_RETINOPATHY	216666	0.170527758529389	0.0673109763414657	0.981948380499591	0.140291930129683
260	ebi-a-GCST90001660	CD39+ CD4+ T cell Absolute Count || id:ebi-a-GCST90001660	finn-b-DM_RETINOPATHY	Diabetic retinopathy (DM_RETINOPATHY) || id:finn-b-DM_RETINOPATHY	216666	0.146200262634675	0.0673109763414657	0.943069155890091	0.722026823205225
261	ebi-a-GCST90001552	Naive CD8+ T cell %CD8+ T cell || id:ebi-a-GCST90001552	finn-b-DM_RETINOPATHY	Diabetic retinopathy (DM_RETINOPATHY) || id:finn-b-DM_RETINOPATHY	216666	0.0086952659124694	0.0673109763414657	1.0015068245684	0.0500307565693676
262	ebi-a-GCST90001855	CD3 on secreting CD4 regulatory T cell || id:ebi-a-GCST90001855	finn-b-DM_RETINOPATHY	Diabetic retinopathy (DM_RETINOPATHY) || id:finn-b-DM_RETINOPATHY	216666	0.226596208682431	0.0673109763414657	1.01279772071251	0.109431292750611
263	ebi-a-GCST90001427	IgD- CD38- B cell %lymphocyte || id:ebi-a-GCST90001427	finn-b-DM_RETINOPATHY	Diabetic retinopathy (DM_RETINOPATHY) || id:finn-b-DM_RETINOPATHY	216666	0.0261578533104087	0.0673109763414657	0.938598087318406	0.213677730263135
264	ebi-a-GCST90001418	CD24+ CD27+ B cell Absolute Count || id:ebi-a-GCST90001418	finn-b-DM_RETINOPATHY	Diabetic retinopathy (DM_RETINOPATHY) || id:finn-b-DM_RETINOPATHY	216666	0.0363694285898841	0.0673109763414657	0.984223399814266	0.0642524098739096
265	ebi-a-GCST90001523	CD33- HLA DR+ Absolute Count || id:ebi-a-GCST90001523	finn-b-DM_RETINOPATHY	Diabetic retinopathy (DM_RETINOPATHY) || id:finn-b-DM_RETINOPATHY	216666	0.024231848337303	0.0673109763414657	0.992135313997727	0.052341192817297
266	ebi-a-GCST90001411	IgD+ CD24+ B cell %B cell || id:ebi-a-GCST90001411	finn-b-DM_RETINOPATHY	Diabetic retinopathy (DM_RETINOPATHY) || id:finn-b-DM_RETINOPATHY	216666	0.0331277951244307	0.0673109763414657	0.980995544830605	0.0688931577866188
267	ebi-a-GCST90001432	Unswitched memory B cell %lymphocyte || id:ebi-a-GCST90001432	finn-b-DM_RETINOPATHY	Diabetic retinopathy (DM_RETINOPATHY) || id:finn-b-DM_RETINOPATHY	216666	0.0551098366220777	0.0673109763414657	0.978164138063781	0.0919743606582231
268	ebi-a-GCST90001641	CD3- lymphocyte %leukocyte || id:ebi-a-GCST90001641	finn-b-DM_RETINOPATHY	Diabetic retinopathy (DM_RETINOPATHY) || id:finn-b-DM_RETINOPATHY	216666	0.0273410748417994	0.0673109763414657	0.989390517653251	0.0548160791169207
269	ebi-a-GCST90001778	CD25 on IgD+ CD24+ B cell || id:ebi-a-GCST90001778	finn-b-DM_RETINOPATHY	Diabetic retinopathy (DM_RETINOPATHY) || id:finn-b-DM_RETINOPATHY	216666	0.0849746700015966	0.0673109763414657	1.04068091287459	0.281172981493052
270	ebi-a-GCST90001430	IgD+ CD38dim B cell %lymphocyte || id:ebi-a-GCST90001430	finn-b-DM_RETINOPATHY	Diabetic retinopathy (DM_RETINOPATHY) || id:finn-b-DM_RETINOPATHY	216666	0.0196372645807422	0.0673109763414657	0.926430340423558	0.226977754555475
271	ebi-a-GCST90001557	Terminally Differentiated CD8+ T cell Absolute Count || id:ebi-a-GCST90001557	finn-b-DM_RETINOPATHY	Diabetic retinopathy (DM_RETINOPATHY) || id:finn-b-DM_RETINOPATHY	216666	0.0253244900461185	0.0673109763414657	0.95080457303871	0.150303016065814
272	ebi-a-GCST90001506	CD25++ CD4+ T cell %T cell || id:ebi-a-GCST90001506	finn-b-DM_RETINOPATHY	Diabetic retinopathy (DM_RETINOPATHY) || id:finn-b-DM_RETINOPATHY	216666	0.0064000153251459	0.0673109763414657	0.908658200283963	0.1376025486024
273	ebi-a-GCST90001872	HVEM on naive CD8+ T cell || id:ebi-a-GCST90001872	finn-b-DM_RETINOPATHY	Diabetic retinopathy (DM_RETINOPATHY) || id:finn-b-DM_RETINOPATHY	216666	0.0756730048751855	0.0673109763414657	1.11611574111026	0.958898743817185
274	ebi-a-GCST90002023	CD4 on Central Memory CD4+ T cell || id:ebi-a-GCST90002023	finn-b-DM_RETINOPATHY	Diabetic retinopathy (DM_RETINOPATHY) || id:finn-b-DM_RETINOPATHY	216666	0.0309300657595773	0.0673109763414657	1.01662748836221	0.0633986680228464
275	ebi-a-GCST90002091	CD11b on CD14+ monocyte || id:ebi-a-GCST90002091	finn-b-DM_RETINOPATHY	Diabetic retinopathy (DM_RETINOPATHY) || id:finn-b-DM_RETINOPATHY	216666	0.165568347719072	0.0673109763414657	1.02233072655447	0.184853123498174
276	ebi-a-GCST90001816	CD38 on naive-mature B cell || id:ebi-a-GCST90001816	finn-b-DM_RETINOPATHY	Diabetic retinopathy (DM_RETINOPATHY) || id:finn-b-DM_RETINOPATHY	216666	0.055349588719964	0.0673109763414657	0.992405017160849	0.0549948854046113
277	ebi-a-GCST90001528	CD33dim HLA DR+ CD11b- %CD33dim HLA DR+ || id:ebi-a-GCST90001528	finn-b-DM_RETINOPATHY	Diabetic retinopathy (DM_RETINOPATHY) || id:finn-b-DM_RETINOPATHY	216666	0.179153402064731	0.0673109763414657	0.987574020062697	0.0941731250835326
278	ebi-a-GCST90001526	CD33dim HLA DR+ CD11b+ %CD33dim HLA DR+ || id:ebi-a-GCST90001526	finn-b-DM_RETINOPATHY	Diabetic retinopathy (DM_RETINOPATHY) || id:finn-b-DM_RETINOPATHY	216666	0.180892031097951	0.0673109763414657	1.01244958631269	0.0946305815574122
279	ebi-a-GCST90001619	HLA DR+ T cell%T cell || id:ebi-a-GCST90001619	finn-b-DM_RETINOPATHY	Diabetic retinopathy (DM_RETINOPATHY) || id:finn-b-DM_RETINOPATHY	216666	0.126570476771746	0.0673109763414657	1.15733896237021	0.999996681019272
280	ebi-a-GCST90001618	HLA DR+ T cell Absolute Count || id:ebi-a-GCST90001618	finn-b-DM_RETINOPATHY	Diabetic retinopathy (DM_RETINOPATHY) || id:finn-b-DM_RETINOPATHY	216666	0.0948736541274874	0.0673109763414657	0.984328006033475	0.0871101108603759
281	ebi-a-GCST90001620	HLA DR+ T cell%lymphocyte || id:ebi-a-GCST90001620	finn-b-DM_RETINOPATHY	Diabetic retinopathy (DM_RETINOPATHY) || id:finn-b-DM_RETINOPATHY	216666	0.116185956273034	0.0673109763414657	0.979654788269328	0.127868340583641
282	ebi-a-GCST90001746	CD20 on IgD+ CD24+ B cell || id:ebi-a-GCST90001746	finn-b-DM_RETINOPATHY	Diabetic retinopathy (DM_RETINOPATHY) || id:finn-b-DM_RETINOPATHY	216666	0.0452046523542131	0.0673109763414657	1.01071179133978	0.0581092913912484
283	ebi-a-GCST90001918	CD45 on HLA DR+ T cell || id:ebi-a-GCST90001918	finn-b-DM_RETINOPATHY	Diabetic retinopathy (DM_RETINOPATHY) || id:finn-b-DM_RETINOPATHY	216666	0.0271207160134903	0.0673109763414657	1.01859269855745	0.0646963600841346
284	ebi-a-GCST90002083	SSC-A on HLA DR+ T cell || id:ebi-a-GCST90002083	finn-b-DM_RETINOPATHY	Diabetic retinopathy (DM_RETINOPATHY) || id:finn-b-DM_RETINOPATHY	216666	0.015934230926473	0.0673109763414657	1.02439466200956	0.0648542229666353
285	ebi-a-GCST90002032	CD39 on CD39+ CD4+ T cell || id:ebi-a-GCST90002032	finn-b-DM_RETINOPATHY	Diabetic retinopathy (DM_RETINOPATHY) || id:finn-b-DM_RETINOPATHY	216666	0.543649533055583	0.0673109763414657	0.982464642261261	0.326529802621788
286	ebi-a-GCST90001663	CD28- CD8dim T cell Absolute Count || id:ebi-a-GCST90001663	finn-b-DM_RETINOPATHY	Diabetic retinopathy (DM_RETINOPATHY) || id:finn-b-DM_RETINOPATHY	216666	0.0294109154900136	0.0673109763414657	0.98399034966098	0.0618531829574145
287	ebi-a-GCST90001545	Terminally Differentiated CD4+ T cell Absolute Count || id:ebi-a-GCST90001545	finn-b-DM_RETINOPATHY	Diabetic retinopathy (DM_RETINOPATHY) || id:finn-b-DM_RETINOPATHY	216666	0.0226053723296072	0.0673109763414657	0.967308393088223	0.0885917531158259
288	ebi-a-GCST90001562	CD45RA+ CD8+ T cell %T cell || id:ebi-a-GCST90001562	finn-b-DM_RETINOPATHY	Diabetic retinopathy (DM_RETINOPATHY) || id:finn-b-DM_RETINOPATHY	216666	0.0496066304176269	0.0673109763414657	1.00647302709081	0.0532421862035658
289	ebi-a-GCST90002106	HLA DR on Dendritic Cell || id:ebi-a-GCST90002106	finn-b-DM_RETINOPATHY	Diabetic retinopathy (DM_RETINOPATHY) || id:finn-b-DM_RETINOPATHY	216666	0.180446021400264	0.0673109763414657	1.0668437727949	0.909435701180736
290	ebi-a-GCST90001704	BAFF-R on IgD+ CD24- B cell || id:ebi-a-GCST90001704	finn-b-DM_RETINOPATHY	Diabetic retinopathy (DM_RETINOPATHY) || id:finn-b-DM_RETINOPATHY	216666	0.57782011735044	0.0673109763414657	0.996106114684808	0.0637678746920006
291	ebi-a-GCST90001547	Terminally Differentiated CD4+ T cell %T cell || id:ebi-a-GCST90001547	finn-b-DM_RETINOPATHY	Diabetic retinopathy (DM_RETINOPATHY) || id:finn-b-DM_RETINOPATHY	216666	0.0622859416991072	0.0673109763414657	0.741257368520006	0.999999994722569
292	ebi-a-GCST90002072	SSC-A on plasmacytoid Dendritic Cell || id:ebi-a-GCST90002072	finn-b-DM_RETINOPATHY	Diabetic retinopathy (DM_RETINOPATHY) || id:finn-b-DM_RETINOPATHY	216666	0.0811425609245136	0.0673109763414657	1.01682095007272	0.0863920048757472
293	ebi-a-GCST90001566	Naive CD4-CD8- T cell Absolute Count || id:ebi-a-GCST90001566	finn-b-DM_RETINOPATHY	Diabetic retinopathy (DM_RETINOPATHY) || id:finn-b-DM_RETINOPATHY	216666	0.00805229293922781	0.0673109763414657	1.50242376296639	0.999222868084702
294	ebi-a-GCST90001538	Central Memory CD4+ T cell %CD4+ T cell || id:ebi-a-GCST90001538	finn-b-DM_RETINOPATHY	Diabetic retinopathy (DM_RETINOPATHY) || id:finn-b-DM_RETINOPATHY	216666	0.0265622079684739	0.0673109763414657	0.984246131212393	0.0603566992701414
295	ebi-a-GCST90001401	IgD- CD27- B cell Absolute Count || id:ebi-a-GCST90001401	finn-b-DM_RETINOPATHY	Diabetic retinopathy (DM_RETINOPATHY) || id:finn-b-DM_RETINOPATHY	216666	0.0474903325394667	0.0673109763414657	1.01311756973695	0.0628055804580603
296	ebi-a-GCST90001642	B cell Absolute Count || id:ebi-a-GCST90001642	finn-b-DM_RETINOPATHY	Diabetic retinopathy (DM_RETINOPATHY) || id:finn-b-DM_RETINOPATHY	216666	0.0110661456136046	0.0673109763414657	1.12205228005719	0.318021233434962
297	ebi-a-GCST90001424	IgD+ B cell %Lymphocyte || id:ebi-a-GCST90001424	finn-b-DM_RETINOPATHY	Diabetic retinopathy (DM_RETINOPATHY) || id:finn-b-DM_RETINOPATHY	216666	0.0248433068598846	0.0673109763414657	0.969900754754052	0.085895406142242
298	ebi-a-GCST90001481	Resting CD4 regulatory T cell %CD4 regulatory T cell || id:ebi-a-GCST90001481	finn-b-DM_RETINOPATHY	Diabetic retinopathy (DM_RETINOPATHY) || id:finn-b-DM_RETINOPATHY	216666	0.195700969648831	0.0673109763414657	0.99720752464857	0.0523821664340847
299	ebi-a-GCST90002005	CD16 on CD14+ CD16+ monocyte || id:ebi-a-GCST90002005	finn-b-DM_RETINOPATHY	Diabetic retinopathy (DM_RETINOPATHY) || id:finn-b-DM_RETINOPATHY	216666	0.292027693667903	0.0673109763414657	0.998328971351198	0.0512718489932281
300	ebi-a-GCST90001865	CD3 on CD28- CD8+ T cell || id:ebi-a-GCST90001865	finn-b-DM_RETINOPATHY	Diabetic retinopathy (DM_RETINOPATHY) || id:finn-b-DM_RETINOPATHY	216666	0.0362685844154659	0.0673109763414657	1.05035635481483	0.200058858028292
301	ebi-a-GCST90001560	CD45RA+ CD8+ T cell Absolute Count || id:ebi-a-GCST90001560	finn-b-DM_RETINOPATHY	Diabetic retinopathy (DM_RETINOPATHY) || id:finn-b-DM_RETINOPATHY	216666	0.0530976696724585	0.0673109763414657	1.00110107333606	0.0501002951104053
302	ebi-a-GCST90001601	Lymphocyte Absolute Count || id:ebi-a-GCST90001601	finn-b-DM_RETINOPATHY	Diabetic retinopathy (DM_RETINOPATHY) || id:finn-b-DM_RETINOPATHY	216666	0.0057991987695667	0.0673109763414657	0.97237721135816	0.0569494132893946
303	ebi-a-GCST90001639	CD3- lymphocyte Absolute Count || id:ebi-a-GCST90001639	finn-b-DM_RETINOPATHY	Diabetic retinopathy (DM_RETINOPATHY) || id:finn-b-DM_RETINOPATHY	216666	0.016530523039389	0.0673109763414657	0.979350877243755	0.0610851634484979
304	ebi-a-GCST90001624	HLA DR+ CD4+ T cell Absolute Count || id:ebi-a-GCST90001624	finn-b-DM_RETINOPATHY	Diabetic retinopathy (DM_RETINOPATHY) || id:finn-b-DM_RETINOPATHY	216666	0.0450721417955137	0.0673109763414657	0.979407981619323	0.0803611650734547
305	ebi-a-GCST90001831	CD62L on CD62L+ myeloid Dendritic Cell || id:ebi-a-GCST90001831	finn-b-DM_RETINOPATHY	Diabetic retinopathy (DM_RETINOPATHY) || id:finn-b-DM_RETINOPATHY	216666	0.0143981457482749	0.0673109763414657	0.942556593793529	0.127311548377857
306	ebi-a-GCST90002103	CD45RA on CD39+ resting CD4 regulatory T cell || id:ebi-a-GCST90002103	finn-b-DM_RETINOPATHY	Diabetic retinopathy (DM_RETINOPATHY) || id:finn-b-DM_RETINOPATHY	216666	0.0249705243771558	0.0673109763414657	0.963449192318087	0.103660711256083
307	ebi-a-GCST90001785	CD25 on IgD- CD24- B cell || id:ebi-a-GCST90001785	finn-b-DM_RETINOPATHY	Diabetic retinopathy (DM_RETINOPATHY) || id:finn-b-DM_RETINOPATHY	216666	0.0416207639359719	0.0673109763414657	0.921152573297549	0.470759789793749
308	ebi-a-GCST90001793	CD25 on switched memory B cell || id:ebi-a-GCST90001793	finn-b-DM_RETINOPATHY	Diabetic retinopathy (DM_RETINOPATHY) || id:finn-b-DM_RETINOPATHY	216666	0.087524751031895	0.0673109763414657	1.02136285351784	0.11400297799302
309	ebi-a-GCST90001773	CD24 on switched memory B cell || id:ebi-a-GCST90001773	finn-b-DM_RETINOPATHY	Diabetic retinopathy (DM_RETINOPATHY) || id:finn-b-DM_RETINOPATHY	216666	0.0600386076439737	0.0673109763414657	0.959019171052853	0.216930014652566
310	ebi-a-GCST90001451	CD62L- monocyte %monocyte || id:ebi-a-GCST90001451	finn-b-DM_RETINOPATHY	Diabetic retinopathy (DM_RETINOPATHY) || id:finn-b-DM_RETINOPATHY	216666	0.068133729617159	0.0673109763414657	1.00547222791235	0.0531828536761828
311	ebi-a-GCST90001858	CD3 on CD45RA+ CD4+ T cell || id:ebi-a-GCST90001858	finn-b-DM_RETINOPATHY	Diabetic retinopathy (DM_RETINOPATHY) || id:finn-b-DM_RETINOPATHY	216666	0.258045488149309	0.0673109763414657	1.01707386004194	0.172653236315705
312	ebi-a-GCST90001815	CD38 on IgD- CD38dim B cell || id:ebi-a-GCST90001815	finn-b-DM_RETINOPATHY	Diabetic retinopathy (DM_RETINOPATHY) || id:finn-b-DM_RETINOPATHY	216666	0.0581740259008161	0.0673109763414657	1.00006300347911	0.0500003598024289
313	ebi-a-GCST90001813	CD38 on IgD+ CD38dim B cell || id:ebi-a-GCST90001813	finn-b-DM_RETINOPATHY	Diabetic retinopathy (DM_RETINOPATHY) || id:finn-b-DM_RETINOPATHY	216666	0.0772575765928214	0.0673109763414657	0.994237362269275	0.0540103355676373
314	ebi-a-GCST90001683	CD127- CD8+ T cell %CD8+ T cell || id:ebi-a-GCST90001683	finn-b-DM_RETINOPATHY	Diabetic retinopathy (DM_RETINOPATHY) || id:finn-b-DM_RETINOPATHY	216666	0.0125882725866433	0.0673109763414657	1.04986094608381	0.0996819182217584
315	ebi-a-GCST90001628	HLA DR+ CD8+ T cell %T cell || id:ebi-a-GCST90001628	finn-b-DM_RETINOPATHY	Diabetic retinopathy (DM_RETINOPATHY) || id:finn-b-DM_RETINOPATHY	216666	0.100090776402282	0.0673109763414657	0.982333129871011	0.100046646643949
316	ebi-a-GCST90001626	HLA DR+ CD4+ T cell %lymphocyte || id:ebi-a-GCST90001626	finn-b-DM_RETINOPATHY	Diabetic retinopathy (DM_RETINOPATHY) || id:finn-b-DM_RETINOPATHY	216666	0.0552059252751431	0.0673109763414657	1.28604916747518	0.999999995529295
317	ebi-a-GCST90002003	CCR2 on CD14- CD16- || id:ebi-a-GCST90002003	finn-b-DM_RETINOPATHY	Diabetic retinopathy (DM_RETINOPATHY) || id:finn-b-DM_RETINOPATHY	216666	0.0327490923724752	0.0673109763414657	0.977055188492355	0.0773579694800095
318	ebi-a-GCST90001869	CD3 on resting CD4 regulatory T cell || id:ebi-a-GCST90001869	finn-b-DM_RETINOPATHY	Diabetic retinopathy (DM_RETINOPATHY) || id:finn-b-DM_RETINOPATHY	216666	0.0582511176969629	0.0673109763414657	1.02349262661232	0.101244044720569
319	ebi-a-GCST90002010	HLA DR on monocyte || id:ebi-a-GCST90002010	finn-b-DM_RETINOPATHY	Diabetic retinopathy (DM_RETINOPATHY) || id:finn-b-DM_RETINOPATHY	216666	0.116751439441848	0.0673109763414657	1.19085883992499	0.999999986343294
320	ebi-a-GCST90002118	CD8 on CD28+ CD45RA- CD8+ T cell || id:ebi-a-GCST90002118	finn-b-DM_RETINOPATHY	Diabetic retinopathy (DM_RETINOPATHY) || id:finn-b-DM_RETINOPATHY	216666	0.0781670951454485	0.0673109763414657	1.07438607500492	0.675062113918373
321	ebi-a-GCST90001870	CD34 on Hematopoietic Stem Cell || id:ebi-a-GCST90001870	finn-b-DM_RETINOPATHY	Diabetic retinopathy (DM_RETINOPATHY) || id:finn-b-DM_RETINOPATHY	216666	0.11978361354247	0.0673109763414657	1.01210874654017	0.0777417009836883
322	ebi-a-GCST90001760	CD20 on unswitched memory B cell || id:ebi-a-GCST90001760	finn-b-DM_RETINOPATHY	Diabetic retinopathy (DM_RETINOPATHY) || id:finn-b-DM_RETINOPATHY	216666	0.0626037506570869	0.0673109763414657	1.00319127415447	0.0509936076433344
323	ebi-a-GCST90002065	CD4 on CD39+ resting CD4 regulatory T cell || id:ebi-a-GCST90002065	finn-b-DM_RETINOPATHY	Diabetic retinopathy (DM_RETINOPATHY) || id:finn-b-DM_RETINOPATHY	216666	0.0186236897862446	0.0673109763414657	0.959631377661605	0.0987468891513776
324	ebi-a-GCST90001848	CD3 on Natural Killer T || id:ebi-a-GCST90001848	finn-b-DM_RETINOPATHY	Diabetic retinopathy (DM_RETINOPATHY) || id:finn-b-DM_RETINOPATHY	216666	0.0221905057094452	0.0673109763414657	1.20734127493972	0.944911147530353
325	ebi-a-GCST90001817	CD38 on Plasma Blast-Plasma Cell || id:ebi-a-GCST90001817	finn-b-DM_RETINOPATHY	Diabetic retinopathy (DM_RETINOPATHY) || id:finn-b-DM_RETINOPATHY	216666	0.00707139138162088	0.0673109763414657	0.907693440468514	0.149189364802893
326	ebi-a-GCST90001511	CD25++ CD45RA- CD4 not regulatory T cell %CD4+ T cell || id:ebi-a-GCST90001511	finn-b-DM_RETINOPATHY	Diabetic retinopathy (DM_RETINOPATHY) || id:finn-b-DM_RETINOPATHY	216666	0.0251862116450686	0.0673109763414657	1.05186520449528	0.159641652862109
327	ebi-a-GCST90001997	CX3CR1 on CD14+ CD16- monocyte || id:ebi-a-GCST90001997	finn-b-DM_RETINOPATHY	Diabetic retinopathy (DM_RETINOPATHY) || id:finn-b-DM_RETINOPATHY	216666	0.137780599704561	0.0673109763414657	0.964171568568458	0.342925176401563
328	ebi-a-GCST90001947	CD33 on CD33+ HLA DR+ CD14dim || id:ebi-a-GCST90001947	finn-b-DM_RETINOPATHY	Diabetic retinopathy (DM_RETINOPATHY) || id:finn-b-DM_RETINOPATHY	216666	0.524405394939226	0.0673109763414657	0.995490130267824	0.0667900669153315
329	ebi-a-GCST90001948	CD33 on CD33dim HLA DR+ CD11b+ || id:ebi-a-GCST90001948	finn-b-DM_RETINOPATHY	Diabetic retinopathy (DM_RETINOPATHY) || id:finn-b-DM_RETINOPATHY	216666	0.562468591184373	0.0673109763414657	0.995490062917558	0.0680211398147865
330	ebi-a-GCST90001412	IgD+ CD24+ B cell Absolute Count || id:ebi-a-GCST90001412	finn-b-DM_RETINOPATHY	Diabetic retinopathy (DM_RETINOPATHY) || id:finn-b-DM_RETINOPATHY	216666	0.0366450487929582	0.0673109763414657	1.02591132621993	0.0889983856047023
331	ebi-a-GCST90001909	CD45 on CD14+ monocyte || id:ebi-a-GCST90001909	finn-b-DM_RETINOPATHY	Diabetic retinopathy (DM_RETINOPATHY) || id:finn-b-DM_RETINOPATHY	216666	0.0111187961342793	0.0673109763414657	0.946293590386942	0.101670655214803
332	ebi-a-GCST90001967	FSC-A on CD14+ monocyte || id:ebi-a-GCST90001967	finn-b-DM_RETINOPATHY	Diabetic retinopathy (DM_RETINOPATHY) || id:finn-b-DM_RETINOPATHY	216666	0.0256544104606081	0.0673109763414657	1.03431633801566	0.0980225741779387
333	ebi-a-GCST90002073	SSC-A on monocyte || id:ebi-a-GCST90002073	finn-b-DM_RETINOPATHY	Diabetic retinopathy (DM_RETINOPATHY) || id:finn-b-DM_RETINOPATHY	216666	0.350573934733161	0.0673109763414657	1.02356770294559	0.368965959519153
334	ebi-a-GCST90001569	Effector Memory CD4-CD8- T cell Absolute Count || id:ebi-a-GCST90001569	finn-b-DM_RETINOPATHY	Diabetic retinopathy (DM_RETINOPATHY) || id:finn-b-DM_RETINOPATHY	216666	0.0456663870315836	0.0673109763414657	0.965283051207229	0.139622239201907
335	ebi-a-GCST90002089	CD11c on monocyte || id:ebi-a-GCST90002089	finn-b-DM_RETINOPATHY	Diabetic retinopathy (DM_RETINOPATHY) || id:finn-b-DM_RETINOPATHY	216666	0.0300086185338366	0.0673109763414657	1.04679700149738	0.156332794187484
336	ebi-a-GCST90001950	CD33 on Granulocytic Myeloid-Derived Suppressor Cells || id:ebi-a-GCST90001950	finn-b-DM_RETINOPATHY	Diabetic retinopathy (DM_RETINOPATHY) || id:finn-b-DM_RETINOPATHY	216666	0.259713079540225	0.0673109763414657	0.998206515753524	0.0513030108990904
337	ebi-a-GCST90001515	Immature Myeloid-Derived Suppressor Cells Absolute Count || id:ebi-a-GCST90001515	finn-b-DM_RETINOPATHY	Diabetic retinopathy (DM_RETINOPATHY) || id:finn-b-DM_RETINOPATHY	216666	0.0924793407585189	0.0673109763414657	0.983277225715219	0.0912701268343935
338	ebi-a-GCST90002116	HLA DR on B cell || id:ebi-a-GCST90002116	finn-b-DM_RETINOPATHY	Diabetic retinopathy (DM_RETINOPATHY) || id:finn-b-DM_RETINOPATHY	216666	0.195090528888444	0.0673109763414657	0.965972385653143	0.419676586834355
339	ebi-a-GCST90001920	CD45 on HLA DR+ CD4+ T cell || id:ebi-a-GCST90001920	finn-b-DM_RETINOPATHY	Diabetic retinopathy (DM_RETINOPATHY) || id:finn-b-DM_RETINOPATHY	216666	0.02310198394518	0.0673109763414657	0.938805291044256	0.193144096493894
340	ebi-a-GCST90002110	HLA DR on CD33dim HLA DR+ CD11b+ || id:ebi-a-GCST90002110	finn-b-DM_RETINOPATHY	Diabetic retinopathy (DM_RETINOPATHY) || id:finn-b-DM_RETINOPATHY	216666	0.16436755369131	0.0673109763414657	1.02787633142038	0.260219405171453
341	ebi-a-GCST90001826	IgD on unswitched memory B cell || id:ebi-a-GCST90001826	finn-b-DM_RETINOPATHY	Diabetic retinopathy (DM_RETINOPATHY) || id:finn-b-DM_RETINOPATHY	216666	0.130678805504266	0.0673109763414657	1.01414497426842	0.0915558107755483
342	ebi-a-GCST90002117	HLA DR on HLA DR+ Natural Killer || id:ebi-a-GCST90002117	finn-b-DM_RETINOPATHY	Diabetic retinopathy (DM_RETINOPATHY) || id:finn-b-DM_RETINOPATHY	216666	0.166683571653674	0.0673109763414657	0.995894725141068	0.054391115468862
343	ebi-a-GCST90001592	CD8+ T cell Absolute Count || id:ebi-a-GCST90001592	finn-b-DM_RETINOPATHY	Diabetic retinopathy (DM_RETINOPATHY) || id:finn-b-DM_RETINOPATHY	216666	0.0363928114317516	0.0673109763414657	1.02097200566445	0.0752219330579185
344	ebi-a-GCST90001607	CD8+ T cell %leukocyte || id:ebi-a-GCST90001607	finn-b-DM_RETINOPATHY	Diabetic retinopathy (DM_RETINOPATHY) || id:finn-b-DM_RETINOPATHY	216666	0.0180254236326515	0.0673109763414657	1.15385535008141	0.665033229694357
345	ebi-a-GCST90001822	IgD on IgD+ CD38- B cell || id:ebi-a-GCST90001822	finn-b-DM_RETINOPATHY	Diabetic retinopathy (DM_RETINOPATHY) || id:finn-b-DM_RETINOPATHY	216666	0.0874347525225773	0.0673109763414657	1.01448014793447	0.0789661966524806
346	ebi-a-GCST90002082	SSC-A on CD8+ T cell || id:ebi-a-GCST90002082	finn-b-DM_RETINOPATHY	Diabetic retinopathy (DM_RETINOPATHY) || id:finn-b-DM_RETINOPATHY	216666	0.0163839769764865	0.0673109763414657	1.1124912605455	0.385055295659154
347	ebi-a-GCST90002079	SSC-A on lymphocyte || id:ebi-a-GCST90002079	finn-b-DM_RETINOPATHY	Diabetic retinopathy (DM_RETINOPATHY) || id:finn-b-DM_RETINOPATHY	216666	0.0265037623694233	0.0673109763414657	0.46166616252045	1
348	ebi-a-GCST90001881	HVEM on CD8+ T cell || id:ebi-a-GCST90001881	finn-b-DM_RETINOPATHY	Diabetic retinopathy (DM_RETINOPATHY) || id:finn-b-DM_RETINOPATHY	216666	0.034074106545615	0.0673109763414657	1.02905177445573	0.0957006203676489
349	ebi-a-GCST90001988	HLA DR on CD14+ CD16- monocyte || id:ebi-a-GCST90001988	finn-b-DM_RETINOPATHY	Diabetic retinopathy (DM_RETINOPATHY) || id:finn-b-DM_RETINOPATHY	216666	0.149655744056862	0.0673109763414657	1.21868094543319	0.999999999999996
350	ebi-a-GCST90001703	BAFF-R on IgD+ CD24+ B cell || id:ebi-a-GCST90001703	finn-b-DM_RETINOPATHY	Diabetic retinopathy (DM_RETINOPATHY) || id:finn-b-DM_RETINOPATHY	216666	0.509113319963426	0.0673109763414657	1.00433833043804	0.0650519066524957
351	ebi-a-GCST90001933	CD25 on CD45RA- CD4 not regulatory T cell || id:ebi-a-GCST90001933	finn-b-DM_RETINOPATHY	Diabetic retinopathy (DM_RETINOPATHY) || id:finn-b-DM_RETINOPATHY	216666	0.00962308430043244	0.0673109763414657	1.08924575135606	0.173857402885037
352	ebi-a-GCST90001712	BAFF-R on IgD- CD38- B cell || id:ebi-a-GCST90001712	finn-b-DM_RETINOPATHY	Diabetic retinopathy (DM_RETINOPATHY) || id:finn-b-DM_RETINOPATHY	216666	0.52311530956339	0.0673109763414657	1.00036110431465	0.0501062868206393
353	ebi-a-GCST90001450	CD62L- monocyte Absolute Count || id:ebi-a-GCST90001450	finn-b-DM_RETINOPATHY	Diabetic retinopathy (DM_RETINOPATHY) || id:finn-b-DM_RETINOPATHY	216666	0.0381671598984113	0.0673109763414657	0.99113535015358	0.0546921068294011
354	ebi-a-GCST90002008	CCR2 on monocyte(Monocyte) || id:ebi-a-GCST90002008	finn-b-DM_RETINOPATHY	Diabetic retinopathy (DM_RETINOPATHY) || id:finn-b-DM_RETINOPATHY	216666	0.0269983079476767	0.0673109763414657	0.968584087344644	0.092633510482719
355	ebi-a-GCST90001996	CX3CR1 on CD14+ CD16+ monocyte || id:ebi-a-GCST90001996	finn-b-DM_RETINOPATHY	Diabetic retinopathy (DM_RETINOPATHY) || id:finn-b-DM_RETINOPATHY	216666	0.113290874614044	0.0673109763414657	0.963454967920988	0.301257929209446
356	ebi-a-GCST90001611	CD4+ CD8dim T cell %leukocyte || id:ebi-a-GCST90001611	finn-b-DM_RETINOPATHY	Diabetic retinopathy (DM_RETINOPATHY) || id:finn-b-DM_RETINOPATHY	216666	0.060060511503517	0.0673109763414657	0.950640181072035	0.293478404459798
357	ebi-a-GCST90001527	CD33dim HLA DR+ CD11b- Absolute Count || id:ebi-a-GCST90001527	finn-b-DM_RETINOPATHY	Diabetic retinopathy (DM_RETINOPATHY) || id:finn-b-DM_RETINOPATHY	216666	0.0575202492713083	0.0673109763414657	0.983236392042356	0.0756049380853879
358	ebi-a-GCST90002097	CD11b on CD33+ HLA DR+ CD14dim || id:ebi-a-GCST90002097	finn-b-DM_RETINOPATHY	Diabetic retinopathy (DM_RETINOPATHY) || id:finn-b-DM_RETINOPATHY	216666	0.101437422972264	0.0673109763414657	1.02582884054037	0.159890073508831
359	ebi-a-GCST90001970	FSC-A on HLA DR+ Natural Killer || id:ebi-a-GCST90001970	finn-b-DM_RETINOPATHY	Diabetic retinopathy (DM_RETINOPATHY) || id:finn-b-DM_RETINOPATHY	216666	0.135617410680975	0.0673109763414657	1.00292786037303	0.051812730554584
360	ebi-a-GCST90001839	CD3 on Effector Memory CD8+ T cell || id:ebi-a-GCST90001839	finn-b-DM_RETINOPATHY	Diabetic retinopathy (DM_RETINOPATHY) || id:finn-b-DM_RETINOPATHY	216666	0.0717440905459219	0.0673109763414657	0.997256989254643	0.050841849213095
361	ebi-a-GCST90001786	CD25 on IgD- CD27- B cell || id:ebi-a-GCST90001786	finn-b-DM_RETINOPATHY	Diabetic retinopathy (DM_RETINOPATHY) || id:finn-b-DM_RETINOPATHY	216666	0.0500053378040447	0.0673109763414657	0.9318496457168	0.430975911868375
362	ebi-a-GCST90001777	CD25 on CD24+ CD27+ B cell || id:ebi-a-GCST90001777	finn-b-DM_RETINOPATHY	Diabetic retinopathy (DM_RETINOPATHY) || id:finn-b-DM_RETINOPATHY	216666	0.103264063546495	0.0673109763414657	1.03279823372809	0.232375916284408
363	ebi-a-GCST90001478	CD4 regulatory T cell %CD4+ T cell || id:ebi-a-GCST90001478	finn-b-DM_RETINOPATHY	Diabetic retinopathy (DM_RETINOPATHY) || id:finn-b-DM_RETINOPATHY	216666	0.0234686997483425	0.0673109763414657	0.971885922753786	0.0794859719613527
364	ebi-a-GCST90001812	CD38 on IgD+ CD38+ B cell || id:ebi-a-GCST90001812	finn-b-DM_RETINOPATHY	Diabetic retinopathy (DM_RETINOPATHY) || id:finn-b-DM_RETINOPATHY	216666	0.0457466461482975	0.0673109763414657	1.0482001717271	0.224000691465212
365	ebi-a-GCST90001924	CD127 on CD28+ CD4+ T cell || id:ebi-a-GCST90001924	finn-b-DM_RETINOPATHY	Diabetic retinopathy (DM_RETINOPATHY) || id:finn-b-DM_RETINOPATHY	216666	0.0396848860036555	0.0673109763414657	0.969709113646461	0.108634725615177
366	ebi-a-GCST90001668	CD28+ CD45RA- CD8dim T cell %CD8dim T cell || id:ebi-a-GCST90001668	finn-b-DM_RETINOPATHY	Diabetic retinopathy (DM_RETINOPATHY) || id:finn-b-DM_RETINOPATHY	216666	0.0281984839261969	0.0673109763414657	1.03865626209372	0.117449563569158
367	ebi-a-GCST90001685	CD28- CD8+ T cell %T cell || id:ebi-a-GCST90001685	finn-b-DM_RETINOPATHY	Diabetic retinopathy (DM_RETINOPATHY) || id:finn-b-DM_RETINOPATHY	216666	0.0147512227100747	0.0673109763414657	0.908913979997797	0.254732701386087
368	ebi-a-GCST90001395	IgD+ CD38- B cell %B cell || id:ebi-a-GCST90001395	finn-b-DM_RETINOPATHY	Diabetic retinopathy (DM_RETINOPATHY) || id:finn-b-DM_RETINOPATHY	216666	0.0235690421314304	0.0673109763414657	1.14348453469816	0.721128049315994
369	ebi-a-GCST90002055	CD8 on naive CD8+ T cell || id:ebi-a-GCST90002055	finn-b-DM_RETINOPATHY	Diabetic retinopathy (DM_RETINOPATHY) || id:finn-b-DM_RETINOPATHY	216666	0.0676392355624377	0.0673109763414657	1.00310783962403	0.051018154224888
370	ebi-a-GCST90002108	HLA DR on CD33+ HLA DR+ CD14- || id:ebi-a-GCST90002108	finn-b-DM_RETINOPATHY	Diabetic retinopathy (DM_RETINOPATHY) || id:finn-b-DM_RETINOPATHY	216666	0.190859492563472	0.0673109763414657	1.22929024983589	1
371	ebi-a-GCST90001919	CD45 on Natural Killer T || id:ebi-a-GCST90001919	finn-b-DM_RETINOPATHY	Diabetic retinopathy (DM_RETINOPATHY) || id:finn-b-DM_RETINOPATHY	216666	0.0160862158063575	0.0673109763414657	1.05433470301023	0.126092888175279
372	ebi-a-GCST90002057	CD8 on Terminally Differentiated CD8+ T cell || id:ebi-a-GCST90002057	finn-b-DM_RETINOPATHY	Diabetic retinopathy (DM_RETINOPATHY) || id:finn-b-DM_RETINOPATHY	216666	0.0519067625226713	0.0673109763414657	1.01772158337838	0.0757041524298113
373	ebi-a-GCST90002004	CCR2 on CD14+ CD16- monocyte || id:ebi-a-GCST90002004	finn-b-DM_RETINOPATHY	Diabetic retinopathy (DM_RETINOPATHY) || id:finn-b-DM_RETINOPATHY	216666	0.0329354027987542	0.0673109763414657	0.970941494086356	0.0945183251642432
374	ebi-a-GCST90001524	Granulocytic Myeloid-Derived Suppressor Cells Absolute Count || id:ebi-a-GCST90001524	finn-b-DM_RETINOPATHY	Diabetic retinopathy (DM_RETINOPATHY) || id:finn-b-DM_RETINOPATHY	216666	0.0557203339618322	0.0673109763414657	0.981082484200526	0.0816907039760327
375	ebi-a-GCST90001568	Naive CD4-CD8- T cell %T cell || id:ebi-a-GCST90001568	finn-b-DM_RETINOPATHY	Diabetic retinopathy (DM_RETINOPATHY) || id:finn-b-DM_RETINOPATHY	216666	0.0158513796565547	0.0673109763414657	1.26138164877621	0.965590386174072
376	ebi-a-GCST90001598	CD4-CD8- T cell Absolute Count || id:ebi-a-GCST90001598	finn-b-DM_RETINOPATHY	Diabetic retinopathy (DM_RETINOPATHY) || id:finn-b-DM_RETINOPATHY	216666	0.0372907142590178	0.0673109763414657	1.02152324917874	0.0772462152552483
377	ebi-a-GCST90001599	CD4-CD8- T cell %T cell || id:ebi-a-GCST90001599	finn-b-DM_RETINOPATHY	Diabetic retinopathy (DM_RETINOPATHY) || id:finn-b-DM_RETINOPATHY	216666	0.0264275605151424	0.0673109763414657	1.07128013457984	0.269836856756461
378	ebi-a-GCST90002066	CD4 on activated CD4 regulatory T cell || id:ebi-a-GCST90002066	finn-b-DM_RETINOPATHY	Diabetic retinopathy (DM_RETINOPATHY) || id:finn-b-DM_RETINOPATHY	216666	0.0210174023703525	0.0673109763414657	1.02037420039887	0.0636652131239415
379	ebi-a-GCST90002064	CD4 on resting CD4 regulatory T cell || id:ebi-a-GCST90002064	finn-b-DM_RETINOPATHY	Diabetic retinopathy (DM_RETINOPATHY) || id:finn-b-DM_RETINOPATHY	216666	0.0199592015312667	0.0673109763414657	1.25765393306751	0.986839997004738
380	ebi-a-GCST90002062	CD4 on CD28+ CD4+ T cell || id:ebi-a-GCST90002062	finn-b-DM_RETINOPATHY	Diabetic retinopathy (DM_RETINOPATHY) || id:finn-b-DM_RETINOPATHY	216666	0.0266420111721883	0.0673109763414657	1.23498542010765	0.992879591333853
381	ebi-a-GCST90001766	CD24 on IgD+ CD38- B cell || id:ebi-a-GCST90001766	finn-b-DM_RETINOPATHY	Diabetic retinopathy (DM_RETINOPATHY) || id:finn-b-DM_RETINOPATHY	216666	0.0332726609244212	0.0673109763414657	1.11401643517957	0.672974299414533
382	ebi-a-GCST90001500	Activated & resting CD4 regulatory T cell %CD4+ T cell || id:ebi-a-GCST90001500	finn-b-DM_RETINOPATHY	Diabetic retinopathy (DM_RETINOPATHY) || id:finn-b-DM_RETINOPATHY	216666	0.0604959982982767	0.0673109763414657	0.958523575804353	0.222415163197812
383	ebi-a-GCST90001803	CD27 on IgD- CD38+ B cell || id:ebi-a-GCST90001803	finn-b-DM_RETINOPATHY	Diabetic retinopathy (DM_RETINOPATHY) || id:finn-b-DM_RETINOPATHY	216666	0.0208955982324983	0.0673109763414657	0.998850784828071	0.0500430076452915
384	ebi-a-GCST90001752	CD20 on IgD+ CD38dim B cell || id:ebi-a-GCST90001752	finn-b-DM_RETINOPATHY	Diabetic retinopathy (DM_RETINOPATHY) || id:finn-b-DM_RETINOPATHY	216666	0.113600984101619	0.0673109763414657	1.15248794824229	0.999965194636999
385	ebi-a-GCST90001928	CD127 on CD28+ CD45RA- CD8+ T cell || id:ebi-a-GCST90001928	finn-b-DM_RETINOPATHY	Diabetic retinopathy (DM_RETINOPATHY) || id:finn-b-DM_RETINOPATHY	216666	0.0109817893138025	0.0673109763414657	0.981252373838455	0.0560513583996399
386	ebi-a-GCST90001731	CD19 on IgD- CD24- B cell || id:ebi-a-GCST90001731	finn-b-DM_RETINOPATHY	Diabetic retinopathy (DM_RETINOPATHY) || id:finn-b-DM_RETINOPATHY	216666	0.00545543981604257	0.0673109763414657	1.01680633038626	0.0523990679850637
387	ebi-a-GCST90001876	HVEM on Central Memory CD4+ T cell || id:ebi-a-GCST90001876	finn-b-DM_RETINOPATHY	Diabetic retinopathy (DM_RETINOPATHY) || id:finn-b-DM_RETINOPATHY	216666	0.0424826935980516	0.0673109763414657	1.01480932229373	0.0646117978194026
388	ebi-a-GCST90001880	HVEM on CD45RA- CD4+ T cell || id:ebi-a-GCST90001880	finn-b-DM_RETINOPATHY	Diabetic retinopathy (DM_RETINOPATHY) || id:finn-b-DM_RETINOPATHY	216666	0.0457297869911535	0.0673109763414657	1.01407955448298	0.0642149723716939
389	ebi-a-GCST90001871	HVEM on T cell || id:ebi-a-GCST90001871	finn-b-DM_RETINOPATHY	Diabetic retinopathy (DM_RETINOPATHY) || id:finn-b-DM_RETINOPATHY	216666	0.0404924166829385	0.0673109763414657	1.01477286027395	0.0638530597288395
390	ebi-a-GCST90001445	IgD- CD38- B cell %B cell || id:ebi-a-GCST90001445	finn-b-DM_RETINOPATHY	Diabetic retinopathy (DM_RETINOPATHY) || id:finn-b-DM_RETINOPATHY	216666	0.00708014484186738	0.0673109763414657	0.95304751013059	0.0748185999402671
391	ebi-a-GCST90001459	Myeloid Dendritic Cell %Dendritic Cell || id:ebi-a-GCST90001459	finn-b-DM_RETINOPATHY	Diabetic retinopathy (DM_RETINOPATHY) || id:finn-b-DM_RETINOPATHY	216666	0.145023940460092	0.0673109763414657	1.00877816953817	0.0675675192064549
392	ebi-a-GCST90001825	IgD on IgD+ CD38dim B cell || id:ebi-a-GCST90001825	finn-b-DM_RETINOPATHY	Diabetic retinopathy (DM_RETINOPATHY) || id:finn-b-DM_RETINOPATHY	216666	0.143857989259622	0.0673109763414657	0.995836679006796	0.0538966149476858
393	ebi-a-GCST90001827	IgD on IgD+ B cell || id:ebi-a-GCST90001827	finn-b-DM_RETINOPATHY	Diabetic retinopathy (DM_RETINOPATHY) || id:finn-b-DM_RETINOPATHY	216666	0.122086691030327	0.0673109763414657	0.99747636579791	0.051212828144499
394	ebi-a-GCST90001810	CD38 on CD3- CD19- || id:ebi-a-GCST90001810	finn-b-DM_RETINOPATHY	Diabetic retinopathy (DM_RETINOPATHY) || id:finn-b-DM_RETINOPATHY	216666	0.0574954690493664	0.0673109763414657	0.990514504080683	0.0581097883887809
395	ebi-a-GCST90001946	CD33 on CD14+ monocyte || id:ebi-a-GCST90001946	finn-b-DM_RETINOPATHY	Diabetic retinopathy (DM_RETINOPATHY) || id:finn-b-DM_RETINOPATHY	216666	0.528240549738218	0.0673109763414657	0.997434928680366	0.0554350674903984
396	ebi-a-GCST90001841	CD3 on Central Memory CD4+ T cell || id:ebi-a-GCST90001841	finn-b-DM_RETINOPATHY	Diabetic retinopathy (DM_RETINOPATHY) || id:finn-b-DM_RETINOPATHY	216666	0.170737814570173	0.0673109763414657	1.00064979570836	0.0501123271553464
397	ebi-a-GCST90001400	IgD+ B cell Absolute Count || id:ebi-a-GCST90001400	finn-b-DM_RETINOPATHY	Diabetic retinopathy (DM_RETINOPATHY) || id:finn-b-DM_RETINOPATHY	216666	0.00665278955175259	0.0673109763414657	1.00082542298246	0.0500070618750968
398	ebi-a-GCST90001437	Naive-mature B cell %lymphocyte || id:ebi-a-GCST90001437	finn-b-DM_RETINOPATHY	Diabetic retinopathy (DM_RETINOPATHY) || id:finn-b-DM_RETINOPATHY	216666	0.00557632883825321	0.0673109763414657	1.00089166289235	0.0500069073105963
399	ebi-a-GCST90001594	CD4+CD8+ T cell Absolute Count || id:ebi-a-GCST90001594	finn-b-DM_RETINOPATHY	Diabetic retinopathy (DM_RETINOPATHY) || id:finn-b-DM_RETINOPATHY	216666	0.0343330974324277	0.0673109763414657	1.02833745022593	0.0937791894003647
400	ebi-a-GCST90002001	CD64 on CD14- CD16- || id:ebi-a-GCST90002001	finn-b-DM_RETINOPATHY	Diabetic retinopathy (DM_RETINOPATHY) || id:finn-b-DM_RETINOPATHY	216666	0.0412005487083462	0.0673109763414657	2.07568290805618	1
401	ebi-a-GCST90001532	Basophil Absolute Count || id:ebi-a-GCST90001532	finn-b-DM_RETINOPATHY	Diabetic retinopathy (DM_RETINOPATHY) || id:finn-b-DM_RETINOPATHY	216666	0.150434633904374	0.0673109763414657	1.00622306077012	0.0591189040882578
402	ebi-a-GCST90001984	HLA DR on CD14- CD16+ monocyte || id:ebi-a-GCST90001984	finn-b-DM_RETINOPATHY	Diabetic retinopathy (DM_RETINOPATHY) || id:finn-b-DM_RETINOPATHY	216666	0.177375836660785	0.0673109763414657	1.05732135567674	0.800972873020682
403	ebi-a-GCST90001433	IgD- CD27- B cell %lymphocyte || id:ebi-a-GCST90001433	finn-b-DM_RETINOPATHY	Diabetic retinopathy (DM_RETINOPATHY) || id:finn-b-DM_RETINOPATHY	216666	0.0549804494172283	0.0673109763414657	1.02379392337775	0.0995794206350379
404	ebi-a-GCST90001471	CD62L- plasmacytoid Dendritic Cell %Dendritic Cell || id:ebi-a-GCST90001471	finn-b-DM_RETINOPATHY	Diabetic retinopathy (DM_RETINOPATHY) || id:finn-b-DM_RETINOPATHY	216666	0.0699827948431338	0.0673109763414657	1.04909311235935	0.326560843119257
405	ebi-a-GCST90001461	Dendritic Cell Absolute Count || id:ebi-a-GCST90001461	finn-b-DM_RETINOPATHY	Diabetic retinopathy (DM_RETINOPATHY) || id:finn-b-DM_RETINOPATHY	216666	0.131864090374503	0.0673109763414657	0.991073410089953	0.0665484973470967
406	ebi-a-GCST90002013	CCR2 on myeloid Dendritic Cell || id:ebi-a-GCST90002013	finn-b-DM_RETINOPATHY	Diabetic retinopathy (DM_RETINOPATHY) || id:finn-b-DM_RETINOPATHY	216666	0.0851808115912101	0.0673109763414657	0.988873915522744	0.0666123910521682
407	ebi-a-GCST90001645	Natural Killer Absolute Count || id:ebi-a-GCST90001645	finn-b-DM_RETINOPATHY	Diabetic retinopathy (DM_RETINOPATHY) || id:finn-b-DM_RETINOPATHY	216666	0.0522341438794789	0.0673109763414657	0.969947989081699	0.12644741605007
408	ebi-a-GCST90001830	BAFF-R on CD20- B cell || id:ebi-a-GCST90001830	finn-b-DM_RETINOPATHY	Diabetic retinopathy (DM_RETINOPATHY) || id:finn-b-DM_RETINOPATHY	216666	0.0360543238608508	0.0673109763414657	1.0177742393666	0.0678878180767393
409	ebi-a-GCST90001713	BAFF-R on IgD- CD38+ B cell || id:ebi-a-GCST90001713	finn-b-DM_RETINOPATHY	Diabetic retinopathy (DM_RETINOPATHY) || id:finn-b-DM_RETINOPATHY	216666	0.0689089287186263	0.0673109763414657	1.04215966029196	0.251121207017332
410	ebi-a-GCST90002054	CD8 on Central Memory CD8+ T cell || id:ebi-a-GCST90002054	finn-b-DM_RETINOPATHY	Diabetic retinopathy (DM_RETINOPATHY) || id:finn-b-DM_RETINOPATHY	216666	0.0533041615790216	0.0673109763414657	1.11129572797839	0.845125674721507
411	ebi-a-GCST90001801	CD27 on IgD+ CD38- unswitched memory B cell || id:ebi-a-GCST90001801	finn-b-DM_RETINOPATHY	Diabetic retinopathy (DM_RETINOPATHY) || id:finn-b-DM_RETINOPATHY	216666	0.332258729865791	0.0673109763414657	0.992705708089854	0.0780005803390728
412	ebi-a-GCST90001625	HLA DR+ CD4+ T cell %T cell || id:ebi-a-GCST90001625	finn-b-DM_RETINOPATHY	Diabetic retinopathy (DM_RETINOPATHY) || id:finn-b-DM_RETINOPATHY	216666	0.0455473748232933	0.0673109763414657	0.992954888036859	0.0535333648744565
413	ebi-a-GCST90001882	HVEM on Central Memory CD8+ T cell || id:ebi-a-GCST90001882	finn-b-DM_RETINOPATHY	Diabetic retinopathy (DM_RETINOPATHY) || id:finn-b-DM_RETINOPATHY	216666	0.0492530452420318	0.0673109763414657	1.01367611521053	0.0644479506870791
414	ebi-a-GCST90001955	CD33 on Immature Myeloid-Derived Suppressor Cells || id:ebi-a-GCST90001955	finn-b-DM_RETINOPATHY	Diabetic retinopathy (DM_RETINOPATHY) || id:finn-b-DM_RETINOPATHY	216666	0.530639362270716	0.0673109763414657	0.996926774198525	0.05784877298126
415	ebi-a-GCST90001910	CD45 on B cell || id:ebi-a-GCST90001910	finn-b-DM_RETINOPATHY	Diabetic retinopathy (DM_RETINOPATHY) || id:finn-b-DM_RETINOPATHY	216666	0.0207151985469438	0.0673109763414657	0.793759313338441	0.940097443453248
416	ebi-a-GCST90002046	CD45 on CD33- HLA DR+ || id:ebi-a-GCST90002046	finn-b-DM_RETINOPATHY	Diabetic retinopathy (DM_RETINOPATHY) || id:finn-b-DM_RETINOPATHY	216666	0.0654905177774315	0.0673109763414657	1.01060811600564	0.0615446931453558
417	ebi-a-GCST90001748	CD20 on IgD+ CD38- B cell || id:ebi-a-GCST90001748	finn-b-DM_RETINOPATHY	Diabetic retinopathy (DM_RETINOPATHY) || id:finn-b-DM_RETINOPATHY	216666	0.048017452475696	0.0673109763414657	1.10246807138064	0.739468077603264
418	ebi-a-GCST90001525	CD33dim HLA DR+ CD11b+ Absolute Count || id:ebi-a-GCST90001525	finn-b-DM_RETINOPATHY	Diabetic retinopathy (DM_RETINOPATHY) || id:finn-b-DM_RETINOPATHY	216666	0.0295545272257866	0.0673109763414657	1.04932461447276	0.166591235424036
419	ebi-a-GCST90001397	Unswitched memory B cell %B cell || id:ebi-a-GCST90001397	finn-b-DM_RETINOPATHY	Diabetic retinopathy (DM_RETINOPATHY) || id:finn-b-DM_RETINOPATHY	216666	0.0365914213609662	0.0673109763414657	0.984812709023667	0.0632799889508229
420	ebi-a-GCST90001949	CD33 on CD33dim HLA DR+ CD11b- || id:ebi-a-GCST90001949	finn-b-DM_RETINOPATHY	Diabetic retinopathy (DM_RETINOPATHY) || id:finn-b-DM_RETINOPATHY	216666	0.56620776288057	0.0673109763414657	0.992807268877294	0.0967966159810678
421	ebi-a-GCST90001733	CD19 on IgD- CD38- B cell || id:ebi-a-GCST90001733	finn-b-DM_RETINOPATHY	Diabetic retinopathy (DM_RETINOPATHY) || id:finn-b-DM_RETINOPATHY	216666	0.0212146522166283	0.0673109763414657	1.10012938177978	0.393750839051968
422	ebi-a-GCST90001878	HVEM on Effector Memory CD4+ T cell || id:ebi-a-GCST90001878	finn-b-DM_RETINOPATHY	Diabetic retinopathy (DM_RETINOPATHY) || id:finn-b-DM_RETINOPATHY	216666	0.0414033611478263	0.0673109763414657	1.03422999381949	0.127979253672089
423	ebi-a-GCST90001902	CD28 on activated CD4 regulatory T cell || id:ebi-a-GCST90001902	finn-b-DM_RETINOPATHY	Diabetic retinopathy (DM_RETINOPATHY) || id:finn-b-DM_RETINOPATHY	216666	0.0468836386221661	0.0673109763414657	1.05293093644243	0.265527332224067
424	ebi-a-GCST90001582	CD14+ CD16- monocyte Absolute Count || id:ebi-a-GCST90001582	finn-b-DM_RETINOPATHY	Diabetic retinopathy (DM_RETINOPATHY) || id:finn-b-DM_RETINOPATHY	216666	0.0361981364199343	0.0673109763414657	0.953921710718527	0.176501123013166
425	ebi-a-GCST90001905	CD86 on monocyte || id:ebi-a-GCST90001905	finn-b-DM_RETINOPATHY	Diabetic retinopathy (DM_RETINOPATHY) || id:finn-b-DM_RETINOPATHY	216666	0.0136382823281296	0.0673109763414657	1.1701885258442	0.630760507499831
426	ebi-a-GCST90001907	CCR7 on naive CD4+ T cell || id:ebi-a-GCST90001907	finn-b-DM_RETINOPATHY	Diabetic retinopathy (DM_RETINOPATHY) || id:finn-b-DM_RETINOPATHY	216666	0.0849102370563962	0.0673109763414657	0.975570569169843	0.132209136646217
427	ebi-a-GCST90001772	CD24 on unswitched memory B cell || id:ebi-a-GCST90001772	finn-b-DM_RETINOPATHY	Diabetic retinopathy (DM_RETINOPATHY) || id:finn-b-DM_RETINOPATHY	216666	0.059578531910559	0.0673109763414657	0.988378859451534	0.0626497629527329
428	ebi-a-GCST90001765	CD24 on IgD+ CD24+ B cell || id:ebi-a-GCST90001765	finn-b-DM_RETINOPATHY	Diabetic retinopathy (DM_RETINOPATHY) || id:finn-b-DM_RETINOPATHY	216666	0.0706766986861772	0.0673109763414657	0.989927589048891	0.0612618716955343
429	ebi-a-GCST90001849	CD3 on HLA DR+ CD4+ T cell || id:ebi-a-GCST90001849	finn-b-DM_RETINOPATHY	Diabetic retinopathy (DM_RETINOPATHY) || id:finn-b-DM_RETINOPATHY	216666	0.115183132734542	0.0673109763414657	1.00892973370322	0.0644138444934444
430	ebi-a-GCST90001399	IgD- CD27- B cell %B cell || id:ebi-a-GCST90001399	finn-b-DM_RETINOPATHY	Diabetic retinopathy (DM_RETINOPATHY) || id:finn-b-DM_RETINOPATHY	216666	0.0799447624387813	0.0673109763414657	1.01996790975119	0.100822712974436
431	ebi-a-GCST90001781	CD25 on IgD+ CD38- naive B cell || id:ebi-a-GCST90001781	finn-b-DM_RETINOPATHY	Diabetic retinopathy (DM_RETINOPATHY) || id:finn-b-DM_RETINOPATHY	216666	0.0743439948200713	0.0673109763414657	1.02139787924134	0.104340851697104
432	ebi-a-GCST90002034	CD39 on monocyte || id:ebi-a-GCST90002034	finn-b-DM_RETINOPATHY	Diabetic retinopathy (DM_RETINOPATHY) || id:finn-b-DM_RETINOPATHY	216666	0.0210071040919809	0.0673109763414657	1.01475099301857	0.0571385161424974
433	ebi-a-GCST90001840	CD3 on Terminally Differentiated CD8+ T cell || id:ebi-a-GCST90001840	finn-b-DM_RETINOPATHY	Diabetic retinopathy (DM_RETINOPATHY) || id:finn-b-DM_RETINOPATHY	216666	0.0301354353941728	0.0673109763414657	1.05875004683672	0.219985467796338
434	ebi-a-GCST90001753	CD20 on IgD- CD24- B cell || id:ebi-a-GCST90001753	finn-b-DM_RETINOPATHY	Diabetic retinopathy (DM_RETINOPATHY) || id:finn-b-DM_RETINOPATHY	216666	0.0354022376084128	0.0673109763414657	0.923560131682005	0.392346227443108
435	ebi-a-GCST90001943	CD25 on activated & secreting CD4 regulatory T cell || id:ebi-a-GCST90001943	finn-b-DM_RETINOPATHY	Diabetic retinopathy (DM_RETINOPATHY) || id:finn-b-DM_RETINOPATHY	216666	0.0160368153625476	0.0673109763414657	0.926349616250818	0.194218415116142
436	ebi-a-GCST90001514	Hematopoietic Stem Cell Absolute Count || id:ebi-a-GCST90001514	finn-b-DM_RETINOPATHY	Diabetic retinopathy (DM_RETINOPATHY) || id:finn-b-DM_RETINOPATHY	216666	0.0736723798949598	0.0673109763414657	0.984371853293065	0.0785398594894707
437	ebi-a-GCST90001722	CD19 on CD20- CD38- B cell || id:ebi-a-GCST90001722	finn-b-DM_RETINOPATHY	Diabetic retinopathy (DM_RETINOPATHY) || id:finn-b-DM_RETINOPATHY	216666	0.00859918283019498	0.0673109763414657	0.899066501388781	0.195859447636108
438	ebi-a-GCST90001744	CD20 on CD20- CD38- B cell || id:ebi-a-GCST90001744	finn-b-DM_RETINOPATHY	Diabetic retinopathy (DM_RETINOPATHY) || id:finn-b-DM_RETINOPATHY	216666	0.00580602566980282	0.0673109763414657	0.879241520073938	0.191279024993882
439	ebi-a-GCST90002011	CD64 on CD14+ CD16+ monocyte || id:ebi-a-GCST90002011	finn-b-DM_RETINOPATHY	Diabetic retinopathy (DM_RETINOPATHY) || id:finn-b-DM_RETINOPATHY	216666	0.0145278238034526	0.0673109763414657	1.01497429995241	0.055081109143146
440	ebi-a-GCST90002087	CD11c on myeloid Dendritic Cell || id:ebi-a-GCST90002087	finn-b-DM_RETINOPATHY	Diabetic retinopathy (DM_RETINOPATHY) || id:finn-b-DM_RETINOPATHY	216666	0.0908187417271155	0.0673109763414657	0.977000758390111	0.127810035349158
441	ebi-a-GCST90002002	PDL-1 on monocyte || id:ebi-a-GCST90002002	finn-b-DM_RETINOPATHY	Diabetic retinopathy (DM_RETINOPATHY) || id:finn-b-DM_RETINOPATHY	216666	0.0393564518672525	0.0673109763414657	0.981467929671385	0.0713697567186312
442	ebi-a-GCST90001861	CD3 on CD28+ CD4+ T cell || id:ebi-a-GCST90001861	finn-b-DM_RETINOPATHY	Diabetic retinopathy (DM_RETINOPATHY) || id:finn-b-DM_RETINOPATHY	216666	0.140636736376836	0.0673109763414657	1.0098865657876	0.0716531175327294
443	ebi-a-GCST90002009	HLA DR on CD14- CD16- || id:ebi-a-GCST90002009	finn-b-DM_RETINOPATHY	Diabetic retinopathy (DM_RETINOPATHY) || id:finn-b-DM_RETINOPATHY	216666	0.112213789436564	0.0673109763414657	0.798448542203191	0.999999999196207
444	ebi-a-GCST90002112	HLA DR on CD33- HLA DR+ || id:ebi-a-GCST90002112	finn-b-DM_RETINOPATHY	Diabetic retinopathy (DM_RETINOPATHY) || id:finn-b-DM_RETINOPATHY	216666	0.209777867546977	0.0673109763414657	1.43600535696179	1
445	ebi-a-GCST90002033	CD39 on granulocyte || id:ebi-a-GCST90002033	finn-b-DM_RETINOPATHY	Diabetic retinopathy (DM_RETINOPATHY) || id:finn-b-DM_RETINOPATHY	216666	0.0397971745002399	0.0673109763414657	0.999296518704486	0.0500306913608342
446	ebi-a-GCST90001820	IgD on IgD+ CD24+ B cell || id:ebi-a-GCST90001820	finn-b-DM_RETINOPATHY	Diabetic retinopathy (DM_RETINOPATHY) || id:finn-b-DM_RETINOPATHY	216666	0.144344634698257	0.0673109763414657	1.03291420883991	0.307206141582116
447	ebi-a-GCST90002070	CD4 on activated & secreting CD4 regulatory T cell || id:ebi-a-GCST90002070	finn-b-DM_RETINOPATHY	Diabetic retinopathy (DM_RETINOPATHY) || id:finn-b-DM_RETINOPATHY	216666	0.0189821436456733	0.0673109763414657	1.02134847182397	0.0635478766767967
448	ebi-a-GCST90001952	CD33 on Monocytic Myeloid-Derived Suppressor Cells || id:ebi-a-GCST90001952	finn-b-DM_RETINOPATHY	Diabetic retinopathy (DM_RETINOPATHY) || id:finn-b-DM_RETINOPATHY	216666	0.468823966406144	0.0673109763414657	0.994497280305734	0.0724163006541143
449	ebi-a-GCST90001887	CD28 on secreting CD4 regulatory T cell || id:ebi-a-GCST90001887	finn-b-DM_RETINOPATHY	Diabetic retinopathy (DM_RETINOPATHY) || id:finn-b-DM_RETINOPATHY	216666	0.0601059057697391	0.0673109763414657	1.02791443029367	0.125279008645002
450	ebi-a-GCST90001873	HVEM on Effector Memory CD8+ T cell || id:ebi-a-GCST90001873	finn-b-DM_RETINOPATHY	Diabetic retinopathy (DM_RETINOPATHY) || id:finn-b-DM_RETINOPATHY	216666	0.0402244253837887	0.0673109763414657	1.01480932229373	0.0638291421091689
451	ebi-a-GCST90001931	CD127 on CD4+ T cell || id:ebi-a-GCST90001931	finn-b-DM_RETINOPATHY	Diabetic retinopathy (DM_RETINOPATHY) || id:finn-b-DM_RETINOPATHY	216666	0.00918659428502489	0.0673109763414657	0.989323945365397	0.0516354796720971
452	ebi-a-GCST90001468	CD62L- myeloid Dendritic Cell Absolute Count || id:ebi-a-GCST90001468	finn-b-DM_RETINOPATHY	Diabetic retinopathy (DM_RETINOPATHY) || id:finn-b-DM_RETINOPATHY	216666	0.228203568436681	0.0673109763414657	1.00731920148163	0.069238986732397
453	ebi-a-GCST90001469	CD62L- myeloid Dendritic Cell %Dendritic Cell || id:ebi-a-GCST90001469	finn-b-DM_RETINOPATHY	Diabetic retinopathy (DM_RETINOPATHY) || id:finn-b-DM_RETINOPATHY	216666	0.246980162140946	0.0673109763414657	1.00586592430863	0.0633342672502417
454	ebi-a-GCST90001606	CD4+ T cell %leukocyte || id:ebi-a-GCST90001606	finn-b-DM_RETINOPATHY	Diabetic retinopathy (DM_RETINOPATHY) || id:finn-b-DM_RETINOPATHY	216666	0.00838936878001133	0.0673109763414657	0.900242843623137	0.188811938051236
455	ebi-a-GCST90001462	CD62L- Dendritic Cell Absolute Count || id:ebi-a-GCST90001462	finn-b-DM_RETINOPATHY	Diabetic retinopathy (DM_RETINOPATHY) || id:finn-b-DM_RETINOPATHY	216666	0.206886387358686	0.0673109763414657	1.00787647517424	0.0702076849327896
456	ebi-a-GCST90001925	CD127 on CD28+ CD4-CD8- T cell || id:ebi-a-GCST90001925	finn-b-DM_RETINOPATHY	Diabetic retinopathy (DM_RETINOPATHY) || id:finn-b-DM_RETINOPATHY	216666	0.00826795080952534	0.0673109763414657	1.22184606405877	0.641167528967143
457	ebi-a-GCST90001993	PDL-1 on CD14+ CD16- monocyte || id:ebi-a-GCST90001993	finn-b-DM_RETINOPATHY	Diabetic retinopathy (DM_RETINOPATHY) || id:finn-b-DM_RETINOPATHY	216666	0.015481332144249	0.0673109763414657	0.973746262695316	0.0668481536312392
458	ebi-a-GCST90001477	HLA DR++ monocyte Absolute Count || id:ebi-a-GCST90001477	finn-b-DM_RETINOPATHY	Diabetic retinopathy (DM_RETINOPATHY) || id:finn-b-DM_RETINOPATHY	216666	0.0232772255399677	0.0673109763414657	1.8031937556399	1
459	ebi-a-GCST90001845	CD3 on CD45RA- CD4+ T cell || id:ebi-a-GCST90001845	finn-b-DM_RETINOPATHY	Diabetic retinopathy (DM_RETINOPATHY) || id:finn-b-DM_RETINOPATHY	216666	0.137860078241513	0.0673109763414657	1.00285285446724	0.0517494543809349
460	ebi-a-GCST90001945	CD123 on CD62L+ plasmacytoid Dendritic Cell || id:ebi-a-GCST90001945	finn-b-DM_RETINOPATHY	Diabetic retinopathy (DM_RETINOPATHY) || id:finn-b-DM_RETINOPATHY	216666	0.0475785099806331	0.0673109763414657	1.0707993320244	0.433728156636765
461	ebi-a-GCST90002037	CD80 on plasmacytoid Dendritic Cell || id:ebi-a-GCST90002037	finn-b-DM_RETINOPATHY	Diabetic retinopathy (DM_RETINOPATHY) || id:finn-b-DM_RETINOPATHY	216666	0.0433569704377825	0.0673109763414657	1.07432078726296	0.435043460170089
462	ebi-a-GCST90001834	CD62L on monocyte || id:ebi-a-GCST90001834	finn-b-DM_RETINOPATHY	Diabetic retinopathy (DM_RETINOPATHY) || id:finn-b-DM_RETINOPATHY	216666	0.0979988013258203	0.0673109763414657	1.01917268927832	0.107598395638651
463	ebi-a-GCST90001795	CD25 on transitional B cell || id:ebi-a-GCST90001795	finn-b-DM_RETINOPATHY	Diabetic retinopathy (DM_RETINOPATHY) || id:finn-b-DM_RETINOPATHY	216666	0.0365925524770456	0.0673109763414657	1.04504020201247	0.170539541964942
464	ebi-a-GCST90001589	CD4+/CD8+ T cell || id:ebi-a-GCST90001589	finn-b-DM_RETINOPATHY	Diabetic retinopathy (DM_RETINOPATHY) || id:finn-b-DM_RETINOPATHY	216666	0.0139779206112326	0.0673109763414657	0.963297589488445	0.079973100801489
465	ebi-a-GCST90001470	CD62L- plasmacytoid Dendritic Cell Absolute Count || id:ebi-a-GCST90001470	finn-b-DM_RETINOPATHY	Diabetic retinopathy (DM_RETINOPATHY) || id:finn-b-DM_RETINOPATHY	216666	0.0350189986410081	0.0673109763414657	1.08347318881321	0.44127983829987
466	ebi-a-GCST90001762	CD20 on IgD+ B cell || id:ebi-a-GCST90001762	finn-b-DM_RETINOPATHY	Diabetic retinopathy (DM_RETINOPATHY) || id:finn-b-DM_RETINOPATHY	216666	0.0731317571899589	0.0673109763414657	1.14546650099215	0.995152248067565
467	ebi-a-GCST90001940	CD25 on CD39+ activated CD4 regulatory T cell || id:ebi-a-GCST90001940	finn-b-DM_RETINOPATHY	Diabetic retinopathy (DM_RETINOPATHY) || id:finn-b-DM_RETINOPATHY	216666	0.0121224432309642	0.0673109763414657	1.08510882342089	0.192472745446006
468	ebi-a-GCST90001935	CD25 on CD39+ CD4 regulatory T cell || id:ebi-a-GCST90001935	finn-b-DM_RETINOPATHY	Diabetic retinopathy (DM_RETINOPATHY) || id:finn-b-DM_RETINOPATHY	216666	0.0138782194944048	0.0673109763414657	1.07995899942819	0.194097460160422
469	ebi-a-GCST90002058	CD8 on CD8+ T cell || id:ebi-a-GCST90002058	finn-b-DM_RETINOPATHY	Diabetic retinopathy (DM_RETINOPATHY) || id:finn-b-DM_RETINOPATHY	216666	0.0588269194958652	0.0673109763414657	0.987568297289023	0.0643079431159861
470	ebi-a-GCST90001693	CD28+ CD45RA- CD8+ T cell Absolute Count || id:ebi-a-GCST90001693	finn-b-DM_RETINOPATHY	Diabetic retinopathy (DM_RETINOPATHY) || id:finn-b-DM_RETINOPATHY	216666	0.0280060166882811	0.0673109763414657	1.0420824527497	0.129686081959431
471	ebi-a-GCST90001899	CD28 on CD4 regulatory T cell || id:ebi-a-GCST90001899	finn-b-DM_RETINOPATHY	Diabetic retinopathy (DM_RETINOPATHY) || id:finn-b-DM_RETINOPATHY	216666	0.0396176536758462	0.0673109763414657	1.04675841644237	0.19118919091284
472	ebi-a-GCST90001893	CD28 on CD28+ CD45RA- CD8+ T cell || id:ebi-a-GCST90001893	finn-b-DM_RETINOPATHY	Diabetic retinopathy (DM_RETINOPATHY) || id:finn-b-DM_RETINOPATHY	216666	0.0637582070377489	0.0673109763414657	1.03491241782552	0.176517543227699
473	ebi-a-GCST90001938	CD25 on CD39+ resting CD4 regulatory T cell || id:ebi-a-GCST90001938	finn-b-DM_RETINOPATHY	Diabetic retinopathy (DM_RETINOPATHY) || id:finn-b-DM_RETINOPATHY	216666	0.00986578017797927	0.0673109763414657	1.07875376289951	0.148401686041581
474	ebi-a-GCST90001843	CD3 on Effector Memory CD4+ T cell || id:ebi-a-GCST90001843	finn-b-DM_RETINOPATHY	Diabetic retinopathy (DM_RETINOPATHY) || id:finn-b-DM_RETINOPATHY	216666	0.0380219956289301	0.0673109763414657	1.00346966436991	0.0507131910846439
475	ebi-a-GCST90001863	CD3 on CD28+ CD45RA- CD8+ T cell || id:ebi-a-GCST90001863	finn-b-DM_RETINOPATHY	Diabetic retinopathy (DM_RETINOPATHY) || id:finn-b-DM_RETINOPATHY	216666	0.097925726720699	0.0673109763414657	1.01153568907356	0.0705097975184886
476	ebi-a-GCST90001868	CD3 on CD4 regulatory T cell || id:ebi-a-GCST90001868	finn-b-DM_RETINOPATHY	Diabetic retinopathy (DM_RETINOPATHY) || id:finn-b-DM_RETINOPATHY	216666	0.22481733775995	0.0673109763414657	1.00642023993258	0.0645486890326146
477	ebi-a-GCST90001519	CD33+ HLA DR+ CD14- %CD33+ HLA DR+ || id:ebi-a-GCST90001519	finn-b-DM_RETINOPATHY	Diabetic retinopathy (DM_RETINOPATHY) || id:finn-b-DM_RETINOPATHY	216666	0.043837606097148	0.0673109763414657	0.990232538010937	0.0565507547300786
478	ebi-a-GCST90001897	CD28 on CD39+ CD8+ T cell || id:ebi-a-GCST90001897	finn-b-DM_RETINOPATHY	Diabetic retinopathy (DM_RETINOPATHY) || id:finn-b-DM_RETINOPATHY	216666	0.0442630168780911	0.0673109763414657	1.01999413146103	0.0779234211658174
479	ebi-a-GCST90001886	CD28 on CD39+ activated CD4 regulatory T cell || id:ebi-a-GCST90001886	finn-b-DM_RETINOPATHY	Diabetic retinopathy (DM_RETINOPATHY) || id:finn-b-DM_RETINOPATHY	216666	0.053373234151088	0.0673109763414657	1.04166980971031	0.201413140833851
480	ebi-a-GCST90001654	CD28- CD4-CD8- T cell Absolute Count || id:ebi-a-GCST90001654	finn-b-DM_RETINOPATHY	Diabetic retinopathy (DM_RETINOPATHY) || id:finn-b-DM_RETINOPATHY	216666	0.0384263959836476	0.0673109763414657	1.0188208823353	0.0714127003765445
481	ebi-a-GCST90001911	CD45 on Natural Killer || id:ebi-a-GCST90001911	finn-b-DM_RETINOPATHY	Diabetic retinopathy (DM_RETINOPATHY) || id:finn-b-DM_RETINOPATHY	216666	0.0422162803700457	0.0673109763414657	1.17905261254981	0.988808470332132
482	ebi-a-GCST90001574	Terminally Differentiated CD4-CD8- T cell %T cell || id:ebi-a-GCST90001574	finn-b-DM_RETINOPATHY	Diabetic retinopathy (DM_RETINOPATHY) || id:finn-b-DM_RETINOPATHY	216666	0.0331756423794159	0.0673109763414657	0.992849705718809	0.0526496797328332
483	ebi-a-GCST90001539	Central Memory CD4+ T cell %T cell || id:ebi-a-GCST90001539	finn-b-DM_RETINOPATHY	Diabetic retinopathy (DM_RETINOPATHY) || id:finn-b-DM_RETINOPATHY	216666	0.00839315605169789	0.0673109763414657	0.967744778304584	0.0637760114959167
484	ebi-a-GCST90001572	Terminally Differentiated CD4-CD8- T cell Absolute Count || id:ebi-a-GCST90001572	finn-b-DM_RETINOPATHY	Diabetic retinopathy (DM_RETINOPATHY) || id:finn-b-DM_RETINOPATHY	216666	0.0345593284376697	0.0673109763414657	1.04439667507989	0.160361795454772
485	ebi-a-GCST90001694	CD28- CD4-CD8- T cell %T cell || id:ebi-a-GCST90001694	finn-b-DM_RETINOPATHY	Diabetic retinopathy (DM_RETINOPATHY) || id:finn-b-DM_RETINOPATHY	216666	0.0401119204394063	0.0673109763414657	1.0186942397231	0.0720598920900061
486	ebi-a-GCST90001763	CD20 on transitional B cell || id:ebi-a-GCST90001763	finn-b-DM_RETINOPATHY	Diabetic retinopathy (DM_RETINOPATHY) || id:finn-b-DM_RETINOPATHY	216666	0.0484625363092441	0.0673109763414657	1.05193172437751	0.264473780452539
487	ebi-a-GCST90001587	CD16+ monocyte %monocyte || id:ebi-a-GCST90001587	finn-b-DM_RETINOPATHY	Diabetic retinopathy (DM_RETINOPATHY) || id:finn-b-DM_RETINOPATHY	216666	0.00813175246041983	0.0673109763414657	1.00923354503923	0.0510796402038192
488	ebi-a-GCST90001586	CD14+ CD16- monocyte %monocyte || id:ebi-a-GCST90001586	finn-b-DM_RETINOPATHY	Diabetic retinopathy (DM_RETINOPATHY) || id:finn-b-DM_RETINOPATHY	216666	0.00757787448687733	0.0673109763414657	0.990521398319321	0.0510628785603314
489	ebi-a-GCST90001474	Plasmacytoid Dendritic Cell %Dendritic Cell || id:ebi-a-GCST90001474	finn-b-DM_RETINOPATHY	Diabetic retinopathy (DM_RETINOPATHY) || id:finn-b-DM_RETINOPATHY	216666	0.132330418353114	0.0673109763414657	0.989435878057265	0.0733470024618601
490	ebi-a-GCST90001636	CD4-CD8- Natural Killer T Absolute Count || id:ebi-a-GCST90001636	finn-b-DM_RETINOPATHY	Diabetic retinopathy (DM_RETINOPATHY) || id:finn-b-DM_RETINOPATHY	216666	0.0129651358347586	0.0673109763414657	0.994374135836707	0.0506401247916037
491	ebi-a-GCST90001942	CD25 on CD39+ secreting CD4 regulatory T cell || id:ebi-a-GCST90001942	finn-b-DM_RETINOPATHY	Diabetic retinopathy (DM_RETINOPATHY) || id:finn-b-DM_RETINOPATHY	216666	0.0264378247947735	0.0673109763414657	0.920643923565938	0.327800350343594
492	ebi-a-GCST90001847	CD3 on HLA DR+ T cell || id:ebi-a-GCST90001847	finn-b-DM_RETINOPATHY	Diabetic retinopathy (DM_RETINOPATHY) || id:finn-b-DM_RETINOPATHY	216666	0.089934893988442	0.0673109763414657	0.995025368836995	0.053477467644759
493	ebi-a-GCST90001767	CD24 on IgD+ CD38- unswitched memory B cell || id:ebi-a-GCST90001767	finn-b-DM_RETINOPATHY	Diabetic retinopathy (DM_RETINOPATHY) || id:finn-b-DM_RETINOPATHY	216666	0.0877673042745317	0.0673109763414657	0.989916489074473	0.0640376040557507
494	ebi-a-GCST90002078	SSC-A on granulocyte || id:ebi-a-GCST90002078	finn-b-DM_RETINOPATHY	Diabetic retinopathy (DM_RETINOPATHY) || id:finn-b-DM_RETINOPATHY	216666	0.0872499266628204	0.0673109763414657	1.0112269066606	0.0672798354714598
495	ebi-a-GCST90001534	CD45RA- CD4+ T cell Absolute Count || id:ebi-a-GCST90001534	finn-b-DM_RETINOPATHY	Diabetic retinopathy (DM_RETINOPATHY) || id:finn-b-DM_RETINOPATHY	216666	0.00597468865784444	0.0673109763414657	0.986942189983784	0.051591675077887
496	ebi-a-GCST90001821	IgD on IgD+ CD24- B cell || id:ebi-a-GCST90001821	finn-b-DM_RETINOPATHY	Diabetic retinopathy (DM_RETINOPATHY) || id:finn-b-DM_RETINOPATHY	216666	0.158317975627892	0.0673109763414657	0.997750117513097	0.0512500338849784
497	ebi-a-GCST90001610	CD4+ CD8dim T cell %lymphocyte || id:ebi-a-GCST90001610	finn-b-DM_RETINOPATHY	Diabetic retinopathy (DM_RETINOPATHY) || id:finn-b-DM_RETINOPATHY	216666	0.0633683092213779	0.0673109763414657	0.949023747694528	0.323719131263438
498	ebi-a-GCST90001479	CD4 regulatory T cell %T cell || id:ebi-a-GCST90001479	finn-b-DM_RETINOPATHY	Diabetic retinopathy (DM_RETINOPATHY) || id:finn-b-DM_RETINOPATHY	216666	0.0165566009325426	0.0673109763414657	0.969009671328742	0.0752326043054916
499	ebi-a-GCST90001799	CD27 on T cell || id:ebi-a-GCST90001799	finn-b-DM_RETINOPATHY	Diabetic retinopathy (DM_RETINOPATHY) || id:finn-b-DM_RETINOPATHY	216666	0.0616228037901166	0.0673109763414657	0.948214892354636	0.324707387493036
500	ebi-a-GCST90002014	CCR2 on CD62L+ myeloid Dendritic Cell || id:ebi-a-GCST90002014	finn-b-DM_RETINOPATHY	Diabetic retinopathy (DM_RETINOPATHY) || id:finn-b-DM_RETINOPATHY	216666	0.0827962021508083	0.0673109763414657	1.00659286583782	0.0556214235648661
501	ebi-a-GCST90001472	CD62L- CD86+ myeloid Dendritic Cell Absolute Count || id:ebi-a-GCST90001472	finn-b-DM_RETINOPATHY	Diabetic retinopathy (DM_RETINOPATHY) || id:finn-b-DM_RETINOPATHY	216666	0.286361476704392	0.0673109763414657	1.00712759056507	0.0729391894174439
502	ebi-a-GCST90001464	CD86+ myeloid Dendritic Cell Absolute Count || id:ebi-a-GCST90001464	finn-b-DM_RETINOPATHY	Diabetic retinopathy (DM_RETINOPATHY) || id:finn-b-DM_RETINOPATHY	216666	0.223204369052037	0.0673109763414657	1.00754375620359	0.0699972505422624
503	ebi-a-GCST90001678	CD28- CD25++ CD8+ T cell Absolute Count || id:ebi-a-GCST90001678	finn-b-DM_RETINOPATHY	Diabetic retinopathy (DM_RETINOPATHY) || id:finn-b-DM_RETINOPATHY	216666	0.0131688988433958	0.0673109763414657	0.961373997312357	0.0813043185534462
504	ebi-a-GCST90001396	IgD+ CD38- B cell Absolute Count || id:ebi-a-GCST90001396	finn-b-DM_RETINOPATHY	Diabetic retinopathy (DM_RETINOPATHY) || id:finn-b-DM_RETINOPATHY	216666	0.0154718759525087	0.0673109763414657	0.976906907786097	0.0629947405698961
505	ebi-a-GCST90001644	B cell %lymphocyte || id:ebi-a-GCST90001644	finn-b-DM_RETINOPATHY	Diabetic retinopathy (DM_RETINOPATHY) || id:finn-b-DM_RETINOPATHY	216666	0.0198903259433234	0.0673109763414657	0.877461823136309	0.529268565664803
506	ebi-a-GCST90001648	HLA DR+ Natural Killer Absolute Count || id:ebi-a-GCST90001648	finn-b-DM_RETINOPATHY	Diabetic retinopathy (DM_RETINOPATHY) || id:finn-b-DM_RETINOPATHY	216666	0.168847722187516	0.0673109763414657	0.989149234854719	0.081557277045505
507	ebi-a-GCST90001901	CD28 on CD39+ resting CD4 regulatory T cell || id:ebi-a-GCST90001901	finn-b-DM_RETINOPATHY	Diabetic retinopathy (DM_RETINOPATHY) || id:finn-b-DM_RETINOPATHY	216666	0.0304891868578013	0.0673109763414657	1.00868391857385	0.0535860921117155
508	ebi-a-GCST90001844	CD3 on Terminally Differentiated CD4+ T cell || id:ebi-a-GCST90001844	finn-b-DM_RETINOPATHY	Diabetic retinopathy (DM_RETINOPATHY) || id:finn-b-DM_RETINOPATHY	216666	0.0403692671947945	0.0673109763414657	0.990944005912603	0.055181009006979
509	ebi-a-GCST90001846	CD3 on Central Memory CD8+ T cell || id:ebi-a-GCST90001846	finn-b-DM_RETINOPATHY	Diabetic retinopathy (DM_RETINOPATHY) || id:finn-b-DM_RETINOPATHY	216666	0.0961853689344172	0.0673109763414657	0.990200095082792	0.0645341878192014
510	ebi-a-GCST90001650	HLA DR+ Natural Killer %CD3- lymphocyte || id:ebi-a-GCST90001650	finn-b-DM_RETINOPATHY	Diabetic retinopathy (DM_RETINOPATHY) || id:finn-b-DM_RETINOPATHY	216666	0.172076372147687	0.0673109763414657	0.98612001510154	0.103147816730695
511	ebi-a-GCST90001465	CD86+ myeloid Dendritic Cell %Dendritic Cell || id:ebi-a-GCST90001465	finn-b-DM_RETINOPATHY	Diabetic retinopathy (DM_RETINOPATHY) || id:finn-b-DM_RETINOPATHY	216666	0.21913746969405	0.0673109763414657	1.0079686453325	0.0719274961887667
512	ebi-a-GCST90001585	CD14+ CD16+ monocyte %monocyte || id:ebi-a-GCST90001585	finn-b-DM_RETINOPATHY	Diabetic retinopathy (DM_RETINOPATHY) || id:finn-b-DM_RETINOPATHY	216666	0.182302862375818	0.0673109763414657	0.980917868375926	0.158406762302186
513	ebi-a-GCST90001649	HLA DR+ Natural Killer %Natural Killer || id:ebi-a-GCST90001649	finn-b-DM_RETINOPATHY	Diabetic retinopathy (DM_RETINOPATHY) || id:finn-b-DM_RETINOPATHY	216666	0.187584807659657	0.0673109763414657	0.984045669706821	0.127248092911655
514	ebi-a-GCST90001584	CD14- CD16+ monocyte %monocyte || id:ebi-a-GCST90001584	finn-b-DM_RETINOPATHY	Diabetic retinopathy (DM_RETINOPATHY) || id:finn-b-DM_RETINOPATHY	216666	0.0167755621766596	0.0673109763414657	0.983942710582076	0.0567816186321253
515	ebi-a-GCST90001467	CD86+ plasmacytoid Dendritic Cell %Dendritic Cell || id:ebi-a-GCST90001467	finn-b-DM_RETINOPATHY	Diabetic retinopathy (DM_RETINOPATHY) || id:finn-b-DM_RETINOPATHY	216666	0.0248539694323118	0.0673109763414657	0.992362284952703	0.0522645250847229
516	ebi-a-GCST90001556	Effector Memory CD8+ T cell %T cell || id:ebi-a-GCST90001556	finn-b-DM_RETINOPATHY	Diabetic retinopathy (DM_RETINOPATHY) || id:finn-b-DM_RETINOPATHY	216666	0.0131695574839694	0.0673109763414657	1.05822313274803	0.121381960436643
517	ebi-a-GCST90001823	IgD on IgD+ CD38- unswitched memory B cell || id:ebi-a-GCST90001823	finn-b-DM_RETINOPATHY	Diabetic retinopathy (DM_RETINOPATHY) || id:finn-b-DM_RETINOPATHY	216666	0.16250763585424	0.0673109763414657	0.995923291847953	0.0542212907415012
518	ebi-a-GCST90001517	CD33+ HLA DR+ Absolute Count || id:ebi-a-GCST90001517	finn-b-DM_RETINOPATHY	Diabetic retinopathy (DM_RETINOPATHY) || id:finn-b-DM_RETINOPATHY	216666	0.061011706749828	0.0673109763414657	0.976511245177337	0.104056773481847
519	ebi-a-GCST90001956	CD33 on CD33+ HLA DR+ || id:ebi-a-GCST90001956	finn-b-DM_RETINOPATHY	Diabetic retinopathy (DM_RETINOPATHY) || id:finn-b-DM_RETINOPATHY	216666	0.534193068991241	0.0673109763414657	0.995536048693703	0.0667565229847819
520	ebi-a-GCST90002028	CD19 on B cell || id:ebi-a-GCST90002028	finn-b-DM_RETINOPATHY	Diabetic retinopathy (DM_RETINOPATHY) || id:finn-b-DM_RETINOPATHY	216666	0.0121168676323333	0.0673109763414657	1.07541389050842	0.161232312022234
521	ebi-a-GCST90001769	CD24 on IgD- CD38- B cell || id:ebi-a-GCST90001769	finn-b-DM_RETINOPATHY	Diabetic retinopathy (DM_RETINOPATHY) || id:finn-b-DM_RETINOPATHY	216666	0.0493616246222903	0.0673109763414657	0.985123250381775	0.0672256747820834
522	ebi-a-GCST90001408	Naive-mature B cell %B cell || id:ebi-a-GCST90001408	finn-b-DM_RETINOPATHY	Diabetic retinopathy (DM_RETINOPATHY) || id:finn-b-DM_RETINOPATHY	216666	0.0282722172723649	0.0673109763414657	1.00553914920049	0.0513517301608832
523	ebi-a-GCST90002042	CD45 on CD33+ HLA DR+ CD14- || id:ebi-a-GCST90002042	finn-b-DM_RETINOPATHY	Diabetic retinopathy (DM_RETINOPATHY) || id:finn-b-DM_RETINOPATHY	216666	0.0204029426887385	0.0673109763414657	1.10473532552342	0.410405408197868
524	ebi-a-GCST90002053	CD45 on CD33+ HLA DR+ || id:ebi-a-GCST90002053	finn-b-DM_RETINOPATHY	Diabetic retinopathy (DM_RETINOPATHY) || id:finn-b-DM_RETINOPATHY	216666	0.0181897218573083	0.0673109763414657	1.11147591996431	0.413481471001192
525	ebi-a-GCST90001754	CD20 on IgD- CD27- B cell || id:ebi-a-GCST90001754	finn-b-DM_RETINOPATHY	Diabetic retinopathy (DM_RETINOPATHY) || id:finn-b-DM_RETINOPATHY	216666	0.0438304329901501	0.0673109763414657	1.00318550510428	0.0506930102522192
526	ebi-a-GCST90001811	CD38 on IgD+ CD24- B cell || id:ebi-a-GCST90001811	finn-b-DM_RETINOPATHY	Diabetic retinopathy (DM_RETINOPATHY) || id:finn-b-DM_RETINOPATHY	216666	0.0428303869729333	0.0673109763414657	0.991177852309037	0.0552165954322406
527	ebi-a-GCST90001669	CD28+ CD45RA- CD8dim T cell Absolute Count || id:ebi-a-GCST90001669	finn-b-DM_RETINOPATHY	Diabetic retinopathy (DM_RETINOPATHY) || id:finn-b-DM_RETINOPATHY	216666	0.0289467619356522	0.0673109763414657	1.04695689899244	0.153186907892381
528	ebi-a-GCST90001991	HLA DR on CD14+ monocyte || id:ebi-a-GCST90001991	finn-b-DM_RETINOPATHY	Diabetic retinopathy (DM_RETINOPATHY) || id:finn-b-DM_RETINOPATHY	216666	0.13624458953187	0.0673109763414657	1.22367500071137	0.999999999999977
529	ebi-a-GCST90001680	CD25++ CD8+ T cell %CD8+ T cell || id:ebi-a-GCST90001680	finn-b-DM_RETINOPATHY	Diabetic retinopathy (DM_RETINOPATHY) || id:finn-b-DM_RETINOPATHY	216666	0.0110652145128842	0.0673109763414657	0.988385419362625	0.0523327809104701
530	ebi-a-GCST90002000	PDL-1 on CD14- CD16- || id:ebi-a-GCST90002000	finn-b-DM_RETINOPATHY	Diabetic retinopathy (DM_RETINOPATHY) || id:finn-b-DM_RETINOPATHY	216666	0.0186934622291842	0.0673109763414657	1.10007410751515	0.354261074134957
531	ebi-a-GCST90001995	CX3CR1 on monocyte || id:ebi-a-GCST90001995	finn-b-DM_RETINOPATHY	Diabetic retinopathy (DM_RETINOPATHY) || id:finn-b-DM_RETINOPATHY	216666	0.117909039976889	0.0673109763414657	0.960265934630033	0.357987200503969
532	ebi-a-GCST90001498	Activated & resting CD4 regulatory T cell Absolute Count || id:ebi-a-GCST90001498	finn-b-DM_RETINOPATHY	Diabetic retinopathy (DM_RETINOPATHY) || id:finn-b-DM_RETINOPATHY	216666	0.0180365843282416	0.0673109763414657	0.985373940711227	0.0560457436197401
533	ebi-a-GCST90001771	CD24 on memory B cell || id:ebi-a-GCST90001771	finn-b-DM_RETINOPATHY	Diabetic retinopathy (DM_RETINOPATHY) || id:finn-b-DM_RETINOPATHY	216666	0.0668125129511753	0.0673109763414657	0.96048923220313	0.222755333991682
534	ebi-a-GCST90001958	CD4 on monocyte || id:ebi-a-GCST90001958	finn-b-DM_RETINOPATHY	Diabetic retinopathy (DM_RETINOPATHY) || id:finn-b-DM_RETINOPATHY	216666	0.0313094839807395	0.0673109763414657	0.954082536223359	0.158202962317796
535	ebi-a-GCST90002094	CD11b on Monocytic Myeloid-Derived Suppressor Cells || id:ebi-a-GCST90002094	finn-b-DM_RETINOPATHY	Diabetic retinopathy (DM_RETINOPATHY) || id:finn-b-DM_RETINOPATHY	216666	0.0845641443647705	0.0673109763414657	1.02770882957679	0.155285117620986
536	ebi-a-GCST90002088	CD11c on CD62L+ myeloid Dendritic Cell || id:ebi-a-GCST90002088	finn-b-DM_RETINOPATHY	Diabetic retinopathy (DM_RETINOPATHY) || id:finn-b-DM_RETINOPATHY	216666	0.0669734522965312	0.0673109763414657	0.996389027904181	0.0513624866022094
537	ebi-a-GCST90002113	HLA DR on HLA DR+ T cell || id:ebi-a-GCST90002113	finn-b-DM_RETINOPATHY	Diabetic retinopathy (DM_RETINOPATHY) || id:finn-b-DM_RETINOPATHY	216666	0.0244366228611801	0.0673109763414657	1.02623211907539	0.0764951937345575
538	ebi-a-GCST90002017	CCR2 on monocyte(cDC) || id:ebi-a-GCST90002017	finn-b-DM_RETINOPATHY	Diabetic retinopathy (DM_RETINOPATHY) || id:finn-b-DM_RETINOPATHY	216666	0.0664016367965588	0.0673109763414657	1.00236994371148	0.0505811390936645
539	ebi-a-GCST90001533	Basophil %CD33dim HLA DR- CD66b- || id:ebi-a-GCST90001533	finn-b-DM_RETINOPATHY	Diabetic retinopathy (DM_RETINOPATHY) || id:finn-b-DM_RETINOPATHY	216666	0.136807056246678	0.0673109763414657	0.987377501626084	0.084659663486794
540	ebi-a-GCST90001957	CD33 on CD33+ HLA DR+ CD14- || id:ebi-a-GCST90001957	finn-b-DM_RETINOPATHY	Diabetic retinopathy (DM_RETINOPATHY) || id:finn-b-DM_RETINOPATHY	216666	0.538482869063124	0.0673109763414657	0.995521608215742	0.0670028243956948
541	ebi-a-GCST90001701	BAFF-R on CD20- CD38- B cell || id:ebi-a-GCST90001701	finn-b-DM_RETINOPATHY	Diabetic retinopathy (DM_RETINOPATHY) || id:finn-b-DM_RETINOPATHY	216666	0.0438596423180564	0.0673109763414657	1.02634767082107	0.0984576216885141
542	ebi-a-GCST90001415	IgD+ CD24- B cell %B cell || id:ebi-a-GCST90001415	finn-b-DM_RETINOPATHY	Diabetic retinopathy (DM_RETINOPATHY) || id:finn-b-DM_RETINOPATHY	216666	0.0140496671721815	0.0673109763414657	1.04085071801184	0.0870586854932835
543	ebi-a-GCST90001417	CD24+ CD27+ B cell %B cell || id:ebi-a-GCST90001417	finn-b-DM_RETINOPATHY	Diabetic retinopathy (DM_RETINOPATHY) || id:finn-b-DM_RETINOPATHY	216666	0.0313110817351744	0.0673109763414657	0.986223150626919	0.0593284652286971
544	ebi-a-GCST90001460	Plasmacytoid Dendritic Cell Absolute Count || id:ebi-a-GCST90001460	finn-b-DM_RETINOPATHY	Diabetic retinopathy (DM_RETINOPATHY) || id:finn-b-DM_RETINOPATHY	216666	0.0308216445607258	0.0673109763414657	0.975723592627442	0.0788495050162604
545	ebi-a-GCST90002080	SSC-A on T cell || id:ebi-a-GCST90002080	finn-b-DM_RETINOPATHY	Diabetic retinopathy (DM_RETINOPATHY) || id:finn-b-DM_RETINOPATHY	216666	0.0170310677417219	0.0673109763414657	1.12864552490822	0.492971621634654
546	ebi-a-GCST90001972	FSC-A on T cell || id:ebi-a-GCST90001972	finn-b-DM_RETINOPATHY	Diabetic retinopathy (DM_RETINOPATHY) || id:finn-b-DM_RETINOPATHY	216666	0.0144236516196096	0.0673109763414657	1.11757481289838	0.372628424312018
547	ebi-a-GCST90001682	CD127- CD8+ T cell %T cell || id:ebi-a-GCST90001682	finn-b-DM_RETINOPATHY	Diabetic retinopathy (DM_RETINOPATHY) || id:finn-b-DM_RETINOPATHY	216666	0.00834808930884621	0.0673109763414657	0.88115179505578	0.247998251009061
548	ebi-a-GCST90001613	CD4-CD8- T cell %leukocyte || id:ebi-a-GCST90001613	finn-b-DM_RETINOPATHY	Diabetic retinopathy (DM_RETINOPATHY) || id:finn-b-DM_RETINOPATHY	216666	0.0266076056748167	0.0673109763414657	1.05793908162687	0.195491174519692
549	ebi-a-GCST90001807	CD27 on Plasma Blast-Plasma Cell || id:ebi-a-GCST90001807	finn-b-DM_RETINOPATHY	Diabetic retinopathy (DM_RETINOPATHY) || id:finn-b-DM_RETINOPATHY	216666	0.0153201965853479	0.0673109763414657	0.93205258938371	0.166530746194861
550	ebi-a-GCST90001614	CD8+ and CD8dim T cell %leukocyte || id:ebi-a-GCST90001614	finn-b-DM_RETINOPATHY	Diabetic retinopathy (DM_RETINOPATHY) || id:finn-b-DM_RETINOPATHY	216666	0.0195041438054507	0.0673109763414657	1.03279312544126	0.0831265609857
551	ebi-a-GCST90001593	CD8+ T cell %T cell || id:ebi-a-GCST90001593	finn-b-DM_RETINOPATHY	Diabetic retinopathy (DM_RETINOPATHY) || id:finn-b-DM_RETINOPATHY	216666	0.0153438861652397	0.0673109763414657	1.02573612348233	0.0659267532583091
552	ebi-a-GCST90001609	CD4+ CD8dim T cell Absolute Count || id:ebi-a-GCST90001609	finn-b-DM_RETINOPATHY	Diabetic retinopathy (DM_RETINOPATHY) || id:finn-b-DM_RETINOPATHY	216666	0.0480602845928593	0.0673109763414657	0.951504554996642	0.237713283777797
553	ebi-a-GCST90001558	Terminally Differentiated CD8+ T cell %CD8+ T cell || id:ebi-a-GCST90001558	finn-b-DM_RETINOPATHY	Diabetic retinopathy (DM_RETINOPATHY) || id:finn-b-DM_RETINOPATHY	216666	0.0428290097433609	0.0673109763414657	0.951680189319757	0.215696827211745
554	ebi-a-GCST90001783	CD25 on IgD+ CD38+ B cell || id:ebi-a-GCST90001783	finn-b-DM_RETINOPATHY	Diabetic retinopathy (DM_RETINOPATHY) || id:finn-b-DM_RETINOPATHY	216666	0.0484344928657838	0.0673109763414657	1.03801480519677	0.163580749359424
555	ebi-a-GCST90001458	Myeloid Dendritic Cell Absolute Count || id:ebi-a-GCST90001458	finn-b-DM_RETINOPATHY	Diabetic retinopathy (DM_RETINOPATHY) || id:finn-b-DM_RETINOPATHY	216666	0.16352393911059	0.0673109763414657	0.99431509742453	0.0582813684239515
556	ebi-a-GCST90001903	CD86 on myeloid Dendritic Cell || id:ebi-a-GCST90001903	finn-b-DM_RETINOPATHY	Diabetic retinopathy (DM_RETINOPATHY) || id:finn-b-DM_RETINOPATHY	216666	0.105477667180385	0.0673109763414657	1.01688990477071	0.097937323757681
557	ebi-a-GCST90001681	CD25++ CD8+ T cell Absolute Count || id:ebi-a-GCST90001681	finn-b-DM_RETINOPATHY	Diabetic retinopathy (DM_RETINOPATHY) || id:finn-b-DM_RETINOPATHY	216666	0.0305087269486656	0.0673109763414657	0.979106971168464	0.0710587872888216
558	ebi-a-GCST90001656	CD28+ CD4-CD8- T cell %CD4-CD8- T cell || id:ebi-a-GCST90001656	finn-b-DM_RETINOPATHY	Diabetic retinopathy (DM_RETINOPATHY) || id:finn-b-DM_RETINOPATHY	216666	0.01236764408752	0.0673109763414657	0.986539058402698	0.0535055726112058
559	ebi-a-GCST90001662	CD28- CD8dim T cell %CD8dim T cell || id:ebi-a-GCST90001662	finn-b-DM_RETINOPATHY	Diabetic retinopathy (DM_RETINOPATHY) || id:finn-b-DM_RETINOPATHY	216666	0.0112693290054291	0.0673109763414657	1.01455963876091	0.0537233966355694
560	ebi-a-GCST90001687	CD28- CD8+ T cell Absolute Count || id:ebi-a-GCST90001687	finn-b-DM_RETINOPATHY	Diabetic retinopathy (DM_RETINOPATHY) || id:finn-b-DM_RETINOPATHY	216666	0.0208864479347365	0.0673109763414657	1.1417491636475	0.658429361174581
561	ebi-a-GCST90001549	Central Memory CD8+ T cell %CD8+ T cell || id:ebi-a-GCST90001549	finn-b-DM_RETINOPATHY	Diabetic retinopathy (DM_RETINOPATHY) || id:finn-b-DM_RETINOPATHY	216666	0.00573866408560884	0.0673109763414657	0.980055064974537	0.0535743773530317
562	ebi-a-GCST90001917	CD45 on CD8+ T cell || id:ebi-a-GCST90001917	finn-b-DM_RETINOPATHY	Diabetic retinopathy (DM_RETINOPATHY) || id:finn-b-DM_RETINOPATHY	216666	0.0257464198723323	0.0673109763414657	1.01709617785703	0.0617794563101401
563	ebi-a-GCST90001904	CD86 on CD62L+ myeloid Dendritic Cell || id:ebi-a-GCST90001904	finn-b-DM_RETINOPATHY	Diabetic retinopathy (DM_RETINOPATHY) || id:finn-b-DM_RETINOPATHY	216666	0.0108707200246614	0.0673109763414657	1.01109310569107	0.0520839085411811
564	ebi-a-GCST90002022	CD4 on CD4+ T cell || id:ebi-a-GCST90002022	finn-b-DM_RETINOPATHY	Diabetic retinopathy (DM_RETINOPATHY) || id:finn-b-DM_RETINOPATHY	216666	0.0327879437819898	0.0673109763414657	1.07130513286136	0.322649046087406
565	ebi-a-GCST90002109	HLA DR on CD33+ HLA DR+ CD14dim || id:ebi-a-GCST90002109	finn-b-DM_RETINOPATHY	Diabetic retinopathy (DM_RETINOPATHY) || id:finn-b-DM_RETINOPATHY	216666	0.0895312449726919	0.0673109763414657	1.3232659253701	1
566	ebi-a-GCST90002025	CD4 on Effector Memory CD4+ T cell || id:ebi-a-GCST90002025	finn-b-DM_RETINOPATHY	Diabetic retinopathy (DM_RETINOPATHY) || id:finn-b-DM_RETINOPATHY	216666	0.0518793428858357	0.0673109763414657	0.894109258948792	0.808993816784465
567	ebi-a-GCST90002068	CD4 on secreting CD4 regulatory T cell || id:ebi-a-GCST90002068	finn-b-DM_RETINOPATHY	Diabetic retinopathy (DM_RETINOPATHY) || id:finn-b-DM_RETINOPATHY	216666	0.0142155100467816	0.0673109763414657	1.02473898119039	0.0636188915587037
568	ebi-a-GCST90001564	Central Memory CD4-CD8- T cell %CD4-CD8- T cell || id:ebi-a-GCST90001564	finn-b-DM_RETINOPATHY	Diabetic retinopathy (DM_RETINOPATHY) || id:finn-b-DM_RETINOPATHY	216666	0.00586472932328172	0.0673109763414657	1.02633448825235	0.0563391640426189
569	ebi-a-GCST90001875	HVEM on CD4+ T cell || id:ebi-a-GCST90001875	finn-b-DM_RETINOPATHY	Diabetic retinopathy (DM_RETINOPATHY) || id:finn-b-DM_RETINOPATHY	216666	0.0443265326647762	0.0673109763414657	1.01444763490202	0.0645102622134227
570	ebi-a-GCST90001727	CD19 on IgD+ CD38- naive B cell || id:ebi-a-GCST90001727	finn-b-DM_RETINOPATHY	Diabetic retinopathy (DM_RETINOPATHY) || id:finn-b-DM_RETINOPATHY	216666	0.0223295592361092	0.0673109763414657	1.05749080112404	0.169628629915603
571	ebi-a-GCST90001402	Switched memory B cell %B cell || id:ebi-a-GCST90001402	finn-b-DM_RETINOPATHY	Diabetic retinopathy (DM_RETINOPATHY) || id:finn-b-DM_RETINOPATHY	216666	0.00694994509887811	0.0673109763414657	0.95304751013059	0.0743565127772519
572	ebi-a-GCST90001473	CD62L- CD86+ myeloid Dendritic Cell %Dendritic Cell || id:ebi-a-GCST90001473	finn-b-DM_RETINOPATHY	Diabetic retinopathy (DM_RETINOPATHY) || id:finn-b-DM_RETINOPATHY	216666	0.294908686438773	0.0673109763414657	1.00593909142317	0.0663482466814009
573	ebi-a-GCST90001578	Transitional B cell %lymphocyte || id:ebi-a-GCST90001578	finn-b-DM_RETINOPATHY	Diabetic retinopathy (DM_RETINOPATHY) || id:finn-b-DM_RETINOPATHY	216666	0.0198486681233667	0.0673109763414657	0.965688540949786	0.087313449848572
574	ebi-a-GCST90001577	Transitional B cell Absolute Count || id:ebi-a-GCST90001577	finn-b-DM_RETINOPATHY	Diabetic retinopathy (DM_RETINOPATHY) || id:finn-b-DM_RETINOPATHY	216666	0.0164421361341369	0.0673109763414657	0.951940614363363	0.111369525018157
575	ebi-a-GCST90001452	CD11c+ CD62L- monocyte Absolute Count || id:ebi-a-GCST90001452	finn-b-DM_RETINOPATHY	Diabetic retinopathy (DM_RETINOPATHY) || id:finn-b-DM_RETINOPATHY	216666	0.0112758227113257	0.0673109763414657	0.991194333430985	0.0513650868538337
576	ebi-a-GCST90001963	FSC-A on myeloid Dendritic Cell || id:ebi-a-GCST90001963	finn-b-DM_RETINOPATHY	Diabetic retinopathy (DM_RETINOPATHY) || id:finn-b-DM_RETINOPATHY	216666	0.084857347827856	0.0673109763414657	0.993298783833614	0.0559641492050675
577	ebi-a-GCST90001921	CD45 on HLA DR+ CD8+ T cell || id:ebi-a-GCST90001921	finn-b-DM_RETINOPATHY	Diabetic retinopathy (DM_RETINOPATHY) || id:finn-b-DM_RETINOPATHY	216666	0.00865099023352948	0.0673109763414657	0.860411231736936	0.333685622488213
578	ebi-a-GCST90002007	HLA DR on CD14+ CD16+ monocyte || id:ebi-a-GCST90002007	finn-b-DM_RETINOPATHY	Diabetic retinopathy (DM_RETINOPATHY) || id:finn-b-DM_RETINOPATHY	216666	0.138999444433155	0.0673109763414657	0.945580070096012	0.661033778140956
579	ebi-a-GCST90001994	CX3CR1 on CD14- CD16- || id:ebi-a-GCST90001994	finn-b-DM_RETINOPATHY	Diabetic retinopathy (DM_RETINOPATHY) || id:finn-b-DM_RETINOPATHY	216666	0.0872730949642138	0.0673109763414657	1.01296225295365	0.0731056730646457
580	ebi-a-GCST90001463	CD62L- Dendritic Cell %Dendritic Cell || id:ebi-a-GCST90001463	finn-b-DM_RETINOPATHY	Diabetic retinopathy (DM_RETINOPATHY) || id:finn-b-DM_RETINOPATHY	216666	0.19116092821988	0.0673109763414657	0.997402924353668	0.0520121511819691
581	ebi-a-GCST90001406	Memory B cell %B cell || id:ebi-a-GCST90001406	finn-b-DM_RETINOPATHY	Diabetic retinopathy (DM_RETINOPATHY) || id:finn-b-DM_RETINOPATHY	216666	0.0296587498461148	0.0673109763414657	0.994906053151075	0.0512008464698135
582	ebi-a-GCST90001393	IgD+ CD38dim B cell %B cell || id:ebi-a-GCST90001393	finn-b-DM_RETINOPATHY	Diabetic retinopathy (DM_RETINOPATHY) || id:finn-b-DM_RETINOPATHY	216666	0.00549790736923849	0.0673109763414657	1.05371082439401	0.0748820647655898
583	ebi-a-GCST90002120	CD8 on CD28- CD8+ T cell || id:ebi-a-GCST90002120	finn-b-DM_RETINOPATHY	Diabetic retinopathy (DM_RETINOPATHY) || id:finn-b-DM_RETINOPATHY	216666	0.0429694486575453	0.0673109763414657	1.06662795323044	0.361054829705908
584	ebi-a-GCST90001894	CD28 on CD28+ CD4+ T cell || id:ebi-a-GCST90001894	finn-b-DM_RETINOPATHY	Diabetic retinopathy (DM_RETINOPATHY) || id:finn-b-DM_RETINOPATHY	216666	0.0617495722594851	0.0673109763414657	1.05895605240721	0.398372031519145
585	ebi-a-GCST90001898	CD28 on CD4+ T cell || id:ebi-a-GCST90001898	finn-b-DM_RETINOPATHY	Diabetic retinopathy (DM_RETINOPATHY) || id:finn-b-DM_RETINOPATHY	216666	0.0556457345421455	0.0673109763414657	1.06222527132058	0.399502550136848
586	ebi-a-GCST90002101	CD45RA on Terminally Differentiated CD8+ T cell || id:ebi-a-GCST90002101	finn-b-DM_RETINOPATHY	Diabetic retinopathy (DM_RETINOPATHY) || id:finn-b-DM_RETINOPATHY	216666	0.0131543810479802	0.0673109763414657	1.00621598626321	0.0507916760923851
587	ebi-a-GCST90001529	CD66b++ myeloid cell Absolute Count || id:ebi-a-GCST90001529	finn-b-DM_RETINOPATHY	Diabetic retinopathy (DM_RETINOPATHY) || id:finn-b-DM_RETINOPATHY	216666	0.0142717867907188	0.0673109763414657	0.957541474571316	0.0912020606798689
588	ebi-a-GCST90001540	Naive CD4+ T cell Absolute Count || id:ebi-a-GCST90001540	finn-b-DM_RETINOPATHY	Diabetic retinopathy (DM_RETINOPATHY) || id:finn-b-DM_RETINOPATHY	216666	0.00648285812162607	0.0673109763414657	1.06678306778769	0.0957251150677625
589	ebi-a-GCST90001986	CD14 on CD14+ CD16- monocyte || id:ebi-a-GCST90001986	finn-b-DM_RETINOPATHY	Diabetic retinopathy (DM_RETINOPATHY) || id:finn-b-DM_RETINOPATHY	216666	0.01490171172194	0.0673109763414657	1.09620742399627	0.275147412546571
590	ebi-a-GCST90002095	CD11b on CD33dim HLA DR- || id:ebi-a-GCST90002095	finn-b-DM_RETINOPATHY	Diabetic retinopathy (DM_RETINOPATHY) || id:finn-b-DM_RETINOPATHY	216666	0.0678602231114603	0.0673109763414657	0.98565712421112	0.0720663696022315
591	ebi-a-GCST90002096	CD11b on basophil || id:ebi-a-GCST90002096	finn-b-DM_RETINOPATHY	Diabetic retinopathy (DM_RETINOPATHY) || id:finn-b-DM_RETINOPATHY	216666	0.0720259910219639	0.0673109763414657	0.986403186828886	0.0710344185411271
592	ebi-a-GCST90001939	CD25 on activated CD4 regulatory T cell || id:ebi-a-GCST90001939	finn-b-DM_RETINOPATHY	Diabetic retinopathy (DM_RETINOPATHY) || id:finn-b-DM_RETINOPATHY	216666	0.0144101636365183	0.0673109763414657	0.921030294828585	0.199220196441885
593	ebi-a-GCST90001908	CCR7 on naive CD8+ T cell || id:ebi-a-GCST90001908	finn-b-DM_RETINOPATHY	Diabetic retinopathy (DM_RETINOPATHY) || id:finn-b-DM_RETINOPATHY	216666	0.0287101376381522	0.0673109763414657	0.978135795245579	0.0717127206836432
594	ebi-a-GCST90001576	Transitional B cell %B cell || id:ebi-a-GCST90001576	finn-b-DM_RETINOPATHY	Diabetic retinopathy (DM_RETINOPATHY) || id:finn-b-DM_RETINOPATHY	216666	0.005805874467966	0.0673109763414657	1.03237087412667	0.0594919640083412
595	ebi-a-GCST90001818	CD38 on IgD+ B cell || id:ebi-a-GCST90001818	finn-b-DM_RETINOPATHY	Diabetic retinopathy (DM_RETINOPATHY) || id:finn-b-DM_RETINOPATHY	216666	0.0122299857230313	0.0673109763414657	1.02181974822876	0.0590950927725836
596	ebi-a-GCST90002060	CD8 on HLA DR+ CD8+ T cell || id:ebi-a-GCST90002060	finn-b-DM_RETINOPATHY	Diabetic retinopathy (DM_RETINOPATHY) || id:finn-b-DM_RETINOPATHY	216666	0.0310477238028505	0.0673109763414657	0.949086306111063	0.182723032432056
597	ebi-a-GCST90001856	CD3 on CD39+ secreting CD4 regulatory T cell || id:ebi-a-GCST90001856	finn-b-DM_RETINOPATHY	Diabetic retinopathy (DM_RETINOPATHY) || id:finn-b-DM_RETINOPATHY	216666	0.145347468483304	0.0673109763414657	0.992925660961481	0.0614211179876564
598	ebi-a-GCST90001420	IgD- CD38+ B cell Absolute Count || id:ebi-a-GCST90001420	finn-b-DM_RETINOPATHY	Diabetic retinopathy (DM_RETINOPATHY) || id:finn-b-DM_RETINOPATHY	216666	0.00534322559013456	0.0673109763414657	1.31531222916577	0.751815027704843
599	ebi-a-GCST90002038	CD80 on CD62L+ plasmacytoid Dendritic Cell || id:ebi-a-GCST90002038	finn-b-DM_RETINOPATHY	Diabetic retinopathy (DM_RETINOPATHY) || id:finn-b-DM_RETINOPATHY	216666	0.0426062724890289	0.0673109763414657	1.07476801139879	0.433096243546814
600	ebi-a-GCST90001944	CD123 on plasmacytoid Dendritic Cell || id:ebi-a-GCST90001944	finn-b-DM_RETINOPATHY	Diabetic retinopathy (DM_RETINOPATHY) || id:finn-b-DM_RETINOPATHY	216666	0.0484675516418714	0.0673109763414657	1.07029137954042	0.435201637428765
601	ebi-a-GCST90001890	CD28 on CD45RA+ CD4+ T cell || id:ebi-a-GCST90001890	finn-b-DM_RETINOPATHY	Diabetic retinopathy (DM_RETINOPATHY) || id:finn-b-DM_RETINOPATHY	216666	0.0561144355467694	0.0673109763414657	1.09172088138069	0.711983491762113
602	ebi-a-GCST90001900	CD28 on resting CD4 regulatory T cell || id:ebi-a-GCST90001900	finn-b-DM_RETINOPATHY	Diabetic retinopathy (DM_RETINOPATHY) || id:finn-b-DM_RETINOPATHY	216666	0.0756495632363504	0.0673109763414657	1.03873283586003	0.236249098103066
603	ebi-a-GCST90001679	CD25++ CD8+ T cell %T cell || id:ebi-a-GCST90001679	finn-b-DM_RETINOPATHY	Diabetic retinopathy (DM_RETINOPATHY) || id:finn-b-DM_RETINOPATHY	216666	0.0169131792829949	0.0673109763414657	0.98753084589254	0.0541145159071632
604	ebi-a-GCST90001475	HLA DR++ monocyte %monocyte || id:ebi-a-GCST90001475	finn-b-DM_RETINOPATHY	Diabetic retinopathy (DM_RETINOPATHY) || id:finn-b-DM_RETINOPATHY	216666	0.0376068098482056	0.0673109763414657	0.993844891755109	0.0522248191030484
605	ebi-a-GCST90001476	HLA DR++ monocyte %leukocyte || id:ebi-a-GCST90001476	finn-b-DM_RETINOPATHY	Diabetic retinopathy (DM_RETINOPATHY) || id:finn-b-DM_RETINOPATHY	216666	0.0270121294090604	0.0673109763414657	1.34615069204524	0.999997286095631
606	ebi-a-GCST90001973	FSC-A on CD4+ T cell || id:ebi-a-GCST90001973	finn-b-DM_RETINOPATHY	Diabetic retinopathy (DM_RETINOPATHY) || id:finn-b-DM_RETINOPATHY	216666	0.0095709358745181	0.0673109763414657	0.766918069563946	0.772363467012908
607	ebi-a-GCST90001992	CCR2 on CD14+ CD16+ monocyte || id:ebi-a-GCST90001992	finn-b-DM_RETINOPATHY	Diabetic retinopathy (DM_RETINOPATHY) || id:finn-b-DM_RETINOPATHY	216666	0.00859917284178197	0.0673109763414657	1.12421903962266	0.265821024670896
608	ebi-a-GCST90001998	PDL-1 on CD14+ CD16+ monocyte || id:ebi-a-GCST90001998	finn-b-DM_RETINOPATHY	Diabetic retinopathy (DM_RETINOPATHY) || id:finn-b-DM_RETINOPATHY	216666	0.0137261232119696	0.0673109763414657	1.10498255864095	0.296662865902212
609	ebi-a-GCST90002019	CD14 on Monocytic Myeloid-Derived Suppressor Cells || id:ebi-a-GCST90002019	finn-b-DM_RETINOPATHY	Diabetic retinopathy (DM_RETINOPATHY) || id:finn-b-DM_RETINOPATHY	216666	0.0188542629679367	0.0673109763414657	1.07945897212004	0.244470464046357
610	ebi-a-GCST90001605	T cell %leukocyte || id:ebi-a-GCST90001605	finn-b-DM_RETINOPATHY	Diabetic retinopathy (DM_RETINOPATHY) || id:finn-b-DM_RETINOPATHY	216666	0.00547135370570915	0.0673109763414657	1.14768934270836	0.243362450505111
611	ebi-a-GCST90001651	Granulocyte Absolute Count || id:ebi-a-GCST90001651	finn-b-DM_RETINOPATHY	Diabetic retinopathy (DM_RETINOPATHY) || id:finn-b-DM_RETINOPATHY	216666	0.00611489658518965	0.0673109763414657	0.882322098801353	0.191233223710895
612	ebi-a-GCST90001652	Granulocyte %leukocyte || id:ebi-a-GCST90001652	finn-b-DM_RETINOPATHY	Diabetic retinopathy (DM_RETINOPATHY) || id:finn-b-DM_RETINOPATHY	216666	0.00879483465961742	0.0673109763414657	0.900777180412145	0.194085524839525
613	ebi-a-GCST90001602	Lymphocyte %leukocyte || id:ebi-a-GCST90001602	finn-b-DM_RETINOPATHY	Diabetic retinopathy (DM_RETINOPATHY) || id:finn-b-DM_RETINOPATHY	216666	0.00885122419140693	0.0673109763414657	1.11092508250914	0.22697475652323
614	ebi-a-GCST90001929	CD127 on CD28+ CD45RA+ CD8+ T cell || id:ebi-a-GCST90001929	finn-b-DM_RETINOPATHY	Diabetic retinopathy (DM_RETINOPATHY) || id:finn-b-DM_RETINOPATHY	216666	0.0195806502672845	0.0673109763414657	0.960159818239576	0.0999397202933272
615	ebi-a-GCST90001446	IgD- CD38- B cell Absolute Count || id:ebi-a-GCST90001446	finn-b-DM_RETINOPATHY	Diabetic retinopathy (DM_RETINOPATHY) || id:finn-b-DM_RETINOPATHY	216666	0.00833620036334772	0.0673109763414657	0.928520630351136	0.119257813724814
616	ebi-a-GCST90001971	FSC-A on lymphocyte || id:ebi-a-GCST90001971	finn-b-DM_RETINOPATHY	Diabetic retinopathy (DM_RETINOPATHY) || id:finn-b-DM_RETINOPATHY	216666	0.0081497315905405	0.0673109763414657	0.905266352570729	0.171093003694623
617	ebi-a-GCST90002114	HLA DR on HLA DR+ CD4+ T cell || id:ebi-a-GCST90002114	finn-b-DM_RETINOPATHY	Diabetic retinopathy (DM_RETINOPATHY) || id:finn-b-DM_RETINOPATHY	216666	0.0117524724659708	0.0673109763414657	1.03835155108351	0.0772032690933515
618	ebi-a-GCST90001927	CD127 on CD8+ T cell || id:ebi-a-GCST90001927	finn-b-DM_RETINOPATHY	Diabetic retinopathy (DM_RETINOPATHY) || id:finn-b-DM_RETINOPATHY	216666	0.0123751205743829	0.0673109763414657	0.869244477315257	0.402375755269657
619	ebi-a-GCST90001922	CD127 on T cell || id:ebi-a-GCST90001922	finn-b-DM_RETINOPATHY	Diabetic retinopathy (DM_RETINOPATHY) || id:finn-b-DM_RETINOPATHY	216666	0.00999042912493733	0.0673109763414657	0.860531929094599	0.375510203871599
620	ebi-a-GCST90001457	CD11c+ HLA DR++ monocyte %monocyte || id:ebi-a-GCST90001457	finn-b-DM_RETINOPATHY	Diabetic retinopathy (DM_RETINOPATHY) || id:finn-b-DM_RETINOPATHY	216666	0.0108475809944444	0.0673109763414657	0.972570322480876	0.0628606379270693
621	ebi-a-GCST90001456	CD11c+ HLA DR++ monocyte Absolute Count || id:ebi-a-GCST90001456	finn-b-DM_RETINOPATHY	Diabetic retinopathy (DM_RETINOPATHY) || id:finn-b-DM_RETINOPATHY	216666	0.00737073050908981	0.0673109763414657	0.966338352087826	0.0631740806418374
622	ebi-a-GCST90001550	Central Memory CD8+ T cell %T cell || id:ebi-a-GCST90001550	finn-b-DM_RETINOPATHY	Diabetic retinopathy (DM_RETINOPATHY) || id:finn-b-DM_RETINOPATHY	216666	0.00574256040327941	0.0673109763414657	1.11638048598891	0.175315456837956
623	ebi-a-GCST90001630	CD8+ Natural Killer T Absolute Count || id:ebi-a-GCST90001630	finn-b-DM_RETINOPATHY	Diabetic retinopathy (DM_RETINOPATHY) || id:finn-b-DM_RETINOPATHY	216666	0.0276478211749035	0.0673109763414657	1.23759318873013	0.995100975913192
624	ebi-a-GCST90001896	CD28 on CD28+ CD45RA+ CD8+ T cell || id:ebi-a-GCST90001896	finn-b-DM_RETINOPATHY	Diabetic retinopathy (DM_RETINOPATHY) || id:finn-b-DM_RETINOPATHY	216666	0.0206862678441654	0.0673109763414657	1.21135676535342	0.938277028047536
625	ebi-a-GCST90001885	CD16-CD56 on HLA DR+ Natural Killer || id:ebi-a-GCST90001885	finn-b-DM_RETINOPATHY	Diabetic retinopathy (DM_RETINOPATHY) || id:finn-b-DM_RETINOPATHY	216666	0.021352361474527	0.0673109763414657	1.32395605230369	0.999730233638836
626	ebi-a-GCST90001789	CD25 on IgD- CD38dim B cell || id:ebi-a-GCST90001789	finn-b-DM_RETINOPATHY	Diabetic retinopathy (DM_RETINOPATHY) || id:finn-b-DM_RETINOPATHY	216666	0.0854295992419489	0.0673109763414657	0.998769038261479	0.0502017588437473
627	ebi-a-GCST90001923	CD127 on CD45RA- CD4 not regulatory T cell || id:ebi-a-GCST90001923	finn-b-DM_RETINOPATHY	Diabetic retinopathy (DM_RETINOPATHY) || id:finn-b-DM_RETINOPATHY	216666	0.0116081897618529	0.0673109763414657	0.929604908857689	0.144268316312591
628	ebi-a-GCST90001597	CD8dim T cell %T cell || id:ebi-a-GCST90001597	finn-b-DM_RETINOPATHY	Diabetic retinopathy (DM_RETINOPATHY) || id:finn-b-DM_RETINOPATHY	216666	0.0322595800561747	0.0673109763414657	1.12605937061888	0.745297049811272
629	ebi-a-GCST90001612	CD8dim T cell %leukocyte || id:ebi-a-GCST90001612	finn-b-DM_RETINOPATHY	Diabetic retinopathy (DM_RETINOPATHY) || id:finn-b-DM_RETINOPATHY	216666	0.035996476966861	0.0673109763414657	1.04505571713413	0.168606818515087
630	ebi-a-GCST90001999	PDL-1 on CD14- CD16+ monocyte || id:ebi-a-GCST90001999	finn-b-DM_RETINOPATHY	Diabetic retinopathy (DM_RETINOPATHY) || id:finn-b-DM_RETINOPATHY	216666	0.0968072630184307	0.0673109763414657	0.992967299848361	0.0575008599935678
631	ebi-a-GCST90001852	CD3 on CD39+ resting CD4 regulatory T cell || id:ebi-a-GCST90001852	finn-b-DM_RETINOPATHY	Diabetic retinopathy (DM_RETINOPATHY) || id:finn-b-DM_RETINOPATHY	216666	0.0502120186729833	0.0673109763414657	0.992676261113506	0.0542112786870403
632	ebi-a-GCST90001596	CD8dim T cell Absolute Count || id:ebi-a-GCST90001596	finn-b-DM_RETINOPATHY	Diabetic retinopathy (DM_RETINOPATHY) || id:finn-b-DM_RETINOPATHY	216666	0.0247353551945259	0.0673109763414657	1.15373363202506	0.797604524225261
633	ebi-a-GCST90001518	CD33+ HLA DR+ CD14- Absolute Count || id:ebi-a-GCST90001518	finn-b-DM_RETINOPATHY	Diabetic retinopathy (DM_RETINOPATHY) || id:finn-b-DM_RETINOPATHY	216666	0.0474177427037125	0.0673109763414657	0.988649983965664	0.0595866353325374
634	ebi-a-GCST90001520	CD33+ HLA DR+ CD14dim Absolute Count || id:ebi-a-GCST90001520	finn-b-DM_RETINOPATHY	Diabetic retinopathy (DM_RETINOPATHY) || id:finn-b-DM_RETINOPATHY	216666	0.0535107907794968	0.0673109763414657	0.971956652497492	0.117979219138511
635	ebi-a-GCST90001960	CD25 on CD4+ T cell || id:ebi-a-GCST90001960	finn-b-DM_RETINOPATHY	Diabetic retinopathy (DM_RETINOPATHY) || id:finn-b-DM_RETINOPATHY	216666	0.00747389382185375	0.0673109763414657	0.980014134444646	0.0546773898201983
636	ebi-a-GCST90002018	CCR2 on granulocyte || id:ebi-a-GCST90002018	finn-b-DM_RETINOPATHY	Diabetic retinopathy (DM_RETINOPATHY) || id:finn-b-DM_RETINOPATHY	216666	0.036691418492644	0.0673109763414657	1.05501594155706	0.231799937153904
637	ebi-a-GCST90001453	CD11c+ CD62L- monocyte %monocyte || id:ebi-a-GCST90001453	finn-b-DM_RETINOPATHY	Diabetic retinopathy (DM_RETINOPATHY) || id:finn-b-DM_RETINOPATHY	216666	0.00882247319274722	0.0673109763414657	0.864157703184643	0.324020927785559
638	ebi-a-GCST90002090	CD11c on granulocyte || id:ebi-a-GCST90002090	finn-b-DM_RETINOPATHY	Diabetic retinopathy (DM_RETINOPATHY) || id:finn-b-DM_RETINOPATHY	216666	0.0677295886736731	0.0673109763414657	1.00256812005248	0.0506960704080178
639	ebi-a-GCST90002012	CX3CR1 on CD14- CD16+ monocyte || id:ebi-a-GCST90002012	finn-b-DM_RETINOPATHY	Diabetic retinopathy (DM_RETINOPATHY) || id:finn-b-DM_RETINOPATHY	216666	0.0230257415351835	0.0673109763414657	0.948604028184552	0.149550395639407
640	ebi-a-GCST90001835	CD62L on granulocyte || id:ebi-a-GCST90001835	finn-b-DM_RETINOPATHY	Diabetic retinopathy (DM_RETINOPATHY) || id:finn-b-DM_RETINOPATHY	216666	0.0102846448011178	0.0673109763414657	0.924696374646965	0.145679339305777
641	ebi-a-GCST90001675	CD28- CD127- CD25++ CD8+ T cell Absolute Count || id:ebi-a-GCST90001675	finn-b-DM_RETINOPATHY	Diabetic retinopathy (DM_RETINOPATHY) || id:finn-b-DM_RETINOPATHY	216666	0.00662211427799445	0.0673109763414657	0.981604011963944	0.0535079854307299
642	ebi-a-GCST90002021	CD14 on CD33dim HLA DR+ CD11b+ || id:ebi-a-GCST90002021	finn-b-DM_RETINOPATHY	Diabetic retinopathy (DM_RETINOPATHY) || id:finn-b-DM_RETINOPATHY	216666	0.0462030189825715	0.0673109763414657	0.963397539467553	0.151144927787511
643	ebi-a-GCST90001714	BAFF-R on IgD- CD38dim B cell || id:ebi-a-GCST90001714	finn-b-DM_RETINOPATHY	Diabetic retinopathy (DM_RETINOPATHY) || id:finn-b-DM_RETINOPATHY	216666	0.0112244776941604	0.0673109763414657	0.92637075967211	0.149922579851429
644	ebi-a-GCST90001440	IgD- CD24- B cell %lymphocyte || id:ebi-a-GCST90001440	finn-b-DM_RETINOPATHY	Diabetic retinopathy (DM_RETINOPATHY) || id:finn-b-DM_RETINOPATHY	216666	0.00636312220037902	0.0673109763414657	1.02741614614279	0.0574582628890509
645	ebi-a-GCST90001413	IgD- CD24- B cell %B cell || id:ebi-a-GCST90001413	finn-b-DM_RETINOPATHY	Diabetic retinopathy (DM_RETINOPATHY) || id:finn-b-DM_RETINOPATHY	216666	0.00639487196697127	0.0673109763414657	1.0276340782111	0.0576155885313128
646	ebi-a-GCST90001425	IgD- CD38+ B cell %lymphocyte || id:ebi-a-GCST90001425	finn-b-DM_RETINOPATHY	Diabetic retinopathy (DM_RETINOPATHY) || id:finn-b-DM_RETINOPATHY	216666	0.00738811467734914	0.0673109763414657	1.02912036420998	0.0597805259434676
647	ebi-a-GCST90001435	Plasma Blast-Plasma Cell %lymphocyte || id:ebi-a-GCST90001435	finn-b-DM_RETINOPATHY	Diabetic retinopathy (DM_RETINOPATHY) || id:finn-b-DM_RETINOPATHY	216666	0.00813364641978103	0.0673109763414657	1.02672287980131	0.0590666475808461
648	ebi-a-GCST90001750	CD20 on IgD+ CD38- unswitched memory B cell || id:ebi-a-GCST90001750	finn-b-DM_RETINOPATHY	Diabetic retinopathy (DM_RETINOPATHY) || id:finn-b-DM_RETINOPATHY	216666	0.0248206594045161	0.0673109763414657	0.770926949174142	0.989892080651845
649	ebi-a-GCST90001653	CD28- CD4-CD8- T cell %CD4-CD8- T cell || id:ebi-a-GCST90001653	finn-b-DM_RETINOPATHY	Diabetic retinopathy (DM_RETINOPATHY) || id:finn-b-DM_RETINOPATHY	216666	0.01236764408752	0.0673109763414657	1.01364461090785	0.0535889494683871
650	ebi-a-GCST90002027	CD4 on CD45RA+ CD4+ T cell || id:ebi-a-GCST90002027	finn-b-DM_RETINOPATHY	Diabetic retinopathy (DM_RETINOPATHY) || id:finn-b-DM_RETINOPATHY	216666	0.0358567260541579	0.0673109763414657	1.01543655903832	0.0633895331888622
651	ebi-a-GCST90001615	TCRgd T cell Absolute Count || id:ebi-a-GCST90001615	finn-b-DM_RETINOPATHY	Diabetic retinopathy (DM_RETINOPATHY) || id:finn-b-DM_RETINOPATHY	216666	0.00539360589179149	0.0673109763414657	0.815731742689888	0.359584512795576
652	ebi-a-GCST90001617	TCRgd T cell %lymphocyte || id:ebi-a-GCST90001617	finn-b-DM_RETINOPATHY	Diabetic retinopathy (DM_RETINOPATHY) || id:finn-b-DM_RETINOPATHY	216666	0.00547101782962597	0.0673109763414657	0.82019407843155	0.349137578740434
653	ebi-a-GCST90001391	IgD+ B cell %B cell || id:ebi-a-GCST90001391	finn-b-DM_RETINOPATHY	Diabetic retinopathy (DM_RETINOPATHY) || id:finn-b-DM_RETINOPATHY	216666	0.00847917026813537	0.0673109763414657	1.04508536730528	0.0770988403566493
654	ebi-a-GCST90001522	CD33- HLA DR- Absolute Count || id:ebi-a-GCST90001522	finn-b-DM_RETINOPATHY	Diabetic retinopathy (DM_RETINOPATHY) || id:finn-b-DM_RETINOPATHY	216666	0.017048807834388	0.0673109763414657	1.09167158312358	0.284016252060666
655	ebi-a-GCST90002076	SSC-A on Natural Killer || id:ebi-a-GCST90002076	finn-b-H7_RETINOPATHYDIAB	Diabetic retinopathy (H7_RETINOPATHYDIAB) || id:finn-b-H7_RETINOPATHYDIAB	206664	0.048582974195594	0.0176421631246855	0.993192650035273	0.0509244259949045
656	ebi-a-GCST90002084	SSC-A on Natural Killer T || id:ebi-a-GCST90002084	finn-b-H7_RETINOPATHYDIAB	Diabetic retinopathy (H7_RETINOPATHYDIAB) || id:finn-b-H7_RETINOPATHYDIAB	206664	0.0292430470572592	0.0176421631246855	0.843660274998278	0.361408495721932
657	ebi-a-GCST90001969	FSC-A on Natural Killer || id:ebi-a-GCST90001969	finn-b-H7_RETINOPATHYDIAB	Diabetic retinopathy (H7_RETINOPATHYDIAB) || id:finn-b-H7_RETINOPATHYDIAB	206664	0.0573204630615789	0.0176421631246855	1.01421280932026	0.0547618787703847
658	ebi-a-GCST90001705	BAFF-R on IgD+ CD38- B cell || id:ebi-a-GCST90001705	finn-b-H7_RETINOPATHYDIAB	Diabetic retinopathy (H7_RETINOPATHYDIAB) || id:finn-b-H7_RETINOPATHYDIAB	206664	0.568191609080799	0.0176421631246855	0.969776610628276	0.276100254742964
659	ebi-a-GCST90001719	BAFF-R on IgD+ B cell || id:ebi-a-GCST90001719	finn-b-H7_RETINOPATHYDIAB	Diabetic retinopathy (H7_RETINOPATHYDIAB) || id:finn-b-H7_RETINOPATHYDIAB	206664	0.574456675843131	0.0176421631246855	0.968442829639952	0.299191775013185
660	ebi-a-GCST90001720	BAFF-R on transitional B cell || id:ebi-a-GCST90001720	finn-b-H7_RETINOPATHYDIAB	Diabetic retinopathy (H7_RETINOPATHYDIAB) || id:finn-b-H7_RETINOPATHYDIAB	206664	0.481165395458921	0.0176421631246855	0.966195631237375	0.28956737823765
661	ebi-a-GCST90001704	BAFF-R on IgD+ CD24- B cell || id:ebi-a-GCST90001704	finn-b-H7_RETINOPATHYDIAB	Diabetic retinopathy (H7_RETINOPATHYDIAB) || id:finn-b-H7_RETINOPATHYDIAB	206664	0.57782011735044	0.0176421631246855	0.968136477673898	0.305495327156509
662	ebi-a-GCST90001706	BAFF-R on IgD+ CD38- naive B cell || id:ebi-a-GCST90001706	finn-b-H7_RETINOPATHYDIAB	Diabetic retinopathy (H7_RETINOPATHYDIAB) || id:finn-b-H7_RETINOPATHYDIAB	206664	0.600589507003987	0.0176421631246855	0.972598447608229	0.246199487568815
663	ebi-a-GCST90001747	CD20 on IgD+ CD24- B cell || id:ebi-a-GCST90001747	finn-b-H7_RETINOPATHYDIAB	Diabetic retinopathy (H7_RETINOPATHYDIAB) || id:finn-b-H7_RETINOPATHYDIAB	206664	0.0730481955342636	0.0176421631246855	1.39393106254381	0.99999396599915
664	ebi-a-GCST90001752	CD20 on IgD+ CD38dim B cell || id:ebi-a-GCST90001752	finn-b-H7_RETINOPATHYDIAB	Diabetic retinopathy (H7_RETINOPATHYDIAB) || id:finn-b-H7_RETINOPATHYDIAB	206664	0.113600984101619	0.0176421631246855	1.36498626248012	0.999999959196021
665	ebi-a-GCST90001716	BAFF-R on naive-mature B cell || id:ebi-a-GCST90001716	finn-b-H7_RETINOPATHYDIAB	Diabetic retinopathy (H7_RETINOPATHYDIAB) || id:finn-b-H7_RETINOPATHYDIAB	206664	0.568656412658046	0.0176421631246855	0.967666052520142	0.308893782210937
666	ebi-a-GCST90001698	CD45RA+ CD28- CD8+ T cell Absolute Count || id:ebi-a-GCST90001698	finn-b-H7_RETINOPATHYDIAB	Diabetic retinopathy (H7_RETINOPATHYDIAB) || id:finn-b-H7_RETINOPATHYDIAB	206664	7.3578240110266	0.0176421631246855	1.00001308763923	0.05000051707592
667	ebi-a-GCST90001695	CD45RA- CD28- CD8+ T cell Absolute Count || id:ebi-a-GCST90001695	finn-b-H7_RETINOPATHYDIAB	Diabetic retinopathy (H7_RETINOPATHYDIAB) || id:finn-b-H7_RETINOPATHYDIAB	206664	1.62569220204603	0.0176421631246855	0.999998809947143	0.0500000009446113
668	ebi-a-GCST90001553	Naive CD8+ T cell %T cell || id:ebi-a-GCST90001553	finn-b-H7_RETINOPATHYDIAB	Diabetic retinopathy (H7_RETINOPATHYDIAB) || id:finn-b-H7_RETINOPATHYDIAB	206664	0.0267819756742162	0.0176421631246855	0.999886308563763	0.0500001420307067
669	ebi-a-GCST90001688	CD28+ CD45RA+ CD8+ T cell %T cell || id:ebi-a-GCST90001688	finn-b-H7_RETINOPATHYDIAB	Diabetic retinopathy (H7_RETINOPATHYDIAB) || id:finn-b-H7_RETINOPATHYDIAB	206664	0.311952583270143	0.0176421631246855	1.00253338435969	0.0508217734484216
670	ebi-a-GCST90001974	FSC-A on CD8+ T cell || id:ebi-a-GCST90001974	finn-b-H7_RETINOPATHYDIAB	Diabetic retinopathy (H7_RETINOPATHYDIAB) || id:finn-b-H7_RETINOPATHYDIAB	206664	0.0157962393580622	0.0176421631246855	1.0950002689794	0.110038636169684
671	ebi-a-GCST90001910	CD45 on B cell || id:ebi-a-GCST90001910	finn-b-H7_RETINOPATHYDIAB	Diabetic retinopathy (H7_RETINOPATHYDIAB) || id:finn-b-H7_RETINOPATHYDIAB	206664	0.0207151985469438	0.0176421631246855	0.501901868179712	0.991297144295423
672	ebi-a-GCST90002119	CD8 on CD28+ CD45RA+ CD8+ T cell || id:ebi-a-GCST90002119	finn-b-H7_RETINOPATHYDIAB	Diabetic retinopathy (H7_RETINOPATHYDIAB) || id:finn-b-H7_RETINOPATHYDIAB	206664	0.205936086129802	0.0176421631246855	1.04964441783289	0.270463778576334
673	ebi-a-GCST90001892	CD28 on CD39+ CD4+ T cell || id:ebi-a-GCST90001892	finn-b-H7_RETINOPATHYDIAB	Diabetic retinopathy (H7_RETINOPATHYDIAB) || id:finn-b-H7_RETINOPATHYDIAB	206664	0.22151738152672	0.0176421631246855	0.983281610764029	0.0757837700937657
674	ebi-a-GCST90002061	CD4 on CD39+ CD4+ T cell || id:ebi-a-GCST90002061	finn-b-H7_RETINOPATHYDIAB	Diabetic retinopathy (H7_RETINOPATHYDIAB) || id:finn-b-H7_RETINOPATHYDIAB	206664	0.187513886086334	0.0176421631246855	0.96417370585614	0.153223877255611
675	ebi-a-GCST90001824	IgD on IgD+ CD38+ B cell || id:ebi-a-GCST90001824	finn-b-H7_RETINOPATHYDIAB	Diabetic retinopathy (H7_RETINOPATHYDIAB) || id:finn-b-H7_RETINOPATHYDIAB	206664	0.211553959779067	0.0176421631246855	1.00541828731395	0.0525516223496753
676	ebi-a-GCST90001828	IgD on transitional B cell || id:ebi-a-GCST90001828	finn-b-H7_RETINOPATHYDIAB	Diabetic retinopathy (H7_RETINOPATHYDIAB) || id:finn-b-H7_RETINOPATHYDIAB	206664	0.137560469263935	0.0176421631246855	1.03956494498473	0.141821333093424
677	ebi-a-GCST90001700	CD45RA+ CD28- CD8+ T cell %T cell || id:ebi-a-GCST90001700	finn-b-H7_RETINOPATHYDIAB	Diabetic retinopathy (H7_RETINOPATHYDIAB) || id:finn-b-H7_RETINOPATHYDIAB	206664	1.0337623384682	0.0176421631246855	1.00058716727101	0.0501462367736869
678	ebi-a-GCST90001506	CD25++ CD4+ T cell %T cell || id:ebi-a-GCST90001506	finn-b-H7_RETINOPATHYDIAB	Diabetic retinopathy (H7_RETINOPATHYDIAB) || id:finn-b-H7_RETINOPATHYDIAB	206664	0.0064000153251459	0.0176421631246855	1.04666875959187	0.0557293712198981
679	ebi-a-GCST90001722	CD19 on CD20- CD38- B cell || id:ebi-a-GCST90001722	finn-b-H7_RETINOPATHYDIAB	Diabetic retinopathy (H7_RETINOPATHYDIAB) || id:finn-b-H7_RETINOPATHYDIAB	206664	0.00859918283019498	0.0176421631246855	0.705118835890345	0.377052081604994
680	ebi-a-GCST90001744	CD20 on CD20- CD38- B cell || id:ebi-a-GCST90001744	finn-b-H7_RETINOPATHYDIAB	Diabetic retinopathy (H7_RETINOPATHYDIAB) || id:finn-b-H7_RETINOPATHYDIAB	206664	0.00580602566980282	0.0176421631246855	0.655335018388176	0.353299071306943
681	ebi-a-GCST90002111	HLA DR on CD33dim HLA DR+ CD11b- || id:ebi-a-GCST90002111	finn-b-H7_RETINOPATHYDIAB	Diabetic retinopathy (H7_RETINOPATHYDIAB) || id:finn-b-H7_RETINOPATHYDIAB	206664	0.170527758529389	0.0176421631246855	0.883190992031169	0.824627609202297
682	ebi-a-GCST90001761	CD20 on switched memory B cell || id:ebi-a-GCST90001761	finn-b-H7_RETINOPATHYDIAB	Diabetic retinopathy (H7_RETINOPATHYDIAB) || id:finn-b-H7_RETINOPATHYDIAB	206664	0.0835645050500561	0.0176421631246855	1.05578477680088	0.161402564949156
683	ebi-a-GCST90001755	CD20 on IgD- CD38- B cell || id:ebi-a-GCST90001755	finn-b-H7_RETINOPATHYDIAB	Diabetic retinopathy (H7_RETINOPATHYDIAB) || id:finn-b-H7_RETINOPATHYDIAB	206664	0.0536643651281176	0.0176421631246855	1.07199404623979	0.169311277786048
684	ebi-a-GCST90001689	CD28+ CD45RA+ CD8+ T cell %CD8+ T cell || id:ebi-a-GCST90001689	finn-b-H7_RETINOPATHYDIAB	Diabetic retinopathy (H7_RETINOPATHYDIAB) || id:finn-b-H7_RETINOPATHYDIAB	206664	0.0702346112546911	0.0176421631246855	0.993802358658583	0.0511078346058119
685	ebi-a-GCST90002011	CD64 on CD14+ CD16+ monocyte || id:ebi-a-GCST90002011	finn-b-H7_RETINOPATHYDIAB	Diabetic retinopathy (H7_RETINOPATHYDIAB) || id:finn-b-H7_RETINOPATHYDIAB	206664	0.0145278238034526	0.0176421631246855	1.62327590578605	0.993822329833768
686	ebi-a-GCST90001804	CD27 on IgD- CD38dim B cell || id:ebi-a-GCST90001804	finn-b-H7_RETINOPATHYDIAB	Diabetic retinopathy (H7_RETINOPATHYDIAB) || id:finn-b-H7_RETINOPATHYDIAB	206664	0.290538014551914	0.0176421631246855	0.951539889566019	0.346507260931029
687	ebi-a-GCST90001666	CD28+ CD45RA+ CD8dim T cell Absolute Count || id:ebi-a-GCST90001666	finn-b-H7_RETINOPATHYDIAB	Diabetic retinopathy (H7_RETINOPATHYDIAB) || id:finn-b-H7_RETINOPATHYDIAB	206664	0.135126130186758	0.0176421631246855	1.00183042327111	0.0501857573780508
688	ebi-a-GCST90001647	Natural Killer %lymphocyte || id:ebi-a-GCST90001647	finn-b-H7_RETINOPATHYDIAB	Diabetic retinopathy (H7_RETINOPATHYDIAB) || id:finn-b-H7_RETINOPATHYDIAB	206664	0.0607779662121138	0.0176421631246855	0.993530654652777	0.0510445403048964
689	ebi-a-GCST90001604	T cell %lymphocyte || id:ebi-a-GCST90001604	finn-b-H7_RETINOPATHYDIAB	Diabetic retinopathy (H7_RETINOPATHYDIAB) || id:finn-b-H7_RETINOPATHYDIAB	206664	0.0314072167213856	0.0176421631246855	1.00419039554675	0.050226265251788
690	ebi-a-GCST90001552	Naive CD8+ T cell %CD8+ T cell || id:ebi-a-GCST90001552	finn-b-H7_RETINOPATHYDIAB	Diabetic retinopathy (H7_RETINOPATHYDIAB) || id:finn-b-H7_RETINOPATHYDIAB	206664	0.0086952659124694	0.0176421631246855	0.998774155220159	0.0500053611308134
691	ebi-a-GCST90002056	CD8 on Effector Memory CD8+ T cell || id:ebi-a-GCST90002056	finn-b-H7_RETINOPATHYDIAB	Diabetic retinopathy (H7_RETINOPATHYDIAB) || id:finn-b-H7_RETINOPATHYDIAB	206664	0.0503807302667204	0.0176421631246855	1.11684930577132	0.347236154842331
692	ebi-a-GCST90001691	CD28+ CD45RA- CD8+ T cell %T cell || id:ebi-a-GCST90001691	finn-b-H7_RETINOPATHYDIAB	Diabetic retinopathy (H7_RETINOPATHYDIAB) || id:finn-b-H7_RETINOPATHYDIAB	206664	0.0616563437241476	0.0176421631246855	1.05295969780154	0.12327674226425
693	ebi-a-GCST90001888	CD28 on CD39+ secreting CD4 regulatory T cell || id:ebi-a-GCST90001888	finn-b-H7_RETINOPATHYDIAB	Diabetic retinopathy (H7_RETINOPATHYDIAB) || id:finn-b-H7_RETINOPATHYDIAB	206664	0.115268403677683	0.0176421631246855	0.976068061446816	0.0775235361779407
694	ebi-a-GCST90001487	Activated CD4 regulatory T cell %CD4 regulatory T cell || id:ebi-a-GCST90001487	finn-b-H7_RETINOPATHYDIAB	Diabetic retinopathy (H7_RETINOPATHYDIAB) || id:finn-b-H7_RETINOPATHYDIAB	206664	0.0402912788162607	0.0176421631246855	1.01682329870319	0.0546890418103547
695	ebi-a-GCST90002121	CD8 on CD39+ CD8+ T cell || id:ebi-a-GCST90002121	finn-b-H7_RETINOPATHYDIAB	Diabetic retinopathy (H7_RETINOPATHYDIAB) || id:finn-b-H7_RETINOPATHYDIAB	206664	0.0619907593723949	0.0176421631246855	1.10058012411672	0.321678906225855
696	ebi-a-GCST90001884	CD16-CD56 on Natural Killer || id:ebi-a-GCST90001884	finn-b-H7_RETINOPATHYDIAB	Diabetic retinopathy (H7_RETINOPATHYDIAB) || id:finn-b-H7_RETINOPATHYDIAB	206664	0.340365303370001	0.0176421631246855	0.974015775631913	0.148399780057263
697	ebi-a-GCST90001846	CD3 on Central Memory CD8+ T cell || id:ebi-a-GCST90001846	finn-b-H7_RETINOPATHYDIAB	Diabetic retinopathy (H7_RETINOPATHYDIAB) || id:finn-b-H7_RETINOPATHYDIAB	206664	0.0961853689344172	0.0176421631246855	0.946074912556151	0.170537609507926
698	ebi-a-GCST90001489	CD39+ activated CD4 regulatory T cell Absolute Count || id:ebi-a-GCST90001489	finn-b-H7_RETINOPATHYDIAB	Diabetic retinopathy (H7_RETINOPATHYDIAB) || id:finn-b-H7_RETINOPATHYDIAB	206664	0.100415804799823	0.0176421631246855	0.930245011627402	0.263094250569764
699	ebi-a-GCST90001495	CD39+ secreting CD4 regulatory T cell Absolute Count || id:ebi-a-GCST90001495	finn-b-H7_RETINOPATHYDIAB	Diabetic retinopathy (H7_RETINOPATHYDIAB) || id:finn-b-H7_RETINOPATHYDIAB	206664	0.514939145064597	0.0176421631246855	0.982373653735634	0.117828937281599
700	ebi-a-GCST90001491	CD39+ activated CD4 regulatory T cell %CD4 regulatory T cell || id:ebi-a-GCST90001491	finn-b-H7_RETINOPATHYDIAB	Diabetic retinopathy (H7_RETINOPATHYDIAB) || id:finn-b-H7_RETINOPATHYDIAB	206664	0.485910086036667	0.0176421631246855	0.992404644643548	0.06158231333553
701	ebi-a-GCST90001708	BAFF-R on IgD+ CD38+ B cell || id:ebi-a-GCST90001708	finn-b-H7_RETINOPATHYDIAB	Diabetic retinopathy (H7_RETINOPATHYDIAB) || id:finn-b-H7_RETINOPATHYDIAB	206664	0.532227809058919	0.0176421631246855	0.967682344816855	0.292174497273619
702	ebi-a-GCST90001709	BAFF-R on IgD+ CD38dim B cell || id:ebi-a-GCST90001709	finn-b-H7_RETINOPATHYDIAB	Diabetic retinopathy (H7_RETINOPATHYDIAB) || id:finn-b-H7_RETINOPATHYDIAB	206664	0.578294692904956	0.0176421631246855	0.968399979785995	0.301522988976575
703	ebi-a-GCST90001829	BAFF-R on B cell || id:ebi-a-GCST90001829	finn-b-H7_RETINOPATHYDIAB	Diabetic retinopathy (H7_RETINOPATHYDIAB) || id:finn-b-H7_RETINOPATHYDIAB	206664	0.568445595625308	0.0176421631246855	0.968178014184944	0.300732362636461
704	ebi-a-GCST90001420	IgD- CD38+ B cell Absolute Count || id:ebi-a-GCST90001420	finn-b-H7_RETINOPATHYDIAB	Diabetic retinopathy (H7_RETINOPATHYDIAB) || id:finn-b-H7_RETINOPATHYDIAB	206664	0.00534322559013456	0.0176421631246855	1.59762558640641	0.737304061505143
705	ebi-a-GCST90001820	IgD on IgD+ CD24+ B cell || id:ebi-a-GCST90001820	finn-b-H7_RETINOPATHYDIAB	Diabetic retinopathy (H7_RETINOPATHYDIAB) || id:finn-b-H7_RETINOPATHYDIAB	206664	0.144344634698257	0.0176421631246855	1.04744595203391	0.190068553667728
706	ebi-a-GCST90001619	HLA DR+ T cell%T cell || id:ebi-a-GCST90001619	finn-b-H7_RETINOPATHYDIAB	Diabetic retinopathy (H7_RETINOPATHYDIAB) || id:finn-b-H7_RETINOPATHYDIAB	206664	0.126570476771746	0.0176421631246855	1.42780018732038	0.999999999999351
707	ebi-a-GCST90001627	HLA DR+ CD8+ T cell Absolute Count || id:ebi-a-GCST90001627	finn-b-H7_RETINOPATHYDIAB	Diabetic retinopathy (H7_RETINOPATHYDIAB) || id:finn-b-H7_RETINOPATHYDIAB	206664	0.0901118811135573	0.0176421631246855	1.00976560140534	0.053532154250103
708	ebi-a-GCST90001794	CD25 on IgD+ B cell || id:ebi-a-GCST90001794	finn-b-H7_RETINOPATHYDIAB	Diabetic retinopathy (H7_RETINOPATHYDIAB) || id:finn-b-H7_RETINOPATHYDIAB	206664	0.0619052960866077	0.0176421631246855	0.890425717517096	0.372743191700502
709	ebi-a-GCST90001779	CD25 on IgD+ CD24- B cell || id:ebi-a-GCST90001779	finn-b-H7_RETINOPATHYDIAB	Diabetic retinopathy (H7_RETINOPATHYDIAB) || id:finn-b-H7_RETINOPATHYDIAB	206664	0.105690879131206	0.0176421631246855	0.950785914194016	0.160031755235067
710	ebi-a-GCST90002069	CD4 on CD39+ secreting CD4 regulatory T cell || id:ebi-a-GCST90002069	finn-b-H7_RETINOPATHYDIAB	Diabetic retinopathy (H7_RETINOPATHYDIAB) || id:finn-b-H7_RETINOPATHYDIAB	206664	0.0870244697645939	0.0176421631246855	0.738773754148315	0.996275391350492
711	ebi-a-GCST90002031	CD39 on CD39+ secreting CD4 regulatory T cell || id:ebi-a-GCST90002031	finn-b-H7_RETINOPATHYDIAB	Diabetic retinopathy (H7_RETINOPATHYDIAB) || id:finn-b-H7_RETINOPATHYDIAB	206664	0.584641637060872	0.0176421631246855	0.992908493766368	0.062151786945347
712	ebi-a-GCST90002032	CD39 on CD39+ CD4+ T cell || id:ebi-a-GCST90002032	finn-b-H7_RETINOPATHYDIAB	Diabetic retinopathy (H7_RETINOPATHYDIAB) || id:finn-b-H7_RETINOPATHYDIAB	206664	0.543649533055583	0.0176421631246855	0.991708951568078	0.0654747285543326
713	ebi-a-GCST90002083	SSC-A on HLA DR+ T cell || id:ebi-a-GCST90002083	finn-b-H7_RETINOPATHYDIAB	Diabetic retinopathy (H7_RETINOPATHYDIAB) || id:finn-b-H7_RETINOPATHYDIAB	206664	0.015934230926473	0.0176421631246855	1.03093730647667	0.0562739262451243
714	ebi-a-GCST90001833	CD62L on CD62L+ Dendritic Cell || id:ebi-a-GCST90001833	finn-b-H7_RETINOPATHYDIAB	Diabetic retinopathy (H7_RETINOPATHYDIAB) || id:finn-b-H7_RETINOPATHYDIAB	206664	0.0393975875987554	0.0176421631246855	0.854210313419849	0.411741431825291
715	ebi-a-GCST90001832	CD62L on CD62L+ plasmacytoid Dendritic Cell || id:ebi-a-GCST90001832	finn-b-H7_RETINOPATHYDIAB	Diabetic retinopathy (H7_RETINOPATHYDIAB) || id:finn-b-H7_RETINOPATHYDIAB	206664	0.0691940374875109	0.0176421631246855	0.908156512355117	0.304774031821711
716	ebi-a-GCST90001854	CD3 on CD39+ activated CD4 regulatory T cell || id:ebi-a-GCST90001854	finn-b-H7_RETINOPATHYDIAB	Diabetic retinopathy (H7_RETINOPATHYDIAB) || id:finn-b-H7_RETINOPATHYDIAB	206664	0.203722453301227	0.0176421631246855	0.998331607635842	0.0502327046340089
717	ebi-a-GCST90001889	CD28 on activated & secreting CD4 regulatory T cell || id:ebi-a-GCST90001889	finn-b-H7_RETINOPATHYDIAB	Diabetic retinopathy (H7_RETINOPATHYDIAB) || id:finn-b-H7_RETINOPATHYDIAB	206664	0.0734839042496478	0.0176421631246855	1.00587708718814	0.0510418012778591
718	ebi-a-GCST90001825	IgD on IgD+ CD38dim B cell || id:ebi-a-GCST90001825	finn-b-H7_RETINOPATHYDIAB	Diabetic retinopathy (H7_RETINOPATHYDIAB) || id:finn-b-H7_RETINOPATHYDIAB	206664	0.143857989259622	0.0176421631246855	0.977819066950072	0.0795346802899146
719	ebi-a-GCST90001806	CD27 on unswitched memory B cell || id:ebi-a-GCST90001806	finn-b-H7_RETINOPATHYDIAB	Diabetic retinopathy (H7_RETINOPATHYDIAB) || id:finn-b-H7_RETINOPATHYDIAB	206664	0.249306266079844	0.0176421631246855	0.939287879369165	0.442924436571039
720	ebi-a-GCST90001808	CD27 on switched memory B cell || id:ebi-a-GCST90001808	finn-b-H7_RETINOPATHYDIAB	Diabetic retinopathy (H7_RETINOPATHYDIAB) || id:finn-b-H7_RETINOPATHYDIAB	206664	0.313750705839728	0.0176421631246855	0.942616606645978	0.48635863307486
721	ebi-a-GCST90001798	CD27 on CD24+ CD27+ B cell || id:ebi-a-GCST90001798	finn-b-H7_RETINOPATHYDIAB	Diabetic retinopathy (H7_RETINOPATHYDIAB) || id:finn-b-H7_RETINOPATHYDIAB	206664	0.303305174258696	0.0176421631246855	0.95324753324007	0.338308115238638
722	ebi-a-GCST90001822	IgD on IgD+ CD38- B cell || id:ebi-a-GCST90001822	finn-b-H7_RETINOPATHYDIAB	Diabetic retinopathy (H7_RETINOPATHYDIAB) || id:finn-b-H7_RETINOPATHYDIAB	206664	0.0874347525225773	0.0176421631246855	0.999688435737156	0.0500034823098525
723	ebi-a-GCST90001659	CD39+ CD4+ T cell %CD4+ T cell || id:ebi-a-GCST90001659	finn-b-H7_RETINOPATHYDIAB	Diabetic retinopathy (H7_RETINOPATHYDIAB) || id:finn-b-H7_RETINOPATHYDIAB	206664	0.15175373376769	0.0176421631246855	0.985966386616904	0.0623568815405143
724	ebi-a-GCST90001497	CD39+ secreting CD4 regulatory T cell %CD4 regulatory T cell || id:ebi-a-GCST90001497	finn-b-H7_RETINOPATHYDIAB	Diabetic retinopathy (H7_RETINOPATHYDIAB) || id:finn-b-H7_RETINOPATHYDIAB	206664	0.126757616792185	0.0176421631246855	0.968009363996797	0.104756980503172
725	ebi-a-GCST90002030	CD39 on CD39+ activated CD4 regulatory T cell || id:ebi-a-GCST90002030	finn-b-H7_RETINOPATHYDIAB	Diabetic retinopathy (H7_RETINOPATHYDIAB) || id:finn-b-H7_RETINOPATHYDIAB	206664	0.182854978938813	0.0176421631246855	0.985697848489161	0.0654914384651383
726	ebi-a-GCST90001496	CD39+ secreting CD4 regulatory T cell %secreting CD4 regulatory T cell || id:ebi-a-GCST90001496	finn-b-H7_RETINOPATHYDIAB	Diabetic retinopathy (H7_RETINOPATHYDIAB) || id:finn-b-H7_RETINOPATHYDIAB	206664	0.128926845807727	0.0176421631246855	0.968373808674052	0.104424387525147
727	ebi-a-GCST90002029	CD39 on CD39+ CD8+ T cell || id:ebi-a-GCST90002029	finn-b-H7_RETINOPATHYDIAB	Diabetic retinopathy (H7_RETINOPATHYDIAB) || id:finn-b-H7_RETINOPATHYDIAB	206664	0.0318655800434234	0.0176421631246855	0.986532130955524	0.0523759403571027
728	ebi-a-GCST90001658	CD39+ CD4+ T cell %T cell || id:ebi-a-GCST90001658	finn-b-H7_RETINOPATHYDIAB	Diabetic retinopathy (H7_RETINOPATHYDIAB) || id:finn-b-H7_RETINOPATHYDIAB	206664	0.160975419543585	0.0176421631246855	1.01278939345676	0.0608671817475636
729	ebi-a-GCST90001484	CD39+ resting CD4 regulatory T cell %resting CD4 regulatory T cell || id:ebi-a-GCST90001484	finn-b-H7_RETINOPATHYDIAB	Diabetic retinopathy (H7_RETINOPATHYDIAB) || id:finn-b-H7_RETINOPATHYDIAB	206664	0.165350556883819	0.0176421631246855	0.962282719996186	0.150829010575397
730	ebi-a-GCST90001660	CD39+ CD4+ T cell Absolute Count || id:ebi-a-GCST90001660	finn-b-H7_RETINOPATHYDIAB	Diabetic retinopathy (H7_RETINOPATHYDIAB) || id:finn-b-H7_RETINOPATHYDIAB	206664	0.146200262634675	0.0176421631246855	0.98661378167797	0.0608221026090479
731	ebi-a-GCST90001980	CD40 on CD14+ CD16- monocyte || id:ebi-a-GCST90001980	finn-b-H7_RETINOPATHYDIAB	Diabetic retinopathy (H7_RETINOPATHYDIAB) || id:finn-b-H7_RETINOPATHYDIAB	206664	0.205013102434552	0.0176421631246855	1.02971920915516	0.126881253617373
732	ebi-a-GCST90001985	CD40 on monocytes || id:ebi-a-GCST90001985	finn-b-H7_RETINOPATHYDIAB	Diabetic retinopathy (H7_RETINOPATHYDIAB) || id:finn-b-H7_RETINOPATHYDIAB	206664	0.258545377727713	0.0176421631246855	1.03621541481562	0.196383588433855
733	ebi-a-GCST90001690	CD28+ CD45RA+ CD8+ T cell Absolute Count || id:ebi-a-GCST90001690	finn-b-H7_RETINOPATHYDIAB	Diabetic retinopathy (H7_RETINOPATHYDIAB) || id:finn-b-H7_RETINOPATHYDIAB	206664	0.156038853871225	0.0176421631246855	1.00183588730586	0.0502157925038917
734	ebi-a-GCST90001782	CD25 on IgD+ CD38- unswitched memory B cell || id:ebi-a-GCST90001782	finn-b-H7_RETINOPATHYDIAB	Diabetic retinopathy (H7_RETINOPATHYDIAB) || id:finn-b-H7_RETINOPATHYDIAB	206664	0.0748706369131782	0.0176421631246855	1.15811424916128	0.733234324080411
735	ebi-a-GCST90001509	CD25++ CD45RA+ CD4 not regulatory T cell %T cell || id:ebi-a-GCST90001509	finn-b-H7_RETINOPATHYDIAB	Diabetic retinopathy (H7_RETINOPATHYDIAB) || id:finn-b-H7_RETINOPATHYDIAB	206664	0.0745305452955946	0.0176421631246855	0.969756813121119	0.0784395471352518
736	ebi-a-GCST90001507	CD25++ CD45RA+ CD4 not regulatory T cell Absolute Count || id:ebi-a-GCST90001507	finn-b-H7_RETINOPATHYDIAB	Diabetic retinopathy (H7_RETINOPATHYDIAB) || id:finn-b-H7_RETINOPATHYDIAB	206664	0.0855796963059075	0.0176421631246855	0.942589718106412	0.171601466961828
737	ebi-a-GCST90001934	CD25 on CD45RA+ CD4 not regulatory T cell || id:ebi-a-GCST90001934	finn-b-H7_RETINOPATHYDIAB	Diabetic retinopathy (H7_RETINOPATHYDIAB) || id:finn-b-H7_RETINOPATHYDIAB	206664	0.0167483957594812	0.0176421631246855	1.28219722243824	0.58566235765312
738	ebi-a-GCST90001508	CD25++ CD45RA+ CD4 not regulatory T cell %CD4+ T cell || id:ebi-a-GCST90001508	finn-b-H7_RETINOPATHYDIAB	Diabetic retinopathy (H7_RETINOPATHYDIAB) || id:finn-b-H7_RETINOPATHYDIAB	206664	0.0738347264608084	0.0176421631246855	0.977206369297654	0.065896359411398
739	ebi-a-GCST90002074	SSC-A on CD14+ monocyte || id:ebi-a-GCST90002074	finn-b-H7_RETINOPATHYDIAB	Diabetic retinopathy (H7_RETINOPATHYDIAB) || id:finn-b-H7_RETINOPATHYDIAB	206664	0.250813624485261	0.0176421631246855	1.00201066734438	0.0504160960417221
740	ebi-a-GCST90002045	CD45 on CD33- HLA DR- || id:ebi-a-GCST90002045	finn-b-H7_RETINOPATHYDIAB	Diabetic retinopathy (H7_RETINOPATHYDIAB) || id:finn-b-H7_RETINOPATHYDIAB	206664	0.0554399697178677	0.0176421631246855	0.981369940062932	0.0579372124687436
741	ebi-a-GCST90001594	CD4+CD8+ T cell Absolute Count || id:ebi-a-GCST90001594	finn-b-H7_RETINOPATHYDIAB	Diabetic retinopathy (H7_RETINOPATHYDIAB) || id:finn-b-H7_RETINOPATHYDIAB	206664	0.0343330974324277	0.0176421631246855	0.965710243428387	0.0667429172888905
742	ebi-a-GCST90001608	CD4+CD8+ T cell %leukocyte || id:ebi-a-GCST90001608	finn-b-H7_RETINOPATHYDIAB	Diabetic retinopathy (H7_RETINOPATHYDIAB) || id:finn-b-H7_RETINOPATHYDIAB	206664	0.0373607892441188	0.0176421631246855	0.968450005631468	0.065411623170845
743	ebi-a-GCST90001841	CD3 on Central Memory CD4+ T cell || id:ebi-a-GCST90001841	finn-b-H7_RETINOPATHYDIAB	Diabetic retinopathy (H7_RETINOPATHYDIAB) || id:finn-b-H7_RETINOPATHYDIAB	206664	0.170737814570173	0.0176421631246855	0.983478910091815	0.0693427253055199
744	ebi-a-GCST90001802	CD27 on IgD- CD38- B cell || id:ebi-a-GCST90001802	finn-b-H7_RETINOPATHYDIAB	Diabetic retinopathy (H7_RETINOPATHYDIAB) || id:finn-b-H7_RETINOPATHYDIAB	206664	0.205590832878236	0.0176421631246855	0.947817223621988	0.294069843050984
745	ebi-a-GCST90002110	HLA DR on CD33dim HLA DR+ CD11b+ || id:ebi-a-GCST90002110	finn-b-H7_RETINOPATHYDIAB	Diabetic retinopathy (H7_RETINOPATHYDIAB) || id:finn-b-H7_RETINOPATHYDIAB	206664	0.16436755369131	0.0176421631246855	0.996138238551512	0.0510064567970703
746	ebi-a-GCST90001671	CD39+ CD8+ T cell %CD8+ T cell || id:ebi-a-GCST90001671	finn-b-H7_RETINOPATHYDIAB	Diabetic retinopathy (H7_RETINOPATHYDIAB) || id:finn-b-H7_RETINOPATHYDIAB	206664	0.207820276695728	0.0176421631246855	1.02414997830756	0.100981831906904
747	ebi-a-GCST90001483	CD39+ resting CD4 regulatory T cell Absolute Count || id:ebi-a-GCST90001483	finn-b-H7_RETINOPATHYDIAB	Diabetic retinopathy (H7_RETINOPATHYDIAB) || id:finn-b-H7_RETINOPATHYDIAB	206664	0.18673337700723	0.0176421631246855	0.982351517660679	0.074202206364317
748	ebi-a-GCST90001554	Effector Memory CD8+ T cell Absolute Count || id:ebi-a-GCST90001554	finn-b-H7_RETINOPATHYDIAB	Diabetic retinopathy (H7_RETINOPATHYDIAB) || id:finn-b-H7_RETINOPATHYDIAB	206664	0.0330762523297715	0.0176421631246855	0.99764131330496	0.0500755084259157
749	ebi-a-GCST90001589	CD4+/CD8+ T cell || id:ebi-a-GCST90001589	finn-b-H7_RETINOPATHYDIAB	Diabetic retinopathy (H7_RETINOPATHYDIAB) || id:finn-b-H7_RETINOPATHYDIAB	206664	0.0139779206112326	0.0176421631246855	1.48779540618654	0.929083483960978
750	ebi-a-GCST90001592	CD8+ T cell Absolute Count || id:ebi-a-GCST90001592	finn-b-H7_RETINOPATHYDIAB	Diabetic retinopathy (H7_RETINOPATHYDIAB) || id:finn-b-H7_RETINOPATHYDIAB	206664	0.0363928114317516	0.0176421631246855	1.0272899551368	0.0611824733733751
751	ebi-a-GCST90001614	CD8+ and CD8dim T cell %leukocyte || id:ebi-a-GCST90001614	finn-b-H7_RETINOPATHYDIAB	Diabetic retinopathy (H7_RETINOPATHYDIAB) || id:finn-b-H7_RETINOPATHYDIAB	206664	0.0195041438054507	0.0176421631246855	0.742300387849631	0.581234521372523
752	ebi-a-GCST90001607	CD8+ T cell %leukocyte || id:ebi-a-GCST90001607	finn-b-H7_RETINOPATHYDIAB	Diabetic retinopathy (H7_RETINOPATHYDIAB) || id:finn-b-H7_RETINOPATHYDIAB	206664	0.0180254236326515	0.0176421631246855	1.09149266918651	0.113638643445336
753	ebi-a-GCST90001992	CCR2 on CD14+ CD16+ monocyte || id:ebi-a-GCST90001992	finn-b-H7_RETINOPATHYDIAB	Diabetic retinopathy (H7_RETINOPATHYDIAB) || id:finn-b-H7_RETINOPATHYDIAB	206664	0.00859917284178197	0.0176421631246855	1.20008640193118	0.197893519939778
754	ebi-a-GCST90001555	Effector Memory CD8+ T cell %CD8+ T cell || id:ebi-a-GCST90001555	finn-b-H7_RETINOPATHYDIAB	Diabetic retinopathy (H7_RETINOPATHYDIAB) || id:finn-b-H7_RETINOPATHYDIAB	206664	0.0959874855535447	0.0176421631246855	1.00759713231058	0.0522755164065453
755	ebi-a-GCST90001561	CD45RA+ CD8+ T cell %CD8+ T cell || id:ebi-a-GCST90001561	finn-b-H7_RETINOPATHYDIAB	Diabetic retinopathy (H7_RETINOPATHYDIAB) || id:finn-b-H7_RETINOPATHYDIAB	206664	0.103607540293003	0.0176421631246855	1.00109822826532	0.0500512691073677
756	ebi-a-GCST90001521	CD33+ HLA DR+ CD14dim %CD33+ HLA DR+ || id:ebi-a-GCST90001521	finn-b-H7_RETINOPATHYDIAB	Diabetic retinopathy (H7_RETINOPATHYDIAB) || id:finn-b-H7_RETINOPATHYDIAB	206664	0.0163861188929594	0.0176421631246855	0.890263366938862	0.134413754928611
757	ebi-a-GCST90001494	Secreting CD4 regulatory T cell %CD4+ T cell || id:ebi-a-GCST90001494	finn-b-H7_RETINOPATHYDIAB	Diabetic retinopathy (H7_RETINOPATHYDIAB) || id:finn-b-H7_RETINOPATHYDIAB	206664	0.125941689748727	0.0176421631246855	0.998779095105793	0.0500770290831938
758	ebi-a-GCST90001541	Naive CD4+ T cell %CD4+ T cell || id:ebi-a-GCST90001541	finn-b-H7_RETINOPATHYDIAB	Diabetic retinopathy (H7_RETINOPATHYDIAB) || id:finn-b-H7_RETINOPATHYDIAB	206664	0.0627447130453552	0.0176421631246855	1.33430127265218	0.998764831416763
759	ebi-a-GCST90001535	CD45RA- CD4+ T cell %CD4+ T cell || id:ebi-a-GCST90001535	finn-b-H7_RETINOPATHYDIAB	Diabetic retinopathy (H7_RETINOPATHYDIAB) || id:finn-b-H7_RETINOPATHYDIAB	206664	0.0573933513746091	0.0176421631246855	1.03096151813746	0.0728393023815809
760	ebi-a-GCST90002102	CD45RA on resting CD4 regulatory T cell || id:ebi-a-GCST90002102	finn-b-H7_RETINOPATHYDIAB	Diabetic retinopathy (H7_RETINOPATHYDIAB) || id:finn-b-H7_RETINOPATHYDIAB	206664	0.109488540909118	0.0176421631246855	0.977036537584587	0.0740273725951819
761	ebi-a-GCST90001643	B cell %CD3- lymphocyte || id:ebi-a-GCST90001643	finn-b-H7_RETINOPATHYDIAB	Diabetic retinopathy (H7_RETINOPATHYDIAB) || id:finn-b-H7_RETINOPATHYDIAB	206664	0.0470135462482926	0.0176421631246855	0.991134963361869	0.0515177631178483
762	ebi-a-GCST90001831	CD62L on CD62L+ myeloid Dendritic Cell || id:ebi-a-GCST90001831	finn-b-H7_RETINOPATHYDIAB	Diabetic retinopathy (H7_RETINOPATHYDIAB) || id:finn-b-H7_RETINOPATHYDIAB	206664	0.0143981457482749	0.0176421631246855	0.955856101897872	0.0616083911746476
763	ebi-a-GCST90001684	CD127- CD8+ T cell Absolute Count || id:ebi-a-GCST90001684	finn-b-H7_RETINOPATHYDIAB	Diabetic retinopathy (H7_RETINOPATHYDIAB) || id:finn-b-H7_RETINOPATHYDIAB	206664	0.0170704385807798	0.0176421631246855	0.991805589401105	0.0504705582871068
764	ebi-a-GCST90001745	CD20 on CD24+ CD27+ B cell || id:ebi-a-GCST90001745	finn-b-H7_RETINOPATHYDIAB	Diabetic retinopathy (H7_RETINOPATHYDIAB) || id:finn-b-H7_RETINOPATHYDIAB	206664	0.0870394395042723	0.0176421631246855	1.04807111631115	0.135581793343441
765	ebi-a-GCST90001935	CD25 on CD39+ CD4 regulatory T cell || id:ebi-a-GCST90001935	finn-b-H7_RETINOPATHYDIAB	Diabetic retinopathy (H7_RETINOPATHYDIAB) || id:finn-b-H7_RETINOPATHYDIAB	206664	0.0138782194944048	0.0176421631246855	1.18895755984033	0.264273793318125
766	ebi-a-GCST90001696	CD45RA- CD28- CD8+ T cell %CD8+ T cell || id:ebi-a-GCST90001696	finn-b-H7_RETINOPATHYDIAB	Diabetic retinopathy (H7_RETINOPATHYDIAB) || id:finn-b-H7_RETINOPATHYDIAB	206664	0.151392244216344	0.0176421631246855	1.00004001497356	0.0500000994558789
767	ebi-a-GCST90002073	SSC-A on monocyte || id:ebi-a-GCST90002073	finn-b-H7_RETINOPATHYDIAB	Diabetic retinopathy (H7_RETINOPATHYDIAB) || id:finn-b-H7_RETINOPATHYDIAB	206664	0.350573934733161	0.0176421631246855	1.00067864292432	0.0500662448065049
768	ebi-a-GCST90001482	Resting CD4 regulatory T cell %CD4+ T cell || id:ebi-a-GCST90001482	finn-b-H7_RETINOPATHYDIAB	Diabetic retinopathy (H7_RETINOPATHYDIAB) || id:finn-b-H7_RETINOPATHYDIAB	206664	0.149504345542945	0.0176421631246855	0.994659752328086	0.0517514731141921
769	ebi-a-GCST90001697	CD45RA- CD28- CD8+ T cell %T cell || id:ebi-a-GCST90001697	finn-b-H7_RETINOPATHYDIAB	Diabetic retinopathy (H7_RETINOPATHYDIAB) || id:finn-b-H7_RETINOPATHYDIAB	206664	0.611144750557232	0.0176421631246855	0.998804664135651	0.0503583602265141
770	ebi-a-GCST90001857	CD3 on activated & secreting CD4 regulatory T cell || id:ebi-a-GCST90001857	finn-b-H7_RETINOPATHYDIAB	Diabetic retinopathy (H7_RETINOPATHYDIAB) || id:finn-b-H7_RETINOPATHYDIAB	206664	0.229249923193941	0.0176421631246855	1.01828992467485	0.0819936986183681
771	ebi-a-GCST90001860	CD3 on CD39+ CD4+ T cell || id:ebi-a-GCST90001860	finn-b-H7_RETINOPATHYDIAB	Diabetic retinopathy (H7_RETINOPATHYDIAB) || id:finn-b-H7_RETINOPATHYDIAB	206664	0.226064314532696	0.0176421631246855	0.975405207809395	0.107774497605774
772	ebi-a-GCST90001853	CD3 on activated CD4 regulatory T cell || id:ebi-a-GCST90001853	finn-b-H7_RETINOPATHYDIAB	Diabetic retinopathy (H7_RETINOPATHYDIAB) || id:finn-b-H7_RETINOPATHYDIAB	206664	0.215717880434174	0.0176421631246855	0.989362320240644	0.0600786617148323
773	ebi-a-GCST90001989	CD40 on CD14- CD16+ monocyte || id:ebi-a-GCST90001989	finn-b-H7_RETINOPATHYDIAB	Diabetic retinopathy (H7_RETINOPATHYDIAB) || id:finn-b-H7_RETINOPATHYDIAB	206664	0.318160735233055	0.0176421631246855	1.03170757255389	0.187904692022204
774	ebi-a-GCST90001670	CD39+ CD8+ T cell %T cell || id:ebi-a-GCST90001670	finn-b-H7_RETINOPATHYDIAB	Diabetic retinopathy (H7_RETINOPATHYDIAB) || id:finn-b-H7_RETINOPATHYDIAB	206664	0.194742249550789	0.0176421631246855	0.983573373099608	0.0718389223201902
775	ebi-a-GCST90001672	CD39+ CD8+ T cell Absolute Count || id:ebi-a-GCST90001672	finn-b-H7_RETINOPATHYDIAB	Diabetic retinopathy (H7_RETINOPATHYDIAB) || id:finn-b-H7_RETINOPATHYDIAB	206664	0.215981434978973	0.0176421631246855	1.00650186145251	0.0537536891897864
776	ebi-a-GCST90001485	CD39+ resting CD4 regulatory T cell %CD4 regulatory T cell || id:ebi-a-GCST90001485	finn-b-H7_RETINOPATHYDIAB	Diabetic retinopathy (H7_RETINOPATHYDIAB) || id:finn-b-H7_RETINOPATHYDIAB	206664	0.586846800186798	0.0176421631246855	0.995171989563819	0.055632257737193
777	ebi-a-GCST90001919	CD45 on Natural Killer T || id:ebi-a-GCST90001919	finn-b-H7_RETINOPATHYDIAB	Diabetic retinopathy (H7_RETINOPATHYDIAB) || id:finn-b-H7_RETINOPATHYDIAB	206664	0.0160862158063575	0.0176421631246855	0.978979905209924	0.052923475593584
778	ebi-a-GCST90001863	CD3 on CD28+ CD45RA- CD8+ T cell || id:ebi-a-GCST90001863	finn-b-H7_RETINOPATHYDIAB	Diabetic retinopathy (H7_RETINOPATHYDIAB) || id:finn-b-H7_RETINOPATHYDIAB	206664	0.097925726720699	0.0176421631246855	0.992061342718236	0.0525366650599042
779	ebi-a-GCST90001868	CD3 on CD4 regulatory T cell || id:ebi-a-GCST90001868	finn-b-H7_RETINOPATHYDIAB	Diabetic retinopathy (H7_RETINOPATHYDIAB) || id:finn-b-H7_RETINOPATHYDIAB	206664	0.22481733775995	0.0176421631246855	0.989833334795156	0.059591410731721
780	ebi-a-GCST90001867	CD3 on CD4+ T cell || id:ebi-a-GCST90001867	finn-b-H7_RETINOPATHYDIAB	Diabetic retinopathy (H7_RETINOPATHYDIAB) || id:finn-b-H7_RETINOPATHYDIAB	206664	0.0466264724397829	0.0176421631246855	1.07987997289193	0.177814792572808
781	ebi-a-GCST90002024	CD4 on naive CD4+ T cell || id:ebi-a-GCST90002024	finn-b-H7_RETINOPATHYDIAB	Diabetic retinopathy (H7_RETINOPATHYDIAB) || id:finn-b-H7_RETINOPATHYDIAB	206664	0.0550267607491143	0.0176421631246855	1.26032523165628	0.953531285402694
782	ebi-a-GCST90001774	CD24 on transitional B cell || id:ebi-a-GCST90001774	finn-b-H7_RETINOPATHYDIAB	Diabetic retinopathy (H7_RETINOPATHYDIAB) || id:finn-b-H7_RETINOPATHYDIAB	206664	0.0185438625770499	0.0176421631246855	1.10718034174427	0.140603476406857
783	ebi-a-GCST90001743	CD20 on B cell || id:ebi-a-GCST90001743	finn-b-H7_RETINOPATHYDIAB	Diabetic retinopathy (H7_RETINOPATHYDIAB) || id:finn-b-H7_RETINOPATHYDIAB	206664	0.0627172246059286	0.0176421631246855	2.14417523106599	1
784	ebi-a-GCST90001762	CD20 on IgD+ B cell || id:ebi-a-GCST90001762	finn-b-H7_RETINOPATHYDIAB	Diabetic retinopathy (H7_RETINOPATHYDIAB) || id:finn-b-H7_RETINOPATHYDIAB	206664	0.0731317571899589	0.0176421631246855	1.41694719037257	0.999998976668686
785	ebi-a-GCST90001519	CD33+ HLA DR+ CD14- %CD33+ HLA DR+ || id:ebi-a-GCST90001519	finn-b-H7_RETINOPATHYDIAB	Diabetic retinopathy (H7_RETINOPATHYDIAB) || id:finn-b-H7_RETINOPATHYDIAB	206664	0.043837606097148	0.0176421631246855	0.957188872831536	0.0836181336189912
786	ebi-a-GCST90001955	CD33 on Immature Myeloid-Derived Suppressor Cells || id:ebi-a-GCST90001955	finn-b-H7_RETINOPATHYDIAB	Diabetic retinopathy (H7_RETINOPATHYDIAB) || id:finn-b-H7_RETINOPATHYDIAB	206664	0.530639362270716	0.0176421631246855	0.99001570842088	0.0719806198202918
787	ebi-a-GCST90002052	CD45 on Immature Myeloid-Derived Suppressor Cells || id:ebi-a-GCST90002052	finn-b-H7_RETINOPATHYDIAB	Diabetic retinopathy (H7_RETINOPATHYDIAB) || id:finn-b-H7_RETINOPATHYDIAB	206664	0.167887416975988	0.0176421631246855	1.09922006955358	0.680487043619007
788	ebi-a-GCST90001954	CD33 on basophil || id:ebi-a-GCST90001954	finn-b-H7_RETINOPATHYDIAB	Diabetic retinopathy (H7_RETINOPATHYDIAB) || id:finn-b-H7_RETINOPATHYDIAB	206664	0.562264090136427	0.0176421631246855	0.98982090130743	0.0742364360134997
789	ebi-a-GCST90001864	CD3 on CD28+ CD45RA+ CD8+ T cell || id:ebi-a-GCST90001864	finn-b-H7_RETINOPATHYDIAB	Diabetic retinopathy (H7_RETINOPATHYDIAB) || id:finn-b-H7_RETINOPATHYDIAB	206664	0.069055769104283	0.0176421631246855	1.0047828827188	0.0506482769404583
790	ebi-a-GCST90001838	CD3 on naive CD8+ T cell || id:ebi-a-GCST90001838	finn-b-H7_RETINOPATHYDIAB	Diabetic retinopathy (H7_RETINOPATHYDIAB) || id:finn-b-H7_RETINOPATHYDIAB	206664	0.0663343576965174	0.0176421631246855	0.990806811982123	0.0523041022627574
791	ebi-a-GCST90001664	CD28+ CD45RA+ CD8dim T cell %T cell || id:ebi-a-GCST90001664	finn-b-H7_RETINOPATHYDIAB	Diabetic retinopathy (H7_RETINOPATHYDIAB) || id:finn-b-H7_RETINOPATHYDIAB	206664	0.10115857603655	0.0176421631246855	1.00683263254944	0.051939405171283
792	ebi-a-GCST90001502	Activated & secreting CD4 regulatory T cell %CD4 regulatory T cell || id:ebi-a-GCST90001502	finn-b-H7_RETINOPATHYDIAB	Diabetic retinopathy (H7_RETINOPATHYDIAB) || id:finn-b-H7_RETINOPATHYDIAB	206664	0.209181347526581	0.0176421631246855	0.989079560522729	0.0603011352962162
793	ebi-a-GCST90001531	CD33dim HLA DR- Absolute Count || id:ebi-a-GCST90001531	finn-b-H7_RETINOPATHYDIAB	Diabetic retinopathy (H7_RETINOPATHYDIAB) || id:finn-b-H7_RETINOPATHYDIAB	206664	0.122254205338497	0.0176421631246855	1.00465099228434	0.0510855595878362
794	ebi-a-GCST90001635	CD8dim Natural Killer T %lymphocyte || id:ebi-a-GCST90001635	finn-b-H7_RETINOPATHYDIAB	Diabetic retinopathy (H7_RETINOPATHYDIAB) || id:finn-b-H7_RETINOPATHYDIAB	206664	0.0940328067539361	0.0176421631246855	0.988805765280204	0.0548505216308659
795	ebi-a-GCST90001758	CD20 on memory B cell || id:ebi-a-GCST90001758	finn-b-H7_RETINOPATHYDIAB	Diabetic retinopathy (H7_RETINOPATHYDIAB) || id:finn-b-H7_RETINOPATHYDIAB	206664	0.0874051625271778	0.0176421631246855	0.993732277611821	0.0514102891170676
796	ebi-a-GCST90001757	CD20 on IgD- CD38dim B cell || id:ebi-a-GCST90001757	finn-b-H7_RETINOPATHYDIAB	Diabetic retinopathy (H7_RETINOPATHYDIAB) || id:finn-b-H7_RETINOPATHYDIAB	206664	0.0891224913143394	0.0176421631246855	1.0197619050051	0.0643895049795289
797	ebi-a-GCST90001583	Monocyte Absolute Count || id:ebi-a-GCST90001583	finn-b-H7_RETINOPATHYDIAB	Diabetic retinopathy (H7_RETINOPATHYDIAB) || id:finn-b-H7_RETINOPATHYDIAB	206664	0.0348193527145487	0.0176421631246855	0.916603349506822	0.154070775522407
798	ebi-a-GCST90001573	Terminally Differentiated CD4-CD8- T cell %CD4-CD8- T cell || id:ebi-a-GCST90001573	finn-b-H7_RETINOPATHYDIAB	Diabetic retinopathy (H7_RETINOPATHYDIAB) || id:finn-b-H7_RETINOPATHYDIAB	206664	0.042188552131177	0.0176421631246855	1.00324815939981	0.0501826208928033
799	ebi-a-GCST90001570	Effector Memory CD4-CD8- T cell %CD4-CD8- T cell || id:ebi-a-GCST90001570	finn-b-H7_RETINOPATHYDIAB	Diabetic retinopathy (H7_RETINOPATHYDIAB) || id:finn-b-H7_RETINOPATHYDIAB	206664	0.0473572344089653	0.0176421631246855	1.04280542548893	0.0862423519764135
800	ebi-a-GCST90001571	Effector Memory CD4-CD8- T cell %T cell || id:ebi-a-GCST90001571	finn-b-H7_RETINOPATHYDIAB	Diabetic retinopathy (H7_RETINOPATHYDIAB) || id:finn-b-H7_RETINOPATHYDIAB	206664	0.0568330574041751	0.0176421631246855	1.0730059981454	0.180225778153343
801	ebi-a-GCST90001569	Effector Memory CD4-CD8- T cell Absolute Count || id:ebi-a-GCST90001569	finn-b-H7_RETINOPATHYDIAB	Diabetic retinopathy (H7_RETINOPATHYDIAB) || id:finn-b-H7_RETINOPATHYDIAB	206664	0.0456663870315836	0.0176421631246855	1.07670921058448	0.165137459760364
802	ebi-a-GCST90001499	Activated & resting CD4 regulatory T cell %CD4 regulatory T cell || id:ebi-a-GCST90001499	finn-b-H7_RETINOPATHYDIAB	Diabetic retinopathy (H7_RETINOPATHYDIAB) || id:finn-b-H7_RETINOPATHYDIAB	206664	0.165151126573518	0.0176421631246855	0.981345797666378	0.0739113884084238
803	ebi-a-GCST90002113	HLA DR on HLA DR+ T cell || id:ebi-a-GCST90002113	finn-b-H7_RETINOPATHYDIAB	Diabetic retinopathy (H7_RETINOPATHYDIAB) || id:finn-b-H7_RETINOPATHYDIAB	206664	0.0244366228611801	0.0176421631246855	0.921084921233225	0.11459092329896
804	ebi-a-GCST90001950	CD33 on Granulocytic Myeloid-Derived Suppressor Cells || id:ebi-a-GCST90001950	finn-b-H7_RETINOPATHYDIAB	Diabetic retinopathy (H7_RETINOPATHYDIAB) || id:finn-b-H7_RETINOPATHYDIAB	206664	0.259713079540225	0.0176421631246855	0.993873013996034	0.0540106412767051
805	ebi-a-GCST90001751	CD20 on IgD+ CD38+ B cell || id:ebi-a-GCST90001751	finn-b-H7_RETINOPATHYDIAB	Diabetic retinopathy (H7_RETINOPATHYDIAB) || id:finn-b-H7_RETINOPATHYDIAB	206664	0.0784763715536365	0.0176421631246855	1.36449738160423	0.99998095997848
806	ebi-a-GCST90002116	HLA DR on B cell || id:ebi-a-GCST90002116	finn-b-H7_RETINOPATHYDIAB	Diabetic retinopathy (H7_RETINOPATHYDIAB) || id:finn-b-H7_RETINOPATHYDIAB	206664	0.195090528888444	0.0176421631246855	0.941616699227249	0.339288897514613
807	ebi-a-GCST90001574	Terminally Differentiated CD4-CD8- T cell %T cell || id:ebi-a-GCST90001574	finn-b-H7_RETINOPATHYDIAB	Diabetic retinopathy (H7_RETINOPATHYDIAB) || id:finn-b-H7_RETINOPATHYDIAB	206664	0.0331756423794159	0.0176421631246855	0.957665156713356	0.0747712635266015
808	ebi-a-GCST90001987	CD64 on CD14+ CD16- monocyte || id:ebi-a-GCST90001987	finn-b-H7_RETINOPATHYDIAB	Diabetic retinopathy (H7_RETINOPATHYDIAB) || id:finn-b-H7_RETINOPATHYDIAB	206664	0.293891793079068	0.0176421631246855	1.01573094626744	0.0803192253012609
809	ebi-a-GCST90002001	CD64 on CD14- CD16- || id:ebi-a-GCST90002001	finn-b-H7_RETINOPATHYDIAB	Diabetic retinopathy (H7_RETINOPATHYDIAB) || id:finn-b-H7_RETINOPATHYDIAB	206664	0.0412005487083462	0.0176421631246855	4.53062353861122	1
810	ebi-a-GCST90001883	CD16-CD56 on Natural Killer T || id:ebi-a-GCST90001883	finn-b-H7_RETINOPATHYDIAB	Diabetic retinopathy (H7_RETINOPATHYDIAB) || id:finn-b-H7_RETINOPATHYDIAB	206664	0.164681115579784	0.0176421631246855	0.933321851109362	0.367620929711062
811	ebi-a-GCST90001932	CD127 on CD45RA+ CD4+ T cell || id:ebi-a-GCST90001932	finn-b-H7_RETINOPATHYDIAB	Diabetic retinopathy (H7_RETINOPATHYDIAB) || id:finn-b-H7_RETINOPATHYDIAB	206664	0.0337444005889126	0.0176421631246855	1.01269420473202	0.052233007966709
812	ebi-a-GCST90001760	CD20 on unswitched memory B cell || id:ebi-a-GCST90001760	finn-b-H7_RETINOPATHYDIAB	Diabetic retinopathy (H7_RETINOPATHYDIAB) || id:finn-b-H7_RETINOPATHYDIAB	206664	0.0626037506570869	0.0176421631246855	1.15548325816069	0.641477776812714
813	ebi-a-GCST90001729	CD19 on IgD+ CD38+ B cell || id:ebi-a-GCST90001729	finn-b-H7_RETINOPATHYDIAB	Diabetic retinopathy (H7_RETINOPATHYDIAB) || id:finn-b-H7_RETINOPATHYDIAB	206664	0.0528162666840135	0.0176421631246855	1.03341327556788	0.0744969822333885
814	ebi-a-GCST90001740	CD19 on switched memory B cell || id:ebi-a-GCST90001740	finn-b-H7_RETINOPATHYDIAB	Diabetic retinopathy (H7_RETINOPATHYDIAB) || id:finn-b-H7_RETINOPATHYDIAB	206664	0.0343237006421755	0.0176421631246855	1.05841338862216	0.0991681921152344
815	ebi-a-GCST90001735	CD19 on IgD- CD38dim B cell || id:ebi-a-GCST90001735	finn-b-H7_RETINOPATHYDIAB	Diabetic retinopathy (H7_RETINOPATHYDIAB) || id:finn-b-H7_RETINOPATHYDIAB	206664	0.0491607306668677	0.0176421631246855	1.03286769213683	0.072035650824367
816	ebi-a-GCST90001723	CD19 on CD24+ CD27+ B cell || id:ebi-a-GCST90001723	finn-b-H7_RETINOPATHYDIAB	Diabetic retinopathy (H7_RETINOPATHYDIAB) || id:finn-b-H7_RETINOPATHYDIAB	206664	0.0588856685779554	0.0176421631246855	1.03181849582814	0.0747719181212588
817	ebi-a-GCST90001736	CD19 on memory B cell || id:ebi-a-GCST90001736	finn-b-H7_RETINOPATHYDIAB	Diabetic retinopathy (H7_RETINOPATHYDIAB) || id:finn-b-H7_RETINOPATHYDIAB	206664	0.0488664440934772	0.0176421631246855	1.04239169914128	0.0866859299447891
818	ebi-a-GCST90001725	CD19 on IgD+ CD24- B cell || id:ebi-a-GCST90001725	finn-b-H7_RETINOPATHYDIAB	Diabetic retinopathy (H7_RETINOPATHYDIAB) || id:finn-b-H7_RETINOPATHYDIAB	206664	0.0350244543564889	0.0176421631246855	1.05546001982313	0.0951546561815555
819	ebi-a-GCST90001741	CD19 on IgD+ B cell || id:ebi-a-GCST90001741	finn-b-H7_RETINOPATHYDIAB	Diabetic retinopathy (H7_RETINOPATHYDIAB) || id:finn-b-H7_RETINOPATHYDIAB	206664	0.0321861030361671	0.0176421631246855	1.06107805049555	0.100430415314405
820	ebi-a-GCST90001730	CD19 on IgD+ CD38dim B cell || id:ebi-a-GCST90001730	finn-b-H7_RETINOPATHYDIAB	Diabetic retinopathy (H7_RETINOPATHYDIAB) || id:finn-b-H7_RETINOPATHYDIAB	206664	0.0382578575597492	0.0176421631246855	1.03957568557565	0.0748931695780513
821	ebi-a-GCST90001724	CD19 on IgD+ CD24+ B cell || id:ebi-a-GCST90001724	finn-b-H7_RETINOPATHYDIAB	Diabetic retinopathy (H7_RETINOPATHYDIAB) || id:finn-b-H7_RETINOPATHYDIAB	206664	0.0654200868963513	0.0176421631246855	1.05310216321972	0.128299450535601
822	ebi-a-GCST90001733	CD19 on IgD- CD38- B cell || id:ebi-a-GCST90001733	finn-b-H7_RETINOPATHYDIAB	Diabetic retinopathy (H7_RETINOPATHYDIAB) || id:finn-b-H7_RETINOPATHYDIAB	206664	0.0212146522166283	0.0176421631246855	1.02006389408196	0.053508847565759
823	ebi-a-GCST90001965	FSC-A on monocyte || id:ebi-a-GCST90001965	finn-b-H7_RETINOPATHYDIAB	Diabetic retinopathy (H7_RETINOPATHYDIAB) || id:finn-b-H7_RETINOPATHYDIAB	206664	0.0417275182231498	0.0176421631246855	1.17198809208559	0.55442703297772
824	ebi-a-GCST90001872	HVEM on naive CD8+ T cell || id:ebi-a-GCST90001872	finn-b-H7_RETINOPATHYDIAB	Diabetic retinopathy (H7_RETINOPATHYDIAB) || id:finn-b-H7_RETINOPATHYDIAB	206664	0.0756730048751855	0.0176421631246855	1.16481564507972	0.772225778027812
825	ebi-a-GCST90001847	CD3 on HLA DR+ T cell || id:ebi-a-GCST90001847	finn-b-H7_RETINOPATHYDIAB	Diabetic retinopathy (H7_RETINOPATHYDIAB) || id:finn-b-H7_RETINOPATHYDIAB	206664	0.089934893988442	0.0176421631246855	0.955188211561783	0.126882600214322
826	ebi-a-GCST90002117	HLA DR on HLA DR+ Natural Killer || id:ebi-a-GCST90002117	finn-b-H7_RETINOPATHYDIAB	Diabetic retinopathy (H7_RETINOPATHYDIAB) || id:finn-b-H7_RETINOPATHYDIAB	206664	0.166683571653674	0.0176421631246855	1.05092842864494	0.237464549611302
827	ebi-a-GCST90002099	CD4RA on Terminally Differentiated CD4+ T cell || id:ebi-a-GCST90002099	finn-b-H7_RETINOPATHYDIAB	Diabetic retinopathy (H7_RETINOPATHYDIAB) || id:finn-b-H7_RETINOPATHYDIAB	206664	0.0458773054651621	0.0176421631246855	0.947709001209324	0.102951915579744
828	ebi-a-GCST90001450	CD62L- monocyte Absolute Count || id:ebi-a-GCST90001450	finn-b-H7_RETINOPATHYDIAB	Diabetic retinopathy (H7_RETINOPATHYDIAB) || id:finn-b-H7_RETINOPATHYDIAB	206664	0.0381671598984113	0.0176421631246855	0.965136949608434	0.06926646458601
829	ebi-a-GCST90001451	CD62L- monocyte %monocyte || id:ebi-a-GCST90001451	finn-b-H7_RETINOPATHYDIAB	Diabetic retinopathy (H7_RETINOPATHYDIAB) || id:finn-b-H7_RETINOPATHYDIAB	206664	0.068133729617159	0.0176421631246855	0.970354442939782	0.0749372865830621
830	ebi-a-GCST90001926	CD127 on granulocyte || id:ebi-a-GCST90001926	finn-b-H7_RETINOPATHYDIAB	Diabetic retinopathy (H7_RETINOPATHYDIAB) || id:finn-b-H7_RETINOPATHYDIAB	206664	0.146597555715433	0.0176421631246855	1.04551287155612	0.180680015221709
831	ebi-a-GCST90001966	FSC-A on granulocyte || id:ebi-a-GCST90001966	finn-b-H7_RETINOPATHYDIAB	Diabetic retinopathy (H7_RETINOPATHYDIAB) || id:finn-b-H7_RETINOPATHYDIAB	206664	0.077701221074955	0.0176421631246855	1.1380904687831	0.632512676168137
832	ebi-a-GCST90001503	Activated & secreting CD4 regulatory T cell %CD4+ T cell || id:ebi-a-GCST90001503	finn-b-H7_RETINOPATHYDIAB	Diabetic retinopathy (H7_RETINOPATHYDIAB) || id:finn-b-H7_RETINOPATHYDIAB	206664	0.107548005973974	0.0176421631246855	0.990950986918732	0.0536222290260554
833	ebi-a-GCST90002006	CD64 on monocyte || id:ebi-a-GCST90002006	finn-b-H7_RETINOPATHYDIAB	Diabetic retinopathy (H7_RETINOPATHYDIAB) || id:finn-b-H7_RETINOPATHYDIAB	206664	0.250720933118187	0.0176421631246855	1.01853437660121	0.0859990243070748
834	ebi-a-GCST90001609	CD4+ CD8dim T cell Absolute Count || id:ebi-a-GCST90001609	finn-b-H7_RETINOPATHYDIAB	Diabetic retinopathy (H7_RETINOPATHYDIAB) || id:finn-b-H7_RETINOPATHYDIAB	206664	0.0480602845928593	0.0176421631246855	0.864948276555312	0.427272216246403
835	ebi-a-GCST90001536	CD45RA- CD4+ T cell %T cell || id:ebi-a-GCST90001536	finn-b-H7_RETINOPATHYDIAB	Diabetic retinopathy (H7_RETINOPATHYDIAB) || id:finn-b-H7_RETINOPATHYDIAB	206664	0.0496412238046007	0.0176421631246855	0.997763640388401	0.0501018754387841
836	ebi-a-GCST90001543	Effector Memory CD4+ T cell %CD4+ T cell || id:ebi-a-GCST90001543	finn-b-H7_RETINOPATHYDIAB	Diabetic retinopathy (H7_RETINOPATHYDIAB) || id:finn-b-H7_RETINOPATHYDIAB	206664	0.0420978094446675	0.0176421631246855	0.975916961327448	0.060085939684815
837	ebi-a-GCST90001981	CD40 on CD14+ CD16+ monocyte || id:ebi-a-GCST90001981	finn-b-H7_RETINOPATHYDIAB	Diabetic retinopathy (H7_RETINOPATHYDIAB) || id:finn-b-H7_RETINOPATHYDIAB	206664	0.220453574628906	0.0176421631246855	1.0190451068033	0.0833802494742463
838	ebi-a-GCST90001753	CD20 on IgD- CD24- B cell || id:ebi-a-GCST90001753	finn-b-H7_RETINOPATHYDIAB	Diabetic retinopathy (H7_RETINOPATHYDIAB) || id:finn-b-H7_RETINOPATHYDIAB	206664	0.0354022376084128	0.0176421631246855	0.94539003067187	0.0944112138603082
839	ebi-a-GCST90001937	CD25 on resting CD4 regulatory T cell || id:ebi-a-GCST90001937	finn-b-H7_RETINOPATHYDIAB	Diabetic retinopathy (H7_RETINOPATHYDIAB) || id:finn-b-H7_RETINOPATHYDIAB	206664	0.0253598320812671	0.0176421631246855	0.871047568243097	0.234013357790537
840	ebi-a-GCST90001433	IgD- CD27- B cell %lymphocyte || id:ebi-a-GCST90001433	finn-b-H7_RETINOPATHYDIAB	Diabetic retinopathy (H7_RETINOPATHYDIAB) || id:finn-b-H7_RETINOPATHYDIAB	206664	0.0549804494172283	0.0176421631246855	0.972117612488331	0.0677331724783342
841	ebi-a-GCST90001869	CD3 on resting CD4 regulatory T cell || id:ebi-a-GCST90001869	finn-b-H7_RETINOPATHYDIAB	Diabetic retinopathy (H7_RETINOPATHYDIAB) || id:finn-b-H7_RETINOPATHYDIAB	206664	0.0582511176969629	0.0176421631246855	1.06547254118367	0.156815777773548
842	ebi-a-GCST90001942	CD25 on CD39+ secreting CD4 regulatory T cell || id:ebi-a-GCST90001942	finn-b-H7_RETINOPATHYDIAB	Diabetic retinopathy (H7_RETINOPATHYDIAB) || id:finn-b-H7_RETINOPATHYDIAB	206664	0.0264378247947735	0.0176421631246855	0.875202442939658	0.229569628815519
843	ebi-a-GCST90001941	CD25 on secreting CD4 regulatory T cell || id:ebi-a-GCST90001941	finn-b-H7_RETINOPATHYDIAB	Diabetic retinopathy (H7_RETINOPATHYDIAB) || id:finn-b-H7_RETINOPATHYDIAB	206664	0.0297231253846701	0.0176421631246855	0.919862652054003	0.131489803969888
844	ebi-a-GCST90001939	CD25 on activated CD4 regulatory T cell || id:ebi-a-GCST90001939	finn-b-H7_RETINOPATHYDIAB	Diabetic retinopathy (H7_RETINOPATHYDIAB) || id:finn-b-H7_RETINOPATHYDIAB	206664	0.0144101636365183	0.0176421631246855	0.919508969331504	0.0892202895519025
845	ebi-a-GCST90001943	CD25 on activated & secreting CD4 regulatory T cell || id:ebi-a-GCST90001943	finn-b-H7_RETINOPATHYDIAB	Diabetic retinopathy (H7_RETINOPATHYDIAB) || id:finn-b-H7_RETINOPATHYDIAB	206664	0.0160368153625476	0.0176421631246855	0.909481739664748	0.105604252278408
846	ebi-a-GCST90002071	SSC-A on myeloid Dendritic Cell || id:ebi-a-GCST90002071	finn-b-H7_RETINOPATHYDIAB	Diabetic retinopathy (H7_RETINOPATHYDIAB) || id:finn-b-H7_RETINOPATHYDIAB	206664	0.0881609155757734	0.0176421631246855	0.950413130193929	0.142753010163078
847	ebi-a-GCST90001961	CD25 on CD39+ CD4+ T cell || id:ebi-a-GCST90001961	finn-b-H7_RETINOPATHYDIAB	Diabetic retinopathy (H7_RETINOPATHYDIAB) || id:finn-b-H7_RETINOPATHYDIAB	206664	0.333366523415944	0.0176421631246855	0.993726500472609	0.0554016526925277
848	ebi-a-GCST90001851	CD3 on T cell || id:ebi-a-GCST90001851	finn-b-H7_RETINOPATHYDIAB	Diabetic retinopathy (H7_RETINOPATHYDIAB) || id:finn-b-H7_RETINOPATHYDIAB	206664	0.130776977053672	0.0176421631246855	0.998319361801884	0.0501515752013276
849	ebi-a-GCST90001547	Terminally Differentiated CD4+ T cell %T cell || id:ebi-a-GCST90001547	finn-b-H7_RETINOPATHYDIAB	Diabetic retinopathy (H7_RETINOPATHYDIAB) || id:finn-b-H7_RETINOPATHYDIAB	206664	0.0622859416991072	0.0176421631246855	0.54510294299364	0.999999525487167
850	ebi-a-GCST90001544	Effector Memory CD4+ T cell %T cell || id:ebi-a-GCST90001544	finn-b-H7_RETINOPATHYDIAB	Diabetic retinopathy (H7_RETINOPATHYDIAB) || id:finn-b-H7_RETINOPATHYDIAB	206664	0.0526057211947087	0.0176421631246855	0.74024911752819	0.947815845970446
851	ebi-a-GCST90002081	SSC-A on CD4+ T cell || id:ebi-a-GCST90002081	finn-b-H7_RETINOPATHYDIAB	Diabetic retinopathy (H7_RETINOPATHYDIAB) || id:finn-b-H7_RETINOPATHYDIAB	206664	0.0423844838520712	0.0176421631246855	0.195883982772315	1
852	ebi-a-GCST90001546	Terminally Differentiated CD4+ T cell %CD4+ T cell || id:ebi-a-GCST90001546	finn-b-H7_RETINOPATHYDIAB	Diabetic retinopathy (H7_RETINOPATHYDIAB) || id:finn-b-H7_RETINOPATHYDIAB	206664	0.0575398747017736	0.0176421631246855	0.337175612030399	0.999999999999993
853	ebi-a-GCST90001395	IgD+ CD38- B cell %B cell || id:ebi-a-GCST90001395	finn-b-H7_RETINOPATHYDIAB	Diabetic retinopathy (H7_RETINOPATHYDIAB) || id:finn-b-H7_RETINOPATHYDIAB	206664	0.0235690421314304	0.0176421631246855	0.990446483439353	0.0508833482060094
854	ebi-a-GCST90001493	Secreting CD4 regulatory T cell %CD4 regulatory T cell || id:ebi-a-GCST90001493	finn-b-H7_RETINOPATHYDIAB	Diabetic retinopathy (H7_RETINOPATHYDIAB) || id:finn-b-H7_RETINOPATHYDIAB	206664	0.164447260673158	0.0176421631246855	1.01960358960993	0.0762906780287685
855	ebi-a-GCST90001486	Activated CD4 regulatory T cell Absolute Count || id:ebi-a-GCST90001486	finn-b-H7_RETINOPATHYDIAB	Diabetic retinopathy (H7_RETINOPATHYDIAB) || id:finn-b-H7_RETINOPATHYDIAB	206664	0.0199807184912592	0.0176421631246855	0.945489519806681	0.0747453717822979
856	ebi-a-GCST90001510	CD25++ CD45RA- CD4 not regulatory T cell Absolute Count || id:ebi-a-GCST90001510	finn-b-H7_RETINOPATHYDIAB	Diabetic retinopathy (H7_RETINOPATHYDIAB) || id:finn-b-H7_RETINOPATHYDIAB	206664	0.0307250744232595	0.0176421631246855	0.999330154301383	0.0500056563543971
857	ebi-a-GCST90001501	Activated & secreting CD4 regulatory T cell Absolute Count || id:ebi-a-GCST90001501	finn-b-H7_RETINOPATHYDIAB	Diabetic retinopathy (H7_RETINOPATHYDIAB) || id:finn-b-H7_RETINOPATHYDIAB	206664	0.0513551742805534	0.0176421631246855	1.00056098469513	0.0500066307362464
858	ebi-a-GCST90001492	Secreting CD4 regulatory T cell Absolute Count || id:ebi-a-GCST90001492	finn-b-H7_RETINOPATHYDIAB	Diabetic retinopathy (H7_RETINOPATHYDIAB) || id:finn-b-H7_RETINOPATHYDIAB	206664	0.0570604741589296	0.0176421631246855	1.0044920772337	0.0504724641378869
859	ebi-a-GCST90001548	Central Memory CD8+ T cell Absolute Count || id:ebi-a-GCST90001548	finn-b-H7_RETINOPATHYDIAB	Diabetic retinopathy (H7_RETINOPATHYDIAB) || id:finn-b-H7_RETINOPATHYDIAB	206664	0.00978205807454086	0.0176421631246855	0.874364669133187	0.11567895147833
860	ebi-a-GCST90001924	CD127 on CD28+ CD4+ T cell || id:ebi-a-GCST90001924	finn-b-H7_RETINOPATHYDIAB	Diabetic retinopathy (H7_RETINOPATHYDIAB) || id:finn-b-H7_RETINOPATHYDIAB	206664	0.0396848860036555	0.0176421631246855	0.996053059428681	0.0502537211374643
861	ebi-a-GCST90001923	CD127 on CD45RA- CD4 not regulatory T cell || id:ebi-a-GCST90001923	finn-b-H7_RETINOPATHYDIAB	Diabetic retinopathy (H7_RETINOPATHYDIAB) || id:finn-b-H7_RETINOPATHYDIAB	206664	0.0116081897618529	0.0176421631246855	1.04693993297173	0.0605419182335871
862	ebi-a-GCST90001464	CD86+ myeloid Dendritic Cell Absolute Count || id:ebi-a-GCST90001464	finn-b-H7_RETINOPATHYDIAB	Diabetic retinopathy (H7_RETINOPATHYDIAB) || id:finn-b-H7_RETINOPATHYDIAB	206664	0.223204369052037	0.0176421631246855	0.967748866996824	0.149459344046365
863	ebi-a-GCST90001523	CD33- HLA DR+ Absolute Count || id:ebi-a-GCST90001523	finn-b-H7_RETINOPATHYDIAB	Diabetic retinopathy (H7_RETINOPATHYDIAB) || id:finn-b-H7_RETINOPATHYDIAB	206664	0.024231848337303	0.0176421631246855	0.917535547638613	0.12008821426767
864	ebi-a-GCST90001649	HLA DR+ Natural Killer %Natural Killer || id:ebi-a-GCST90001649	finn-b-H7_RETINOPATHYDIAB	Diabetic retinopathy (H7_RETINOPATHYDIAB) || id:finn-b-H7_RETINOPATHYDIAB	206664	0.187584807659657	0.0176421631246855	1.00045853969264	0.0500161819614157
865	ebi-a-GCST90001524	Granulocytic Myeloid-Derived Suppressor Cells Absolute Count || id:ebi-a-GCST90001524	finn-b-H7_RETINOPATHYDIAB	Diabetic retinopathy (H7_RETINOPATHYDIAB) || id:finn-b-H7_RETINOPATHYDIAB	206664	0.0557203339618322	0.0176421631246855	0.927523242186793	0.176381477760013
866	ebi-a-GCST90001472	CD62L- CD86+ myeloid Dendritic Cell Absolute Count || id:ebi-a-GCST90001472	finn-b-H7_RETINOPATHYDIAB	Diabetic retinopathy (H7_RETINOPATHYDIAB) || id:finn-b-H7_RETINOPATHYDIAB	206664	0.286361476704392	0.0176421631246855	0.97142873570782	0.150149541698688
867	ebi-a-GCST90001442	CD24+ CD27+ B cell %lymphocyte || id:ebi-a-GCST90001442	finn-b-H7_RETINOPATHYDIAB	Diabetic retinopathy (H7_RETINOPATHYDIAB) || id:finn-b-H7_RETINOPATHYDIAB	206664	0.0498761092996434	0.0176421631246855	0.978789858000369	0.0592633103081635
868	ebi-a-GCST90001646	Natural Killer %CD3- lymphocyte || id:ebi-a-GCST90001646	finn-b-H7_RETINOPATHYDIAB	Diabetic retinopathy (H7_RETINOPATHYDIAB) || id:finn-b-H7_RETINOPATHYDIAB	206664	0.0615980340393235	0.0176421631246855	1.01279385996746	0.0541451659944934
869	ebi-a-GCST90001396	IgD+ CD38- B cell Absolute Count || id:ebi-a-GCST90001396	finn-b-H7_RETINOPATHYDIAB	Diabetic retinopathy (H7_RETINOPATHYDIAB) || id:finn-b-H7_RETINOPATHYDIAB	206664	0.0154718759525087	0.0176421631246855	0.800309520122156	0.320290146440025
870	ebi-a-GCST90001424	IgD+ B cell %Lymphocyte || id:ebi-a-GCST90001424	finn-b-H7_RETINOPATHYDIAB	Diabetic retinopathy (H7_RETINOPATHYDIAB) || id:finn-b-H7_RETINOPATHYDIAB	206664	0.0248433068598846	0.0176421631246855	0.843152888312623	0.317320921973684
871	ebi-a-GCST90001427	IgD- CD38- B cell %lymphocyte || id:ebi-a-GCST90001427	finn-b-H7_RETINOPATHYDIAB	Diabetic retinopathy (H7_RETINOPATHYDIAB) || id:finn-b-H7_RETINOPATHYDIAB	206664	0.0261578533104087	0.0176421631246855	0.752915839907401	0.671265708923987
872	ebi-a-GCST90001411	IgD+ CD24+ B cell %B cell || id:ebi-a-GCST90001411	finn-b-H7_RETINOPATHYDIAB	Diabetic retinopathy (H7_RETINOPATHYDIAB) || id:finn-b-H7_RETINOPATHYDIAB	206664	0.0331277951244307	0.0176421631246855	1.01047156131843	0.0514911875570031
873	ebi-a-GCST90001436	Memory B cell %lymphocyte || id:ebi-a-GCST90001436	finn-b-H7_RETINOPATHYDIAB	Diabetic retinopathy (H7_RETINOPATHYDIAB) || id:finn-b-H7_RETINOPATHYDIAB	206664	0.0479995514575434	0.0176421631246855	0.979637097909806	0.0582116155283561
874	ebi-a-GCST90001644	B cell %lymphocyte || id:ebi-a-GCST90001644	finn-b-H7_RETINOPATHYDIAB	Diabetic retinopathy (H7_RETINOPATHYDIAB) || id:finn-b-H7_RETINOPATHYDIAB	206664	0.0198903259433234	0.0176421631246855	0.685778421455928	0.760930582732434
875	ebi-a-GCST90001412	IgD+ CD24+ B cell Absolute Count || id:ebi-a-GCST90001412	finn-b-H7_RETINOPATHYDIAB	Diabetic retinopathy (H7_RETINOPATHYDIAB) || id:finn-b-H7_RETINOPATHYDIAB	206664	0.0366450487929582	0.0176421631246855	0.910887628140845	0.175712731616476
876	ebi-a-GCST90001432	Unswitched memory B cell %lymphocyte || id:ebi-a-GCST90001432	finn-b-H7_RETINOPATHYDIAB	Diabetic retinopathy (H7_RETINOPATHYDIAB) || id:finn-b-H7_RETINOPATHYDIAB	206664	0.0551098366220777	0.0176421631246855	0.994160074012946	0.0507716501389716
877	ebi-a-GCST90001641	CD3- lymphocyte %leukocyte || id:ebi-a-GCST90001641	finn-b-H7_RETINOPATHYDIAB	Diabetic retinopathy (H7_RETINOPATHYDIAB) || id:finn-b-H7_RETINOPATHYDIAB	206664	0.0273410748417994	0.0176421631246855	0.957765156123954	0.0702714638533587
878	ebi-a-GCST90001431	IgD+ CD38- B cell %lymphocyte || id:ebi-a-GCST90001431	finn-b-H7_RETINOPATHYDIAB	Diabetic retinopathy (H7_RETINOPATHYDIAB) || id:finn-b-H7_RETINOPATHYDIAB	206664	0.0212456166597289	0.0176421631246855	0.809209929103038	0.386239031722952
879	ebi-a-GCST90001732	CD19 on IgD- CD27- B cell || id:ebi-a-GCST90001732	finn-b-H7_RETINOPATHYDIAB	Diabetic retinopathy (H7_RETINOPATHYDIAB) || id:finn-b-H7_RETINOPATHYDIAB	206664	0.0184157312833803	0.0176421631246855	1.03098450359322	0.0572773568268438
880	ebi-a-GCST90001738	CD19 on unswitched memory B cell || id:ebi-a-GCST90001738	finn-b-H7_RETINOPATHYDIAB	Diabetic retinopathy (H7_RETINOPATHYDIAB) || id:finn-b-H7_RETINOPATHYDIAB	206664	0.0585752064102718	0.0176421631246855	1.03573554778691	0.0811756906027192
881	ebi-a-GCST90001928	CD127 on CD28+ CD45RA- CD8+ T cell || id:ebi-a-GCST90001928	finn-b-H7_RETINOPATHYDIAB	Diabetic retinopathy (H7_RETINOPATHYDIAB) || id:finn-b-H7_RETINOPATHYDIAB	206664	0.0109817893138025	0.0176421631246855	0.936401827936622	0.0684595320875199
882	ebi-a-GCST90001866	CD3 on CD39+ CD8+ T cell || id:ebi-a-GCST90001866	finn-b-H7_RETINOPATHYDIAB	Diabetic retinopathy (H7_RETINOPATHYDIAB) || id:finn-b-H7_RETINOPATHYDIAB	206664	0.0660044530340771	0.0176421631246855	0.977524074503903	0.0638012156853494
883	ebi-a-GCST90001791	CD25 on naive-mature B cell || id:ebi-a-GCST90001791	finn-b-H7_RETINOPATHYDIAB	Diabetic retinopathy (H7_RETINOPATHYDIAB) || id:finn-b-H7_RETINOPATHYDIAB	206664	0.0975569506895792	0.0176421631246855	0.94861513664066	0.160749275446431
884	ebi-a-GCST90001661	CD28- CD8dim T cell %T cell || id:ebi-a-GCST90001661	finn-b-H7_RETINOPATHYDIAB	Diabetic retinopathy (H7_RETINOPATHYDIAB) || id:finn-b-H7_RETINOPATHYDIAB	206664	0.0357462352617782	0.0176421631246855	0.98016793394667	0.0557924339358666
885	ebi-a-GCST90001663	CD28- CD8dim T cell Absolute Count || id:ebi-a-GCST90001663	finn-b-H7_RETINOPATHYDIAB	Diabetic retinopathy (H7_RETINOPATHYDIAB) || id:finn-b-H7_RETINOPATHYDIAB	206664	0.0294109154900136	0.0176421631246855	0.954634440293741	0.075225620889904
886	ebi-a-GCST90001599	CD4-CD8- T cell %T cell || id:ebi-a-GCST90001599	finn-b-H7_RETINOPATHYDIAB	Diabetic retinopathy (H7_RETINOPATHYDIAB) || id:finn-b-H7_RETINOPATHYDIAB	206664	0.0264275605151424	0.0176421631246855	1.23789124842892	0.635318831595981
887	ebi-a-GCST90002118	CD8 on CD28+ CD45RA- CD8+ T cell || id:ebi-a-GCST90002118	finn-b-H7_RETINOPATHYDIAB	Diabetic retinopathy (H7_RETINOPATHYDIAB) || id:finn-b-H7_RETINOPATHYDIAB	206664	0.0781670951454485	0.0176421631246855	1.09882585492446	0.37876748627679
888	ebi-a-GCST90001391	IgD+ B cell %B cell || id:ebi-a-GCST90001391	finn-b-H7_RETINOPATHYDIAB	Diabetic retinopathy (H7_RETINOPATHYDIAB) || id:finn-b-H7_RETINOPATHYDIAB	206664	0.00847917026813537	0.0176421631246855	1.41199907657102	0.616931343559799
889	ebi-a-GCST90001402	Switched memory B cell %B cell || id:ebi-a-GCST90001402	finn-b-H7_RETINOPATHYDIAB	Diabetic retinopathy (H7_RETINOPATHYDIAB) || id:finn-b-H7_RETINOPATHYDIAB	206664	0.00694994509887811	0.0176421631246855	0.68643919939565	0.350146562621585
890	ebi-a-GCST90001467	CD86+ plasmacytoid Dendritic Cell %Dendritic Cell || id:ebi-a-GCST90001467	finn-b-H7_RETINOPATHYDIAB	Diabetic retinopathy (H7_RETINOPATHYDIAB) || id:finn-b-H7_RETINOPATHYDIAB	206664	0.0248539694323118	0.0176421631246855	1.12886434304505	0.228371526310585
891	ebi-a-GCST90001763	CD20 on transitional B cell || id:ebi-a-GCST90001763	finn-b-H7_RETINOPATHYDIAB	Diabetic retinopathy (H7_RETINOPATHYDIAB) || id:finn-b-H7_RETINOPATHYDIAB	206664	0.0484625363092441	0.0176421631246855	1.08988578416658	0.219262932226106
892	ebi-a-GCST90001742	CD19 on transitional B cell || id:ebi-a-GCST90001742	finn-b-H7_RETINOPATHYDIAB	Diabetic retinopathy (H7_RETINOPATHYDIAB) || id:finn-b-H7_RETINOPATHYDIAB	206664	0.0403280664453513	0.0176421631246855	1.03640155514715	0.0721714714545804
893	ebi-a-GCST90001726	CD19 on IgD+ CD38- B cell || id:ebi-a-GCST90001726	finn-b-H7_RETINOPATHYDIAB	Diabetic retinopathy (H7_RETINOPATHYDIAB) || id:finn-b-H7_RETINOPATHYDIAB	206664	0.0328112413851191	0.0176421631246855	1.07359968017472	0.12531379851516
894	ebi-a-GCST90001737	CD19 on naive-mature B cell || id:ebi-a-GCST90001737	finn-b-H7_RETINOPATHYDIAB	Diabetic retinopathy (H7_RETINOPATHYDIAB) || id:finn-b-H7_RETINOPATHYDIAB	206664	0.0314971896973766	0.0176421631246855	1.03973812204003	0.0706174478642098
895	ebi-a-GCST90001728	CD19 on IgD+ CD38- unswitched memory B cell || id:ebi-a-GCST90001728	finn-b-H7_RETINOPATHYDIAB	Diabetic retinopathy (H7_RETINOPATHYDIAB) || id:finn-b-H7_RETINOPATHYDIAB	206664	0.0603680706965144	0.0176421631246855	1.04665468872246	0.105324695257577
896	ebi-a-GCST90001727	CD19 on IgD+ CD38- naive B cell || id:ebi-a-GCST90001727	finn-b-H7_RETINOPATHYDIAB	Diabetic retinopathy (H7_RETINOPATHYDIAB) || id:finn-b-H7_RETINOPATHYDIAB	206664	0.0223295592361092	0.0176421631246855	1.0149982335551	0.0520623315981448
897	ebi-a-GCST90001591	CD4+ T cell %T cell || id:ebi-a-GCST90001591	finn-b-H7_RETINOPATHYDIAB	Diabetic retinopathy (H7_RETINOPATHYDIAB) || id:finn-b-H7_RETINOPATHYDIAB	206664	0.00644965956280494	0.0176421631246855	0.769035903585166	0.20015840308355
898	ebi-a-GCST90001624	HLA DR+ CD4+ T cell Absolute Count || id:ebi-a-GCST90001624	finn-b-H7_RETINOPATHYDIAB	Diabetic retinopathy (H7_RETINOPATHYDIAB) || id:finn-b-H7_RETINOPATHYDIAB	206664	0.0450721417955137	0.0176421631246855	1.02755965794458	0.0641475930431338
899	ebi-a-GCST90001481	Resting CD4 regulatory T cell %CD4 regulatory T cell || id:ebi-a-GCST90001481	finn-b-H7_RETINOPATHYDIAB	Diabetic retinopathy (H7_RETINOPATHYDIAB) || id:finn-b-H7_RETINOPATHYDIAB	206664	0.195700969648831	0.0176421631246855	0.995013713444614	0.0519990963437673
900	ebi-a-GCST90001575	Naive CD4+ T cell %T cell || id:ebi-a-GCST90001575	finn-b-H7_RETINOPATHYDIAB	Diabetic retinopathy (H7_RETINOPATHYDIAB) || id:finn-b-H7_RETINOPATHYDIAB	206664	0.0208729616830808	0.0176421631246855	0.998808976392999	0.0500121486678301
901	ebi-a-GCST90001530	Monocytic Myeloid-Derived Suppressor Cells Absolute Count || id:ebi-a-GCST90001530	finn-b-H7_RETINOPATHYDIAB	Diabetic retinopathy (H7_RETINOPATHYDIAB) || id:finn-b-H7_RETINOPATHYDIAB	206664	0.189515890530737	0.0176421631246855	0.700671080646911	0.999999998023656
902	ebi-a-GCST90001582	CD14+ CD16- monocyte Absolute Count || id:ebi-a-GCST90001582	finn-b-H7_RETINOPATHYDIAB	Diabetic retinopathy (H7_RETINOPATHYDIAB) || id:finn-b-H7_RETINOPATHYDIAB	206664	0.0361981364199343	0.0176421631246855	0.895088079784621	0.22350951907746
903	ebi-a-GCST90001500	Activated & resting CD4 regulatory T cell %CD4+ T cell || id:ebi-a-GCST90001500	finn-b-H7_RETINOPATHYDIAB	Diabetic retinopathy (H7_RETINOPATHYDIAB) || id:finn-b-H7_RETINOPATHYDIAB	206664	0.0604959982982767	0.0176421631246855	0.924722810579681	0.198634631090511
904	ebi-a-GCST90001480	Resting CD4 regulatory T cell Absolute Count || id:ebi-a-GCST90001480	finn-b-H7_RETINOPATHYDIAB	Diabetic retinopathy (H7_RETINOPATHYDIAB) || id:finn-b-H7_RETINOPATHYDIAB	206664	0.07890976899732	0.0176421631246855	0.916845549859795	0.288174311745994
905	ebi-a-GCST90001532	Basophil Absolute Count || id:ebi-a-GCST90001532	finn-b-H7_RETINOPATHYDIAB	Diabetic retinopathy (H7_RETINOPATHYDIAB) || id:finn-b-H7_RETINOPATHYDIAB	206664	0.150434633904374	0.0176421631246855	1.00033562383907	0.0500069523638438
906	ebi-a-GCST90001683	CD127- CD8+ T cell %CD8+ T cell || id:ebi-a-GCST90001683	finn-b-H7_RETINOPATHYDIAB	Diabetic retinopathy (H7_RETINOPATHYDIAB) || id:finn-b-H7_RETINOPATHYDIAB	206664	0.0125882725866433	0.0176421631246855	0.950732315641253	0.0626517049079479
907	ebi-a-GCST90001839	CD3 on Effector Memory CD8+ T cell || id:ebi-a-GCST90001839	finn-b-H7_RETINOPATHYDIAB	Diabetic retinopathy (H7_RETINOPATHYDIAB) || id:finn-b-H7_RETINOPATHYDIAB	206664	0.0717440905459219	0.0176421631246855	0.934670686664449	0.182333865118486
908	ebi-a-GCST90001850	CD3 on HLA DR+ CD8+ T cell || id:ebi-a-GCST90001850	finn-b-H7_RETINOPATHYDIAB	Diabetic retinopathy (H7_RETINOPATHYDIAB) || id:finn-b-H7_RETINOPATHYDIAB	206664	0.0355797404771871	0.0176421631246855	0.881121531980848	0.269754731858971
909	ebi-a-GCST90001855	CD3 on secreting CD4 regulatory T cell || id:ebi-a-GCST90001855	finn-b-H7_RETINOPATHYDIAB	Diabetic retinopathy (H7_RETINOPATHYDIAB) || id:finn-b-H7_RETINOPATHYDIAB	206664	0.226596208682431	0.0176421631246855	1.01506064895859	0.0713313024140892
910	ebi-a-GCST90001953	CD33 on CD33dim HLA DR- || id:ebi-a-GCST90001953	finn-b-H7_RETINOPATHYDIAB	Diabetic retinopathy (H7_RETINOPATHYDIAB) || id:finn-b-H7_RETINOPATHYDIAB	206664	0.508878086891985	0.0176421631246855	0.990493554543908	0.0690805876924795
911	ebi-a-GCST90001639	CD3- lymphocyte Absolute Count || id:ebi-a-GCST90001639	finn-b-H7_RETINOPATHYDIAB	Diabetic retinopathy (H7_RETINOPATHYDIAB) || id:finn-b-H7_RETINOPATHYDIAB	206664	0.016530523039389	0.0176421631246855	0.983616178486686	0.0518236179312663
912	ebi-a-GCST90001768	CD24 on IgD+ CD38+ B cell || id:ebi-a-GCST90001768	finn-b-H7_RETINOPATHYDIAB	Diabetic retinopathy (H7_RETINOPATHYDIAB) || id:finn-b-H7_RETINOPATHYDIAB	206664	0.0277678734192812	0.0176421631246855	1.18697990158688	0.459908356089562
913	ebi-a-GCST90001816	CD38 on naive-mature B cell || id:ebi-a-GCST90001816	finn-b-H7_RETINOPATHYDIAB	Diabetic retinopathy (H7_RETINOPATHYDIAB) || id:finn-b-H7_RETINOPATHYDIAB	206664	0.055349588719964	0.0176421631246855	0.894504651406324	0.318858484533093
914	ebi-a-GCST90001815	CD38 on IgD- CD38dim B cell || id:ebi-a-GCST90001815	finn-b-H7_RETINOPATHYDIAB	Diabetic retinopathy (H7_RETINOPATHYDIAB) || id:finn-b-H7_RETINOPATHYDIAB	206664	0.0581740259008161	0.0176421631246855	0.937170545218622	0.14846514157445
915	ebi-a-GCST90001813	CD38 on IgD+ CD38dim B cell || id:ebi-a-GCST90001813	finn-b-H7_RETINOPATHYDIAB	Diabetic retinopathy (H7_RETINOPATHYDIAB) || id:finn-b-H7_RETINOPATHYDIAB	206664	0.0772575765928214	0.0176421631246855	0.909369217399228	0.326676585589965
916	ebi-a-GCST90001811	CD38 on IgD+ CD24- B cell || id:ebi-a-GCST90001811	finn-b-H7_RETINOPATHYDIAB	Diabetic retinopathy (H7_RETINOPATHYDIAB) || id:finn-b-H7_RETINOPATHYDIAB	206664	0.0428303869729333	0.0176421631246855	0.881856986957011	0.311152967346039
917	ebi-a-GCST90001819	CD38 on transitional B cell || id:ebi-a-GCST90001819	finn-b-H7_RETINOPATHYDIAB	Diabetic retinopathy (H7_RETINOPATHYDIAB) || id:finn-b-H7_RETINOPATHYDIAB	206664	0.0886095258748646	0.0176421631246855	0.912924881040684	0.342503966900945
918	ebi-a-GCST90001812	CD38 on IgD+ CD38+ B cell || id:ebi-a-GCST90001812	finn-b-H7_RETINOPATHYDIAB	Diabetic retinopathy (H7_RETINOPATHYDIAB) || id:finn-b-H7_RETINOPATHYDIAB	206664	0.0457466461482975	0.0176421631246855	0.918004169410083	0.183028112235335
919	ebi-a-GCST90001453	CD11c+ CD62L- monocyte %monocyte || id:ebi-a-GCST90001453	finn-b-H7_RETINOPATHYDIAB	Diabetic retinopathy (H7_RETINOPATHYDIAB) || id:finn-b-H7_RETINOPATHYDIAB	206664	0.00882247319274722	0.0176421631246855	1.11896035528226	0.102382660842844
920	ebi-a-GCST90001581	CD14- CD16- Absolute Count || id:ebi-a-GCST90001581	finn-b-H7_RETINOPATHYDIAB	Diabetic retinopathy (H7_RETINOPATHYDIAB) || id:finn-b-H7_RETINOPATHYDIAB	206664	0.0495912721390836	0.0176421631246855	0.93987389782251	0.126351439994143
921	ebi-a-GCST90002000	PDL-1 on CD14- CD16- || id:ebi-a-GCST90002000	finn-b-H7_RETINOPATHYDIAB	Diabetic retinopathy (H7_RETINOPATHYDIAB) || id:finn-b-H7_RETINOPATHYDIAB	206664	0.0186934622291842	0.0176421631246855	0.882479166715526	0.161298343618327
922	ebi-a-GCST90002098	CD45RA on naive CD4+ T cell || id:ebi-a-GCST90002098	finn-b-H7_RETINOPATHYDIAB	Diabetic retinopathy (H7_RETINOPATHYDIAB) || id:finn-b-H7_RETINOPATHYDIAB	206664	0.259700651294135	0.0176421631246855	0.98588663144826	0.0714928973178168
923	ebi-a-GCST90001693	CD28+ CD45RA- CD8+ T cell Absolute Count || id:ebi-a-GCST90001693	finn-b-H7_RETINOPATHYDIAB	Diabetic retinopathy (H7_RETINOPATHYDIAB) || id:finn-b-H7_RETINOPATHYDIAB	206664	0.0280060166882811	0.0176421631246855	1.0127079978803	0.0518568830524426
924	ebi-a-GCST90001516	Immature Myeloid-Derived Suppressor Cells %CD33dim HLA DR- CD66b- || id:ebi-a-GCST90001516	finn-b-H7_RETINOPATHYDIAB	Diabetic retinopathy (H7_RETINOPATHYDIAB) || id:finn-b-H7_RETINOPATHYDIAB	206664	0.0591538365525349	0.0176421631246855	0.954417081737195	0.101845916662395
925	ebi-a-GCST90001963	FSC-A on myeloid Dendritic Cell || id:ebi-a-GCST90001963	finn-b-H7_RETINOPATHYDIAB	Diabetic retinopathy (H7_RETINOPATHYDIAB) || id:finn-b-H7_RETINOPATHYDIAB	206664	0.084857347827856	0.0176421631246855	1.04465740701222	0.121689963844595
926	ebi-a-GCST90001631	CD8+ Natural Killer T %T cell || id:ebi-a-GCST90001631	finn-b-H7_RETINOPATHYDIAB	Diabetic retinopathy (H7_RETINOPATHYDIAB) || id:finn-b-H7_RETINOPATHYDIAB	206664	0.0355292071390947	0.0176421631246855	1.26442761403883	0.84396750849438
927	ebi-a-GCST90001633	CD8dim Natural Killer T Absolute Count || id:ebi-a-GCST90001633	finn-b-H7_RETINOPATHYDIAB	Diabetic retinopathy (H7_RETINOPATHYDIAB) || id:finn-b-H7_RETINOPATHYDIAB	206664	0.093458640766454	0.0176421631246855	0.997985305010392	0.0501556656133133
928	ebi-a-GCST90001632	CD8+ Natural Killer T %lymphocyte || id:ebi-a-GCST90001632	finn-b-H7_RETINOPATHYDIAB	Diabetic retinopathy (H7_RETINOPATHYDIAB) || id:finn-b-H7_RETINOPATHYDIAB	206664	0.0408824228068481	0.0176421631246855	4.62476899195573	1
929	ebi-a-GCST90001686	CD28- CD8+ T cell %CD8+ T cell || id:ebi-a-GCST90001686	finn-b-H7_RETINOPATHYDIAB	Diabetic retinopathy (H7_RETINOPATHYDIAB) || id:finn-b-H7_RETINOPATHYDIAB	206664	0.0263173461341086	0.0176421631246855	1.04061149585998	0.0679667446257038
930	ebi-a-GCST90001634	CD8dim Natural Killer T %T cell || id:ebi-a-GCST90001634	finn-b-H7_RETINOPATHYDIAB	Diabetic retinopathy (H7_RETINOPATHYDIAB) || id:finn-b-H7_RETINOPATHYDIAB	206664	0.0940364662578907	0.0176421631246855	0.987605493333202	0.0559507821422679
931	ebi-a-GCST90001786	CD25 on IgD- CD27- B cell || id:ebi-a-GCST90001786	finn-b-H7_RETINOPATHYDIAB	Diabetic retinopathy (H7_RETINOPATHYDIAB) || id:finn-b-H7_RETINOPATHYDIAB	206664	0.0500053378040447	0.0176421631246855	0.837778697172354	0.586210959589567
932	ebi-a-GCST90001785	CD25 on IgD- CD24- B cell || id:ebi-a-GCST90001785	finn-b-H7_RETINOPATHYDIAB	Diabetic retinopathy (H7_RETINOPATHYDIAB) || id:finn-b-H7_RETINOPATHYDIAB	206664	0.0416207639359719	0.0176421631246855	0.893581323311494	0.25579939228526
933	ebi-a-GCST90001428	IgD- CD38dim B cell %B cell || id:ebi-a-GCST90001428	finn-b-H7_RETINOPATHYDIAB	Diabetic retinopathy (H7_RETINOPATHYDIAB) || id:finn-b-H7_RETINOPATHYDIAB	206664	0.00587170100706497	0.0176421631246855	0.789983136313019	0.162092303556351
934	ebi-a-GCST90001637	CD4-CD8- Natural Killer T %T cell || id:ebi-a-GCST90001637	finn-b-H7_RETINOPATHYDIAB	Diabetic retinopathy (H7_RETINOPATHYDIAB) || id:finn-b-H7_RETINOPATHYDIAB	206664	0.0880432292608943	0.0176421631246855	0.996184573031371	0.0505260932849644
935	ebi-a-GCST90001638	CD4-CD8- Natural Killer T %lymphocyte || id:ebi-a-GCST90001638	finn-b-H7_RETINOPATHYDIAB	Diabetic retinopathy (H7_RETINOPATHYDIAB) || id:finn-b-H7_RETINOPATHYDIAB	206664	0.0772497992062567	0.0176421631246855	0.970843615062836	0.0773813323253734
936	ebi-a-GCST90001621	Natural Killer T Absolute Count || id:ebi-a-GCST90001621	finn-b-H7_RETINOPATHYDIAB	Diabetic retinopathy (H7_RETINOPATHYDIAB) || id:finn-b-H7_RETINOPATHYDIAB	206664	0.0668332582234711	0.0176421631246855	0.970356433562741	0.0744520296720185
937	ebi-a-GCST90001622	Natural Killer T %T cell || id:ebi-a-GCST90001622	finn-b-H7_RETINOPATHYDIAB	Diabetic retinopathy (H7_RETINOPATHYDIAB) || id:finn-b-H7_RETINOPATHYDIAB	206664	0.0905451207181124	0.0176421631246855	0.984206618277066	0.0593224894040145
938	ebi-a-GCST90001623	Natural Killer T %lymphocyte || id:ebi-a-GCST90001623	finn-b-H7_RETINOPATHYDIAB	Diabetic retinopathy (H7_RETINOPATHYDIAB) || id:finn-b-H7_RETINOPATHYDIAB	206664	0.0889244415599721	0.0176421631246855	0.985645219637584	0.0575555950686656
939	ebi-a-GCST90002012	CX3CR1 on CD14- CD16+ monocyte || id:ebi-a-GCST90002012	finn-b-H7_RETINOPATHYDIAB	Diabetic retinopathy (H7_RETINOPATHYDIAB) || id:finn-b-H7_RETINOPATHYDIAB	206664	0.0230257415351835	0.0176421631246855	0.811426496028524	0.404811785156003
940	ebi-a-GCST90001715	BAFF-R on memory B cell || id:ebi-a-GCST90001715	finn-b-H7_RETINOPATHYDIAB	Diabetic retinopathy (H7_RETINOPATHYDIAB) || id:finn-b-H7_RETINOPATHYDIAB	206664	0.526347268328877	0.0176421631246855	0.950221365107514	0.580575693571966
941	ebi-a-GCST90001996	CX3CR1 on CD14+ CD16+ monocyte || id:ebi-a-GCST90001996	finn-b-H7_RETINOPATHYDIAB	Diabetic retinopathy (H7_RETINOPATHYDIAB) || id:finn-b-H7_RETINOPATHYDIAB	206664	0.113290874614044	0.0176421631246855	0.872985096663921	0.727314095869594
942	ebi-a-GCST90001995	CX3CR1 on monocyte || id:ebi-a-GCST90001995	finn-b-H7_RETINOPATHYDIAB	Diabetic retinopathy (H7_RETINOPATHYDIAB) || id:finn-b-H7_RETINOPATHYDIAB	206664	0.117909039976889	0.0176421631246855	0.863472508238303	0.803154195098536
943	ebi-a-GCST90001826	IgD on unswitched memory B cell || id:ebi-a-GCST90001826	finn-b-H7_RETINOPATHYDIAB	Diabetic retinopathy (H7_RETINOPATHYDIAB) || id:finn-b-H7_RETINOPATHYDIAB	206664	0.130678805504266	0.0176421631246855	0.990732793837668	0.0546188498971634
944	ebi-a-GCST90002091	CD11b on CD14+ monocyte || id:ebi-a-GCST90002091	finn-b-H7_RETINOPATHYDIAB	Diabetic retinopathy (H7_RETINOPATHYDIAB) || id:finn-b-H7_RETINOPATHYDIAB	206664	0.165568347719072	0.0176421631246855	1.08120226885728	0.505923729460016
945	ebi-a-GCST90001694	CD28- CD4-CD8- T cell %T cell || id:ebi-a-GCST90001694	finn-b-H7_RETINOPATHYDIAB	Diabetic retinopathy (H7_RETINOPATHYDIAB) || id:finn-b-H7_RETINOPATHYDIAB	206664	0.0401119204394063	0.0176421631246855	1.11266946450838	0.270731716974936
946	ebi-a-GCST90002080	SSC-A on T cell || id:ebi-a-GCST90002080	finn-b-H7_RETINOPATHYDIAB	Diabetic retinopathy (H7_RETINOPATHYDIAB) || id:finn-b-H7_RETINOPATHYDIAB	206664	0.0170310677417219	0.0176421631246855	1.22973345147894	0.431759528875977
947	ebi-a-GCST90002082	SSC-A on CD8+ T cell || id:ebi-a-GCST90002082	finn-b-H7_RETINOPATHYDIAB	Diabetic retinopathy (H7_RETINOPATHYDIAB) || id:finn-b-H7_RETINOPATHYDIAB	206664	0.0163839769764865	0.0176421631246855	1.29563940309691	0.615900659308816
948	ebi-a-GCST90002079	SSC-A on lymphocyte || id:ebi-a-GCST90002079	finn-b-H7_RETINOPATHYDIAB	Diabetic retinopathy (H7_RETINOPATHYDIAB) || id:finn-b-H7_RETINOPATHYDIAB	206664	0.0265037623694233	0.0176421631246855	0.168629464207308	0.999999999862203
949	ebi-a-GCST90001972	FSC-A on T cell || id:ebi-a-GCST90001972	finn-b-H7_RETINOPATHYDIAB	Diabetic retinopathy (H7_RETINOPATHYDIAB) || id:finn-b-H7_RETINOPATHYDIAB	206664	0.0144236516196096	0.0176421631246855	1.29821208840154	0.569033492584629
950	ebi-a-GCST90001810	CD38 on CD3- CD19- || id:ebi-a-GCST90001810	finn-b-H7_RETINOPATHYDIAB	Diabetic retinopathy (H7_RETINOPATHYDIAB) || id:finn-b-H7_RETINOPATHYDIAB	206664	0.0574954690493664	0.0176421631246855	0.973004564702631	0.0673794714635249
951	ebi-a-GCST90001596	CD8dim T cell Absolute Count || id:ebi-a-GCST90001596	finn-b-H7_RETINOPATHYDIAB	Diabetic retinopathy (H7_RETINOPATHYDIAB) || id:finn-b-H7_RETINOPATHYDIAB	206664	0.0247353551945259	0.0176421631246855	1.2243675128892	0.557458040949514
952	ebi-a-GCST90001613	CD4-CD8- T cell %leukocyte || id:ebi-a-GCST90001613	finn-b-H7_RETINOPATHYDIAB	Diabetic retinopathy (H7_RETINOPATHYDIAB) || id:finn-b-H7_RETINOPATHYDIAB	206664	0.0266076056748167	0.0176421631246855	1.22892312829653	0.605216082750987
953	ebi-a-GCST90001526	CD33dim HLA DR+ CD11b+ %CD33dim HLA DR+ || id:ebi-a-GCST90001526	finn-b-H7_RETINOPATHYDIAB	Diabetic retinopathy (H7_RETINOPATHYDIAB) || id:finn-b-H7_RETINOPATHYDIAB	206664	0.180892031097951	0.0176421631246855	1.04827395433481	0.232731617668391
954	ebi-a-GCST90001488	Activated CD4 regulatory T cell %CD4+ T cell || id:ebi-a-GCST90001488	finn-b-H7_RETINOPATHYDIAB	Diabetic retinopathy (H7_RETINOPATHYDIAB) || id:finn-b-H7_RETINOPATHYDIAB	206664	0.0210267447677012	0.0176421631246855	1.02353374873475	0.054787728719188
955	ebi-a-GCST90001665	CD28+ CD45RA+ CD8dim T cell %CD8dim T cell || id:ebi-a-GCST90001665	finn-b-H7_RETINOPATHYDIAB	Diabetic retinopathy (H7_RETINOPATHYDIAB) || id:finn-b-H7_RETINOPATHYDIAB	206664	0.0597288880826357	0.0176421631246855	0.954270678818959	0.102705399262943
956	ebi-a-GCST90001542	Effector Memory CD4+ T cell Absolute Count || id:ebi-a-GCST90001542	finn-b-H7_RETINOPATHYDIAB	Diabetic retinopathy (H7_RETINOPATHYDIAB) || id:finn-b-H7_RETINOPATHYDIAB	206664	0.0121639112598919	0.0176421631246855	0.992137915736544	0.0503086269758701
957	ebi-a-GCST90001512	CD25++ CD45RA- CD4 not regulatory T cell %T cell || id:ebi-a-GCST90001512	finn-b-H7_RETINOPATHYDIAB	Diabetic retinopathy (H7_RETINOPATHYDIAB) || id:finn-b-H7_RETINOPATHYDIAB	206664	0.0340307120556662	0.0176421631246855	0.982584219350401	0.0542483409150706
958	ebi-a-GCST90001558	Terminally Differentiated CD8+ T cell %CD8+ T cell || id:ebi-a-GCST90001558	finn-b-H7_RETINOPATHYDIAB	Diabetic retinopathy (H7_RETINOPATHYDIAB) || id:finn-b-H7_RETINOPATHYDIAB	206664	0.0428290097433609	0.0176421631246855	0.948530591898478	0.097789143720162
959	ebi-a-GCST90001692	CD28+ CD45RA- CD8+ T cell %CD8+ T cell || id:ebi-a-GCST90001692	finn-b-H7_RETINOPATHYDIAB	Diabetic retinopathy (H7_RETINOPATHYDIAB) || id:finn-b-H7_RETINOPATHYDIAB	206664	0.0506643335650999	0.0176421631246855	0.987674008132186	0.0531655539756233
960	ebi-a-GCST90001669	CD28+ CD45RA- CD8dim T cell Absolute Count || id:ebi-a-GCST90001669	finn-b-H7_RETINOPATHYDIAB	Diabetic retinopathy (H7_RETINOPATHYDIAB) || id:finn-b-H7_RETINOPATHYDIAB	206664	0.0289467619356522	0.0176421631246855	1.02520963422053	0.0575751180185639
961	ebi-a-GCST90001668	CD28+ CD45RA- CD8dim T cell %CD8dim T cell || id:ebi-a-GCST90001668	finn-b-H7_RETINOPATHYDIAB	Diabetic retinopathy (H7_RETINOPATHYDIAB) || id:finn-b-H7_RETINOPATHYDIAB	206664	0.0281984839261969	0.0176421631246855	1.00720142147543	0.0506000587412688
962	ebi-a-GCST90001667	CD28+ CD45RA- CD8dim T cell %T cell || id:ebi-a-GCST90001667	finn-b-H7_RETINOPATHYDIAB	Diabetic retinopathy (H7_RETINOPATHYDIAB) || id:finn-b-H7_RETINOPATHYDIAB	206664	0.0224839116584429	0.0176421631246855	1.00642581455085	0.0503809022675399
963	ebi-a-GCST90001645	Natural Killer Absolute Count || id:ebi-a-GCST90001645	finn-b-H7_RETINOPATHYDIAB	Diabetic retinopathy (H7_RETINOPATHYDIAB) || id:finn-b-H7_RETINOPATHYDIAB	206664	0.0522341438794789	0.0176421631246855	1.02362880587444	0.0620397506279252
964	ebi-a-GCST90002035	CD80 on myeloid Dendritic Cell || id:ebi-a-GCST90002035	finn-b-H7_RETINOPATHYDIAB	Diabetic retinopathy (H7_RETINOPATHYDIAB) || id:finn-b-H7_RETINOPATHYDIAB	206664	0.131126715722941	0.0176421631246855	1.03022869471645	0.100376186349304
965	ebi-a-GCST90002036	CD80 on CD62L+ myeloid Dendritic Cell || id:ebi-a-GCST90002036	finn-b-H7_RETINOPATHYDIAB	Diabetic retinopathy (H7_RETINOPATHYDIAB) || id:finn-b-H7_RETINOPATHYDIAB	206664	0.0861525173622466	0.0176421631246855	0.999914674171205	0.0500002573432194
966	ebi-a-GCST90002039	CD80 on monocyte || id:ebi-a-GCST90002039	finn-b-H7_RETINOPATHYDIAB	Diabetic retinopathy (H7_RETINOPATHYDIAB) || id:finn-b-H7_RETINOPATHYDIAB	206664	0.239246643658484	0.0176421631246855	1.05382528032577	0.350028458485564
967	ebi-a-GCST90001580	CD14+ CD16+ monocyte Absolute Count || id:ebi-a-GCST90001580	finn-b-H7_RETINOPATHYDIAB	Diabetic retinopathy (H7_RETINOPATHYDIAB) || id:finn-b-H7_RETINOPATHYDIAB	206664	0.161153345478682	0.0176421631246855	0.998505095937375	0.0501477782469461
968	ebi-a-GCST90001843	CD3 on Effector Memory CD4+ T cell || id:ebi-a-GCST90001843	finn-b-H7_RETINOPATHYDIAB	Diabetic retinopathy (H7_RETINOPATHYDIAB) || id:finn-b-H7_RETINOPATHYDIAB	206664	0.0380219956289301	0.0176421631246855	1.02554415112743	0.0602312315195601
969	ebi-a-GCST90001991	HLA DR on CD14+ monocyte || id:ebi-a-GCST90001991	finn-b-H7_RETINOPATHYDIAB	Diabetic retinopathy (H7_RETINOPATHYDIAB) || id:finn-b-H7_RETINOPATHYDIAB	206664	0.13624458953187	0.0176421631246855	1.72119573449807	1
970	ebi-a-GCST90001476	HLA DR++ monocyte %leukocyte || id:ebi-a-GCST90001476	finn-b-H7_RETINOPATHYDIAB	Diabetic retinopathy (H7_RETINOPATHYDIAB) || id:finn-b-H7_RETINOPATHYDIAB	206664	0.0270121294090604	0.0176421631246855	2.59833934821448	1
971	ebi-a-GCST90002017	CCR2 on monocyte(cDC) || id:ebi-a-GCST90002017	finn-b-H7_RETINOPATHYDIAB	Diabetic retinopathy (H7_RETINOPATHYDIAB) || id:finn-b-H7_RETINOPATHYDIAB	206664	0.0664016367965588	0.0176421631246855	1.07413126498776	0.207591384942198
972	ebi-a-GCST90001948	CD33 on CD33dim HLA DR+ CD11b+ || id:ebi-a-GCST90001948	finn-b-H7_RETINOPATHYDIAB	Diabetic retinopathy (H7_RETINOPATHYDIAB) || id:finn-b-H7_RETINOPATHYDIAB	206664	0.562468591184373	0.0176421631246855	0.978874816491774	0.157722961933786
973	ebi-a-GCST90001952	CD33 on Monocytic Myeloid-Derived Suppressor Cells || id:ebi-a-GCST90001952	finn-b-H7_RETINOPATHYDIAB	Diabetic retinopathy (H7_RETINOPATHYDIAB) || id:finn-b-H7_RETINOPATHYDIAB	206664	0.468823966406144	0.0176421631246855	0.991274560167933	0.0647744335211019
974	ebi-a-GCST90001458	Myeloid Dendritic Cell Absolute Count || id:ebi-a-GCST90001458	finn-b-H7_RETINOPATHYDIAB	Diabetic retinopathy (H7_RETINOPATHYDIAB) || id:finn-b-H7_RETINOPATHYDIAB	206664	0.16352393911059	0.0176421631246855	0.945623496029671	0.260733842238547
975	ebi-a-GCST90001970	FSC-A on HLA DR+ Natural Killer || id:ebi-a-GCST90001970	finn-b-H7_RETINOPATHYDIAB	Diabetic retinopathy (H7_RETINOPATHYDIAB) || id:finn-b-H7_RETINOPATHYDIAB	206664	0.135617410680975	0.0176421631246855	1.05424913139288	0.222804173535003
976	ebi-a-GCST90001903	CD86 on myeloid Dendritic Cell || id:ebi-a-GCST90001903	finn-b-H7_RETINOPATHYDIAB	Diabetic retinopathy (H7_RETINOPATHYDIAB) || id:finn-b-H7_RETINOPATHYDIAB	206664	0.105477667180385	0.0176421631246855	0.93722666093698	0.230850036287446
977	ebi-a-GCST90002005	CD16 on CD14+ CD16+ monocyte || id:ebi-a-GCST90002005	finn-b-H7_RETINOPATHYDIAB	Diabetic retinopathy (H7_RETINOPATHYDIAB) || id:finn-b-H7_RETINOPATHYDIAB	206664	0.292027693667903	0.0176421631246855	1.04664246545559	0.325643244214636
978	ebi-a-GCST90002077	SSC-A on HLA DR+ Natural Killer || id:ebi-a-GCST90002077	finn-b-H7_RETINOPATHYDIAB	Diabetic retinopathy (H7_RETINOPATHYDIAB) || id:finn-b-H7_RETINOPATHYDIAB	206664	0.14469296089754	0.0176421631246855	1.05378349452881	0.231376112074662
979	ebi-a-GCST90001947	CD33 on CD33+ HLA DR+ CD14dim || id:ebi-a-GCST90001947	finn-b-H7_RETINOPATHYDIAB	Diabetic retinopathy (H7_RETINOPATHYDIAB) || id:finn-b-H7_RETINOPATHYDIAB	206664	0.524405394939226	0.0176421631246855	0.992887313843006	0.0609576673788514
980	ebi-a-GCST90001560	CD45RA+ CD8+ T cell Absolute Count || id:ebi-a-GCST90001560	finn-b-H7_RETINOPATHYDIAB	Diabetic retinopathy (H7_RETINOPATHYDIAB) || id:finn-b-H7_RETINOPATHYDIAB	206664	0.0530976696724585	0.0176421631246855	1.00537464409217	0.0506294221426284
981	ebi-a-GCST90001681	CD25++ CD8+ T cell Absolute Count || id:ebi-a-GCST90001681	finn-b-H7_RETINOPATHYDIAB	Diabetic retinopathy (H7_RETINOPATHYDIAB) || id:finn-b-H7_RETINOPATHYDIAB	206664	0.0305087269486656	0.0176421631246855	1.07938268758448	0.131618121108427
982	ebi-a-GCST90001429	IgD+ CD38+ B cell %lymphocyte || id:ebi-a-GCST90001429	finn-b-H7_RETINOPATHYDIAB	Diabetic retinopathy (H7_RETINOPATHYDIAB) || id:finn-b-H7_RETINOPATHYDIAB	206664	0.0222221551399435	0.0176421631246855	0.823981692060008	0.350579578916518
983	ebi-a-GCST90001514	Hematopoietic Stem Cell Absolute Count || id:ebi-a-GCST90001514	finn-b-H7_RETINOPATHYDIAB	Diabetic retinopathy (H7_RETINOPATHYDIAB) || id:finn-b-H7_RETINOPATHYDIAB	206664	0.0736723798949598	0.0176421631246855	1.0010489315263	0.0500332563132855
984	ebi-a-GCST90001792	CD25 on unswitched memory B cell || id:ebi-a-GCST90001792	finn-b-H7_RETINOPATHYDIAB	Diabetic retinopathy (H7_RETINOPATHYDIAB) || id:finn-b-H7_RETINOPATHYDIAB	206664	0.0925714083606642	0.0176421631246855	1.05371260829222	0.164503809762532
985	ebi-a-GCST90001936	CD25 on CD4 regulatory T cell || id:ebi-a-GCST90001936	finn-b-H7_RETINOPATHYDIAB	Diabetic retinopathy (H7_RETINOPATHYDIAB) || id:finn-b-H7_RETINOPATHYDIAB	206664	0.00592270492468518	0.0176421631246855	1.30979285091024	0.295059572467324
986	ebi-a-GCST90001790	CD25 on memory B cell || id:ebi-a-GCST90001790	finn-b-H7_RETINOPATHYDIAB	Diabetic retinopathy (H7_RETINOPATHYDIAB) || id:finn-b-H7_RETINOPATHYDIAB	206664	0.105385172720663	0.0176421631246855	1.03374583038304	0.100451770116554
987	ebi-a-GCST90001777	CD25 on CD24+ CD27+ B cell || id:ebi-a-GCST90001777	finn-b-H7_RETINOPATHYDIAB	Diabetic retinopathy (H7_RETINOPATHYDIAB) || id:finn-b-H7_RETINOPATHYDIAB	206664	0.103264063546495	0.0176421631246855	1.05095914750533	0.164993553905034
988	ebi-a-GCST90001778	CD25 on IgD+ CD24+ B cell || id:ebi-a-GCST90001778	finn-b-H7_RETINOPATHYDIAB	Diabetic retinopathy (H7_RETINOPATHYDIAB) || id:finn-b-H7_RETINOPATHYDIAB	206664	0.0849746700015966	0.0176421631246855	1.06121842473794	0.187141568816563
989	ebi-a-GCST90002108	HLA DR on CD33+ HLA DR+ CD14- || id:ebi-a-GCST90002108	finn-b-H7_RETINOPATHYDIAB	Diabetic retinopathy (H7_RETINOPATHYDIAB) || id:finn-b-H7_RETINOPATHYDIAB	206664	0.190859492563472	0.0176421631246855	1.71634045414191	1
990	ebi-a-GCST90002104	HLA DR on myeloid Dendritic Cell || id:ebi-a-GCST90002104	finn-b-H7_RETINOPATHYDIAB	Diabetic retinopathy (H7_RETINOPATHYDIAB) || id:finn-b-H7_RETINOPATHYDIAB	206664	0.317067058765371	0.0176421631246855	2.22573080144822	1
991	ebi-a-GCST90002105	HLA DR on plasmacytoid Dendritic Cell || id:ebi-a-GCST90002105	finn-b-H7_RETINOPATHYDIAB	Diabetic retinopathy (H7_RETINOPATHYDIAB) || id:finn-b-H7_RETINOPATHYDIAB	206664	0.154139844374496	0.0176421631246855	1.1527962972145	0.947519305900644
992	ebi-a-GCST90002106	HLA DR on Dendritic Cell || id:ebi-a-GCST90002106	finn-b-H7_RETINOPATHYDIAB	Diabetic retinopathy (H7_RETINOPATHYDIAB) || id:finn-b-H7_RETINOPATHYDIAB	206664	0.180446021400264	0.0176421631246855	1.19211742274632	0.998188076381512
993	ebi-a-GCST90001917	CD45 on CD8+ T cell || id:ebi-a-GCST90001917	finn-b-H7_RETINOPATHYDIAB	Diabetic retinopathy (H7_RETINOPATHYDIAB) || id:finn-b-H7_RETINOPATHYDIAB	206664	0.0257464198723323	0.0176421631246855	0.986128999120688	0.0520359438740693
994	ebi-a-GCST90001749	CD20 on IgD+ CD38- naive B cell || id:ebi-a-GCST90001749	finn-b-H7_RETINOPATHYDIAB	Diabetic retinopathy (H7_RETINOPATHYDIAB) || id:finn-b-H7_RETINOPATHYDIAB	206664	0.0133078010390232	0.0176421631246855	1.02837011184492	0.0544018221942268
995	ebi-a-GCST90002008	CCR2 on monocyte(Monocyte) || id:ebi-a-GCST90002008	finn-b-H7_RETINOPATHYDIAB	Diabetic retinopathy (H7_RETINOPATHYDIAB) || id:finn-b-H7_RETINOPATHYDIAB	206664	0.0269983079476767	0.0176421631246855	0.986946611548188	0.0518904519306435
996	ebi-a-GCST90001904	CD86 on CD62L+ myeloid Dendritic Cell || id:ebi-a-GCST90001904	finn-b-H7_RETINOPATHYDIAB	Diabetic retinopathy (H7_RETINOPATHYDIAB) || id:finn-b-H7_RETINOPATHYDIAB	206664	0.0108707200246614	0.0176421631246855	0.934869104717318	0.0691725287998278
997	ebi-a-GCST90002022	CD4 on CD4+ T cell || id:ebi-a-GCST90002022	finn-b-H7_RETINOPATHYDIAB	Diabetic retinopathy (H7_RETINOPATHYDIAB) || id:finn-b-H7_RETINOPATHYDIAB	206664	0.0327879437819898	0.0176421631246855	1.15423245801255	0.384990606811332
998	ebi-a-GCST90002066	CD4 on activated CD4 regulatory T cell || id:ebi-a-GCST90002066	finn-b-H7_RETINOPATHYDIAB	Diabetic retinopathy (H7_RETINOPATHYDIAB) || id:finn-b-H7_RETINOPATHYDIAB	206664	0.0210174023703525	0.0176421631246855	1.01176695773559	0.0511943361043995
999	ebi-a-GCST90002063	CD4 on CD4 regulatory T cell || id:ebi-a-GCST90002063	finn-b-H7_RETINOPATHYDIAB	Diabetic retinopathy (H7_RETINOPATHYDIAB) || id:finn-b-H7_RETINOPATHYDIAB	206664	0.0357952228668863	0.0176421631246855	1.2476208355668	0.797602816943763
1000	ebi-a-GCST90002025	CD4 on Effector Memory CD4+ T cell || id:ebi-a-GCST90002025	finn-b-H7_RETINOPATHYDIAB	Diabetic retinopathy (H7_RETINOPATHYDIAB) || id:finn-b-H7_RETINOPATHYDIAB	206664	0.0518793428858357	0.0176421631246855	0.708065092561258	0.979479087289099
1001	ebi-a-GCST90002064	CD4 on resting CD4 regulatory T cell || id:ebi-a-GCST90002064	finn-b-H7_RETINOPATHYDIAB	Diabetic retinopathy (H7_RETINOPATHYDIAB) || id:finn-b-H7_RETINOPATHYDIAB	206664	0.0199592015312667	0.0176421631246855	1.63457327127406	0.999616123773553
1002	ebi-a-GCST90002067	CD4 on CD39+ activated CD4 regulatory T cell || id:ebi-a-GCST90002067	finn-b-H7_RETINOPATHYDIAB	Diabetic retinopathy (H7_RETINOPATHYDIAB) || id:finn-b-H7_RETINOPATHYDIAB	206664	0.0489246799610361	0.0176421631246855	1.24272839530509	0.892712420558672
1003	ebi-a-GCST90002062	CD4 on CD28+ CD4+ T cell || id:ebi-a-GCST90002062	finn-b-H7_RETINOPATHYDIAB	Diabetic retinopathy (H7_RETINOPATHYDIAB) || id:finn-b-H7_RETINOPATHYDIAB	206664	0.0266420111721883	0.0176421631246855	1.57757434212729	0.999864227198281
1004	ebi-a-GCST90002023	CD4 on Central Memory CD4+ T cell || id:ebi-a-GCST90002023	finn-b-H7_RETINOPATHYDIAB	Diabetic retinopathy (H7_RETINOPATHYDIAB) || id:finn-b-H7_RETINOPATHYDIAB	206664	0.0309300657595773	0.0176421631246855	1.00961053118713	0.0511725239154145
1005	ebi-a-GCST90002070	CD4 on activated & secreting CD4 regulatory T cell || id:ebi-a-GCST90002070	finn-b-H7_RETINOPATHYDIAB	Diabetic retinopathy (H7_RETINOPATHYDIAB) || id:finn-b-H7_RETINOPATHYDIAB	206664	0.0189821436456733	0.0176421631246855	1.01232715622199	0.0511838016330987
1006	ebi-a-GCST90002068	CD4 on secreting CD4 regulatory T cell || id:ebi-a-GCST90002068	finn-b-H7_RETINOPATHYDIAB	Diabetic retinopathy (H7_RETINOPATHYDIAB) || id:finn-b-H7_RETINOPATHYDIAB	206664	0.0142155100467816	0.0176421631246855	1.01427492543972	0.0511887482090962
1007	ebi-a-GCST90002027	CD4 on CD45RA+ CD4+ T cell || id:ebi-a-GCST90002027	finn-b-H7_RETINOPATHYDIAB	Diabetic retinopathy (H7_RETINOPATHYDIAB) || id:finn-b-H7_RETINOPATHYDIAB	206664	0.0358567260541579	0.0176421631246855	1.00892439094606	0.051172152741505
1008	ebi-a-GCST90002109	HLA DR on CD33+ HLA DR+ CD14dim || id:ebi-a-GCST90002109	finn-b-H7_RETINOPATHYDIAB	Diabetic retinopathy (H7_RETINOPATHYDIAB) || id:finn-b-H7_RETINOPATHYDIAB	206664	0.0895312449726919	0.0176421631246855	2.24031053435057	1
1009	ebi-a-GCST90001397	Unswitched memory B cell %B cell || id:ebi-a-GCST90001397	finn-b-H7_RETINOPATHYDIAB	Diabetic retinopathy (H7_RETINOPATHYDIAB) || id:finn-b-H7_RETINOPATHYDIAB	206664	0.0365914213609662	0.0176421631246855	1.03368981388733	0.0671880846536849
1010	ebi-a-GCST90002072	SSC-A on plasmacytoid Dendritic Cell || id:ebi-a-GCST90002072	finn-b-H7_RETINOPATHYDIAB	Diabetic retinopathy (H7_RETINOPATHYDIAB) || id:finn-b-H7_RETINOPATHYDIAB	206664	0.0811425609245136	0.0176421631246855	1.1333093268425	0.620848058591875
1011	ebi-a-GCST90001967	FSC-A on CD14+ monocyte || id:ebi-a-GCST90001967	finn-b-H7_RETINOPATHYDIAB	Diabetic retinopathy (H7_RETINOPATHYDIAB) || id:finn-b-H7_RETINOPATHYDIAB	206664	0.0256544104606081	0.0176421631246855	0.780542049752604	0.560729907409008
1012	ebi-a-GCST90001625	HLA DR+ CD4+ T cell %T cell || id:ebi-a-GCST90001625	finn-b-H7_RETINOPATHYDIAB	Diabetic retinopathy (H7_RETINOPATHYDIAB) || id:finn-b-H7_RETINOPATHYDIAB	206664	0.0455473748232933	0.0176421631246855	1.08264638414419	0.183798970341449
1013	ebi-a-GCST90001918	CD45 on HLA DR+ T cell || id:ebi-a-GCST90001918	finn-b-H7_RETINOPATHYDIAB	Diabetic retinopathy (H7_RETINOPATHYDIAB) || id:finn-b-H7_RETINOPATHYDIAB	206664	0.0271207160134903	0.0176421631246855	1.0235614335997	0.0561949503519084
1014	ebi-a-GCST90001712	BAFF-R on IgD- CD38- B cell || id:ebi-a-GCST90001712	finn-b-H7_RETINOPATHYDIAB	Diabetic retinopathy (H7_RETINOPATHYDIAB) || id:finn-b-H7_RETINOPATHYDIAB	206664	0.52311530956339	0.0176421631246855	0.946489594837263	0.6400263667197
1015	ebi-a-GCST90001703	BAFF-R on IgD+ CD24+ B cell || id:ebi-a-GCST90001703	finn-b-H7_RETINOPATHYDIAB	Diabetic retinopathy (H7_RETINOPATHYDIAB) || id:finn-b-H7_RETINOPATHYDIAB	206664	0.509113319963426	0.0176421631246855	0.949184764176306	0.583946907650262
1016	ebi-a-GCST90001711	BAFF-R on IgD- CD27- B cell || id:ebi-a-GCST90001711	finn-b-H7_RETINOPATHYDIAB	Diabetic retinopathy (H7_RETINOPATHYDIAB) || id:finn-b-H7_RETINOPATHYDIAB	206664	0.483613748405136	0.0176421631246855	0.941684774755986	0.6806972288506
1017	ebi-a-GCST90001731	CD19 on IgD- CD24- B cell || id:ebi-a-GCST90001731	finn-b-H7_RETINOPATHYDIAB	Diabetic retinopathy (H7_RETINOPATHYDIAB) || id:finn-b-H7_RETINOPATHYDIAB	206664	0.00545543981604257	0.0176421631246855	0.867529932739197	0.0903188326011848
1018	ebi-a-GCST90001871	HVEM on T cell || id:ebi-a-GCST90001871	finn-b-H7_RETINOPATHYDIAB	Diabetic retinopathy (H7_RETINOPATHYDIAB) || id:finn-b-H7_RETINOPATHYDIAB	206664	0.0404924166829385	0.0176421631246855	0.902124453577289	0.218795702631947
1019	ebi-a-GCST90001873	HVEM on Effector Memory CD8+ T cell || id:ebi-a-GCST90001873	finn-b-H7_RETINOPATHYDIAB	Diabetic retinopathy (H7_RETINOPATHYDIAB) || id:finn-b-H7_RETINOPATHYDIAB	206664	0.0402244253837887	0.0176421631246855	0.901896813640131	0.218454205234897
1020	ebi-a-GCST90002100	CD45RA on naive CD8+ T cell || id:ebi-a-GCST90002100	finn-b-H7_RETINOPATHYDIAB	Diabetic retinopathy (H7_RETINOPATHYDIAB) || id:finn-b-H7_RETINOPATHYDIAB	206664	0.0351569871465104	0.0176421631246855	0.927102644573392	0.129690109926569
1021	ebi-a-GCST90001620	HLA DR+ T cell%lymphocyte || id:ebi-a-GCST90001620	finn-b-H7_RETINOPATHYDIAB	Diabetic retinopathy (H7_RETINOPATHYDIAB) || id:finn-b-H7_RETINOPATHYDIAB	206664	0.116185956273034	0.0176421631246855	1.00930671955785	0.0541378022527296
1022	ebi-a-GCST90001459	Myeloid Dendritic Cell %Dendritic Cell || id:ebi-a-GCST90001459	finn-b-H7_RETINOPATHYDIAB	Diabetic retinopathy (H7_RETINOPATHYDIAB) || id:finn-b-H7_RETINOPATHYDIAB	206664	0.145023940460092	0.0176421631246855	0.977917325118873	0.0795103974544461
1023	ebi-a-GCST90001418	CD24+ CD27+ B cell Absolute Count || id:ebi-a-GCST90001418	finn-b-H7_RETINOPATHYDIAB	Diabetic retinopathy (H7_RETINOPATHYDIAB) || id:finn-b-H7_RETINOPATHYDIAB	206664	0.0363694285898841	0.0176421631246855	0.988541275333448	0.0519623917856453
1024	ebi-a-GCST90001434	Switched memory B cell %lymphocyte || id:ebi-a-GCST90001434	finn-b-H7_RETINOPATHYDIAB	Diabetic retinopathy (H7_RETINOPATHYDIAB) || id:finn-b-H7_RETINOPATHYDIAB	206664	0.03571263150479	0.0176421631246855	0.85602272159994	0.371932756614848
1025	ebi-a-GCST90001407	Memory B cell Absolute Count || id:ebi-a-GCST90001407	finn-b-H7_RETINOPATHYDIAB	Diabetic retinopathy (H7_RETINOPATHYDIAB) || id:finn-b-H7_RETINOPATHYDIAB	206664	0.0233565027448491	0.0176421631246855	0.859390052615332	0.251854688883463
1026	ebi-a-GCST90001403	Switched memory B cell Absolute Count || id:ebi-a-GCST90001403	finn-b-H7_RETINOPATHYDIAB	Diabetic retinopathy (H7_RETINOPATHYDIAB) || id:finn-b-H7_RETINOPATHYDIAB	206664	0.0216831669231643	0.0176421631246855	0.812315356053878	0.382248317141163
1027	ebi-a-GCST90001438	IgD- CD38dim B cell Absolute Count || id:ebi-a-GCST90001438	finn-b-H7_RETINOPATHYDIAB	Diabetic retinopathy (H7_RETINOPATHYDIAB) || id:finn-b-H7_RETINOPATHYDIAB	206664	0.0192380894058422	0.0176421631246855	0.888971780556834	0.151968544269138
1028	ebi-a-GCST90001426	IgD- CD38dim B cell %lymphocyte || id:ebi-a-GCST90001426	finn-b-H7_RETINOPATHYDIAB	Diabetic retinopathy (H7_RETINOPATHYDIAB) || id:finn-b-H7_RETINOPATHYDIAB	206664	0.038325741176017	0.0176421631246855	0.829533189768284	0.517504710830453
1029	ebi-a-GCST90001400	IgD+ B cell Absolute Count || id:ebi-a-GCST90001400	finn-b-H7_RETINOPATHYDIAB	Diabetic retinopathy (H7_RETINOPATHYDIAB) || id:finn-b-H7_RETINOPATHYDIAB	206664	0.00665278955175259	0.0176421631246855	0.915500994677314	0.0697701308194764
1030	ebi-a-GCST90001437	Naive-mature B cell %lymphocyte || id:ebi-a-GCST90001437	finn-b-H7_RETINOPATHYDIAB	Diabetic retinopathy (H7_RETINOPATHYDIAB) || id:finn-b-H7_RETINOPATHYDIAB	206664	0.00557632883825321	0.0176421631246855	0.909040693122859	0.0692009612271312
1031	ebi-a-GCST90001538	Central Memory CD4+ T cell %CD4+ T cell || id:ebi-a-GCST90001538	finn-b-H7_RETINOPATHYDIAB	Diabetic retinopathy (H7_RETINOPATHYDIAB) || id:finn-b-H7_RETINOPATHYDIAB	206664	0.0265622079684739	0.0176421631246855	0.994156917607304	0.050372236674927
1032	ebi-a-GCST90001897	CD28 on CD39+ CD8+ T cell || id:ebi-a-GCST90001897	finn-b-H7_RETINOPATHYDIAB	Diabetic retinopathy (H7_RETINOPATHYDIAB) || id:finn-b-H7_RETINOPATHYDIAB	206664	0.0442630168780911	0.0176421631246855	1.01052065652406	0.0520117746276008
1033	ebi-a-GCST90002016	CCR2 on CD62L+ plasmacytoid Dendritic Cell || id:ebi-a-GCST90002016	finn-b-H7_RETINOPATHYDIAB	Diabetic retinopathy (H7_RETINOPATHYDIAB) || id:finn-b-H7_RETINOPATHYDIAB	206664	0.0997442179449532	0.0176421631246855	0.934804159740484	0.234552293096949
1034	ebi-a-GCST90002015	CCR2 on plasmacytoid Dendritic Cell || id:ebi-a-GCST90002015	finn-b-H7_RETINOPATHYDIAB	Diabetic retinopathy (H7_RETINOPATHYDIAB) || id:finn-b-H7_RETINOPATHYDIAB	206664	0.09993148774696	0.0176421631246855	0.934980822934611	0.233886189554117
1035	ebi-a-GCST90001551	Naive CD8+ T cell Absolute Count || id:ebi-a-GCST90001551	finn-b-H7_RETINOPATHYDIAB	Diabetic retinopathy (H7_RETINOPATHYDIAB) || id:finn-b-H7_RETINOPATHYDIAB	206664	0.00928403573869671	0.0176421631246855	0.998976394133854	0.0500039911811654
1036	ebi-a-GCST90001439	IgD+ CD24+ B cell %lymphocyte || id:ebi-a-GCST90001439	finn-b-H7_RETINOPATHYDIAB	Diabetic retinopathy (H7_RETINOPATHYDIAB) || id:finn-b-H7_RETINOPATHYDIAB	206664	0.0525655841713209	0.0176421631246855	0.97795476781373	0.0605547558802246
1037	ebi-a-GCST90001398	Unswitched memory B cell Absolute Count || id:ebi-a-GCST90001398	finn-b-H7_RETINOPATHYDIAB	Diabetic retinopathy (H7_RETINOPATHYDIAB) || id:finn-b-H7_RETINOPATHYDIAB	206664	0.0436046756431996	0.0176421631246855	1.00079468633755	0.0500112979002313
1038	ebi-a-GCST90001578	Transitional B cell %lymphocyte || id:ebi-a-GCST90001578	finn-b-H7_RETINOPATHYDIAB	Diabetic retinopathy (H7_RETINOPATHYDIAB) || id:finn-b-H7_RETINOPATHYDIAB	206664	0.0198486681233667	0.0176421631246855	0.833239642740935	0.291733708984051
1039	ebi-a-GCST90001430	IgD+ CD38dim B cell %lymphocyte || id:ebi-a-GCST90001430	finn-b-H7_RETINOPATHYDIAB	Diabetic retinopathy (H7_RETINOPATHYDIAB) || id:finn-b-H7_RETINOPATHYDIAB	206664	0.0196372645807422	0.0176421631246855	0.795725278385116	0.405289676941444
1040	ebi-a-GCST90001984	HLA DR on CD14- CD16+ monocyte || id:ebi-a-GCST90001984	finn-b-H7_RETINOPATHYDIAB	Diabetic retinopathy (H7_RETINOPATHYDIAB) || id:finn-b-H7_RETINOPATHYDIAB	206664	0.177375836660785	0.0176421631246855	1.07659857403349	0.487370998051462
1041	ebi-a-GCST90002009	HLA DR on CD14- CD16- || id:ebi-a-GCST90002009	finn-b-H7_RETINOPATHYDIAB	Diabetic retinopathy (H7_RETINOPATHYDIAB) || id:finn-b-H7_RETINOPATHYDIAB	206664	0.112213789436564	0.0176421631246855	0.686124574459375	0.999993873849913
1042	ebi-a-GCST90001921	CD45 on HLA DR+ CD8+ T cell || id:ebi-a-GCST90001921	finn-b-H7_RETINOPATHYDIAB	Diabetic retinopathy (H7_RETINOPATHYDIAB) || id:finn-b-H7_RETINOPATHYDIAB	206664	0.00865099023352948	0.0176421631246855	1.21384511660545	0.220404741723706
1043	ebi-a-GCST90001511	CD25++ CD45RA- CD4 not regulatory T cell %CD4+ T cell || id:ebi-a-GCST90001511	finn-b-H7_RETINOPATHYDIAB	Diabetic retinopathy (H7_RETINOPATHYDIAB) || id:finn-b-H7_RETINOPATHYDIAB	206664	0.0251862116450686	0.0176421631246855	1.05920054723933	0.0868579533044018
1044	ebi-a-GCST90001893	CD28 on CD28+ CD45RA- CD8+ T cell || id:ebi-a-GCST90001893	finn-b-H7_RETINOPATHYDIAB	Diabetic retinopathy (H7_RETINOPATHYDIAB) || id:finn-b-H7_RETINOPATHYDIAB	206664	0.0637582070377489	0.0176421631246855	1.00041858517597	0.0500045833280213
1045	ebi-a-GCST90002120	CD8 on CD28- CD8+ T cell || id:ebi-a-GCST90002120	finn-b-H7_RETINOPATHYDIAB	Diabetic retinopathy (H7_RETINOPATHYDIAB) || id:finn-b-H7_RETINOPATHYDIAB	206664	0.0429694486575453	0.0176421631246855	1.08407228914061	0.180531134269726
1046	ebi-a-GCST90002046	CD45 on CD33- HLA DR+ || id:ebi-a-GCST90002046	finn-b-H7_RETINOPATHYDIAB	Diabetic retinopathy (H7_RETINOPATHYDIAB) || id:finn-b-H7_RETINOPATHYDIAB	206664	0.0654905177774315	0.0176421631246855	1.04748886034217	0.112351165638662
1047	ebi-a-GCST90001964	FSC-A on plasmacytoid Dendritic Cell || id:ebi-a-GCST90001964	finn-b-H7_RETINOPATHYDIAB	Diabetic retinopathy (H7_RETINOPATHYDIAB) || id:finn-b-H7_RETINOPATHYDIAB	206664	0.0521087175552993	0.0176421631246855	1.05149212659062	0.108228546691579
1048	ebi-a-GCST90001707	BAFF-R on IgD+ CD38- unswitched memory B cell || id:ebi-a-GCST90001707	finn-b-H7_RETINOPATHYDIAB	Diabetic retinopathy (H7_RETINOPATHYDIAB) || id:finn-b-H7_RETINOPATHYDIAB	206664	0.485415527330424	0.0176421631246855	0.96365328582866	0.328977070250069
1049	ebi-a-GCST90001718	BAFF-R on switched memory B cell || id:ebi-a-GCST90001718	finn-b-H7_RETINOPATHYDIAB	Diabetic retinopathy (H7_RETINOPATHYDIAB) || id:finn-b-H7_RETINOPATHYDIAB	206664	0.523994802831877	0.0176421631246855	0.94708188395578	0.631101020468653
1050	ebi-a-GCST90001717	BAFF-R on unswitched memory B cell || id:ebi-a-GCST90001717	finn-b-H7_RETINOPATHYDIAB	Diabetic retinopathy (H7_RETINOPATHYDIAB) || id:finn-b-H7_RETINOPATHYDIAB	206664	0.526874505803856	0.0176421631246855	0.950486864209551	0.576480315825316
1051	ebi-a-GCST90001702	BAFF-R on CD24+ CD27+ B cell || id:ebi-a-GCST90001702	finn-b-H7_RETINOPATHYDIAB	Diabetic retinopathy (H7_RETINOPATHYDIAB) || id:finn-b-H7_RETINOPATHYDIAB	206664	0.532377082339546	0.0176421631246855	0.947818359773599	0.625831166292861
1052	ebi-a-GCST90001920	CD45 on HLA DR+ CD4+ T cell || id:ebi-a-GCST90001920	finn-b-H7_RETINOPATHYDIAB	Diabetic retinopathy (H7_RETINOPATHYDIAB) || id:finn-b-H7_RETINOPATHYDIAB	206664	0.02310198394518	0.0176421631246855	0.874991533285883	0.207027132866738
1053	ebi-a-GCST90002087	CD11c on myeloid Dendritic Cell || id:ebi-a-GCST90002087	finn-b-H7_RETINOPATHYDIAB	Diabetic retinopathy (H7_RETINOPATHYDIAB) || id:finn-b-H7_RETINOPATHYDIAB	206664	0.0908187417271155	0.0176421631246855	0.985103029013727	0.0583142648355079
1054	ebi-a-GCST90001878	HVEM on Effector Memory CD4+ T cell || id:ebi-a-GCST90001878	finn-b-H7_RETINOPATHYDIAB	Diabetic retinopathy (H7_RETINOPATHYDIAB) || id:finn-b-H7_RETINOPATHYDIAB	206664	0.0414033611478263	0.0176421631246855	0.942719199099291	0.107456530262181
1055	ebi-a-GCST90001748	CD20 on IgD+ CD38- B cell || id:ebi-a-GCST90001748	finn-b-H7_RETINOPATHYDIAB	Diabetic retinopathy (H7_RETINOPATHYDIAB) || id:finn-b-H7_RETINOPATHYDIAB	206664	0.048017452475696	0.0176421631246855	1.56049853580603	0.999999953030793
1056	ebi-a-GCST90001881	HVEM on CD8+ T cell || id:ebi-a-GCST90001881	finn-b-H7_RETINOPATHYDIAB	Diabetic retinopathy (H7_RETINOPATHYDIAB) || id:finn-b-H7_RETINOPATHYDIAB	206664	0.034074106545615	0.0176421631246855	0.887978232238278	0.236498082282077
1057	ebi-a-GCST90001879	HVEM on Terminally Differentiated CD4+ T cell || id:ebi-a-GCST90001879	finn-b-H7_RETINOPATHYDIAB	Diabetic retinopathy (H7_RETINOPATHYDIAB) || id:finn-b-H7_RETINOPATHYDIAB	206664	0.0280206653169711	0.0176421631246855	0.879076555395345	0.228644166122196
1058	ebi-a-GCST90002103	CD45RA on CD39+ resting CD4 regulatory T cell || id:ebi-a-GCST90002103	finn-b-H7_RETINOPATHYDIAB	Diabetic retinopathy (H7_RETINOPATHYDIAB) || id:finn-b-H7_RETINOPATHYDIAB	206664	0.0249705243771558	0.0176421631246855	0.980611003311518	0.0538630678069875
1059	ebi-a-GCST90001710	BAFF-R on IgD- CD24- B cell || id:ebi-a-GCST90001710	finn-b-H7_RETINOPATHYDIAB	Diabetic retinopathy (H7_RETINOPATHYDIAB) || id:finn-b-H7_RETINOPATHYDIAB	206664	0.479206989777402	0.0176421631246855	0.941293550052036	0.682534274278106
1060	ebi-a-GCST90001699	CD45RA+ CD28- CD8+ T cell %CD8+ T cell || id:ebi-a-GCST90001699	finn-b-H7_RETINOPATHYDIAB	Diabetic retinopathy (H7_RETINOPATHYDIAB) || id:finn-b-H7_RETINOPATHYDIAB	206664	0.0773356067093595	0.0176421631246855	1.00037313435232	0.0500044176140799
1061	ebi-a-GCST90002078	SSC-A on granulocyte || id:ebi-a-GCST90002078	finn-b-H7_RETINOPATHYDIAB	Diabetic retinopathy (H7_RETINOPATHYDIAB) || id:finn-b-H7_RETINOPATHYDIAB	206664	0.0872499266628204	0.0176421631246855	1.04185879706209	0.114604973978419
1062	ebi-a-GCST90001803	CD27 on IgD- CD38+ B cell || id:ebi-a-GCST90001803	finn-b-H7_RETINOPATHYDIAB	Diabetic retinopathy (H7_RETINOPATHYDIAB) || id:finn-b-H7_RETINOPATHYDIAB	206664	0.0208955982324983	0.0176421631246855	1.04405488858246	0.0667743222884598
1063	ebi-a-GCST90001401	IgD- CD27- B cell Absolute Count || id:ebi-a-GCST90001401	finn-b-H7_RETINOPATHYDIAB	Diabetic retinopathy (H7_RETINOPATHYDIAB) || id:finn-b-H7_RETINOPATHYDIAB	206664	0.0474903325394667	0.0176421631246855	0.982954464218452	0.0556839509185794
1064	ebi-a-GCST90001423	CD20- CD38- B cell Absolute Count || id:ebi-a-GCST90001423	finn-b-H7_RETINOPATHYDIAB	Diabetic retinopathy (H7_RETINOPATHYDIAB) || id:finn-b-H7_RETINOPATHYDIAB	206664	0.00574899875655363	0.0176421631246855	1.04115992642458	0.0539999348340008
1065	ebi-a-GCST90001422	CD20- CD38- B cell %B cell || id:ebi-a-GCST90001422	finn-b-H7_RETINOPATHYDIAB	Diabetic retinopathy (H7_RETINOPATHYDIAB) || id:finn-b-H7_RETINOPATHYDIAB	206664	0.00846079489456975	0.0176421631246855	1.03398594042453	0.0540144941909074
1066	ebi-a-GCST90001444	CD20- CD38- B cell %lymphocyte || id:ebi-a-GCST90001444	finn-b-H7_RETINOPATHYDIAB	Diabetic retinopathy (H7_RETINOPATHYDIAB) || id:finn-b-H7_RETINOPATHYDIAB	206664	0.00700185527445803	0.0176421631246855	1.03732765039536	0.0540072299458179
1067	ebi-a-GCST90001447	IgD+ CD38+ B cell %B cell || id:ebi-a-GCST90001447	finn-b-H7_RETINOPATHYDIAB	Diabetic retinopathy (H7_RETINOPATHYDIAB) || id:finn-b-H7_RETINOPATHYDIAB	206664	0.0138617820693489	0.0176421631246855	0.850410619637494	0.184555987749684
1068	ebi-a-GCST90001781	CD25 on IgD+ CD38- naive B cell || id:ebi-a-GCST90001781	finn-b-H7_RETINOPATHYDIAB	Diabetic retinopathy (H7_RETINOPATHYDIAB) || id:finn-b-H7_RETINOPATHYDIAB	206664	0.0743439948200713	0.0176421631246855	0.950618416492029	0.12719867439564
1069	ebi-a-GCST90001911	CD45 on Natural Killer || id:ebi-a-GCST90001911	finn-b-H7_RETINOPATHYDIAB	Diabetic retinopathy (H7_RETINOPATHYDIAB) || id:finn-b-H7_RETINOPATHYDIAB	206664	0.0422162803700457	0.0176421631246855	1.13488152102616	0.38030867814741
1070	ebi-a-GCST90001976	FSC-A on Natural Killer T || id:ebi-a-GCST90001976	finn-b-H7_RETINOPATHYDIAB	Diabetic retinopathy (H7_RETINOPATHYDIAB) || id:finn-b-H7_RETINOPATHYDIAB	206664	0.0192195682775294	0.0176421631246855	1.02504673236332	0.054957261282837
1071	ebi-a-GCST90002059	CD8 on Natural Killer T || id:ebi-a-GCST90002059	finn-b-H7_RETINOPATHYDIAB	Diabetic retinopathy (H7_RETINOPATHYDIAB) || id:finn-b-H7_RETINOPATHYDIAB	206664	0.0276281772495433	0.0176421631246855	3.06260586859769	1
1072	ebi-a-GCST90001559	Terminally Differentiated CD8+ T cell %T cell || id:ebi-a-GCST90001559	finn-b-H7_RETINOPATHYDIAB	Diabetic retinopathy (H7_RETINOPATHYDIAB) || id:finn-b-H7_RETINOPATHYDIAB	206664	0.0313853750628849	0.0176421631246855	0.973642051043792	0.0590022938923568
1073	ebi-a-GCST90001566	Naive CD4-CD8- T cell Absolute Count || id:ebi-a-GCST90001566	finn-b-H7_RETINOPATHYDIAB	Diabetic retinopathy (H7_RETINOPATHYDIAB) || id:finn-b-H7_RETINOPATHYDIAB	206664	0.00805229293922781	0.0176421631246855	1.91638860099785	0.998236121596993
1074	ebi-a-GCST90001990	CD64 on CD14- CD16+ monocyte || id:ebi-a-GCST90001990	finn-b-H7_RETINOPATHYDIAB	Diabetic retinopathy (H7_RETINOPATHYDIAB) || id:finn-b-H7_RETINOPATHYDIAB	206664	0.0218794838864765	0.0176421631246855	0.895715970965291	0.15228981082328
1075	ebi-a-GCST90001801	CD27 on IgD+ CD38- unswitched memory B cell || id:ebi-a-GCST90001801	finn-b-H7_RETINOPATHYDIAB	Diabetic retinopathy (H7_RETINOPATHYDIAB) || id:finn-b-H7_RETINOPATHYDIAB	206664	0.332258729865791	0.0176421631246855	0.97435055629699	0.143467141543399
1076	ebi-a-GCST90001800	CD27 on IgD+ CD24+ B cell || id:ebi-a-GCST90001800	finn-b-H7_RETINOPATHYDIAB	Diabetic retinopathy (H7_RETINOPATHYDIAB) || id:finn-b-H7_RETINOPATHYDIAB	206664	0.214441316772181	0.0176421631246855	0.991088336689775	0.0570187735406115
1077	ebi-a-GCST90002055	CD8 on naive CD8+ T cell || id:ebi-a-GCST90002055	finn-b-H7_RETINOPATHYDIAB	Diabetic retinopathy (H7_RETINOPATHYDIAB) || id:finn-b-H7_RETINOPATHYDIAB	206664	0.0676392355624377	0.0176421631246855	1.00082781452228	0.0500190168902012
1078	ebi-a-GCST90001739	CD19 on Plasma Blast-Plasma Cell || id:ebi-a-GCST90001739	finn-b-H7_RETINOPATHYDIAB	Diabetic retinopathy (H7_RETINOPATHYDIAB) || id:finn-b-H7_RETINOPATHYDIAB	206664	0.0059905557749409	0.0176421631246855	1.10920304210841	0.0796811080269689
1079	ebi-a-GCST90001721	CD19 on CD20- B cell || id:ebi-a-GCST90001721	finn-b-H7_RETINOPATHYDIAB	Diabetic retinopathy (H7_RETINOPATHYDIAB) || id:finn-b-H7_RETINOPATHYDIAB	206664	0.00811418831078391	0.0176421631246855	1.09383816682992	0.0797004742084935
1080	ebi-a-GCST90001983	CD14 on CD14+ CD16+ monocyte || id:ebi-a-GCST90001983	finn-b-H7_RETINOPATHYDIAB	Diabetic retinopathy (H7_RETINOPATHYDIAB) || id:finn-b-H7_RETINOPATHYDIAB	206664	0.0223660788339385	0.0176421631246855	1.14726474815753	0.25996999476865
1081	ebi-a-GCST90002002	PDL-1 on monocyte || id:ebi-a-GCST90002002	finn-b-H7_RETINOPATHYDIAB	Diabetic retinopathy (H7_RETINOPATHYDIAB) || id:finn-b-H7_RETINOPATHYDIAB	206664	0.0393564518672525	0.0176421631246855	0.974951519180137	0.0602013235279254
1082	ebi-a-GCST90001856	CD3 on CD39+ secreting CD4 regulatory T cell || id:ebi-a-GCST90001856	finn-b-H7_RETINOPATHYDIAB	Diabetic retinopathy (H7_RETINOPATHYDIAB) || id:finn-b-H7_RETINOPATHYDIAB	206664	0.145347468483304	0.0176421631246855	0.959698426959121	0.15121294443016
1083	ebi-a-GCST90002057	CD8 on Terminally Differentiated CD8+ T cell || id:ebi-a-GCST90002057	finn-b-H7_RETINOPATHYDIAB	Diabetic retinopathy (H7_RETINOPATHYDIAB) || id:finn-b-H7_RETINOPATHYDIAB	206664	0.0519067625226713	0.0176421631246855	1.0936886089388	0.247427323462776
1084	ebi-a-GCST90001877	HVEM on naive CD4+ T cell || id:ebi-a-GCST90001877	finn-b-H7_RETINOPATHYDIAB	Diabetic retinopathy (H7_RETINOPATHYDIAB) || id:finn-b-H7_RETINOPATHYDIAB	206664	0.0537382844616552	0.0176421631246855	0.940832110834775	0.130218532342862
1085	ebi-a-GCST90001901	CD28 on CD39+ resting CD4 regulatory T cell || id:ebi-a-GCST90001901	finn-b-H7_RETINOPATHYDIAB	Diabetic retinopathy (H7_RETINOPATHYDIAB) || id:finn-b-H7_RETINOPATHYDIAB	206664	0.0304891868578013	0.0176421631246855	1.07214972944868	0.117064481201453
1086	ebi-a-GCST90002033	CD39 on granulocyte || id:ebi-a-GCST90002033	finn-b-H7_RETINOPATHYDIAB	Diabetic retinopathy (H7_RETINOPATHYDIAB) || id:finn-b-H7_RETINOPATHYDIAB	206664	0.0397971745002399	0.0176421631246855	1.0504988259115	0.092496852860992
1087	ebi-a-GCST90001410	IgD- CD38+ B cell %B cell || id:ebi-a-GCST90001410	finn-b-H7_RETINOPATHYDIAB	Diabetic retinopathy (H7_RETINOPATHYDIAB) || id:finn-b-H7_RETINOPATHYDIAB	206664	0.0157860503522045	0.0176421631246855	1.32337923150062	0.67725171208341
1088	ebi-a-GCST90001784	CD25 on IgD+ CD38dim B cell || id:ebi-a-GCST90001784	finn-b-H7_RETINOPATHYDIAB	Diabetic retinopathy (H7_RETINOPATHYDIAB) || id:finn-b-H7_RETINOPATHYDIAB	206664	0.0831007171247933	0.0176421631246855	0.918610115094434	0.29027112688923
1089	ebi-a-GCST90001564	Central Memory CD4-CD8- T cell %CD4-CD8- T cell || id:ebi-a-GCST90001564	finn-b-H7_RETINOPATHYDIAB	Diabetic retinopathy (H7_RETINOPATHYDIAB) || id:finn-b-H7_RETINOPATHYDIAB	206664	0.00586472932328172	0.0176421631246855	0.983011102685645	0.050695196490964
1090	ebi-a-GCST90001849	CD3 on HLA DR+ CD4+ T cell || id:ebi-a-GCST90001849	finn-b-H7_RETINOPATHYDIAB	Diabetic retinopathy (H7_RETINOPATHYDIAB) || id:finn-b-H7_RETINOPATHYDIAB	206664	0.115183132734542	0.0176421631246855	0.952361350068934	0.162417401701713
1091	ebi-a-GCST90001611	CD4+ CD8dim T cell %leukocyte || id:ebi-a-GCST90001611	finn-b-H7_RETINOPATHYDIAB	Diabetic retinopathy (H7_RETINOPATHYDIAB) || id:finn-b-H7_RETINOPATHYDIAB	206664	0.060060511503517	0.0176421631246855	0.864722358271793	0.511686807498803
1092	ebi-a-GCST90001859	CD3 on CD8+ T cell || id:ebi-a-GCST90001859	finn-b-H7_RETINOPATHYDIAB	Diabetic retinopathy (H7_RETINOPATHYDIAB) || id:finn-b-H7_RETINOPATHYDIAB	206664	0.0852272824847056	0.0176421631246855	0.927078785476621	0.247526688272464
1093	ebi-a-GCST90002040	CD80 on granulocyte || id:ebi-a-GCST90002040	finn-b-H7_RETINOPATHYDIAB	Diabetic retinopathy (H7_RETINOPATHYDIAB) || id:finn-b-H7_RETINOPATHYDIAB	206664	0.0623956940208198	0.0176421631246855	0.980636563485124	0.0596599538310056
1094	ebi-a-GCST90001821	IgD on IgD+ CD24- B cell || id:ebi-a-GCST90001821	finn-b-H7_RETINOPATHYDIAB	Diabetic retinopathy (H7_RETINOPATHYDIAB) || id:finn-b-H7_RETINOPATHYDIAB	206664	0.158317975627892	0.0176421631246855	0.980525327110708	0.0749972249653496
1095	ebi-a-GCST90001887	CD28 on secreting CD4 regulatory T cell || id:ebi-a-GCST90001887	finn-b-H7_RETINOPATHYDIAB	Diabetic retinopathy (H7_RETINOPATHYDIAB) || id:finn-b-H7_RETINOPATHYDIAB	206664	0.0601059057697391	0.0176421631246855	1.00068894129129	0.0500117045975286
1096	ebi-a-GCST90001445	IgD- CD38- B cell %B cell || id:ebi-a-GCST90001445	finn-b-H7_RETINOPATHYDIAB	Diabetic retinopathy (H7_RETINOPATHYDIAB) || id:finn-b-H7_RETINOPATHYDIAB	206664	0.00708014484186738	0.0176421631246855	0.68643919939565	0.35558775132827
1097	ebi-a-GCST90001890	CD28 on CD45RA+ CD4+ T cell || id:ebi-a-GCST90001890	finn-b-H7_RETINOPATHYDIAB	Diabetic retinopathy (H7_RETINOPATHYDIAB) || id:finn-b-H7_RETINOPATHYDIAB	206664	0.0561144355467694	0.0176421631246855	1.15847178580252	0.610616677185915
1098	ebi-a-GCST90001827	IgD on IgD+ B cell || id:ebi-a-GCST90001827	finn-b-H7_RETINOPATHYDIAB	Diabetic retinopathy (H7_RETINOPATHYDIAB) || id:finn-b-H7_RETINOPATHYDIAB	206664	0.122086691030327	0.0176421631246855	0.979706083936711	0.0708891560222004
1099	ebi-a-GCST90001805	CD27 on memory B cell || id:ebi-a-GCST90001805	finn-b-H7_RETINOPATHYDIAB	Diabetic retinopathy (H7_RETINOPATHYDIAB) || id:finn-b-H7_RETINOPATHYDIAB	206664	0.201060166257803	0.0176421631246855	0.985399006914885	0.0677750531339389
1100	ebi-a-GCST90001848	CD3 on Natural Killer T || id:ebi-a-GCST90001848	finn-b-H7_RETINOPATHYDIAB	Diabetic retinopathy (H7_RETINOPATHYDIAB) || id:finn-b-H7_RETINOPATHYDIAB	206664	0.0221905057094452	0.0176421631246855	1.21012548146009	0.46306373677026
1101	ebi-a-GCST90001925	CD127 on CD28+ CD4-CD8- T cell || id:ebi-a-GCST90001925	finn-b-H7_RETINOPATHYDIAB	Diabetic retinopathy (H7_RETINOPATHYDIAB) || id:finn-b-H7_RETINOPATHYDIAB	206664	0.00826795080952534	0.0176421631246855	1.17952457731795	0.163777947686387
1102	ebi-a-GCST90002034	CD39 on monocyte || id:ebi-a-GCST90002034	finn-b-H7_RETINOPATHYDIAB	Diabetic retinopathy (H7_RETINOPATHYDIAB) || id:finn-b-H7_RETINOPATHYDIAB	206664	0.0210071040919809	0.0176421631246855	1.04256840653272	0.0657369947117072
1103	ebi-a-GCST90001406	Memory B cell %B cell || id:ebi-a-GCST90001406	finn-b-H7_RETINOPATHYDIAB	Diabetic retinopathy (H7_RETINOPATHYDIAB) || id:finn-b-H7_RETINOPATHYDIAB	206664	0.0296587498461148	0.0176421631246855	1.06535710778903	0.103263759521812
1104	ebi-a-GCST90002003	CCR2 on CD14- CD16- || id:ebi-a-GCST90002003	finn-b-H7_RETINOPATHYDIAB	Diabetic retinopathy (H7_RETINOPATHYDIAB) || id:finn-b-H7_RETINOPATHYDIAB	206664	0.0327490923724752	0.0176421631246855	0.895663512699147	0.204893530037654
1105	ebi-a-GCST90001759	CD20 on naive-mature B cell || id:ebi-a-GCST90001759	finn-b-H7_RETINOPATHYDIAB	Diabetic retinopathy (H7_RETINOPATHYDIAB) || id:finn-b-H7_RETINOPATHYDIAB	206664	0.076861811844526	0.0176421631246855	1.3941112601016	0.999997221922531
1106	ebi-a-GCST90002037	CD80 on plasmacytoid Dendritic Cell || id:ebi-a-GCST90002037	finn-b-H7_RETINOPATHYDIAB	Diabetic retinopathy (H7_RETINOPATHYDIAB) || id:finn-b-H7_RETINOPATHYDIAB	206664	0.0433569704377825	0.0176421631246855	1.25868802883021	0.894513619755508
1107	ebi-a-GCST90001783	CD25 on IgD+ CD38+ B cell || id:ebi-a-GCST90001783	finn-b-H7_RETINOPATHYDIAB	Diabetic retinopathy (H7_RETINOPATHYDIAB) || id:finn-b-H7_RETINOPATHYDIAB	206664	0.0484344928657838	0.0176421631246855	0.957519386270902	0.0866227988129583
1108	ebi-a-GCST90001861	CD3 on CD28+ CD4+ T cell || id:ebi-a-GCST90001861	finn-b-H7_RETINOPATHYDIAB	Diabetic retinopathy (H7_RETINOPATHYDIAB) || id:finn-b-H7_RETINOPATHYDIAB	206664	0.140636736376836	0.0176421631246855	0.986802296325783	0.060115027267766
1109	ebi-a-GCST90001470	CD62L- plasmacytoid Dendritic Cell Absolute Count || id:ebi-a-GCST90001470	finn-b-H7_RETINOPATHYDIAB	Diabetic retinopathy (H7_RETINOPATHYDIAB) || id:finn-b-H7_RETINOPATHYDIAB	206664	0.0350189986410081	0.0176421631246855	1.24621945334651	0.784375736315846
1110	ebi-a-GCST90001830	BAFF-R on CD20- B cell || id:ebi-a-GCST90001830	finn-b-H7_RETINOPATHYDIAB	Diabetic retinopathy (H7_RETINOPATHYDIAB) || id:finn-b-H7_RETINOPATHYDIAB	206664	0.0360543238608508	0.0176421631246855	0.936584559701301	0.11143182280645
1111	ebi-a-GCST90001713	BAFF-R on IgD- CD38+ B cell || id:ebi-a-GCST90001713	finn-b-H7_RETINOPATHYDIAB	Diabetic retinopathy (H7_RETINOPATHYDIAB) || id:finn-b-H7_RETINOPATHYDIAB	206664	0.0689089287186263	0.0176421631246855	1.00986424483779	0.052754606766274
1112	ebi-a-GCST90001754	CD20 on IgD- CD27- B cell || id:ebi-a-GCST90001754	finn-b-H7_RETINOPATHYDIAB	Diabetic retinopathy (H7_RETINOPATHYDIAB) || id:finn-b-H7_RETINOPATHYDIAB	206664	0.0438304329901501	0.0176421631246855	1.07459710704958	0.154235853988405
1113	ebi-a-GCST90001473	CD62L- CD86+ myeloid Dendritic Cell %Dendritic Cell || id:ebi-a-GCST90001473	finn-b-H7_RETINOPATHYDIAB	Diabetic retinopathy (H7_RETINOPATHYDIAB) || id:finn-b-H7_RETINOPATHYDIAB	206664	0.294908686438773	0.0176421631246855	0.965848013119161	0.198915686420632
1114	ebi-a-GCST90001940	CD25 on CD39+ activated CD4 regulatory T cell || id:ebi-a-GCST90001940	finn-b-H7_RETINOPATHYDIAB	Diabetic retinopathy (H7_RETINOPATHYDIAB) || id:finn-b-H7_RETINOPATHYDIAB	206664	0.0121224432309642	0.0176421631246855	1.2017521659317	0.263285097541226
1115	ebi-a-GCST90002060	CD8 on HLA DR+ CD8+ T cell || id:ebi-a-GCST90002060	finn-b-H7_RETINOPATHYDIAB	Diabetic retinopathy (H7_RETINOPATHYDIAB) || id:finn-b-H7_RETINOPATHYDIAB	206664	0.0310477238028505	0.0176421631246855	0.871602423982044	0.273806431514675
1116	ebi-a-GCST90002054	CD8 on Central Memory CD8+ T cell || id:ebi-a-GCST90002054	finn-b-H7_RETINOPATHYDIAB	Diabetic retinopathy (H7_RETINOPATHYDIAB) || id:finn-b-H7_RETINOPATHYDIAB	206664	0.0533041615790216	0.0176421631246855	1.30552209414742	0.987527835212078
1117	ebi-a-GCST90001775	CD25 on B cell || id:ebi-a-GCST90001775	finn-b-H7_RETINOPATHYDIAB	Diabetic retinopathy (H7_RETINOPATHYDIAB) || id:finn-b-H7_RETINOPATHYDIAB	206664	0.0660675903717843	0.0176421631246855	0.901004247627919	0.332269677137367
1118	ebi-a-GCST90002018	CCR2 on granulocyte || id:ebi-a-GCST90002018	finn-b-H7_RETINOPATHYDIAB	Diabetic retinopathy (H7_RETINOPATHYDIAB) || id:finn-b-H7_RETINOPATHYDIAB	206664	0.036691418492644	0.0176421631246855	1.16313593873811	0.462318448426538
1119	ebi-a-GCST90001988	HLA DR on CD14+ CD16- monocyte || id:ebi-a-GCST90001988	finn-b-H7_RETINOPATHYDIAB	Diabetic retinopathy (H7_RETINOPATHYDIAB) || id:finn-b-H7_RETINOPATHYDIAB	206664	0.149655744056862	0.0176421631246855	1.69408324958241	1
1120	ebi-a-GCST90001408	Naive-mature B cell %B cell || id:ebi-a-GCST90001408	finn-b-H7_RETINOPATHYDIAB	Diabetic retinopathy (H7_RETINOPATHYDIAB) || id:finn-b-H7_RETINOPATHYDIAB	206664	0.0282722172723649	0.0176421631246855	0.938317234818348	0.0952774886082779
1121	ebi-a-GCST90001654	CD28- CD4-CD8- T cell Absolute Count || id:ebi-a-GCST90001654	finn-b-H7_RETINOPATHYDIAB	Diabetic retinopathy (H7_RETINOPATHYDIAB) || id:finn-b-H7_RETINOPATHYDIAB	206664	0.0384263959836476	0.0176421631246855	1.12750061208341	0.320412048307137
1122	ebi-a-GCST90001787	CD25 on IgD- CD38- B cell || id:ebi-a-GCST90001787	finn-b-H7_RETINOPATHYDIAB	Diabetic retinopathy (H7_RETINOPATHYDIAB) || id:finn-b-H7_RETINOPATHYDIAB	206664	0.0326108125542238	0.0176421631246855	1.20529046577433	0.599302051046349
1123	ebi-a-GCST90001793	CD25 on switched memory B cell || id:ebi-a-GCST90001793	finn-b-H7_RETINOPATHYDIAB	Diabetic retinopathy (H7_RETINOPATHYDIAB) || id:finn-b-H7_RETINOPATHYDIAB	206664	0.087524751031895	0.0176421631246855	1.01763043244633	0.0612286978516092
1124	ebi-a-GCST90001913	CD45 on granulocyte || id:ebi-a-GCST90001913	finn-b-H7_RETINOPATHYDIAB	Diabetic retinopathy (H7_RETINOPATHYDIAB) || id:finn-b-H7_RETINOPATHYDIAB	206664	0.0179940409181406	0.0176421631246855	0.863039146991864	0.19665519857456
1125	ebi-a-GCST90001909	CD45 on CD14+ monocyte || id:ebi-a-GCST90001909	finn-b-H7_RETINOPATHYDIAB	Diabetic retinopathy (H7_RETINOPATHYDIAB) || id:finn-b-H7_RETINOPATHYDIAB	206664	0.0111187961342793	0.0176421631246855	0.639989754462759	0.628952232313858
1126	ebi-a-GCST90002088	CD11c on CD62L+ myeloid Dendritic Cell || id:ebi-a-GCST90002088	finn-b-H7_RETINOPATHYDIAB	Diabetic retinopathy (H7_RETINOPATHYDIAB) || id:finn-b-H7_RETINOPATHYDIAB	206664	0.0669734522965312	0.0176421631246855	1.01061805831279	0.0531026180577474
1127	ebi-a-GCST90002114	HLA DR on HLA DR+ CD4+ T cell || id:ebi-a-GCST90002114	finn-b-H7_RETINOPATHYDIAB	Diabetic retinopathy (H7_RETINOPATHYDIAB) || id:finn-b-H7_RETINOPATHYDIAB	206664	0.0117524724659708	0.0176421631246855	0.887386801810929	0.113311017522568
1128	ebi-a-GCST90001951	CD33 on CD66b++ myeloid cell || id:ebi-a-GCST90001951	finn-b-H7_RETINOPATHYDIAB	Diabetic retinopathy (H7_RETINOPATHYDIAB) || id:finn-b-H7_RETINOPATHYDIAB	206664	0.378580711522573	0.0176421631246855	0.99141976184228	0.06151594173955
1129	ebi-a-GCST90001539	Central Memory CD4+ T cell %T cell || id:ebi-a-GCST90001539	finn-b-H7_RETINOPATHYDIAB	Diabetic retinopathy (H7_RETINOPATHYDIAB) || id:finn-b-H7_RETINOPATHYDIAB	206664	0.00839315605169789	0.0176421631246855	1.35284468691465	0.485976224647147
1130	ebi-a-GCST90001572	Terminally Differentiated CD4-CD8- T cell Absolute Count || id:ebi-a-GCST90001572	finn-b-H7_RETINOPATHYDIAB	Diabetic retinopathy (H7_RETINOPATHYDIAB) || id:finn-b-H7_RETINOPATHYDIAB	206664	0.0345593284376697	0.0176421631246855	0.996582628736578	0.0501656259689782
1131	ebi-a-GCST90002007	HLA DR on CD14+ CD16+ monocyte || id:ebi-a-GCST90002007	finn-b-H7_RETINOPATHYDIAB	Diabetic retinopathy (H7_RETINOPATHYDIAB) || id:finn-b-H7_RETINOPATHYDIAB	206664	0.138999444433155	0.0176421631246855	0.851309243452371	0.914199416092269
1132	ebi-a-GCST90001527	CD33dim HLA DR+ CD11b- Absolute Count || id:ebi-a-GCST90001527	finn-b-H7_RETINOPATHYDIAB	Diabetic retinopathy (H7_RETINOPATHYDIAB) || id:finn-b-H7_RETINOPATHYDIAB	206664	0.0575202492713083	0.0176421631246855	0.895208875535284	0.32556291177016
1133	ebi-a-GCST90001986	CD14 on CD14+ CD16- monocyte || id:ebi-a-GCST90001986	finn-b-H7_RETINOPATHYDIAB	Diabetic retinopathy (H7_RETINOPATHYDIAB) || id:finn-b-H7_RETINOPATHYDIAB	206664	0.01490171172194	0.0176421631246855	1.26936648682065	0.499987467374906
1134	ebi-a-GCST90001799	CD27 on T cell || id:ebi-a-GCST90001799	finn-b-H7_RETINOPATHYDIAB	Diabetic retinopathy (H7_RETINOPATHYDIAB) || id:finn-b-H7_RETINOPATHYDIAB	206664	0.0616228037901166	0.0176421631246855	0.850678763254892	0.604396035161173
1135	ebi-a-GCST90001597	CD8dim T cell %T cell || id:ebi-a-GCST90001597	finn-b-H7_RETINOPATHYDIAB	Diabetic retinopathy (H7_RETINOPATHYDIAB) || id:finn-b-H7_RETINOPATHYDIAB	206664	0.0322595800561747	0.0176421631246855	1.18305892024464	0.500837174880737
1136	ebi-a-GCST90001457	CD11c+ HLA DR++ monocyte %monocyte || id:ebi-a-GCST90001457	finn-b-H7_RETINOPATHYDIAB	Diabetic retinopathy (H7_RETINOPATHYDIAB) || id:finn-b-H7_RETINOPATHYDIAB	206664	0.0108475809944444	0.0176421631246855	0.989311639555043	0.0505087882701137
1137	ebi-a-GCST90001636	CD4-CD8- Natural Killer T Absolute Count || id:ebi-a-GCST90001636	finn-b-H7_RETINOPATHYDIAB	Diabetic retinopathy (H7_RETINOPATHYDIAB) || id:finn-b-H7_RETINOPATHYDIAB	206664	0.0129651358347586	0.0176421631246855	1.02861037898862	0.0543612843401352
1138	ebi-a-GCST90001630	CD8+ Natural Killer T Absolute Count || id:ebi-a-GCST90001630	finn-b-H7_RETINOPATHYDIAB	Diabetic retinopathy (H7_RETINOPATHYDIAB) || id:finn-b-H7_RETINOPATHYDIAB	206664	0.0276478211749035	0.0176421631246855	1.3308560763722	0.905980899998758
1139	ebi-a-GCST90001905	CD86 on monocyte || id:ebi-a-GCST90001905	finn-b-H7_RETINOPATHYDIAB	Diabetic retinopathy (H7_RETINOPATHYDIAB) || id:finn-b-H7_RETINOPATHYDIAB	206664	0.0136382823281296	0.0176421631246855	1.33952872138116	0.655888999554754
1140	ebi-a-GCST90001626	HLA DR+ CD4+ T cell %lymphocyte || id:ebi-a-GCST90001626	finn-b-H7_RETINOPATHYDIAB	Diabetic retinopathy (H7_RETINOPATHYDIAB) || id:finn-b-H7_RETINOPATHYDIAB	206664	0.0552059252751431	0.0176421631246855	1.8904509744012	1
1141	ebi-a-GCST90001906	CD86 on granulocyte || id:ebi-a-GCST90001906	finn-b-H7_RETINOPATHYDIAB	Diabetic retinopathy (H7_RETINOPATHYDIAB) || id:finn-b-H7_RETINOPATHYDIAB	206664	0.0257544600416487	0.0176421631246855	1.24773874502367	0.65921791742151
1142	ebi-a-GCST90001562	CD45RA+ CD8+ T cell %T cell || id:ebi-a-GCST90001562	finn-b-H7_RETINOPATHYDIAB	Diabetic retinopathy (H7_RETINOPATHYDIAB) || id:finn-b-H7_RETINOPATHYDIAB	206664	0.0496066304176269	0.0176421631246855	1.01511543034749	0.0546606875387722
1143	ebi-a-GCST90001679	CD25++ CD8+ T cell %T cell || id:ebi-a-GCST90001679	finn-b-H7_RETINOPATHYDIAB	Diabetic retinopathy (H7_RETINOPATHYDIAB) || id:finn-b-H7_RETINOPATHYDIAB	206664	0.0169131792829949	0.0176421631246855	1.07298717648676	0.087617406097947
1144	ebi-a-GCST90001610	CD4+ CD8dim T cell %lymphocyte || id:ebi-a-GCST90001610	finn-b-H7_RETINOPATHYDIAB	Diabetic retinopathy (H7_RETINOPATHYDIAB) || id:finn-b-H7_RETINOPATHYDIAB	206664	0.0633683092213779	0.0176421631246855	0.861556776388364	0.552211973506813
1145	ebi-a-GCST90001545	Terminally Differentiated CD4+ T cell Absolute Count || id:ebi-a-GCST90001545	finn-b-H7_RETINOPATHYDIAB	Diabetic retinopathy (H7_RETINOPATHYDIAB) || id:finn-b-H7_RETINOPATHYDIAB	206664	0.0226053723296072	0.0176421631246855	0.931275030542757	0.0949457495424677
1146	ebi-a-GCST90001479	CD4 regulatory T cell %T cell || id:ebi-a-GCST90001479	finn-b-H7_RETINOPATHYDIAB	Diabetic retinopathy (H7_RETINOPATHYDIAB) || id:finn-b-H7_RETINOPATHYDIAB	206664	0.0165566009325426	0.0176421631246855	1.01242974275007	0.0510497030245011
1147	ebi-a-GCST90001949	CD33 on CD33dim HLA DR+ CD11b- || id:ebi-a-GCST90001949	finn-b-H7_RETINOPATHYDIAB	Diabetic retinopathy (H7_RETINOPATHYDIAB) || id:finn-b-H7_RETINOPATHYDIAB	206664	0.56620776288057	0.0176421631246855	0.983258812140136	0.117263776860233
1148	ebi-a-GCST90001468	CD62L- myeloid Dendritic Cell Absolute Count || id:ebi-a-GCST90001468	finn-b-H7_RETINOPATHYDIAB	Diabetic retinopathy (H7_RETINOPATHYDIAB) || id:finn-b-H7_RETINOPATHYDIAB	206664	0.228203568436681	0.0176421631246855	0.969039271815198	0.143554778227237
1149	ebi-a-GCST90001642	B cell Absolute Count || id:ebi-a-GCST90001642	finn-b-H7_RETINOPATHYDIAB	Diabetic retinopathy (H7_RETINOPATHYDIAB) || id:finn-b-H7_RETINOPATHYDIAB	206664	0.0110661456136046	0.0176421631246855	0.892384518035519	0.104239554697006
1150	ebi-a-GCST90001870	CD34 on Hematopoietic Stem Cell || id:ebi-a-GCST90001870	finn-b-H7_RETINOPATHYDIAB	Diabetic retinopathy (H7_RETINOPATHYDIAB) || id:finn-b-H7_RETINOPATHYDIAB	206664	0.11978361354247	0.0176421631246855	0.869824720409484	0.771247090714303
1151	ebi-a-GCST90001465	CD86+ myeloid Dendritic Cell %Dendritic Cell || id:ebi-a-GCST90001465	finn-b-H7_RETINOPATHYDIAB	Diabetic retinopathy (H7_RETINOPATHYDIAB) || id:finn-b-H7_RETINOPATHYDIAB	206664	0.21913746969405	0.0176421631246855	0.967259057580312	0.150670162643866
1152	ebi-a-GCST90001399	IgD- CD27- B cell %B cell || id:ebi-a-GCST90001399	finn-b-H7_RETINOPATHYDIAB	Diabetic retinopathy (H7_RETINOPATHYDIAB) || id:finn-b-H7_RETINOPATHYDIAB	206664	0.0799447624387813	0.0176421631246855	0.976433019872613	0.068425022456079
1153	ebi-a-GCST90001999	PDL-1 on CD14- CD16+ monocyte || id:ebi-a-GCST90001999	finn-b-H7_RETINOPATHYDIAB	Diabetic retinopathy (H7_RETINOPATHYDIAB) || id:finn-b-H7_RETINOPATHYDIAB	206664	0.0968072630184307	0.0176421631246855	1.0731255459904	0.274702312403029
1154	ebi-a-GCST90001648	HLA DR+ Natural Killer Absolute Count || id:ebi-a-GCST90001648	finn-b-H7_RETINOPATHYDIAB	Diabetic retinopathy (H7_RETINOPATHYDIAB) || id:finn-b-H7_RETINOPATHYDIAB	206664	0.168847722187516	0.0176421631246855	1.04776236446912	0.216690064308028
1155	ebi-a-GCST90001612	CD8dim T cell %leukocyte || id:ebi-a-GCST90001612	finn-b-H7_RETINOPATHYDIAB	Diabetic retinopathy (H7_RETINOPATHYDIAB) || id:finn-b-H7_RETINOPATHYDIAB	206664	0.035996476966861	0.0176421631246855	1.08198252961657	0.153346474867035
1156	ebi-a-GCST90001858	CD3 on CD45RA+ CD4+ T cell || id:ebi-a-GCST90001858	finn-b-H7_RETINOPATHYDIAB	Diabetic retinopathy (H7_RETINOPATHYDIAB) || id:finn-b-H7_RETINOPATHYDIAB	206664	0.258045488149309	0.0176421631246855	1.02359436368382	0.110655695874465
1157	ebi-a-GCST90001588	T/B cell || id:ebi-a-GCST90001588	finn-b-H7_RETINOPATHYDIAB	Diabetic retinopathy (H7_RETINOPATHYDIAB) || id:finn-b-H7_RETINOPATHYDIAB	206664	0.0294958775737964	0.0176421631246855	1.13608453167438	0.286648812228059
1158	ebi-a-GCST90001842	CD3 on Naive CD4+ T cell || id:ebi-a-GCST90001842	finn-b-H7_RETINOPATHYDIAB	Diabetic retinopathy (H7_RETINOPATHYDIAB) || id:finn-b-H7_RETINOPATHYDIAB	206664	0.250858693699634	0.0176421631246855	1.00593518161202	0.0536327963430149
1159	ebi-a-GCST90001852	CD3 on CD39+ resting CD4 regulatory T cell || id:ebi-a-GCST90001852	finn-b-H7_RETINOPATHYDIAB	Diabetic retinopathy (H7_RETINOPATHYDIAB) || id:finn-b-H7_RETINOPATHYDIAB	206664	0.0502120186729833	0.0176421631246855	0.897248281166391	0.281585705769153
1160	ebi-a-GCST90001844	CD3 on Terminally Differentiated CD4+ T cell || id:ebi-a-GCST90001844	finn-b-H7_RETINOPATHYDIAB	Diabetic retinopathy (H7_RETINOPATHYDIAB) || id:finn-b-H7_RETINOPATHYDIAB	206664	0.0403692671947945	0.0176421631246855	0.902929029122518	0.21545561941994
1161	ebi-a-GCST90001528	CD33dim HLA DR+ CD11b- %CD33dim HLA DR+ || id:ebi-a-GCST90001528	finn-b-H7_RETINOPATHYDIAB	Diabetic retinopathy (H7_RETINOPATHYDIAB) || id:finn-b-H7_RETINOPATHYDIAB	206664	0.179153402064731	0.0176421631246855	0.953579977891447	0.217637121600843
1162	ebi-a-GCST90001585	CD14+ CD16+ monocyte %monocyte || id:ebi-a-GCST90001585	finn-b-H7_RETINOPATHYDIAB	Diabetic retinopathy (H7_RETINOPATHYDIAB) || id:finn-b-H7_RETINOPATHYDIAB	206664	0.182302862375818	0.0176421631246855	1.02692633781309	0.10569601855473
1163	ebi-a-GCST90001876	HVEM on Central Memory CD4+ T cell || id:ebi-a-GCST90001876	finn-b-H7_RETINOPATHYDIAB	Diabetic retinopathy (H7_RETINOPATHYDIAB) || id:finn-b-H7_RETINOPATHYDIAB	206664	0.0424826935980516	0.0176421631246855	0.901896813640131	0.22809678654726
1164	ebi-a-GCST90001518	CD33+ HLA DR+ CD14- Absolute Count || id:ebi-a-GCST90001518	finn-b-H7_RETINOPATHYDIAB	Diabetic retinopathy (H7_RETINOPATHYDIAB) || id:finn-b-H7_RETINOPATHYDIAB	206664	0.0474177427037125	0.0176421631246855	0.971479130199196	0.0659877693046241
1165	ebi-a-GCST90001517	CD33+ HLA DR+ Absolute Count || id:ebi-a-GCST90001517	finn-b-H7_RETINOPATHYDIAB	Diabetic retinopathy (H7_RETINOPATHYDIAB) || id:finn-b-H7_RETINOPATHYDIAB	206664	0.061011706749828	0.0176421631246855	0.941203040676079	0.140213143245811
1166	ebi-a-GCST90001520	CD33+ HLA DR+ CD14dim Absolute Count || id:ebi-a-GCST90001520	finn-b-H7_RETINOPATHYDIAB	Diabetic retinopathy (H7_RETINOPATHYDIAB) || id:finn-b-H7_RETINOPATHYDIAB	206664	0.0535107907794968	0.0176421631246855	0.929945906519113	0.163047995761066
1167	ebi-a-GCST90001957	CD33 on CD33+ HLA DR+ CD14- || id:ebi-a-GCST90001957	finn-b-H7_RETINOPATHYDIAB	Diabetic retinopathy (H7_RETINOPATHYDIAB) || id:finn-b-H7_RETINOPATHYDIAB	206664	0.538482869063124	0.0176421631246855	0.993073297475772	0.0606692846856082
1168	ebi-a-GCST90001946	CD33 on CD14+ monocyte || id:ebi-a-GCST90001946	finn-b-H7_RETINOPATHYDIAB	Diabetic retinopathy (H7_RETINOPATHYDIAB) || id:finn-b-H7_RETINOPATHYDIAB	206664	0.528240549738218	0.0176421631246855	0.986960401213153	0.087610414599639
1169	ebi-a-GCST90001606	CD4+ T cell %leukocyte || id:ebi-a-GCST90001606	finn-b-H7_RETINOPATHYDIAB	Diabetic retinopathy (H7_RETINOPATHYDIAB) || id:finn-b-H7_RETINOPATHYDIAB	206664	0.00838936878001133	0.0176421631246855	0.792861397703323	0.207098409976937
1170	ebi-a-GCST90001960	CD25 on CD4+ T cell || id:ebi-a-GCST90001960	finn-b-H7_RETINOPATHYDIAB	Diabetic retinopathy (H7_RETINOPATHYDIAB) || id:finn-b-H7_RETINOPATHYDIAB	206664	0.00747389382185375	0.0176421631246855	0.977505807440069	0.0515542804165273
1171	ebi-a-GCST90001463	CD62L- Dendritic Cell %Dendritic Cell || id:ebi-a-GCST90001463	finn-b-H7_RETINOPATHYDIAB	Diabetic retinopathy (H7_RETINOPATHYDIAB) || id:finn-b-H7_RETINOPATHYDIAB	206664	0.19116092821988	0.0176421631246855	0.945276933504477	0.299566630020559
1172	ebi-a-GCST90001462	CD62L- Dendritic Cell Absolute Count || id:ebi-a-GCST90001462	finn-b-H7_RETINOPATHYDIAB	Diabetic retinopathy (H7_RETINOPATHYDIAB) || id:finn-b-H7_RETINOPATHYDIAB	206664	0.206886387358686	0.0176421631246855	0.966203570265433	0.151289299667439
1173	ebi-a-GCST90001891	CD28 on CD45RA- CD4 not regulatory T cell || id:ebi-a-GCST90001891	finn-b-H7_RETINOPATHYDIAB	Diabetic retinopathy (H7_RETINOPATHYDIAB) || id:finn-b-H7_RETINOPATHYDIAB	206664	0.0881680749442089	0.0176421631246855	1.01927001257815	0.0635294020915386
1174	ebi-a-GCST90001973	FSC-A on CD4+ T cell || id:ebi-a-GCST90001973	finn-b-H7_RETINOPATHYDIAB	Diabetic retinopathy (H7_RETINOPATHYDIAB) || id:finn-b-H7_RETINOPATHYDIAB	206664	0.0095709358745181	0.0176421631246855	0.928136681273433	0.0705704824432906
1175	ebi-a-GCST90002042	CD45 on CD33+ HLA DR+ CD14- || id:ebi-a-GCST90002042	finn-b-H7_RETINOPATHYDIAB	Diabetic retinopathy (H7_RETINOPATHYDIAB) || id:finn-b-H7_RETINOPATHYDIAB	206664	0.0204029426887385	0.0176421631246855	1.03041391236785	0.057770790047457
1176	ebi-a-GCST90002053	CD45 on CD33+ HLA DR+ || id:ebi-a-GCST90002053	finn-b-H7_RETINOPATHYDIAB	Diabetic retinopathy (H7_RETINOPATHYDIAB) || id:finn-b-H7_RETINOPATHYDIAB	206664	0.0181897218573083	0.0176421631246855	1.03230100453634	0.0578139148931706
1177	ebi-a-GCST90001629	HLA DR+ CD8+ T cell %lymphocyte || id:ebi-a-GCST90001629	finn-b-H7_RETINOPATHYDIAB	Diabetic retinopathy (H7_RETINOPATHYDIAB) || id:finn-b-H7_RETINOPATHYDIAB	206664	0.097971789731684	0.0176421631246855	1.03531168629825	0.101373076068977
1178	ebi-a-GCST90001404	Plasma Blast-Plasma Cell %B cell || id:ebi-a-GCST90001404	finn-b-H7_RETINOPATHYDIAB	Diabetic retinopathy (H7_RETINOPATHYDIAB) || id:finn-b-H7_RETINOPATHYDIAB	206664	0.0153815737786214	0.0176421631246855	1.32028488149412	0.657650038982744
1179	ebi-a-GCST90001982	CCR2 on CD14- CD16+ monocyte || id:ebi-a-GCST90001982	finn-b-H7_RETINOPATHYDIAB	Diabetic retinopathy (H7_RETINOPATHYDIAB) || id:finn-b-H7_RETINOPATHYDIAB	206664	0.0259977144622949	0.0176421631246855	0.855923236354049	0.286135458879312
1180	ebi-a-GCST90002010	HLA DR on monocyte || id:ebi-a-GCST90002010	finn-b-H7_RETINOPATHYDIAB	Diabetic retinopathy (H7_RETINOPATHYDIAB) || id:finn-b-H7_RETINOPATHYDIAB	206664	0.116751439441848	0.0176421631246855	1.67376667541951	1
1181	ebi-a-GCST90001938	CD25 on CD39+ resting CD4 regulatory T cell || id:ebi-a-GCST90001938	finn-b-H7_RETINOPATHYDIAB	Diabetic retinopathy (H7_RETINOPATHYDIAB) || id:finn-b-H7_RETINOPATHYDIAB	206664	0.00986578017797927	0.0176421631246855	1.03333940532297	0.0545061351577196
1182	ebi-a-GCST90001997	CX3CR1 on CD14+ CD16- monocyte || id:ebi-a-GCST90001997	finn-b-H7_RETINOPATHYDIAB	Diabetic retinopathy (H7_RETINOPATHYDIAB) || id:finn-b-H7_RETINOPATHYDIAB	206664	0.137780599704561	0.0176421631246855	0.874436500361866	0.79840866973269
1183	ebi-a-GCST90001557	Terminally Differentiated CD8+ T cell Absolute Count || id:ebi-a-GCST90001557	finn-b-H7_RETINOPATHYDIAB	Diabetic retinopathy (H7_RETINOPATHYDIAB) || id:finn-b-H7_RETINOPATHYDIAB	206664	0.0253244900461185	0.0176421631246855	0.956576186420698	0.0698447837956043
1184	ebi-a-GCST90001687	CD28- CD8+ T cell Absolute Count || id:ebi-a-GCST90001687	finn-b-H7_RETINOPATHYDIAB	Diabetic retinopathy (H7_RETINOPATHYDIAB) || id:finn-b-H7_RETINOPATHYDIAB	206664	0.0208864479347365	0.0176421631246855	1.21078296436437	0.443255350530302
1185	ebi-a-GCST90001678	CD28- CD25++ CD8+ T cell Absolute Count || id:ebi-a-GCST90001678	finn-b-H7_RETINOPATHYDIAB	Diabetic retinopathy (H7_RETINOPATHYDIAB) || id:finn-b-H7_RETINOPATHYDIAB	206664	0.0131688988433958	0.0176421631246855	0.924834295149653	0.0811325260601864
1186	ebi-a-GCST90001675	CD28- CD127- CD25++ CD8+ T cell Absolute Count || id:ebi-a-GCST90001675	finn-b-H7_RETINOPATHYDIAB	Diabetic retinopathy (H7_RETINOPATHYDIAB) || id:finn-b-H7_RETINOPATHYDIAB	206664	0.00662211427799445	0.0176421631246855	0.968542672299802	0.0526960103050463
1187	ebi-a-GCST90001474	Plasmacytoid Dendritic Cell %Dendritic Cell || id:ebi-a-GCST90001474	finn-b-H7_RETINOPATHYDIAB	Diabetic retinopathy (H7_RETINOPATHYDIAB) || id:finn-b-H7_RETINOPATHYDIAB	206664	0.132330418353114	0.0176421631246855	1.03197755528209	0.107040093695228
1188	ebi-a-GCST90001533	Basophil %CD33dim HLA DR- CD66b- || id:ebi-a-GCST90001533	finn-b-H7_RETINOPATHYDIAB	Diabetic retinopathy (H7_RETINOPATHYDIAB) || id:finn-b-H7_RETINOPATHYDIAB	206664	0.136807056246678	0.0176421631246855	0.980633020582264	0.0713224125164937
1189	ebi-a-GCST90001515	Immature Myeloid-Derived Suppressor Cells Absolute Count || id:ebi-a-GCST90001515	finn-b-H7_RETINOPATHYDIAB	Diabetic retinopathy (H7_RETINOPATHYDIAB) || id:finn-b-H7_RETINOPATHYDIAB	206664	0.0924793407585189	0.0176421631246855	0.898555470086271	0.456185981535095
1190	ebi-a-GCST90002097	CD11b on CD33+ HLA DR+ CD14dim || id:ebi-a-GCST90002097	finn-b-H7_RETINOPATHYDIAB	Diabetic retinopathy (H7_RETINOPATHYDIAB) || id:finn-b-H7_RETINOPATHYDIAB	206664	0.101437422972264	0.0176421631246855	1.10626746201153	0.524749208906563
1191	ebi-a-GCST90001817	CD38 on Plasma Blast-Plasma Cell || id:ebi-a-GCST90001817	finn-b-H7_RETINOPATHYDIAB	Diabetic retinopathy (H7_RETINOPATHYDIAB) || id:finn-b-H7_RETINOPATHYDIAB	206664	0.00707139138162088	0.0176421631246855	0.681437245815853	0.364751090944497
1192	ebi-a-GCST90002112	HLA DR on CD33- HLA DR+ || id:ebi-a-GCST90002112	finn-b-H7_RETINOPATHYDIAB	Diabetic retinopathy (H7_RETINOPATHYDIAB) || id:finn-b-H7_RETINOPATHYDIAB	206664	0.209777867546977	0.0176421631246855	2.25006877036002	1
1193	ebi-a-GCST90001907	CCR7 on naive CD4+ T cell || id:ebi-a-GCST90001907	finn-b-H7_RETINOPATHYDIAB	Diabetic retinopathy (H7_RETINOPATHYDIAB) || id:finn-b-H7_RETINOPATHYDIAB	206664	0.0849102370563962	0.0176421631246855	0.967165288829579	0.0883738579819147
1194	ebi-a-GCST90001958	CD4 on monocyte || id:ebi-a-GCST90001958	finn-b-H7_RETINOPATHYDIAB	Diabetic retinopathy (H7_RETINOPATHYDIAB) || id:finn-b-H7_RETINOPATHYDIAB	206664	0.0313094839807395	0.0176421631246855	0.899659749802863	0.186526637564755
1195	ebi-a-GCST90002021	CD14 on CD33dim HLA DR+ CD11b+ || id:ebi-a-GCST90002021	finn-b-H7_RETINOPATHYDIAB	Diabetic retinopathy (H7_RETINOPATHYDIAB) || id:finn-b-H7_RETINOPATHYDIAB	206664	0.0462030189825715	0.0176421631246855	0.86270987403402	0.425033901770428
1196	ebi-a-GCST90001598	CD4-CD8- T cell Absolute Count || id:ebi-a-GCST90001598	finn-b-H7_RETINOPATHYDIAB	Diabetic retinopathy (H7_RETINOPATHYDIAB) || id:finn-b-H7_RETINOPATHYDIAB	206664	0.0372907142590178	0.0176421631246855	1.11945226717728	0.280640787497787
1197	ebi-a-GCST90001807	CD27 on Plasma Blast-Plasma Cell || id:ebi-a-GCST90001807	finn-b-H7_RETINOPATHYDIAB	Diabetic retinopathy (H7_RETINOPATHYDIAB) || id:finn-b-H7_RETINOPATHYDIAB	206664	0.0153201965853479	0.0176421631246855	0.84252453608038	0.215652043116622
1198	ebi-a-GCST90002096	CD11b on basophil || id:ebi-a-GCST90002096	finn-b-H7_RETINOPATHYDIAB	Diabetic retinopathy (H7_RETINOPATHYDIAB) || id:finn-b-H7_RETINOPATHYDIAB	206664	0.0720259910219639	0.0176421631246855	0.905490549485537	0.330457334139607
1199	ebi-a-GCST90001525	CD33dim HLA DR+ CD11b+ Absolute Count || id:ebi-a-GCST90001525	finn-b-H7_RETINOPATHYDIAB	Diabetic retinopathy (H7_RETINOPATHYDIAB) || id:finn-b-H7_RETINOPATHYDIAB	206664	0.0295545272257866	0.0176421631246855	1.21006774659422	0.576998495021613
1200	ebi-a-GCST90002089	CD11c on monocyte || id:ebi-a-GCST90002089	finn-b-H7_RETINOPATHYDIAB	Diabetic retinopathy (H7_RETINOPATHYDIAB) || id:finn-b-H7_RETINOPATHYDIAB	206664	0.0300086185338366	0.0176421631246855	1.19856526246041	0.536734386210078
1201	ebi-a-GCST90001714	BAFF-R on IgD- CD38dim B cell || id:ebi-a-GCST90001714	finn-b-H7_RETINOPATHYDIAB	Diabetic retinopathy (H7_RETINOPATHYDIAB) || id:finn-b-H7_RETINOPATHYDIAB	206664	0.0112244776941604	0.0176421631246855	0.74410571222934	0.371180779420502
1202	ebi-a-GCST90001593	CD8+ T cell %T cell || id:ebi-a-GCST90001593	finn-b-H7_RETINOPATHYDIAB	Diabetic retinopathy (H7_RETINOPATHYDIAB) || id:finn-b-H7_RETINOPATHYDIAB	206664	0.0153438861652397	0.0176421631246855	0.957074445574163	0.0616975106806612
1203	ebi-a-GCST90002004	CCR2 on CD14+ CD16- monocyte || id:ebi-a-GCST90002004	finn-b-H7_RETINOPATHYDIAB	Diabetic retinopathy (H7_RETINOPATHYDIAB) || id:finn-b-H7_RETINOPATHYDIAB	206664	0.0329354027987542	0.0176421631246855	0.98797662955681	0.0519565877991108
1204	ebi-a-GCST90001865	CD3 on CD28- CD8+ T cell || id:ebi-a-GCST90001865	finn-b-H7_RETINOPATHYDIAB	Diabetic retinopathy (H7_RETINOPATHYDIAB) || id:finn-b-H7_RETINOPATHYDIAB	206664	0.0362685844154659	0.0176421631246855	0.992362257786806	0.0508687415800354
1205	ebi-a-GCST90001780	CD25 on IgD+ CD38- B cell || id:ebi-a-GCST90001780	finn-b-H7_RETINOPATHYDIAB	Diabetic retinopathy (H7_RETINOPATHYDIAB) || id:finn-b-H7_RETINOPATHYDIAB	206664	0.0565316411918286	0.0176421631246855	0.850298207823044	0.569981022804607
1206	ebi-a-GCST90001392	IgD+ CD38+ B cell Absolute Count || id:ebi-a-GCST90001392	finn-b-H7_RETINOPATHYDIAB	Diabetic retinopathy (H7_RETINOPATHYDIAB) || id:finn-b-H7_RETINOPATHYDIAB	206664	0.0255904037163306	0.0176421631246855	0.835820520978164	0.350982583800877
1207	ebi-a-GCST90001795	CD25 on transitional B cell || id:ebi-a-GCST90001795	finn-b-H7_RETINOPATHYDIAB	Diabetic retinopathy (H7_RETINOPATHYDIAB) || id:finn-b-H7_RETINOPATHYDIAB	206664	0.0365925524770456	0.0176421631246855	0.955174302742288	0.080725168579725
1208	ebi-a-GCST90001772	CD24 on unswitched memory B cell || id:ebi-a-GCST90001772	finn-b-H7_RETINOPATHYDIAB	Diabetic retinopathy (H7_RETINOPATHYDIAB) || id:finn-b-H7_RETINOPATHYDIAB	206664	0.059578531910559	0.0176421631246855	0.961540487488072	0.0869239792707188
1209	ebi-a-GCST90001435	Plasma Blast-Plasma Cell %lymphocyte || id:ebi-a-GCST90001435	finn-b-H7_RETINOPATHYDIAB	Diabetic retinopathy (H7_RETINOPATHYDIAB) || id:finn-b-H7_RETINOPATHYDIAB	206664	0.00813364641978103	0.0176421631246855	0.887780591103773	0.0931578371952495
1210	ebi-a-GCST90001765	CD24 on IgD+ CD24+ B cell || id:ebi-a-GCST90001765	finn-b-H7_RETINOPATHYDIAB	Diabetic retinopathy (H7_RETINOPATHYDIAB) || id:finn-b-H7_RETINOPATHYDIAB	206664	0.0706766986861772	0.0176421631246855	0.965135475101399	0.0859756124882022
1211	ebi-a-GCST90002014	CCR2 on CD62L+ myeloid Dendritic Cell || id:ebi-a-GCST90002014	finn-b-H7_RETINOPATHYDIAB	Diabetic retinopathy (H7_RETINOPATHYDIAB) || id:finn-b-H7_RETINOPATHYDIAB	206664	0.0827962021508083	0.0176421631246855	0.983598066070196	0.0591937938532405
1212	ebi-a-GCST90001549	Central Memory CD8+ T cell %CD8+ T cell || id:ebi-a-GCST90001549	finn-b-H7_RETINOPATHYDIAB	Diabetic retinopathy (H7_RETINOPATHYDIAB) || id:finn-b-H7_RETINOPATHYDIAB	206664	0.00573866408560884	0.0176421631246855	0.812060277516669	0.137058546744287
1213	ebi-a-GCST90001653	CD28- CD4-CD8- T cell %CD4-CD8- T cell || id:ebi-a-GCST90001653	finn-b-H7_RETINOPATHYDIAB	Diabetic retinopathy (H7_RETINOPATHYDIAB) || id:finn-b-H7_RETINOPATHYDIAB	206664	0.01236764408752	0.0176421631246855	1.15032103899763	0.169588061331697
1214	ebi-a-GCST90001685	CD28- CD8+ T cell %T cell || id:ebi-a-GCST90001685	finn-b-H7_RETINOPATHYDIAB	Diabetic retinopathy (H7_RETINOPATHYDIAB) || id:finn-b-H7_RETINOPATHYDIAB	206664	0.0147512227100747	0.0176421631246855	0.945049316830415	0.0685055813521727
1215	ebi-a-GCST90001628	HLA DR+ CD8+ T cell %T cell || id:ebi-a-GCST90001628	finn-b-H7_RETINOPATHYDIAB	Diabetic retinopathy (H7_RETINOPATHYDIAB) || id:finn-b-H7_RETINOPATHYDIAB	206664	0.100090776402282	0.0176421631246855	1.03649476605744	0.106165499567565
1216	ebi-a-GCST90001584	CD14- CD16+ monocyte %monocyte || id:ebi-a-GCST90001584	finn-b-H7_RETINOPATHYDIAB	Diabetic retinopathy (H7_RETINOPATHYDIAB) || id:finn-b-H7_RETINOPATHYDIAB	206664	0.0167755621766596	0.0176421631246855	1.02444128533035	0.0541182714455599
1217	ebi-a-GCST90001834	CD62L on monocyte || id:ebi-a-GCST90001834	finn-b-H7_RETINOPATHYDIAB	Diabetic retinopathy (H7_RETINOPATHYDIAB) || id:finn-b-H7_RETINOPATHYDIAB	206664	0.0979988013258203	0.0176421631246855	1.07224347731773	0.272009268675289
1218	ebi-a-GCST90001469	CD62L- myeloid Dendritic Cell %Dendritic Cell || id:ebi-a-GCST90001469	finn-b-H7_RETINOPATHYDIAB	Diabetic retinopathy (H7_RETINOPATHYDIAB) || id:finn-b-H7_RETINOPATHYDIAB	206664	0.246980162140946	0.0176421631246855	0.962984781258	0.196460130735529
1219	ebi-a-GCST90001769	CD24 on IgD- CD38- B cell || id:ebi-a-GCST90001769	finn-b-H7_RETINOPATHYDIAB	Diabetic retinopathy (H7_RETINOPATHYDIAB) || id:finn-b-H7_RETINOPATHYDIAB	206664	0.0493616246222903	0.0176421631246855	0.969911076006966	0.0685500160898468
1220	ebi-a-GCST90001452	CD11c+ CD62L- monocyte Absolute Count || id:ebi-a-GCST90001452	finn-b-H7_RETINOPATHYDIAB	Diabetic retinopathy (H7_RETINOPATHYDIAB) || id:finn-b-H7_RETINOPATHYDIAB	206664	0.0112758227113257	0.0176421631246855	1.19416369411148	0.233448517179768
1221	ebi-a-GCST90001605	T cell %leukocyte || id:ebi-a-GCST90001605	finn-b-H7_RETINOPATHYDIAB	Diabetic retinopathy (H7_RETINOPATHYDIAB) || id:finn-b-H7_RETINOPATHYDIAB	206664	0.00547135370570915	0.0176421631246855	1.12981911129733	0.0884434705154421
1222	ebi-a-GCST90001652	Granulocyte %leukocyte || id:ebi-a-GCST90001652	finn-b-H7_RETINOPATHYDIAB	Diabetic retinopathy (H7_RETINOPATHYDIAB) || id:finn-b-H7_RETINOPATHYDIAB	206664	0.00879483465961742	0.0176421631246855	0.911564802908324	0.0787623730861015
1223	ebi-a-GCST90001461	Dendritic Cell Absolute Count || id:ebi-a-GCST90001461	finn-b-H7_RETINOPATHYDIAB	Diabetic retinopathy (H7_RETINOPATHYDIAB) || id:finn-b-H7_RETINOPATHYDIAB	206664	0.131864090374503	0.0176421631246855	0.967932309020316	0.107294981920437
1224	ebi-a-GCST90001601	Lymphocyte Absolute Count || id:ebi-a-GCST90001601	finn-b-H7_RETINOPATHYDIAB	Diabetic retinopathy (H7_RETINOPATHYDIAB) || id:finn-b-H7_RETINOPATHYDIAB	206664	0.0057991987695667	0.0176421631246855	1.0397764479339	0.0537678360472492
1225	ebi-a-GCST90001994	CX3CR1 on CD14- CD16- || id:ebi-a-GCST90001994	finn-b-H7_RETINOPATHYDIAB	Diabetic retinopathy (H7_RETINOPATHYDIAB) || id:finn-b-H7_RETINOPATHYDIAB	206664	0.0872730949642138	0.0176421631246855	0.937514885643697	0.197646320599062
1226	ebi-a-GCST90001618	HLA DR+ T cell Absolute Count || id:ebi-a-GCST90001618	finn-b-H7_RETINOPATHYDIAB	Diabetic retinopathy (H7_RETINOPATHYDIAB) || id:finn-b-H7_RETINOPATHYDIAB	206664	0.0948736541274874	0.0176421631246855	1.00570768010234	0.0512688072763613
1227	ebi-a-GCST90001417	CD24+ CD27+ B cell %B cell || id:ebi-a-GCST90001417	finn-b-H7_RETINOPATHYDIAB	Diabetic retinopathy (H7_RETINOPATHYDIAB) || id:finn-b-H7_RETINOPATHYDIAB	206664	0.0313110817351744	0.0176421631246855	1.02556439198345	0.0584301163406484
1228	ebi-a-GCST90001415	IgD+ CD24- B cell %B cell || id:ebi-a-GCST90001415	finn-b-H7_RETINOPATHYDIAB	Diabetic retinopathy (H7_RETINOPATHYDIAB) || id:finn-b-H7_RETINOPATHYDIAB	206664	0.0140496671721815	0.0176421631246855	0.970597657609654	0.0550035004920139
1229	ebi-a-GCST90001894	CD28 on CD28+ CD4+ T cell || id:ebi-a-GCST90001894	finn-b-H7_RETINOPATHYDIAB	Diabetic retinopathy (H7_RETINOPATHYDIAB) || id:finn-b-H7_RETINOPATHYDIAB	206664	0.0617495722594851	0.0176421631246855	0.963362954037906	0.0846903106385439
1230	ebi-a-GCST90001823	IgD on IgD+ CD38- unswitched memory B cell || id:ebi-a-GCST90001823	finn-b-H7_RETINOPATHYDIAB	Diabetic retinopathy (H7_RETINOPATHYDIAB) || id:finn-b-H7_RETINOPATHYDIAB	206664	0.16250763585424	0.0176421631246855	0.977246136372976	0.0852048447536176
1231	ebi-a-GCST90001773	CD24 on switched memory B cell || id:ebi-a-GCST90001773	finn-b-H7_RETINOPATHYDIAB	Diabetic retinopathy (H7_RETINOPATHYDIAB) || id:finn-b-H7_RETINOPATHYDIAB	206664	0.0600386076439737	0.0176421631246855	0.995850557951575	0.050424295768146
1232	ebi-a-GCST90001529	CD66b++ myeloid cell Absolute Count || id:ebi-a-GCST90001529	finn-b-H7_RETINOPATHYDIAB	Diabetic retinopathy (H7_RETINOPATHYDIAB) || id:finn-b-H7_RETINOPATHYDIAB	206664	0.0142717867907188	0.0176421631246855	0.94445913699487	0.06828907746226
1233	ebi-a-GCST90001460	Plasmacytoid Dendritic Cell Absolute Count || id:ebi-a-GCST90001460	finn-b-H7_RETINOPATHYDIAB	Diabetic retinopathy (H7_RETINOPATHYDIAB) || id:finn-b-H7_RETINOPATHYDIAB	206664	0.0308216445607258	0.0176421631246855	0.950326649766926	0.0818018366594938
1234	ebi-a-GCST90001956	CD33 on CD33+ HLA DR+ || id:ebi-a-GCST90001956	finn-b-H7_RETINOPATHYDIAB	Diabetic retinopathy (H7_RETINOPATHYDIAB) || id:finn-b-H7_RETINOPATHYDIAB	206664	0.534193068991241	0.0176421631246855	0.992911545456482	0.0610870555816263
1235	ebi-a-GCST90002095	CD11b on CD33dim HLA DR- || id:ebi-a-GCST90002095	finn-b-H7_RETINOPATHYDIAB	Diabetic retinopathy (H7_RETINOPATHYDIAB) || id:finn-b-H7_RETINOPATHYDIAB	206664	0.0678602231114603	0.0176421631246855	0.90413479474107	0.322042007358308
1236	ebi-a-GCST90002041	CD45 on lymphocyte(Myeloid cell) || id:ebi-a-GCST90002041	finn-b-H7_RETINOPATHYDIAB	Diabetic retinopathy (H7_RETINOPATHYDIAB) || id:finn-b-H7_RETINOPATHYDIAB	206664	0.0120877701217756	0.0176421631246855	1.09576236561239	0.0964271666869224
1237	ebi-a-GCST90001902	CD28 on activated CD4 regulatory T cell || id:ebi-a-GCST90001902	finn-b-H7_RETINOPATHYDIAB	Diabetic retinopathy (H7_RETINOPATHYDIAB) || id:finn-b-H7_RETINOPATHYDIAB	206664	0.0468836386221661	0.0176421631246855	1.02800447538144	0.0652036075852022
1238	ebi-a-GCST90001767	CD24 on IgD+ CD38- unswitched memory B cell || id:ebi-a-GCST90001767	finn-b-H7_RETINOPATHYDIAB	Diabetic retinopathy (H7_RETINOPATHYDIAB) || id:finn-b-H7_RETINOPATHYDIAB	206664	0.0877673042745317	0.0176421631246855	0.968117083139153	0.0873806166043256
1239	ebi-a-GCST90001576	Transitional B cell %B cell || id:ebi-a-GCST90001576	finn-b-H7_RETINOPATHYDIAB	Diabetic retinopathy (H7_RETINOPATHYDIAB) || id:finn-b-H7_RETINOPATHYDIAB	206664	0.005805874467966	0.0176421631246855	0.826211347735627	0.12497979465756
1240	ebi-a-GCST90001818	CD38 on IgD+ B cell || id:ebi-a-GCST90001818	finn-b-H7_RETINOPATHYDIAB	Diabetic retinopathy (H7_RETINOPATHYDIAB) || id:finn-b-H7_RETINOPATHYDIAB	206664	0.0122299857230313	0.0176421631246855	0.8786700196988	0.12686804189703
1241	ebi-a-GCST90001875	HVEM on CD4+ T cell || id:ebi-a-GCST90001875	finn-b-H7_RETINOPATHYDIAB	Diabetic retinopathy (H7_RETINOPATHYDIAB) || id:finn-b-H7_RETINOPATHYDIAB	206664	0.0443265326647762	0.0176421631246855	0.904157809205239	0.227330698462467
1242	ebi-a-GCST90001931	CD127 on CD4+ T cell || id:ebi-a-GCST90001931	finn-b-H7_RETINOPATHYDIAB	Diabetic retinopathy (H7_RETINOPATHYDIAB) || id:finn-b-H7_RETINOPATHYDIAB	206664	0.00918659428502489	0.0176421631246855	0.940989876178507	0.0632546567341388
1243	ebi-a-GCST90002065	CD4 on CD39+ resting CD4 regulatory T cell || id:ebi-a-GCST90002065	finn-b-H7_RETINOPATHYDIAB	Diabetic retinopathy (H7_RETINOPATHYDIAB) || id:finn-b-H7_RETINOPATHYDIAB	206664	0.0186236897862446	0.0176421631246855	1.04177157675087	0.0634174386518306
1244	ebi-a-GCST90002101	CD45RA on Terminally Differentiated CD8+ T cell || id:ebi-a-GCST90002101	finn-b-H7_RETINOPATHYDIAB	Diabetic retinopathy (H7_RETINOPATHYDIAB) || id:finn-b-H7_RETINOPATHYDIAB	206664	0.0131543810479802	0.0176421631246855	1.04231139641047	0.0597032472131448
1245	ebi-a-GCST90001746	CD20 on IgD+ CD24+ B cell || id:ebi-a-GCST90001746	finn-b-H7_RETINOPATHYDIAB	Diabetic retinopathy (H7_RETINOPATHYDIAB) || id:finn-b-H7_RETINOPATHYDIAB	206664	0.0452046523542131	0.0176421631246855	1.0204931768998	0.0578196963569444
1246	ebi-a-GCST90001568	Naive CD4-CD8- T cell %T cell || id:ebi-a-GCST90001568	finn-b-H7_RETINOPATHYDIAB	Diabetic retinopathy (H7_RETINOPATHYDIAB) || id:finn-b-H7_RETINOPATHYDIAB	206664	0.0158513796565547	0.0176421631246855	1.47031480037239	0.940772089024555
1247	ebi-a-GCST90001750	CD20 on IgD+ CD38- unswitched memory B cell || id:ebi-a-GCST90001750	finn-b-H7_RETINOPATHYDIAB	Diabetic retinopathy (H7_RETINOPATHYDIAB) || id:finn-b-H7_RETINOPATHYDIAB	206664	0.0248206594045161	0.0176421631246855	0.441849356725335	0.999623720886328
1248	ebi-a-GCST90001656	CD28+ CD4-CD8- T cell %CD4-CD8- T cell || id:ebi-a-GCST90001656	finn-b-H7_RETINOPATHYDIAB	Diabetic retinopathy (H7_RETINOPATHYDIAB) || id:finn-b-H7_RETINOPATHYDIAB	206664	0.01236764408752	0.0176421631246855	0.869322533534972	0.140592023917198
1249	ebi-a-GCST90001650	HLA DR+ Natural Killer %CD3- lymphocyte || id:ebi-a-GCST90001650	finn-b-H7_RETINOPATHYDIAB	Diabetic retinopathy (H7_RETINOPATHYDIAB) || id:finn-b-H7_RETINOPATHYDIAB	206664	0.172076372147687	0.0176421631246855	1.0436833767043	0.191600848236628
1250	ebi-a-GCST90001446	IgD- CD38- B cell Absolute Count || id:ebi-a-GCST90001446	finn-b-H7_RETINOPATHYDIAB	Diabetic retinopathy (H7_RETINOPATHYDIAB) || id:finn-b-H7_RETINOPATHYDIAB	206664	0.00833620036334772	0.0176421631246855	0.782099331033928	0.223169037236076
1251	ebi-a-GCST90001886	CD28 on CD39+ activated CD4 regulatory T cell || id:ebi-a-GCST90001886	finn-b-H7_RETINOPATHYDIAB	Diabetic retinopathy (H7_RETINOPATHYDIAB) || id:finn-b-H7_RETINOPATHYDIAB	206664	0.053373234151088	0.0176421631246855	1.03165635436605	0.0721956676434342
1252	ebi-a-GCST90001993	PDL-1 on CD14+ CD16- monocyte || id:ebi-a-GCST90001993	finn-b-H7_RETINOPATHYDIAB	Diabetic retinopathy (H7_RETINOPATHYDIAB) || id:finn-b-H7_RETINOPATHYDIAB	206664	0.015481332144249	0.0176421631246855	0.92932517508848	0.0823702584787299
1253	ebi-a-GCST90001475	HLA DR++ monocyte %monocyte || id:ebi-a-GCST90001475	finn-b-H7_RETINOPATHYDIAB	Diabetic retinopathy (H7_RETINOPATHYDIAB) || id:finn-b-H7_RETINOPATHYDIAB	206664	0.0376068098482056	0.0176421631246855	1.25149143709579	0.828306340273048
1254	ebi-a-GCST90001556	Effector Memory CD8+ T cell %T cell || id:ebi-a-GCST90001556	finn-b-H7_RETINOPATHYDIAB	Diabetic retinopathy (H7_RETINOPATHYDIAB) || id:finn-b-H7_RETINOPATHYDIAB	206664	0.0131695574839694	0.0176421631246855	1.05963315670045	0.0693876753735398
1255	ebi-a-GCST90001944	CD123 on plasmacytoid Dendritic Cell || id:ebi-a-GCST90001944	finn-b-H7_RETINOPATHYDIAB	Diabetic retinopathy (H7_RETINOPATHYDIAB) || id:finn-b-H7_RETINOPATHYDIAB	206664	0.0484675516418714	0.0176421631246855	1.24282671940077	0.890160034006565
1256	ebi-a-GCST90002038	CD80 on CD62L+ plasmacytoid Dendritic Cell || id:ebi-a-GCST90002038	finn-b-H7_RETINOPATHYDIAB	Diabetic retinopathy (H7_RETINOPATHYDIAB) || id:finn-b-H7_RETINOPATHYDIAB	206664	0.0426062724890289	0.0176421631246855	1.2608123796651	0.894172160074061
1257	ebi-a-GCST90001845	CD3 on CD45RA- CD4+ T cell || id:ebi-a-GCST90001845	finn-b-H7_RETINOPATHYDIAB	Diabetic retinopathy (H7_RETINOPATHYDIAB) || id:finn-b-H7_RETINOPATHYDIAB	206664	0.137860078241513	0.0176421631246855	0.962950070404024	0.130637127292069
1258	ebi-a-GCST90002013	CCR2 on myeloid Dendritic Cell || id:ebi-a-GCST90002013	finn-b-H7_RETINOPATHYDIAB	Diabetic retinopathy (H7_RETINOPATHYDIAB) || id:finn-b-H7_RETINOPATHYDIAB	206664	0.0851808115912101	0.0176421631246855	0.987396268143362	0.0555727107606985
1259	ebi-a-GCST90002019	CD14 on Monocytic Myeloid-Derived Suppressor Cells || id:ebi-a-GCST90002019	finn-b-H7_RETINOPATHYDIAB	Diabetic retinopathy (H7_RETINOPATHYDIAB) || id:finn-b-H7_RETINOPATHYDIAB	206664	0.0188542629679367	0.0176421631246855	1.04241615043301	0.0640102653414195
1260	ebi-a-GCST90001602	Lymphocyte %leukocyte || id:ebi-a-GCST90001602	finn-b-H7_RETINOPATHYDIAB	Diabetic retinopathy (H7_RETINOPATHYDIAB) || id:finn-b-H7_RETINOPATHYDIAB	206664	0.00885122419140693	0.0176421631246855	1.09769118866875	0.0852009955352148
1261	ebi-a-GCST90002058	CD8 on CD8+ T cell || id:ebi-a-GCST90002058	finn-b-H7_RETINOPATHYDIAB	Diabetic retinopathy (H7_RETINOPATHYDIAB) || id:finn-b-H7_RETINOPATHYDIAB	206664	0.0588269194958652	0.0176421631246855	1.00211925554135	0.0501083980520589
1262	ebi-a-GCST90001534	CD45RA- CD4+ T cell Absolute Count || id:ebi-a-GCST90001534	finn-b-H7_RETINOPATHYDIAB	Diabetic retinopathy (H7_RETINOPATHYDIAB) || id:finn-b-H7_RETINOPATHYDIAB	206664	0.00597468865784444	0.0176421631246855	0.986150313436299	0.0504705611728239
1263	ebi-a-GCST90002090	CD11c on granulocyte || id:ebi-a-GCST90002090	finn-b-H7_RETINOPATHYDIAB	Diabetic retinopathy (H7_RETINOPATHYDIAB) || id:finn-b-H7_RETINOPATHYDIAB	206664	0.0677295886736731	0.0176421631246855	1.04682855489572	0.112712009014815
1264	ebi-a-GCST90001840	CD3 on Terminally Differentiated CD8+ T cell || id:ebi-a-GCST90001840	finn-b-H7_RETINOPATHYDIAB	Diabetic retinopathy (H7_RETINOPATHYDIAB) || id:finn-b-H7_RETINOPATHYDIAB	206664	0.0301354353941728	0.0176421631246855	1.02296517755517	0.05654104007002
1265	ebi-a-GCST90001498	Activated & resting CD4 regulatory T cell Absolute Count || id:ebi-a-GCST90001498	finn-b-H7_RETINOPATHYDIAB	Diabetic retinopathy (H7_RETINOPATHYDIAB) || id:finn-b-H7_RETINOPATHYDIAB	206664	0.0180365843282416	0.0176421631246855	0.741090095177684	0.552452940159305
1266	ebi-a-GCST90001922	CD127 on T cell || id:ebi-a-GCST90001922	finn-b-H7_RETINOPATHYDIAB	Diabetic retinopathy (H7_RETINOPATHYDIAB) || id:finn-b-H7_RETINOPATHYDIAB	206664	0.00999042912493733	0.0176421631246855	0.729773945952661	0.36908223877773
1267	ebi-a-GCST90001587	CD16+ monocyte %monocyte || id:ebi-a-GCST90001587	finn-b-H7_RETINOPATHYDIAB	Diabetic retinopathy (H7_RETINOPATHYDIAB) || id:finn-b-H7_RETINOPATHYDIAB	206664	0.00813175246041983	0.0176421631246855	0.90995262151302	0.0775576950155871
1268	ebi-a-GCST90001655	CD28+ CD4-CD8- T cell %T cell || id:ebi-a-GCST90001655	finn-b-H7_RETINOPATHYDIAB	Diabetic retinopathy (H7_RETINOPATHYDIAB) || id:finn-b-H7_RETINOPATHYDIAB	206664	0.00956704534646661	0.0176421631246855	1.03682832437816	0.0553340741649416
1269	ebi-a-GCST90001540	Naive CD4+ T cell Absolute Count || id:ebi-a-GCST90001540	finn-b-H7_RETINOPATHYDIAB	Diabetic retinopathy (H7_RETINOPATHYDIAB) || id:finn-b-H7_RETINOPATHYDIAB	206664	0.00648285812162607	0.0176421631246855	1.00233236045995	0.0500144679952019
1270	ebi-a-GCST90001456	CD11c+ HLA DR++ monocyte Absolute Count || id:ebi-a-GCST90001456	finn-b-H7_RETINOPATHYDIAB	Diabetic retinopathy (H7_RETINOPATHYDIAB) || id:finn-b-H7_RETINOPATHYDIAB	206664	0.00737073050908981	0.0176421631246855	0.986857554165909	0.0505227411385331
1271	ebi-a-GCST90001550	Central Memory CD8+ T cell %T cell || id:ebi-a-GCST90001550	finn-b-H7_RETINOPATHYDIAB	Diabetic retinopathy (H7_RETINOPATHYDIAB) || id:finn-b-H7_RETINOPATHYDIAB	206664	0.00574256040327941	0.0176421631246855	0.878659526529713	0.0855155054467087
1272	ebi-a-GCST90002094	CD11b on Monocytic Myeloid-Derived Suppressor Cells || id:ebi-a-GCST90002094	finn-b-H7_RETINOPATHYDIAB	Diabetic retinopathy (H7_RETINOPATHYDIAB) || id:finn-b-H7_RETINOPATHYDIAB	206664	0.0845641443647705	0.0176421631246855	1.1143184362879	0.510329417029142
1273	ebi-a-GCST90001682	CD127- CD8+ T cell %T cell || id:ebi-a-GCST90001682	finn-b-H7_RETINOPATHYDIAB	Diabetic retinopathy (H7_RETINOPATHYDIAB) || id:finn-b-H7_RETINOPATHYDIAB	206664	0.00834808930884621	0.0176421631246855	0.651977214507923	0.482845898362049
1274	ebi-a-GCST90001766	CD24 on IgD+ CD38- B cell || id:ebi-a-GCST90001766	finn-b-H7_RETINOPATHYDIAB	Diabetic retinopathy (H7_RETINOPATHYDIAB) || id:finn-b-H7_RETINOPATHYDIAB	206664	0.0332726609244212	0.0176421631246855	1.36189565983267	0.975583389776202
1275	ebi-a-GCST90001885	CD16-CD56 on HLA DR+ Natural Killer || id:ebi-a-GCST90001885	finn-b-H7_RETINOPATHYDIAB	Diabetic retinopathy (H7_RETINOPATHYDIAB) || id:finn-b-H7_RETINOPATHYDIAB	206664	0.021352361474527	0.0176421631246855	1.22926854894892	0.515131998098384
1276	ebi-a-GCST90001882	HVEM on Central Memory CD8+ T cell || id:ebi-a-GCST90001882	finn-b-H7_RETINOPATHYDIAB	Diabetic retinopathy (H7_RETINOPATHYDIAB) || id:finn-b-H7_RETINOPATHYDIAB	206664	0.0492530452420318	0.0176421631246855	0.909002437550858	0.227594513554532
1277	ebi-a-GCST90001478	CD4 regulatory T cell %CD4+ T cell || id:ebi-a-GCST90001478	finn-b-H7_RETINOPATHYDIAB	Diabetic retinopathy (H7_RETINOPATHYDIAB) || id:finn-b-H7_RETINOPATHYDIAB	206664	0.0234686997483425	0.0176421631246855	1.00648312245252	0.0504047140009493
1278	ebi-a-GCST90001662	CD28- CD8dim T cell %CD8dim T cell || id:ebi-a-GCST90001662	finn-b-H7_RETINOPATHYDIAB	Diabetic retinopathy (H7_RETINOPATHYDIAB) || id:finn-b-H7_RETINOPATHYDIAB	206664	0.0112693290054291	0.0176421631246855	1.16109656214269	0.175262358257402
1279	ebi-a-GCST90001789	CD25 on IgD- CD38dim B cell || id:ebi-a-GCST90001789	finn-b-H7_RETINOPATHYDIAB	Diabetic retinopathy (H7_RETINOPATHYDIAB) || id:finn-b-H7_RETINOPATHYDIAB	206664	0.0854295992419489	0.0176421631246855	0.979348367005938	0.0650905049214354
1280	ebi-a-GCST90001680	CD25++ CD8+ T cell %CD8+ T cell || id:ebi-a-GCST90001680	finn-b-H7_RETINOPATHYDIAB	Diabetic retinopathy (H7_RETINOPATHYDIAB) || id:finn-b-H7_RETINOPATHYDIAB	206664	0.0110652145128842	0.0176421631246855	1.03929126927716	0.0570284923677038
1281	ebi-a-GCST90001522	CD33- HLA DR- Absolute Count || id:ebi-a-GCST90001522	finn-b-H7_RETINOPATHYDIAB	Diabetic retinopathy (H7_RETINOPATHYDIAB) || id:finn-b-H7_RETINOPATHYDIAB	206664	0.017048807834388	0.0176421631246855	1.092818899448	0.111905754376199
1282	ebi-a-GCST90001771	CD24 on memory B cell || id:ebi-a-GCST90001771	finn-b-H7_RETINOPATHYDIAB	Diabetic retinopathy (H7_RETINOPATHYDIAB) || id:finn-b-H7_RETINOPATHYDIAB	206664	0.0668125129511753	0.0176421631246855	0.99556449201854	0.0505395580144716
1283	ebi-a-GCST90001471	CD62L- plasmacytoid Dendritic Cell %Dendritic Cell || id:ebi-a-GCST90001471	finn-b-H7_RETINOPATHYDIAB	Diabetic retinopathy (H7_RETINOPATHYDIAB) || id:finn-b-H7_RETINOPATHYDIAB	206664	0.0699827948431338	0.0176421631246855	1.18668320435427	0.838131882689199
1284	ebi-a-GCST90001577	Transitional B cell Absolute Count || id:ebi-a-GCST90001577	finn-b-H7_RETINOPATHYDIAB	Diabetic retinopathy (H7_RETINOPATHYDIAB) || id:finn-b-H7_RETINOPATHYDIAB	206664	0.0164421361341369	0.0176421631246855	0.826497440906633	0.266783035192858
1285	ebi-a-GCST90001425	IgD- CD38+ B cell %lymphocyte || id:ebi-a-GCST90001425	finn-b-H7_RETINOPATHYDIAB	Diabetic retinopathy (H7_RETINOPATHYDIAB) || id:finn-b-H7_RETINOPATHYDIAB	206664	0.00738811467734914	0.0176421631246855	0.878483813446928	0.0960404702805235
1286	ebi-a-GCST90001880	HVEM on CD45RA- CD4+ T cell || id:ebi-a-GCST90001880	finn-b-H7_RETINOPATHYDIAB	Diabetic retinopathy (H7_RETINOPATHYDIAB) || id:finn-b-H7_RETINOPATHYDIAB	206664	0.0457297869911535	0.0176421631246855	0.906465419482156	0.224168595770722
1287	ebi-a-GCST90001900	CD28 on resting CD4 regulatory T cell || id:ebi-a-GCST90001900	finn-b-H7_RETINOPATHYDIAB	Diabetic retinopathy (H7_RETINOPATHYDIAB) || id:finn-b-H7_RETINOPATHYDIAB	206664	0.0756495632363504	0.0176421631246855	1.02757234541645	0.0738898691648828
1288	ebi-a-GCST90001908	CCR7 on naive CD8+ T cell || id:ebi-a-GCST90001908	finn-b-H7_RETINOPATHYDIAB	Diabetic retinopathy (H7_RETINOPATHYDIAB) || id:finn-b-H7_RETINOPATHYDIAB	206664	0.0287101376381522	0.0176421631246855	0.924301708804102	0.11995192340373
1289	ebi-a-GCST90001835	CD62L on granulocyte || id:ebi-a-GCST90001835	finn-b-H7_RETINOPATHYDIAB	Diabetic retinopathy (H7_RETINOPATHYDIAB) || id:finn-b-H7_RETINOPATHYDIAB	206664	0.0102846448011178	0.0176421631246855	1.17732232402604	0.188801024405545
1290	ebi-a-GCST90001998	PDL-1 on CD14+ CD16+ monocyte || id:ebi-a-GCST90001998	finn-b-H7_RETINOPATHYDIAB	Diabetic retinopathy (H7_RETINOPATHYDIAB) || id:finn-b-H7_RETINOPATHYDIAB	206664	0.0137261232119696	0.0176421631246855	1.3763098064051	0.746768568209135
1291	ebi-a-GCST90001586	CD14+ CD16- monocyte %monocyte || id:ebi-a-GCST90001586	finn-b-H7_RETINOPATHYDIAB	Diabetic retinopathy (H7_RETINOPATHYDIAB) || id:finn-b-H7_RETINOPATHYDIAB	206664	0.00757787448687733	0.0176421631246855	1.102717709499	0.0832827568815333
1292	ebi-a-GCST90001896	CD28 on CD28+ CD45RA+ CD8+ T cell || id:ebi-a-GCST90001896	finn-b-H7_RETINOPATHYDIAB	Diabetic retinopathy (H7_RETINOPATHYDIAB) || id:finn-b-H7_RETINOPATHYDIAB	206664	0.0206862678441654	0.0176421631246855	1.15131020411742	0.254944750016452
1293	ebi-a-GCST90001933	CD25 on CD45RA- CD4 not regulatory T cell || id:ebi-a-GCST90001933	finn-b-H7_RETINOPATHYDIAB	Diabetic retinopathy (H7_RETINOPATHYDIAB) || id:finn-b-H7_RETINOPATHYDIAB	206664	0.00962308430043244	0.0176421631246855	0.946812068640788	0.0612648761806748
1294	ebi-a-GCST90001413	IgD- CD24- B cell %B cell || id:ebi-a-GCST90001413	finn-b-H7_RETINOPATHYDIAB	Diabetic retinopathy (H7_RETINOPATHYDIAB) || id:finn-b-H7_RETINOPATHYDIAB	206664	0.00639487196697127	0.0176421631246855	0.839347315482267	0.120425300735767
1295	ebi-a-GCST90001393	IgD+ CD38dim B cell %B cell || id:ebi-a-GCST90001393	finn-b-H7_RETINOPATHYDIAB	Diabetic retinopathy (H7_RETINOPATHYDIAB) || id:finn-b-H7_RETINOPATHYDIAB	206664	0.00549790736923849	0.0176421631246855	0.952474400277013	0.0551193486159847
1296	ebi-a-GCST90001898	CD28 on CD4+ T cell || id:ebi-a-GCST90001898	finn-b-H7_RETINOPATHYDIAB	Diabetic retinopathy (H7_RETINOPATHYDIAB) || id:finn-b-H7_RETINOPATHYDIAB	206664	0.0556457345421455	0.0176421631246855	0.961430003925267	0.0846486805664335
1297	ebi-a-GCST90001477	HLA DR++ monocyte Absolute Count || id:ebi-a-GCST90001477	finn-b-H7_RETINOPATHYDIAB	Diabetic retinopathy (H7_RETINOPATHYDIAB) || id:finn-b-H7_RETINOPATHYDIAB	206664	0.0232772255399677	0.0176421631246855	3.78255862147253	1
1298	ebi-a-GCST90001971	FSC-A on lymphocyte || id:ebi-a-GCST90001971	finn-b-H7_RETINOPATHYDIAB	Diabetic retinopathy (H7_RETINOPATHYDIAB) || id:finn-b-H7_RETINOPATHYDIAB	206664	0.0081497315905405	0.0176421631246855	1.58062431522784	0.875775271561638
1299	ebi-a-GCST90001945	CD123 on CD62L+ plasmacytoid Dendritic Cell || id:ebi-a-GCST90001945	finn-b-H7_RETINOPATHYDIAB	Diabetic retinopathy (H7_RETINOPATHYDIAB) || id:finn-b-H7_RETINOPATHYDIAB	206664	0.0475785099806331	0.0176421631246855	1.24504769927576	0.890051263771684
1300	ebi-a-GCST90001440	IgD- CD24- B cell %lymphocyte || id:ebi-a-GCST90001440	finn-b-H7_RETINOPATHYDIAB	Diabetic retinopathy (H7_RETINOPATHYDIAB) || id:finn-b-H7_RETINOPATHYDIAB	206664	0.00636312220037902	0.0176421631246855	0.84049181683786	0.119044005443989
1301	ebi-a-GCST90001651	Granulocyte Absolute Count || id:ebi-a-GCST90001651	finn-b-H7_RETINOPATHYDIAB	Diabetic retinopathy (H7_RETINOPATHYDIAB) || id:finn-b-H7_RETINOPATHYDIAB	206664	0.00611489658518965	0.0176421631246855	0.894996900562631	0.0782032825076363
1302	ebi-a-GCST90001615	TCRgd T cell Absolute Count || id:ebi-a-GCST90001615	finn-b-H7_RETINOPATHYDIAB	Diabetic retinopathy (H7_RETINOPATHYDIAB) || id:finn-b-H7_RETINOPATHYDIAB	206664	0.00539360589179149	0.0176421631246855	0.8232499546238	0.121985143069166
1303	ebi-a-GCST90001929	CD127 on CD28+ CD45RA+ CD8+ T cell || id:ebi-a-GCST90001929	finn-b-H7_RETINOPATHYDIAB	Diabetic retinopathy (H7_RETINOPATHYDIAB) || id:finn-b-H7_RETINOPATHYDIAB	206664	0.0195806502672845	0.0176421631246855	1.03234310169927	0.0584363713449938
1304	ebi-a-GCST90001701	BAFF-R on CD20- CD38- B cell || id:ebi-a-GCST90001701	finn-b-H7_RETINOPATHYDIAB	Diabetic retinopathy (H7_RETINOPATHYDIAB) || id:finn-b-H7_RETINOPATHYDIAB	206664	0.0438596423180564	0.0176421631246855	0.920502394385166	0.169544133069513
1305	ebi-a-GCST90002028	CD19 on B cell || id:ebi-a-GCST90002028	finn-b-H7_RETINOPATHYDIAB	Diabetic retinopathy (H7_RETINOPATHYDIAB) || id:finn-b-H7_RETINOPATHYDIAB	206664	0.0121168676323333	0.0176421631246855	0.950606057708249	0.0622376633588965
1306	ebi-a-GCST90001899	CD28 on CD4 regulatory T cell || id:ebi-a-GCST90001899	finn-b-H7_RETINOPATHYDIAB	Diabetic retinopathy (H7_RETINOPATHYDIAB) || id:finn-b-H7_RETINOPATHYDIAB	206664	0.0396176536758462	0.0176421631246855	1.00254201247275	0.0501050305075118
1307	ebi-a-GCST90001617	TCRgd T cell %lymphocyte || id:ebi-a-GCST90001617	finn-b-H7_RETINOPATHYDIAB	Diabetic retinopathy (H7_RETINOPATHYDIAB) || id:finn-b-H7_RETINOPATHYDIAB	206664	0.00547101782962597	0.0176421631246855	0.827550030048236	0.119434533150622
1308	ebi-a-GCST90001927	CD127 on CD8+ T cell || id:ebi-a-GCST90001927	finn-b-H7_RETINOPATHYDIAB	Diabetic retinopathy (H7_RETINOPATHYDIAB) || id:finn-b-H7_RETINOPATHYDIAB	206664	0.0123751205743829	0.0176421631246855	0.745356143568748	0.399088301251201
