# Supplementary material for: The causal relationship between immune cells and diabetic retinopathy: a Mendelian randomization study
Source: Front Immunol. 2024 Sep 2;15:1381002. doi: 10.3389/fimmu.2024.1381002 (PMC11406504; doi:10.3389/fimmu.2024.1381002)
Supplement: Supplementary file 6 [file DataSheet6.csv]

	id.exposure	exposure	id.outcome	outcome	Sample size	R2	Proportion of cases(%)	OR	Power
1	ebi-a-GCST90001969	FSC-A on Natural Killer || id:ebi-a-GCST90001969	finn-b-DM_RETINA_PROLIF	Proliferative diabetic retinopathy (DM_RETINA_PROLIF) || id:finn-b-DM_RETINA_PROLIF	212889	0.0573204630615789	0.0407771185923181	0.965299774093316	0.118193997690611
2	ebi-a-GCST90002076	SSC-A on Natural Killer || id:ebi-a-GCST90002076	finn-b-DM_RETINA_PROLIF	Proliferative diabetic retinopathy (DM_RETINA_PROLIF) || id:finn-b-DM_RETINA_PROLIF	212889	0.048582974195594	0.0407771185923181	0.989566892190402	0.0550639354579318
3	ebi-a-GCST90002084	SSC-A on Natural Killer T || id:ebi-a-GCST90002084	finn-b-DM_RETINA_PROLIF	Proliferative diabetic retinopathy (DM_RETINA_PROLIF) || id:finn-b-DM_RETINA_PROLIF	212889	0.0292430470572592	0.0407771185923181	0.96342106657269	0.0882006187697779
4	ebi-a-GCST90001719	BAFF-R on IgD+ B cell || id:ebi-a-GCST90001719	finn-b-DM_RETINA_PROLIF	Proliferative diabetic retinopathy (DM_RETINA_PROLIF) || id:finn-b-DM_RETINA_PROLIF	212889	0.574456675843131	0.0407771185923181	0.992003244103895	0.0857392651132768
5	ebi-a-GCST90001720	BAFF-R on transitional B cell || id:ebi-a-GCST90001720	finn-b-DM_RETINA_PROLIF	Proliferative diabetic retinopathy (DM_RETINA_PROLIF) || id:finn-b-DM_RETINA_PROLIF	212889	0.481165395458921	0.0407771185923181	0.991549696937269	0.083391771517354
6	ebi-a-GCST90001706	BAFF-R on IgD+ CD38- naive B cell || id:ebi-a-GCST90001706	finn-b-DM_RETINA_PROLIF	Proliferative diabetic retinopathy (DM_RETINA_PROLIF) || id:finn-b-DM_RETINA_PROLIF	212889	0.600589507003987	0.0407771185923181	0.993969554549329	0.0710933946315923
7	ebi-a-GCST90001747	CD20 on IgD+ CD24- B cell || id:ebi-a-GCST90001747	finn-b-DM_RETINA_PROLIF	Proliferative diabetic retinopathy (DM_RETINA_PROLIF) || id:finn-b-DM_RETINA_PROLIF	212889	0.0730481955342636	0.0407771185923181	1.23840254590917	0.999945482953018
8	ebi-a-GCST90001752	CD20 on IgD+ CD38dim B cell || id:ebi-a-GCST90001752	finn-b-DM_RETINA_PROLIF	Proliferative diabetic retinopathy (DM_RETINA_PROLIF) || id:finn-b-DM_RETINA_PROLIF	212889	0.113600984101619	0.0407771185923181	1.20012292961558	0.999983375393894
9	ebi-a-GCST90001829	BAFF-R on B cell || id:ebi-a-GCST90001829	finn-b-DM_RETINA_PROLIF	Proliferative diabetic retinopathy (DM_RETINA_PROLIF) || id:finn-b-DM_RETINA_PROLIF	212889	0.568445595625308	0.0407771185923181	0.991669956515931	0.0884228748068786
10	ebi-a-GCST90001704	BAFF-R on IgD+ CD24- B cell || id:ebi-a-GCST90001704	finn-b-DM_RETINA_PROLIF	Proliferative diabetic retinopathy (DM_RETINA_PROLIF) || id:finn-b-DM_RETINA_PROLIF	212889	0.57782011735044	0.0407771185923181	0.99201661275412	0.0858298874775284
11	ebi-a-GCST90001716	BAFF-R on naive-mature B cell || id:ebi-a-GCST90001716	finn-b-DM_RETINA_PROLIF	Proliferative diabetic retinopathy (DM_RETINA_PROLIF) || id:finn-b-DM_RETINA_PROLIF	212889	0.568656412658046	0.0407771185923181	0.991717280222567	0.087994091198412
12	ebi-a-GCST90001698	CD45RA+ CD28- CD8+ T cell Absolute Count || id:ebi-a-GCST90001698	finn-b-DM_RETINA_PROLIF	Proliferative diabetic retinopathy (DM_RETINA_PROLIF) || id:finn-b-DM_RETINA_PROLIF	212889	7.3578240110266	0.0407771185923181	1.00000398324045	0.0500001113544536
13	ebi-a-GCST90001695	CD45RA- CD28- CD8+ T cell Absolute Count || id:ebi-a-GCST90001695	finn-b-DM_RETINA_PROLIF	Proliferative diabetic retinopathy (DM_RETINA_PROLIF) || id:finn-b-DM_RETINA_PROLIF	212889	1.62569220204603	0.0407771185923181	1.00000105889241	0.0500000017387102
14	ebi-a-GCST90001759	CD20 on naive-mature B cell || id:ebi-a-GCST90001759	finn-b-DM_RETINA_PROLIF	Proliferative diabetic retinopathy (DM_RETINA_PROLIF) || id:finn-b-DM_RETINA_PROLIF	212889	0.076861811844526	0.0407771185923181	1.19845493549925	0.998753475848386
15	ebi-a-GCST90001553	Naive CD8+ T cell %T cell || id:ebi-a-GCST90001553	finn-b-DM_RETINA_PROLIF	Proliferative diabetic retinopathy (DM_RETINA_PROLIF) || id:finn-b-DM_RETINA_PROLIF	212889	0.0267819756742162	0.0407771185923181	1.00204719783952	0.0501070541514008
16	ebi-a-GCST90001688	CD28+ CD45RA+ CD8+ T cell %T cell || id:ebi-a-GCST90001688	finn-b-DM_RETINA_PROLIF	Proliferative diabetic retinopathy (DM_RETINA_PROLIF) || id:finn-b-DM_RETINA_PROLIF	212889	0.311952583270143	0.0407771185923181	1.00075877260602	0.0501713230443895
17	ebi-a-GCST90001974	FSC-A on CD8+ T cell || id:ebi-a-GCST90001974	finn-b-DM_RETINA_PROLIF	Proliferative diabetic retinopathy (DM_RETINA_PROLIF) || id:finn-b-DM_RETINA_PROLIF	212889	0.0157962393580622	0.0407771185923181	0.874184414331935	0.305663682161956
18	ebi-a-GCST90002119	CD8 on CD28+ CD45RA+ CD8+ T cell || id:ebi-a-GCST90002119	finn-b-DM_RETINA_PROLIF	Proliferative diabetic retinopathy (DM_RETINA_PROLIF) || id:finn-b-DM_RETINA_PROLIF	212889	0.205936086129802	0.0407771185923181	1.05315609189496	0.593539687456231
19	ebi-a-GCST90001568	Naive CD4-CD8- T cell %T cell || id:ebi-a-GCST90001568	finn-b-DM_RETINA_PROLIF	Proliferative diabetic retinopathy (DM_RETINA_PROLIF) || id:finn-b-DM_RETINA_PROLIF	212889	0.0158513796565547	0.0407771185923181	1.32353149207589	0.956918383405326
20	ebi-a-GCST90001824	IgD on IgD+ CD38+ B cell || id:ebi-a-GCST90001824	finn-b-DM_RETINA_PROLIF	Proliferative diabetic retinopathy (DM_RETINA_PROLIF) || id:finn-b-DM_RETINA_PROLIF	212889	0.211553959779067	0.0407771185923181	1.01668165952287	0.107695190795296
21	ebi-a-GCST90001828	IgD on transitional B cell || id:ebi-a-GCST90001828	finn-b-DM_RETINA_PROLIF	Proliferative diabetic retinopathy (DM_RETINA_PROLIF) || id:finn-b-DM_RETINA_PROLIF	212889	0.137560469263935	0.0407771185923181	1.02374739362552	0.12649892770076
22	ebi-a-GCST90002069	CD4 on CD39+ secreting CD4 regulatory T cell || id:ebi-a-GCST90002069	finn-b-DM_RETINA_PROLIF	Proliferative diabetic retinopathy (DM_RETINA_PROLIF) || id:finn-b-DM_RETINA_PROLIF	212889	0.0870244697645939	0.0407771185923181	0.816035123538357	0.998789505948559
23	ebi-a-GCST90001700	CD45RA+ CD28- CD8+ T cell %T cell || id:ebi-a-GCST90001700	finn-b-DM_RETINA_PROLIF	Proliferative diabetic retinopathy (DM_RETINA_PROLIF) || id:finn-b-DM_RETINA_PROLIF	212889	1.0337623384682	0.0407771185923181	1.00007542933782	0.0500056102908313
24	ebi-a-GCST90002057	CD8 on Terminally Differentiated CD8+ T cell || id:ebi-a-GCST90002057	finn-b-DM_RETINA_PROLIF	Proliferative diabetic retinopathy (DM_RETINA_PROLIF) || id:finn-b-DM_RETINA_PROLIF	212889	0.0519067625226713	0.0407771185923181	1.04504494050229	0.154542165176043
25	ebi-a-GCST90001744	CD20 on CD20- CD38- B cell || id:ebi-a-GCST90001744	finn-b-DM_RETINA_PROLIF	Proliferative diabetic retinopathy (DM_RETINA_PROLIF) || id:finn-b-DM_RETINA_PROLIF	212889	0.00580602566980282	0.0407771185923181	1.04625528198846	0.0618878817877256
26	ebi-a-GCST90001722	CD19 on CD20- CD38- B cell || id:ebi-a-GCST90001722	finn-b-DM_RETINA_PROLIF	Proliferative diabetic retinopathy (DM_RETINA_PROLIF) || id:finn-b-DM_RETINA_PROLIF	212889	0.00859918283019498	0.0407771185923181	1.03809071771778	0.061947854483859
27	ebi-a-GCST90001506	CD25++ CD4+ T cell %T cell || id:ebi-a-GCST90001506	finn-b-DM_RETINA_PROLIF	Proliferative diabetic retinopathy (DM_RETINA_PROLIF) || id:finn-b-DM_RETINA_PROLIF	212889	0.0064000153251459	0.0407771185923181	0.922178468564052	0.0879722299152403
28	ebi-a-GCST90001690	CD28+ CD45RA+ CD8+ T cell Absolute Count || id:ebi-a-GCST90001690	finn-b-DM_RETINA_PROLIF	Proliferative diabetic retinopathy (DM_RETINA_PROLIF) || id:finn-b-DM_RETINA_PROLIF	212889	0.156038853871225	0.0407771185923181	1.00220090190762	0.050721161776185
29	ebi-a-GCST90001755	CD20 on IgD- CD38- B cell || id:ebi-a-GCST90001755	finn-b-DM_RETINA_PROLIF	Proliferative diabetic retinopathy (DM_RETINA_PROLIF) || id:finn-b-DM_RETINA_PROLIF	212889	0.0536643651281176	0.0407771185923181	0.981225924145552	0.06825928633183
30	ebi-a-GCST90001761	CD20 on switched memory B cell || id:ebi-a-GCST90001761	finn-b-DM_RETINA_PROLIF	Proliferative diabetic retinopathy (DM_RETINA_PROLIF) || id:finn-b-DM_RETINA_PROLIF	212889	0.0835645050500561	0.0407771185923181	0.997922376346282	0.0503441960731255
31	ebi-a-GCST90001989	CD40 on CD14- CD16+ monocyte || id:ebi-a-GCST90001989	finn-b-DM_RETINA_PROLIF	Proliferative diabetic retinopathy (DM_RETINA_PROLIF) || id:finn-b-DM_RETINA_PROLIF	212889	0.318160735233055	0.0407771185923181	1.02104130748361	0.191186608200093
32	ebi-a-GCST90002011	CD64 on CD14+ CD16+ monocyte || id:ebi-a-GCST90002011	finn-b-DM_RETINA_PROLIF	Proliferative diabetic retinopathy (DM_RETINA_PROLIF) || id:finn-b-DM_RETINA_PROLIF	212889	0.0145278238034526	0.0407771185923181	1.19892435022191	0.583969582590776
33	ebi-a-GCST90001604	T cell %lymphocyte || id:ebi-a-GCST90001604	finn-b-DM_RETINA_PROLIF	Proliferative diabetic retinopathy (DM_RETINA_PROLIF) || id:finn-b-DM_RETINA_PROLIF	212889	0.0314072167213856	0.0407771185923181	0.995337129662904	0.0506518681839468
34	ebi-a-GCST90001647	Natural Killer %lymphocyte || id:ebi-a-GCST90001647	finn-b-DM_RETINA_PROLIF	Proliferative diabetic retinopathy (DM_RETINA_PROLIF) || id:finn-b-DM_RETINA_PROLIF	212889	0.0607779662121138	0.0407771185923181	0.969293044552661	0.106353705087733
35	ebi-a-GCST90001721	CD19 on CD20- B cell || id:ebi-a-GCST90001721	finn-b-DM_RETINA_PROLIF	Proliferative diabetic retinopathy (DM_RETINA_PROLIF) || id:finn-b-DM_RETINA_PROLIF	212889	0.00811418831078391	0.0407771185923181	1.03776192841078	0.0610750821496892
36	ebi-a-GCST90001739	CD19 on Plasma Blast-Plasma Cell || id:ebi-a-GCST90001739	finn-b-DM_RETINA_PROLIF	Proliferative diabetic retinopathy (DM_RETINA_PROLIF) || id:finn-b-DM_RETINA_PROLIF	212889	0.0059905557749409	0.0407771185923181	1.04376144934989	0.0609752857799235
37	ebi-a-GCST90001804	CD27 on IgD- CD38dim B cell || id:ebi-a-GCST90001804	finn-b-DM_RETINA_PROLIF	Proliferative diabetic retinopathy (DM_RETINA_PROLIF) || id:finn-b-DM_RETINA_PROLIF	212889	0.290538014551914	0.0407771185923181	0.988536998826347	0.0871767682274545
38	ebi-a-GCST90001753	CD20 on IgD- CD24- B cell || id:ebi-a-GCST90001753	finn-b-DM_RETINA_PROLIF	Proliferative diabetic retinopathy (DM_RETINA_PROLIF) || id:finn-b-DM_RETINA_PROLIF	212889	0.0354022376084128	0.0407771185923181	0.843398096305113	0.772597364832339
39	ebi-a-GCST90001689	CD28+ CD45RA+ CD8+ T cell %CD8+ T cell || id:ebi-a-GCST90001689	finn-b-DM_RETINA_PROLIF	Proliferative diabetic retinopathy (DM_RETINA_PROLIF) || id:finn-b-DM_RETINA_PROLIF	212889	0.0702346112546911	0.0407771185923181	0.998645276044373	0.0501229755448157
40	ebi-a-GCST90001552	Naive CD8+ T cell %CD8+ T cell || id:ebi-a-GCST90001552	finn-b-DM_RETINA_PROLIF	Proliferative diabetic retinopathy (DM_RETINA_PROLIF) || id:finn-b-DM_RETINA_PROLIF	212889	0.0086952659124694	0.0407771185923181	1.00104546599226	0.0500090646981637
41	ebi-a-GCST90001888	CD28 on CD39+ secreting CD4 regulatory T cell || id:ebi-a-GCST90001888	finn-b-DM_RETINA_PROLIF	Proliferative diabetic retinopathy (DM_RETINA_PROLIF) || id:finn-b-DM_RETINA_PROLIF	212889	0.115268403677683	0.0407771185923181	0.968237063549494	0.166489772996209
42	ebi-a-GCST90002121	CD8 on CD39+ CD8+ T cell || id:ebi-a-GCST90002121	finn-b-DM_RETINA_PROLIF	Proliferative diabetic retinopathy (DM_RETINA_PROLIF) || id:finn-b-DM_RETINA_PROLIF	212889	0.0619907593723949	0.0407771185923181	1.07507646114453	0.397848008028185
43	ebi-a-GCST90001562	CD45RA+ CD8+ T cell %T cell || id:ebi-a-GCST90001562	finn-b-DM_RETINA_PROLIF	Proliferative diabetic retinopathy (DM_RETINA_PROLIF) || id:finn-b-DM_RETINA_PROLIF	212889	0.0496066304176269	0.0407771185923181	1.00568856257482	0.0515319126071816
44	ebi-a-GCST90001501	Activated & secreting CD4 regulatory T cell Absolute Count || id:ebi-a-GCST90001501	finn-b-DM_RETINA_PROLIF	Proliferative diabetic retinopathy (DM_RETINA_PROLIF) || id:finn-b-DM_RETINA_PROLIF	212889	0.0513551742805534	0.0407771185923181	1.01845346343837	0.0668177403657223
45	ebi-a-GCST90001884	CD16-CD56 on Natural Killer || id:ebi-a-GCST90001884	finn-b-DM_RETINA_PROLIF	Proliferative diabetic retinopathy (DM_RETINA_PROLIF) || id:finn-b-DM_RETINA_PROLIF	212889	0.340365303370001	0.0407771185923181	0.972241965145883	0.315727443258396
46	ebi-a-GCST90001489	CD39+ activated CD4 regulatory T cell Absolute Count || id:ebi-a-GCST90001489	finn-b-DM_RETINA_PROLIF	Proliferative diabetic retinopathy (DM_RETINA_PROLIF) || id:finn-b-DM_RETINA_PROLIF	212889	0.100415804799823	0.0407771185923181	0.946105763598913	0.345525660300774
47	ebi-a-GCST90001495	CD39+ secreting CD4 regulatory T cell Absolute Count || id:ebi-a-GCST90001495	finn-b-DM_RETINA_PROLIF	Proliferative diabetic retinopathy (DM_RETINA_PROLIF) || id:finn-b-DM_RETINA_PROLIF	212889	0.514939145064597	0.0407771185923181	0.981123681941176	0.235552040406917
48	ebi-a-GCST90001491	CD39+ activated CD4 regulatory T cell %CD4 regulatory T cell || id:ebi-a-GCST90001491	finn-b-DM_RETINA_PROLIF	Proliferative diabetic retinopathy (DM_RETINA_PROLIF) || id:finn-b-DM_RETINA_PROLIF	212889	0.485910086036667	0.0407771185923181	0.984882092130775	0.160944765592867
49	ebi-a-GCST90002061	CD4 on CD39+ CD4+ T cell || id:ebi-a-GCST90002061	finn-b-DM_RETINA_PROLIF	Proliferative diabetic retinopathy (DM_RETINA_PROLIF) || id:finn-b-DM_RETINA_PROLIF	212889	0.187513886086334	0.0407771185923181	0.983940703350272	0.0973217769676579
50	ebi-a-GCST90002009	HLA DR on CD14- CD16- || id:ebi-a-GCST90002009	finn-b-DM_RETINA_PROLIF	Proliferative diabetic retinopathy (DM_RETINA_PROLIF) || id:finn-b-DM_RETINA_PROLIF	212889	0.112213789436564	0.0407771185923181	0.748213594757846	0.999999997167519
51	ebi-a-GCST90002052	CD45 on Immature Myeloid-Derived Suppressor Cells || id:ebi-a-GCST90002052	finn-b-DM_RETINA_PROLIF	Proliferative diabetic retinopathy (DM_RETINA_PROLIF) || id:finn-b-DM_RETINA_PROLIF	212889	0.167887416975988	0.0407771185923181	1.037340657507	0.28613345293868
52	ebi-a-GCST90001670	CD39+ CD8+ T cell %T cell || id:ebi-a-GCST90001670	finn-b-DM_RETINA_PROLIF	Proliferative diabetic retinopathy (DM_RETINA_PROLIF) || id:finn-b-DM_RETINA_PROLIF	212889	0.194742249550789	0.0407771185923181	0.969810624287251	0.229564021475089
53	ebi-a-GCST90001901	CD28 on CD39+ resting CD4 regulatory T cell || id:ebi-a-GCST90001901	finn-b-DM_RETINA_PROLIF	Proliferative diabetic retinopathy (DM_RETINA_PROLIF) || id:finn-b-DM_RETINA_PROLIF	212889	0.0304891868578013	0.0407771185923181	1.05284775132897	0.133980913374133
54	ebi-a-GCST90001496	CD39+ secreting CD4 regulatory T cell %secreting CD4 regulatory T cell || id:ebi-a-GCST90001496	finn-b-DM_RETINA_PROLIF	Proliferative diabetic retinopathy (DM_RETINA_PROLIF) || id:finn-b-DM_RETINA_PROLIF	212889	0.128926845807727	0.0407771185923181	0.974041041498349	0.136290299280327
55	ebi-a-GCST90001497	CD39+ secreting CD4 regulatory T cell %CD4 regulatory T cell || id:ebi-a-GCST90001497	finn-b-DM_RETINA_PROLIF	Proliferative diabetic retinopathy (DM_RETINA_PROLIF) || id:finn-b-DM_RETINA_PROLIF	212889	0.126757616792185	0.0407771185923181	0.973442867264322	0.138866680820764
56	ebi-a-GCST90002033	CD39 on granulocyte || id:ebi-a-GCST90002033	finn-b-DM_RETINA_PROLIF	Proliferative diabetic retinopathy (DM_RETINA_PROLIF) || id:finn-b-DM_RETINA_PROLIF	212889	0.0397971745002399	0.0407771185923181	1.0756602120808	0.279126318706231
57	ebi-a-GCST90001709	BAFF-R on IgD+ CD38dim B cell || id:ebi-a-GCST90001709	finn-b-DM_RETINA_PROLIF	Proliferative diabetic retinopathy (DM_RETINA_PROLIF) || id:finn-b-DM_RETINA_PROLIF	212889	0.578294692904956	0.0407771185923181	0.992071248802095	0.0853623507588874
58	ebi-a-GCST90001708	BAFF-R on IgD+ CD38+ B cell || id:ebi-a-GCST90001708	finn-b-DM_RETINA_PROLIF	Proliferative diabetic retinopathy (DM_RETINA_PROLIF) || id:finn-b-DM_RETINA_PROLIF	212889	0.532227809058919	0.0407771185923181	0.991932278643513	0.0836699990201147
59	ebi-a-GCST90001705	BAFF-R on IgD+ CD38- B cell || id:ebi-a-GCST90001705	finn-b-DM_RETINA_PROLIF	Proliferative diabetic retinopathy (DM_RETINA_PROLIF) || id:finn-b-DM_RETINA_PROLIF	212889	0.568191609080799	0.0407771185923181	0.992411943529737	0.0817680807110776
60	ebi-a-GCST90001937	CD25 on resting CD4 regulatory T cell || id:ebi-a-GCST90001937	finn-b-DM_RETINA_PROLIF	Proliferative diabetic retinopathy (DM_RETINA_PROLIF) || id:finn-b-DM_RETINA_PROLIF	212889	0.0253598320812671	0.0407771185923181	0.952911189138309	0.105349752882924
61	ebi-a-GCST90001779	CD25 on IgD+ CD24- B cell || id:ebi-a-GCST90001779	finn-b-DM_RETINA_PROLIF	Proliferative diabetic retinopathy (DM_RETINA_PROLIF) || id:finn-b-DM_RETINA_PROLIF	212889	0.105690879131206	0.0407771185923181	0.971237580274135	0.136878438015524
62	ebi-a-GCST90001627	HLA DR+ CD8+ T cell Absolute Count || id:ebi-a-GCST90001627	finn-b-DM_RETINA_PROLIF	Proliferative diabetic retinopathy (DM_RETINA_PROLIF) || id:finn-b-DM_RETINA_PROLIF	212889	0.0901118811135573	0.0407771185923181	1.00028365630668	0.0500069158250079
63	ebi-a-GCST90001619	HLA DR+ T cell%T cell || id:ebi-a-GCST90001619	finn-b-DM_RETINA_PROLIF	Proliferative diabetic retinopathy (DM_RETINA_PROLIF) || id:finn-b-DM_RETINA_PROLIF	212889	0.126570476771746	0.0407771185923181	1.24390854586945	0.999999998062264
64	ebi-a-GCST90002032	CD39 on CD39+ CD4+ T cell || id:ebi-a-GCST90002032	finn-b-DM_RETINA_PROLIF	Proliferative diabetic retinopathy (DM_RETINA_PROLIF) || id:finn-b-DM_RETINA_PROLIF	212889	0.543649533055583	0.0407771185923181	0.981144640898927	0.245610873825727
65	ebi-a-GCST90002031	CD39 on CD39+ secreting CD4 regulatory T cell || id:ebi-a-GCST90002031	finn-b-DM_RETINA_PROLIF	Proliferative diabetic retinopathy (DM_RETINA_PROLIF) || id:finn-b-DM_RETINA_PROLIF	212889	0.584641637060872	0.0407771185923181	0.982304191714682	0.235117361068173
66	ebi-a-GCST90001902	CD28 on activated CD4 regulatory T cell || id:ebi-a-GCST90001902	finn-b-DM_RETINA_PROLIF	Proliferative diabetic retinopathy (DM_RETINA_PROLIF) || id:finn-b-DM_RETINA_PROLIF	212889	0.0468836386221661	0.0407771185923181	1.03642122295881	0.110929523883159
67	ebi-a-GCST90001854	CD3 on CD39+ activated CD4 regulatory T cell || id:ebi-a-GCST90001854	finn-b-DM_RETINA_PROLIF	Proliferative diabetic retinopathy (DM_RETINA_PROLIF) || id:finn-b-DM_RETINA_PROLIF	212889	0.203722453301227	0.0407771185923181	1.00348348543891	0.0523607545922546
68	ebi-a-GCST90002098	CD45RA on naive CD4+ T cell || id:ebi-a-GCST90002098	finn-b-DM_RETINA_PROLIF	Proliferative diabetic retinopathy (DM_RETINA_PROLIF) || id:finn-b-DM_RETINA_PROLIF	212889	0.259700651294135	0.0407771185923181	0.979872263017642	0.154994993914135
69	ebi-a-GCST90001738	CD19 on unswitched memory B cell || id:ebi-a-GCST90001738	finn-b-DM_RETINA_PROLIF	Proliferative diabetic retinopathy (DM_RETINA_PROLIF) || id:finn-b-DM_RETINA_PROLIF	212889	0.0585752064102718	0.0407771185923181	0.994715966849897	0.0515621782332253
70	ebi-a-GCST90001697	CD45RA- CD28- CD8+ T cell %T cell || id:ebi-a-GCST90001697	finn-b-DM_RETINA_PROLIF	Proliferative diabetic retinopathy (DM_RETINA_PROLIF) || id:finn-b-DM_RETINA_PROLIF	212889	0.611144750557232	0.0407771185923181	0.999644645392028	0.0500736182351195
71	ebi-a-GCST90001806	CD27 on unswitched memory B cell || id:ebi-a-GCST90001806	finn-b-DM_RETINA_PROLIF	Proliferative diabetic retinopathy (DM_RETINA_PROLIF) || id:finn-b-DM_RETINA_PROLIF	212889	0.249306266079844	0.0407771185923181	0.983701127358994	0.115267022653508
72	ebi-a-GCST90001659	CD39+ CD4+ T cell %CD4+ T cell || id:ebi-a-GCST90001659	finn-b-DM_RETINA_PROLIF	Proliferative diabetic retinopathy (DM_RETINA_PROLIF) || id:finn-b-DM_RETINA_PROLIF	212889	0.15175373376769	0.0407771185923181	0.957483650664849	0.328084901172432
73	ebi-a-GCST90002030	CD39 on CD39+ activated CD4 regulatory T cell || id:ebi-a-GCST90002030	finn-b-DM_RETINA_PROLIF	Proliferative diabetic retinopathy (DM_RETINA_PROLIF) || id:finn-b-DM_RETINA_PROLIF	212889	0.182854978938813	0.0407771185923181	0.959266784931256	0.356695466186999
74	ebi-a-GCST90001484	CD39+ resting CD4 regulatory T cell %resting CD4 regulatory T cell || id:ebi-a-GCST90001484	finn-b-DM_RETINA_PROLIF	Proliferative diabetic retinopathy (DM_RETINA_PROLIF) || id:finn-b-DM_RETINA_PROLIF	212889	0.165350556883819	0.0407771185923181	0.968714804394725	0.213453787327377
75	ebi-a-GCST90001892	CD28 on CD39+ CD4+ T cell || id:ebi-a-GCST90001892	finn-b-DM_RETINA_PROLIF	Proliferative diabetic retinopathy (DM_RETINA_PROLIF) || id:finn-b-DM_RETINA_PROLIF	212889	0.22151738152672	0.0407771185923181	0.981311627303687	0.126557592111335
76	ebi-a-GCST90001658	CD39+ CD4+ T cell %T cell || id:ebi-a-GCST90001658	finn-b-DM_RETINA_PROLIF	Proliferative diabetic retinopathy (DM_RETINA_PROLIF) || id:finn-b-DM_RETINA_PROLIF	212889	0.160975419543585	0.0407771185923181	0.979541560189494	0.116448676419756
77	ebi-a-GCST90002029	CD39 on CD39+ CD8+ T cell || id:ebi-a-GCST90002029	finn-b-DM_RETINA_PROLIF	Proliferative diabetic retinopathy (DM_RETINA_PROLIF) || id:finn-b-DM_RETINA_PROLIF	212889	0.0318655800434234	0.0407771185923181	0.935754580551102	0.182559741795863
78	ebi-a-GCST90001660	CD39+ CD4+ T cell Absolute Count || id:ebi-a-GCST90001660	finn-b-DM_RETINA_PROLIF	Proliferative diabetic retinopathy (DM_RETINA_PROLIF) || id:finn-b-DM_RETINA_PROLIF	212889	0.146200262634675	0.0407771185923181	0.959081917847884	0.298460561264949
79	ebi-a-GCST90001512	CD25++ CD45RA- CD4 not regulatory T cell %T cell || id:ebi-a-GCST90001512	finn-b-DM_RETINA_PROLIF	Proliferative diabetic retinopathy (DM_RETINA_PROLIF) || id:finn-b-DM_RETINA_PROLIF	212889	0.0340307120556662	0.0407771185923181	1.0039548172034	0.0505076963391851
80	ebi-a-GCST90001985	CD40 on monocytes || id:ebi-a-GCST90001985	finn-b-DM_RETINA_PROLIF	Proliferative diabetic retinopathy (DM_RETINA_PROLIF) || id:finn-b-DM_RETINA_PROLIF	212889	0.258545377727713	0.0407771185923181	1.00923974470186	0.071292742956808
81	ebi-a-GCST90001980	CD40 on CD14+ CD16- monocyte || id:ebi-a-GCST90001980	finn-b-DM_RETINA_PROLIF	Proliferative diabetic retinopathy (DM_RETINA_PROLIF) || id:finn-b-DM_RETINA_PROLIF	212889	0.205013102434552	0.0407771185923181	1.00645423418848	0.058181547766656
82	ebi-a-GCST90001782	CD25 on IgD+ CD38- unswitched memory B cell || id:ebi-a-GCST90001782	finn-b-DM_RETINA_PROLIF	Proliferative diabetic retinopathy (DM_RETINA_PROLIF) || id:finn-b-DM_RETINA_PROLIF	212889	0.0748706369131782	0.0407771185923181	1.12863063386586	0.891784593253214
83	ebi-a-GCST90001934	CD25 on CD45RA+ CD4 not regulatory T cell || id:ebi-a-GCST90001934	finn-b-DM_RETINA_PROLIF	Proliferative diabetic retinopathy (DM_RETINA_PROLIF) || id:finn-b-DM_RETINA_PROLIF	212889	0.0167483957594812	0.0407771185923181	1.18231030240489	0.570859905365671
84	ebi-a-GCST90001507	CD25++ CD45RA+ CD4 not regulatory T cell Absolute Count || id:ebi-a-GCST90001507	finn-b-DM_RETINA_PROLIF	Proliferative diabetic retinopathy (DM_RETINA_PROLIF) || id:finn-b-DM_RETINA_PROLIF	212889	0.0855796963059075	0.0407771185923181	0.962693362645007	0.169445777938842
85	ebi-a-GCST90001508	CD25++ CD45RA+ CD4 not regulatory T cell %CD4+ T cell || id:ebi-a-GCST90001508	finn-b-DM_RETINA_PROLIF	Proliferative diabetic retinopathy (DM_RETINA_PROLIF) || id:finn-b-DM_RETINA_PROLIF	212889	0.0738347264608084	0.0407771185923181	0.977783644304779	0.0854918335471055
86	ebi-a-GCST90001509	CD25++ CD45RA+ CD4 not regulatory T cell %T cell || id:ebi-a-GCST90001509	finn-b-DM_RETINA_PROLIF	Proliferative diabetic retinopathy (DM_RETINA_PROLIF) || id:finn-b-DM_RETINA_PROLIF	212889	0.0745305452955946	0.0407771185923181	0.971160486615474	0.111056397941313
87	ebi-a-GCST90002081	SSC-A on CD4+ T cell || id:ebi-a-GCST90002081	finn-b-DM_RETINA_PROLIF	Proliferative diabetic retinopathy (DM_RETINA_PROLIF) || id:finn-b-DM_RETINA_PROLIF	212889	0.0423844838520712	0.0407771185923181	0.348363320316725	1
88	ebi-a-GCST90002074	SSC-A on CD14+ monocyte || id:ebi-a-GCST90002074	finn-b-DM_RETINA_PROLIF	Proliferative diabetic retinopathy (DM_RETINA_PROLIF) || id:finn-b-DM_RETINA_PROLIF	212889	0.250813624485261	0.0407771185923181	1.00325591520951	0.0525394278382829
89	ebi-a-GCST90002045	CD45 on CD33- HLA DR- || id:ebi-a-GCST90002045	finn-b-DM_RETINA_PROLIF	Proliferative diabetic retinopathy (DM_RETINA_PROLIF) || id:finn-b-DM_RETINA_PROLIF	212889	0.0554399697178677	0.0407771185923181	1.04605073873081	0.167044410492582
90	ebi-a-GCST90001608	CD4+CD8+ T cell %leukocyte || id:ebi-a-GCST90001608	finn-b-DM_RETINA_PROLIF	Proliferative diabetic retinopathy (DM_RETINA_PROLIF) || id:finn-b-DM_RETINA_PROLIF	212889	0.0373607892441188	0.0407771185923181	1.02113200613309	0.0660342600458353
91	ebi-a-GCST90001594	CD4+CD8+ T cell Absolute Count || id:ebi-a-GCST90001594	finn-b-DM_RETINA_PROLIF	Proliferative diabetic retinopathy (DM_RETINA_PROLIF) || id:finn-b-DM_RETINA_PROLIF	212889	0.0343330974324277	0.0407771185923181	1.01923141820903	0.062179655917908
92	ebi-a-GCST90001802	CD27 on IgD- CD38- B cell || id:ebi-a-GCST90001802	finn-b-DM_RETINA_PROLIF	Proliferative diabetic retinopathy (DM_RETINA_PROLIF) || id:finn-b-DM_RETINA_PROLIF	212889	0.205590832878236	0.0407771185923181	0.990374091504004	0.0683766478319726
93	ebi-a-GCST90001672	CD39+ CD8+ T cell Absolute Count || id:ebi-a-GCST90001672	finn-b-DM_RETINA_PROLIF	Proliferative diabetic retinopathy (DM_RETINA_PROLIF) || id:finn-b-DM_RETINA_PROLIF	212889	0.215981434978973	0.0407771185923181	0.962775739875859	0.352581701532021
94	ebi-a-GCST90002111	HLA DR on CD33dim HLA DR+ CD11b- || id:ebi-a-GCST90002111	finn-b-DM_RETINA_PROLIF	Proliferative diabetic retinopathy (DM_RETINA_PROLIF) || id:finn-b-DM_RETINA_PROLIF	212889	0.170527758529389	0.0407771185923181	0.947327570734041	0.511709329920417
95	ebi-a-GCST90002110	HLA DR on CD33dim HLA DR+ CD11b+ || id:ebi-a-GCST90002110	finn-b-DM_RETINA_PROLIF	Proliferative diabetic retinopathy (DM_RETINA_PROLIF) || id:finn-b-DM_RETINA_PROLIF	212889	0.16436755369131	0.0407771185923181	1.00642760323412	0.0564991597800282
96	ebi-a-GCST90001607	CD8+ T cell %leukocyte || id:ebi-a-GCST90001607	finn-b-DM_RETINA_PROLIF	Proliferative diabetic retinopathy (DM_RETINA_PROLIF) || id:finn-b-DM_RETINA_PROLIF	212889	0.0180254236326515	0.0407771185923181	1.20915378705367	0.720037492869772
97	ebi-a-GCST90001614	CD8+ and CD8dim T cell %leukocyte || id:ebi-a-GCST90001614	finn-b-DM_RETINA_PROLIF	Proliferative diabetic retinopathy (DM_RETINA_PROLIF) || id:finn-b-DM_RETINA_PROLIF	212889	0.0195041438054507	0.0407771185923181	0.944425791012183	0.109431024412126
98	ebi-a-GCST90001589	CD4+/CD8+ T cell || id:ebi-a-GCST90001589	finn-b-DM_RETINA_PROLIF	Proliferative diabetic retinopathy (DM_RETINA_PROLIF) || id:finn-b-DM_RETINA_PROLIF	212889	0.0139779206112326	0.0407771185923181	1.09714405314185	0.181202750217811
99	ebi-a-GCST90001554	Effector Memory CD8+ T cell Absolute Count || id:ebi-a-GCST90001554	finn-b-DM_RETINA_PROLIF	Proliferative diabetic retinopathy (DM_RETINA_PROLIF) || id:finn-b-DM_RETINA_PROLIF	212889	0.0330762523297715	0.0407771185923181	1.00184171620076	0.050107006519199
100	ebi-a-GCST90001592	CD8+ T cell Absolute Count || id:ebi-a-GCST90001592	finn-b-DM_RETINA_PROLIF	Proliferative diabetic retinopathy (DM_RETINA_PROLIF) || id:finn-b-DM_RETINA_PROLIF	212889	0.0363928114317516	0.0407771185923181	1.02229609720071	0.0673981331382668
101	ebi-a-GCST90001970	FSC-A on HLA DR+ Natural Killer || id:ebi-a-GCST90001970	finn-b-DM_RETINA_PROLIF	Proliferative diabetic retinopathy (DM_RETINA_PROLIF) || id:finn-b-DM_RETINA_PROLIF	212889	0.135617410680975	0.0407771185923181	1.03959044987	0.264316562657965
102	ebi-a-GCST90002077	SSC-A on HLA DR+ Natural Killer || id:ebi-a-GCST90002077	finn-b-DM_RETINA_PROLIF	Proliferative diabetic retinopathy (DM_RETINA_PROLIF) || id:finn-b-DM_RETINA_PROLIF	212889	0.14469296089754	0.0407771185923181	1.04180900251465	0.304949916867924
103	ebi-a-GCST90001839	CD3 on Effector Memory CD8+ T cell || id:ebi-a-GCST90001839	finn-b-DM_RETINA_PROLIF	Proliferative diabetic retinopathy (DM_RETINA_PROLIF) || id:finn-b-DM_RETINA_PROLIF	212889	0.0717440905459219	0.0407771185923181	0.97409415934051	0.0971498841644625
104	ebi-a-GCST90001560	CD45RA+ CD8+ T cell Absolute Count || id:ebi-a-GCST90001560	finn-b-DM_RETINA_PROLIF	Proliferative diabetic retinopathy (DM_RETINA_PROLIF) || id:finn-b-DM_RETINA_PROLIF	212889	0.0530976696724585	0.0407771185923181	0.995948226506019	0.0508321763212719
105	ebi-a-GCST90001521	CD33+ HLA DR+ CD14dim %CD33+ HLA DR+ || id:ebi-a-GCST90001521	finn-b-DM_RETINA_PROLIF	Proliferative diabetic retinopathy (DM_RETINA_PROLIF) || id:finn-b-DM_RETINA_PROLIF	212889	0.0163861188929594	0.0407771185923181	0.915445862062365	0.167924080178774
106	ebi-a-GCST90001555	Effector Memory CD8+ T cell %CD8+ T cell || id:ebi-a-GCST90001555	finn-b-DM_RETINA_PROLIF	Proliferative diabetic retinopathy (DM_RETINA_PROLIF) || id:finn-b-DM_RETINA_PROLIF	212889	0.0959874855535447	0.0407771185923181	1.0015694058442	0.0502255146517133
107	ebi-a-GCST90001561	CD45RA+ CD8+ T cell %CD8+ T cell || id:ebi-a-GCST90001561	finn-b-DM_RETINA_PROLIF	Proliferative diabetic retinopathy (DM_RETINA_PROLIF) || id:finn-b-DM_RETINA_PROLIF	212889	0.103607540293003	0.0407771185923181	0.999467218871333	0.0500280543765712
108	ebi-a-GCST90001762	CD20 on IgD+ B cell || id:ebi-a-GCST90001762	finn-b-DM_RETINA_PROLIF	Proliferative diabetic retinopathy (DM_RETINA_PROLIF) || id:finn-b-DM_RETINA_PROLIF	212889	0.0731317571899589	0.0407771185923181	1.20975191937921	0.999254932232081
109	ebi-a-GCST90001535	CD45RA- CD4+ T cell %CD4+ T cell || id:ebi-a-GCST90001535	finn-b-DM_RETINA_PROLIF	Proliferative diabetic retinopathy (DM_RETINA_PROLIF) || id:finn-b-DM_RETINA_PROLIF	212889	0.0573933513746091	0.0407771185923181	1.05339479643638	0.214150778106171
110	ebi-a-GCST90001494	Secreting CD4 regulatory T cell %CD4+ T cell || id:ebi-a-GCST90001494	finn-b-DM_RETINA_PROLIF	Proliferative diabetic retinopathy (DM_RETINA_PROLIF) || id:finn-b-DM_RETINA_PROLIF	212889	0.125941689748727	0.0407771185923181	1.01461549646814	0.0760030767435489
111	ebi-a-GCST90002102	CD45RA on resting CD4 regulatory T cell || id:ebi-a-GCST90002102	finn-b-DM_RETINA_PROLIF	Proliferative diabetic retinopathy (DM_RETINA_PROLIF) || id:finn-b-DM_RETINA_PROLIF	212889	0.109488540909118	0.0407771185923181	0.980588458962736	0.0902579480416625
112	ebi-a-GCST90001541	Naive CD4+ T cell %CD4+ T cell || id:ebi-a-GCST90001541	finn-b-DM_RETINA_PROLIF	Proliferative diabetic retinopathy (DM_RETINA_PROLIF) || id:finn-b-DM_RETINA_PROLIF	212889	0.0627447130453552	0.0407771185923181	1.16972354059633	0.970954443480222
113	ebi-a-GCST90001745	CD20 on CD24+ CD27+ B cell || id:ebi-a-GCST90001745	finn-b-DM_RETINA_PROLIF	Proliferative diabetic retinopathy (DM_RETINA_PROLIF) || id:finn-b-DM_RETINA_PROLIF	212889	0.0870394395042723	0.0407771185923181	0.968889019544105	0.133641332697973
114	ebi-a-GCST90001696	CD45RA- CD28- CD8+ T cell %CD8+ T cell || id:ebi-a-GCST90001696	finn-b-DM_RETINA_PROLIF	Proliferative diabetic retinopathy (DM_RETINA_PROLIF) || id:finn-b-DM_RETINA_PROLIF	212889	0.151392244216344	0.0407771185923181	1.00026104871527	0.0500098406860697
115	ebi-a-GCST90001481	Resting CD4 regulatory T cell %CD4 regulatory T cell || id:ebi-a-GCST90001481	finn-b-DM_RETINA_PROLIF	Proliferative diabetic retinopathy (DM_RETINA_PROLIF) || id:finn-b-DM_RETINA_PROLIF	212889	0.195700969648831	0.0407771185923181	1.00235893490304	0.0510392064954023
116	ebi-a-GCST90002073	SSC-A on monocyte || id:ebi-a-GCST90002073	finn-b-DM_RETINA_PROLIF	Proliferative diabetic retinopathy (DM_RETINA_PROLIF) || id:finn-b-DM_RETINA_PROLIF	212889	0.350573934733161	0.0407771185923181	1.00558467340135	0.0604891568031788
117	ebi-a-GCST90001570	Effector Memory CD4-CD8- T cell %CD4-CD8- T cell || id:ebi-a-GCST90001570	finn-b-DM_RETINA_PROLIF	Proliferative diabetic retinopathy (DM_RETINA_PROLIF) || id:finn-b-DM_RETINA_PROLIF	212889	0.0473572344089653	0.0407771185923181	0.964258173394748	0.109589705157523
118	ebi-a-GCST90001573	Terminally Differentiated CD4-CD8- T cell %CD4-CD8- T cell || id:ebi-a-GCST90001573	finn-b-DM_RETINA_PROLIF	Proliferative diabetic retinopathy (DM_RETINA_PROLIF) || id:finn-b-DM_RETINA_PROLIF	212889	0.042188552131177	0.0407771185923181	1.04867387394171	0.14903955077098
119	ebi-a-GCST90001628	HLA DR+ CD8+ T cell %T cell || id:ebi-a-GCST90001628	finn-b-DM_RETINA_PROLIF	Proliferative diabetic retinopathy (DM_RETINA_PROLIF) || id:finn-b-DM_RETINA_PROLIF	212889	0.100090776402282	0.0407771185923181	0.995316312972476	0.0520978503095261
120	ebi-a-GCST90001626	HLA DR+ CD4+ T cell %lymphocyte || id:ebi-a-GCST90001626	finn-b-DM_RETINA_PROLIF	Proliferative diabetic retinopathy (DM_RETINA_PROLIF) || id:finn-b-DM_RETINA_PROLIF	212889	0.0552059252751431	0.0407771185923181	1.44428498798365	0.999999999999946
121	ebi-a-GCST90001853	CD3 on activated CD4 regulatory T cell || id:ebi-a-GCST90001853	finn-b-DM_RETINA_PROLIF	Proliferative diabetic retinopathy (DM_RETINA_PROLIF) || id:finn-b-DM_RETINA_PROLIF	212889	0.215717880434174	0.0407771185923181	0.996295421106655	0.0528295967330061
122	ebi-a-GCST90001860	CD3 on CD39+ CD4+ T cell || id:ebi-a-GCST90001860	finn-b-DM_RETINA_PROLIF	Proliferative diabetic retinopathy (DM_RETINA_PROLIF) || id:finn-b-DM_RETINA_PROLIF	212889	0.226064314532696	0.0407771185923181	0.990232434193877	0.0708328772194595
123	ebi-a-GCST90001864	CD3 on CD28+ CD45RA+ CD8+ T cell || id:ebi-a-GCST90001864	finn-b-DM_RETINA_PROLIF	Proliferative diabetic retinopathy (DM_RETINA_PROLIF) || id:finn-b-DM_RETINA_PROLIF	212889	0.069055769104283	0.0407771185923181	1.01309750679764	0.0613629823738714
124	ebi-a-GCST90001866	CD3 on CD39+ CD8+ T cell || id:ebi-a-GCST90001866	finn-b-DM_RETINA_PROLIF	Proliferative diabetic retinopathy (DM_RETINA_PROLIF) || id:finn-b-DM_RETINA_PROLIF	212889	0.0660044530340771	0.0407771185923181	0.989254683377151	0.0573074834699421
125	ebi-a-GCST90001867	CD3 on CD4+ T cell || id:ebi-a-GCST90001867	finn-b-DM_RETINA_PROLIF	Proliferative diabetic retinopathy (DM_RETINA_PROLIF) || id:finn-b-DM_RETINA_PROLIF	212889	0.0466264724397829	0.0407771185923181	1.04956528933449	0.163922956511538
126	ebi-a-GCST90001485	CD39+ resting CD4 regulatory T cell %CD4 regulatory T cell || id:ebi-a-GCST90001485	finn-b-DM_RETINA_PROLIF	Proliferative diabetic retinopathy (DM_RETINA_PROLIF) || id:finn-b-DM_RETINA_PROLIF	212889	0.586846800186798	0.0407771185923181	0.990350849745854	0.10357544596734
127	ebi-a-GCST90001483	CD39+ resting CD4 regulatory T cell Absolute Count || id:ebi-a-GCST90001483	finn-b-DM_RETINA_PROLIF	Proliferative diabetic retinopathy (DM_RETINA_PROLIF) || id:finn-b-DM_RETINA_PROLIF	212889	0.18673337700723	0.0407771185923181	0.973040343367526	0.186455745116847
128	ebi-a-GCST90001671	CD39+ CD8+ T cell %CD8+ T cell || id:ebi-a-GCST90001671	finn-b-DM_RETINA_PROLIF	Proliferative diabetic retinopathy (DM_RETINA_PROLIF) || id:finn-b-DM_RETINA_PROLIF	212889	0.207820276695728	0.0407771185923181	0.977023633422475	0.159638724885606
129	ebi-a-GCST90002024	CD4 on naive CD4+ T cell || id:ebi-a-GCST90002024	finn-b-DM_RETINA_PROLIF	Proliferative diabetic retinopathy (DM_RETINA_PROLIF) || id:finn-b-DM_RETINA_PROLIF	212889	0.0550267607491143	0.0407771185923181	1.27620915013872	0.999950944004472
130	ebi-a-GCST90002036	CD80 on CD62L+ myeloid Dendritic Cell || id:ebi-a-GCST90002036	finn-b-DM_RETINA_PROLIF	Proliferative diabetic retinopathy (DM_RETINA_PROLIF) || id:finn-b-DM_RETINA_PROLIF	212889	0.0861525173622466	0.0407771185923181	1.06330764186524	0.394266962665911
131	ebi-a-GCST90001954	CD33 on basophil || id:ebi-a-GCST90001954	finn-b-DM_RETINA_PROLIF	Proliferative diabetic retinopathy (DM_RETINA_PROLIF) || id:finn-b-DM_RETINA_PROLIF	212889	0.562264090136427	0.0407771185923181	0.99161303293735	0.0885282605781277
132	ebi-a-GCST90001955	CD33 on Immature Myeloid-Derived Suppressor Cells || id:ebi-a-GCST90001955	finn-b-DM_RETINA_PROLIF	Proliferative diabetic retinopathy (DM_RETINA_PROLIF) || id:finn-b-DM_RETINA_PROLIF	212889	0.530639362270716	0.0407771185923181	0.991568661097649	0.0867167727294265
133	ebi-a-GCST90001519	CD33+ HLA DR+ CD14- %CD33+ HLA DR+ || id:ebi-a-GCST90001519	finn-b-DM_RETINA_PROLIF	Proliferative diabetic retinopathy (DM_RETINA_PROLIF) || id:finn-b-DM_RETINA_PROLIF	212889	0.043837606097148	0.0407771185923181	0.956456775361002	0.132580609870056
134	ebi-a-GCST90001687	CD28- CD8+ T cell Absolute Count || id:ebi-a-GCST90001687	finn-b-DM_RETINA_PROLIF	Proliferative diabetic retinopathy (DM_RETINA_PROLIF) || id:finn-b-DM_RETINA_PROLIF	212889	0.0208864479347365	0.0407771185923181	1.20649641238211	0.771192964330787
135	ebi-a-GCST90001838	CD3 on naive CD8+ T cell || id:ebi-a-GCST90001838	finn-b-DM_RETINA_PROLIF	Proliferative diabetic retinopathy (DM_RETINA_PROLIF) || id:finn-b-DM_RETINA_PROLIF	212889	0.0663343576965174	0.0407771185923181	0.996284989039055	0.0508739918258223
136	ebi-a-GCST90001757	CD20 on IgD- CD38dim B cell || id:ebi-a-GCST90001757	finn-b-DM_RETINA_PROLIF	Proliferative diabetic retinopathy (DM_RETINA_PROLIF) || id:finn-b-DM_RETINA_PROLIF	212889	0.0891224913143394	0.0407771185923181	0.978076304087272	0.0918382251570099
137	ebi-a-GCST90001758	CD20 on memory B cell || id:ebi-a-GCST90001758	finn-b-DM_RETINA_PROLIF	Proliferative diabetic retinopathy (DM_RETINA_PROLIF) || id:finn-b-DM_RETINA_PROLIF	212889	0.0874051625271778	0.0407771185923181	0.963317237843562	0.167900707026093
138	ebi-a-GCST90001502	Activated & secreting CD4 regulatory T cell %CD4 regulatory T cell || id:ebi-a-GCST90001502	finn-b-DM_RETINA_PROLIF	Proliferative diabetic retinopathy (DM_RETINA_PROLIF) || id:finn-b-DM_RETINA_PROLIF	212889	0.209181347526581	0.0407771185923181	1.00012497606367	0.0500031164366341
139	ebi-a-GCST90001664	CD28+ CD45RA+ CD8dim T cell %T cell || id:ebi-a-GCST90001664	finn-b-DM_RETINA_PROLIF	Proliferative diabetic retinopathy (DM_RETINA_PROLIF) || id:finn-b-DM_RETINA_PROLIF	212889	0.10115857603655	0.0407771185923181	0.999148928428439	0.0500698986629241
140	ebi-a-GCST90001793	CD25 on switched memory B cell || id:ebi-a-GCST90001793	finn-b-DM_RETINA_PROLIF	Proliferative diabetic retinopathy (DM_RETINA_PROLIF) || id:finn-b-DM_RETINA_PROLIF	212889	0.087524751031895	0.0407771185923181	1.02006318708205	0.0841732861178773
141	ebi-a-GCST90001926	CD127 on granulocyte || id:ebi-a-GCST90001926	finn-b-DM_RETINA_PROLIF	Proliferative diabetic retinopathy (DM_RETINA_PROLIF) || id:finn-b-DM_RETINA_PROLIF	212889	0.146597555715433	0.0407771185923181	1.00508854140381	0.0536271840335079
142	ebi-a-GCST90001913	CD45 on granulocyte || id:ebi-a-GCST90001913	finn-b-DM_RETINA_PROLIF	Proliferative diabetic retinopathy (DM_RETINA_PROLIF) || id:finn-b-DM_RETINA_PROLIF	212889	0.0179940409181406	0.0407771185923181	0.98489256025867	0.0539315530884594
143	ebi-a-GCST90001571	Effector Memory CD4-CD8- T cell %T cell || id:ebi-a-GCST90001571	finn-b-DM_RETINA_PROLIF	Proliferative diabetic retinopathy (DM_RETINA_PROLIF) || id:finn-b-DM_RETINA_PROLIF	212889	0.0568330574041751	0.0407771185923181	0.974022259378091	0.0873975677601861
144	ebi-a-GCST90001569	Effector Memory CD4-CD8- T cell Absolute Count || id:ebi-a-GCST90001569	finn-b-DM_RETINA_PROLIF	Proliferative diabetic retinopathy (DM_RETINA_PROLIF) || id:finn-b-DM_RETINA_PROLIF	212889	0.0456663870315836	0.0407771185923181	0.965518135462354	0.103345768263503
145	ebi-a-GCST90001482	Resting CD4 regulatory T cell %CD4+ T cell || id:ebi-a-GCST90001482	finn-b-DM_RETINA_PROLIF	Proliferative diabetic retinopathy (DM_RETINA_PROLIF) || id:finn-b-DM_RETINA_PROLIF	212889	0.149504345542945	0.0407771185923181	1.00043509014026	0.0500269953726862
146	ebi-a-GCST90002114	HLA DR on HLA DR+ CD4+ T cell || id:ebi-a-GCST90002114	finn-b-DM_RETINA_PROLIF	Proliferative diabetic retinopathy (DM_RETINA_PROLIF) || id:finn-b-DM_RETINA_PROLIF	212889	0.0117524724659708	0.0407771185923181	0.992264245808213	0.0506715416231569
147	ebi-a-GCST90002113	HLA DR on HLA DR+ T cell || id:ebi-a-GCST90002113	finn-b-DM_RETINA_PROLIF	Proliferative diabetic retinopathy (DM_RETINA_PROLIF) || id:finn-b-DM_RETINA_PROLIF	212889	0.0244366228611801	0.0407771185923181	0.994671051791929	0.0506624824187385
148	ebi-a-GCST90001574	Terminally Differentiated CD4-CD8- T cell %T cell || id:ebi-a-GCST90001574	finn-b-DM_RETINA_PROLIF	Proliferative diabetic retinopathy (DM_RETINA_PROLIF) || id:finn-b-DM_RETINA_PROLIF	212889	0.0331756423794159	0.0407771185923181	0.976596036622477	0.0675420543572224
149	ebi-a-GCST90001950	CD33 on Granulocytic Myeloid-Derived Suppressor Cells || id:ebi-a-GCST90001950	finn-b-DM_RETINA_PROLIF	Proliferative diabetic retinopathy (DM_RETINA_PROLIF) || id:finn-b-DM_RETINA_PROLIF	212889	0.259713079540225	0.0407771185923181	0.99597210143628	0.0540302671055992
150	ebi-a-GCST90001751	CD20 on IgD+ CD38+ B cell || id:ebi-a-GCST90001751	finn-b-DM_RETINA_PROLIF	Proliferative diabetic retinopathy (DM_RETINA_PROLIF) || id:finn-b-DM_RETINA_PROLIF	212889	0.0784763715536365	0.0407771185923181	1.1813758793484	0.995920913814283
151	ebi-a-GCST90002116	HLA DR on B cell || id:ebi-a-GCST90002116	finn-b-DM_RETINA_PROLIF	Proliferative diabetic retinopathy (DM_RETINA_PROLIF) || id:finn-b-DM_RETINA_PROLIF	212889	0.195090528888444	0.0407771185923181	0.961483714321939	0.342935155529426
152	ebi-a-GCST90001990	CD64 on CD14- CD16+ monocyte || id:ebi-a-GCST90001990	finn-b-DM_RETINA_PROLIF	Proliferative diabetic retinopathy (DM_RETINA_PROLIF) || id:finn-b-DM_RETINA_PROLIF	212889	0.0218794838864765	0.0407771185923181	0.794749325089697	0.7984788099709
153	ebi-a-GCST90001987	CD64 on CD14+ CD16- monocyte || id:ebi-a-GCST90001987	finn-b-DM_RETINA_PROLIF	Proliferative diabetic retinopathy (DM_RETINA_PROLIF) || id:finn-b-DM_RETINA_PROLIF	212889	0.293891793079068	0.0407771185923181	0.989525354432911	0.0813119094948713
154	ebi-a-GCST90002006	CD64 on monocyte || id:ebi-a-GCST90002006	finn-b-DM_RETINA_PROLIF	Proliferative diabetic retinopathy (DM_RETINA_PROLIF) || id:finn-b-DM_RETINA_PROLIF	212889	0.250720933118187	0.0407771185923181	0.989668028122407	0.0759208336882053
155	ebi-a-GCST90001883	CD16-CD56 on Natural Killer T || id:ebi-a-GCST90001883	finn-b-DM_RETINA_PROLIF	Proliferative diabetic retinopathy (DM_RETINA_PROLIF) || id:finn-b-DM_RETINA_PROLIF	212889	0.164681115579784	0.0407771185923181	0.971114327225023	0.188216062403211
156	ebi-a-GCST90001456	CD11c+ HLA DR++ monocyte Absolute Count || id:ebi-a-GCST90001456	finn-b-DM_RETINA_PROLIF	Proliferative diabetic retinopathy (DM_RETINA_PROLIF) || id:finn-b-DM_RETINA_PROLIF	212889	0.00737073050908981	0.0407771185923181	1.0093822614415	0.0506186488016348
157	ebi-a-GCST90001760	CD20 on unswitched memory B cell || id:ebi-a-GCST90001760	finn-b-DM_RETINA_PROLIF	Proliferative diabetic retinopathy (DM_RETINA_PROLIF) || id:finn-b-DM_RETINA_PROLIF	212889	0.0626037506570869	0.0407771185923181	1.01133942714471	0.0577064933923613
158	ebi-a-GCST90001723	CD19 on CD24+ CD27+ B cell || id:ebi-a-GCST90001723	finn-b-DM_RETINA_PROLIF	Proliferative diabetic retinopathy (DM_RETINA_PROLIF) || id:finn-b-DM_RETINA_PROLIF	212889	0.0588856685779554	0.0407771185923181	0.993215602651199	0.0525908387171554
159	ebi-a-GCST90001729	CD19 on IgD+ CD38+ B cell || id:ebi-a-GCST90001729	finn-b-DM_RETINA_PROLIF	Proliferative diabetic retinopathy (DM_RETINA_PROLIF) || id:finn-b-DM_RETINA_PROLIF	212889	0.0528162666840135	0.0407771185923181	0.990131231087183	0.0549250953510779
160	ebi-a-GCST90001740	CD19 on switched memory B cell || id:ebi-a-GCST90001740	finn-b-DM_RETINA_PROLIF	Proliferative diabetic retinopathy (DM_RETINA_PROLIF) || id:finn-b-DM_RETINA_PROLIF	212889	0.0343237006421755	0.0407771185923181	1.12618570495634	0.564790341621017
161	ebi-a-GCST90001735	CD19 on IgD- CD38dim B cell || id:ebi-a-GCST90001735	finn-b-DM_RETINA_PROLIF	Proliferative diabetic retinopathy (DM_RETINA_PROLIF) || id:finn-b-DM_RETINA_PROLIF	212889	0.0491607306668677	0.0407771185923181	0.998400886752418	0.0501199362826772
162	ebi-a-GCST90001730	CD19 on IgD+ CD38dim B cell || id:ebi-a-GCST90001730	finn-b-DM_RETINA_PROLIF	Proliferative diabetic retinopathy (DM_RETINA_PROLIF) || id:finn-b-DM_RETINA_PROLIF	212889	0.0382578575597492	0.0407771185923181	0.988283323369235	0.0550297155840502
163	ebi-a-GCST90001741	CD19 on IgD+ B cell || id:ebi-a-GCST90001741	finn-b-DM_RETINA_PROLIF	Proliferative diabetic retinopathy (DM_RETINA_PROLIF) || id:finn-b-DM_RETINA_PROLIF	212889	0.0321861030361671	0.0407771185923181	1.00605329737829	0.0511251793262668
164	ebi-a-GCST90001725	CD19 on IgD+ CD24- B cell || id:ebi-a-GCST90001725	finn-b-DM_RETINA_PROLIF	Proliferative diabetic retinopathy (DM_RETINA_PROLIF) || id:finn-b-DM_RETINA_PROLIF	212889	0.0350244543564889	0.0407771185923181	1.00415432612338	0.0505765857657912
165	ebi-a-GCST90001736	CD19 on memory B cell || id:ebi-a-GCST90001736	finn-b-DM_RETINA_PROLIF	Proliferative diabetic retinopathy (DM_RETINA_PROLIF) || id:finn-b-DM_RETINA_PROLIF	212889	0.0488664440934772	0.0407771185923181	1.0079965174659	0.052984006764055
166	ebi-a-GCST90001726	CD19 on IgD+ CD38- B cell || id:ebi-a-GCST90001726	finn-b-DM_RETINA_PROLIF	Proliferative diabetic retinopathy (DM_RETINA_PROLIF) || id:finn-b-DM_RETINA_PROLIF	212889	0.0328112413851191	0.0407771185923181	1.00330530967769	0.0503419055338425
167	ebi-a-GCST90001724	CD19 on IgD+ CD24+ B cell || id:ebi-a-GCST90001724	finn-b-DM_RETINA_PROLIF	Proliferative diabetic retinopathy (DM_RETINA_PROLIF) || id:finn-b-DM_RETINA_PROLIF	212889	0.0654200868963513	0.0407771185923181	1.00664662951895	0.0527598822057985
168	ebi-a-GCST90001733	CD19 on IgD- CD38- B cell || id:ebi-a-GCST90001733	finn-b-DM_RETINA_PROLIF	Proliferative diabetic retinopathy (DM_RETINA_PROLIF) || id:finn-b-DM_RETINA_PROLIF	212889	0.0212146522166283	0.0407771185923181	1.10664228190047	0.292085488188482
169	ebi-a-GCST90001847	CD3 on HLA DR+ T cell || id:ebi-a-GCST90001847	finn-b-DM_RETINA_PROLIF	Proliferative diabetic retinopathy (DM_RETINA_PROLIF) || id:finn-b-DM_RETINA_PROLIF	212889	0.089934893988442	0.0407771185923181	0.968987130356553	0.135939718158512
170	ebi-a-GCST90001820	IgD on IgD+ CD24+ B cell || id:ebi-a-GCST90001820	finn-b-DM_RETINA_PROLIF	Proliferative diabetic retinopathy (DM_RETINA_PROLIF) || id:finn-b-DM_RETINA_PROLIF	212889	0.144344634698257	0.0407771185923181	1.02964086276434	0.176677208844042
171	ebi-a-GCST90001872	HVEM on naive CD8+ T cell || id:ebi-a-GCST90001872	finn-b-DM_RETINA_PROLIF	Proliferative diabetic retinopathy (DM_RETINA_PROLIF) || id:finn-b-DM_RETINA_PROLIF	212889	0.0756730048751855	0.0407771185923181	1.1656386830626	0.985081830149925
172	ebi-a-GCST90001691	CD28+ CD45RA- CD8+ T cell %T cell || id:ebi-a-GCST90001691	finn-b-DM_RETINA_PROLIF	Proliferative diabetic retinopathy (DM_RETINA_PROLIF) || id:finn-b-DM_RETINA_PROLIF	212889	0.0616563437241476	0.0407771185923181	1.03805529961202	0.138279341534864
173	ebi-a-GCST90001666	CD28+ CD45RA+ CD8dim T cell Absolute Count || id:ebi-a-GCST90001666	finn-b-DM_RETINA_PROLIF	Proliferative diabetic retinopathy (DM_RETINA_PROLIF) || id:finn-b-DM_RETINA_PROLIF	212889	0.135126130186758	0.0407771185923181	0.999401858804799	0.0500461174702681
174	ebi-a-GCST90001669	CD28+ CD45RA- CD8dim T cell Absolute Count || id:ebi-a-GCST90001669	finn-b-DM_RETINA_PROLIF	Proliferative diabetic retinopathy (DM_RETINA_PROLIF) || id:finn-b-DM_RETINA_PROLIF	212889	0.0289467619356522	0.0407771185923181	1.03810973145236	0.090844143519099
175	ebi-a-GCST90001450	CD62L- monocyte Absolute Count || id:ebi-a-GCST90001450	finn-b-DM_RETINA_PROLIF	Proliferative diabetic retinopathy (DM_RETINA_PROLIF) || id:finn-b-DM_RETINA_PROLIF	212889	0.0381671598984113	0.0407771185923181	1.00257008781728	0.0502404606319652
176	ebi-a-GCST90001451	CD62L- monocyte %monocyte || id:ebi-a-GCST90001451	finn-b-DM_RETINA_PROLIF	Proliferative diabetic retinopathy (DM_RETINA_PROLIF) || id:finn-b-DM_RETINA_PROLIF	212889	0.068133729617159	0.0407771185923181	0.99845767791583	0.0501546298479049
177	ebi-a-GCST90001966	FSC-A on granulocyte || id:ebi-a-GCST90001966	finn-b-DM_RETINA_PROLIF	Proliferative diabetic retinopathy (DM_RETINA_PROLIF) || id:finn-b-DM_RETINA_PROLIF	212889	0.077701221074955	0.0407771185923181	1.11302471375982	0.816609418112551
178	ebi-a-GCST90002040	CD80 on granulocyte || id:ebi-a-GCST90002040	finn-b-DM_RETINA_PROLIF	Proliferative diabetic retinopathy (DM_RETINA_PROLIF) || id:finn-b-DM_RETINA_PROLIF	212889	0.0623956940208198	0.0407771185923181	1.01612550481072	0.0655956557718184
179	ebi-a-GCST90001503	Activated & secreting CD4 regulatory T cell %CD4+ T cell || id:ebi-a-GCST90001503	finn-b-DM_RETINA_PROLIF	Proliferative diabetic retinopathy (DM_RETINA_PROLIF) || id:finn-b-DM_RETINA_PROLIF	212889	0.107548005973974	0.0407771185923181	1.0055532371788	0.0531682238260687
180	ebi-a-GCST90002039	CD80 on monocyte || id:ebi-a-GCST90002039	finn-b-DM_RETINA_PROLIF	Proliferative diabetic retinopathy (DM_RETINA_PROLIF) || id:finn-b-DM_RETINA_PROLIF	212889	0.239246643658484	0.0407771185923181	1.03708849082728	0.379571149041318
181	ebi-a-GCST90001743	CD20 on B cell || id:ebi-a-GCST90001743	finn-b-DM_RETINA_PROLIF	Proliferative diabetic retinopathy (DM_RETINA_PROLIF) || id:finn-b-DM_RETINA_PROLIF	212889	0.0627172246059286	0.0407771185923181	1.58770582017404	1
182	ebi-a-GCST90001575	Naive CD4+ T cell %T cell || id:ebi-a-GCST90001575	finn-b-DM_RETINA_PROLIF	Proliferative diabetic retinopathy (DM_RETINA_PROLIF) || id:finn-b-DM_RETINA_PROLIF	212889	0.0208729616830808	0.0407771185923181	0.991132080786201	0.0515683488687257
183	ebi-a-GCST90001545	Terminally Differentiated CD4+ T cell Absolute Count || id:ebi-a-GCST90001545	finn-b-DM_RETINA_PROLIF	Proliferative diabetic retinopathy (DM_RETINA_PROLIF) || id:finn-b-DM_RETINA_PROLIF	212889	0.0226053723296072	0.0407771185923181	0.982152357517942	0.056906912683402
184	ebi-a-GCST90001543	Effector Memory CD4+ T cell %CD4+ T cell || id:ebi-a-GCST90001543	finn-b-DM_RETINA_PROLIF	Proliferative diabetic retinopathy (DM_RETINA_PROLIF) || id:finn-b-DM_RETINA_PROLIF	212889	0.0420978094446675	0.0407771185923181	1.02253263111447	0.070589033764014
185	ebi-a-GCST90001981	CD40 on CD14+ CD16+ monocyte || id:ebi-a-GCST90001981	finn-b-DM_RETINA_PROLIF	Proliferative diabetic retinopathy (DM_RETINA_PROLIF) || id:finn-b-DM_RETINA_PROLIF	212889	0.220453574628906	0.0407771185923181	1.0073088658866	0.0613010840684413
186	ebi-a-GCST90001943	CD25 on activated & secreting CD4 regulatory T cell || id:ebi-a-GCST90001943	finn-b-DM_RETINA_PROLIF	Proliferative diabetic retinopathy (DM_RETINA_PROLIF) || id:finn-b-DM_RETINA_PROLIF	212889	0.0160368153625476	0.0407771185923181	0.882482807490966	0.276351954598282
187	ebi-a-GCST90001942	CD25 on CD39+ secreting CD4 regulatory T cell || id:ebi-a-GCST90001942	finn-b-DM_RETINA_PROLIF	Proliferative diabetic retinopathy (DM_RETINA_PROLIF) || id:finn-b-DM_RETINA_PROLIF	212889	0.0264378247947735	0.0407771185923181	0.89229806920683	0.361651797342692
188	ebi-a-GCST90001941	CD25 on secreting CD4 regulatory T cell || id:ebi-a-GCST90001941	finn-b-DM_RETINA_PROLIF	Proliferative diabetic retinopathy (DM_RETINA_PROLIF) || id:finn-b-DM_RETINA_PROLIF	212889	0.0297231253846701	0.0407771185923181	0.902512762214783	0.337527535281935
189	ebi-a-GCST90001939	CD25 on activated CD4 regulatory T cell || id:ebi-a-GCST90001939	finn-b-DM_RETINA_PROLIF	Proliferative diabetic retinopathy (DM_RETINA_PROLIF) || id:finn-b-DM_RETINA_PROLIF	212889	0.0144101636365183	0.0407771185923181	0.892237240218672	0.220283954669082
190	ebi-a-GCST90002071	SSC-A on myeloid Dendritic Cell || id:ebi-a-GCST90002071	finn-b-DM_RETINA_PROLIF	Proliferative diabetic retinopathy (DM_RETINA_PROLIF) || id:finn-b-DM_RETINA_PROLIF	212889	0.0881609155757734	0.0407771185923181	0.956536603707093	0.218480288912787
191	ebi-a-GCST90001547	Terminally Differentiated CD4+ T cell %T cell || id:ebi-a-GCST90001547	finn-b-DM_RETINA_PROLIF	Proliferative diabetic retinopathy (DM_RETINA_PROLIF) || id:finn-b-DM_RETINA_PROLIF	212889	0.0622859416991072	0.0407771185923181	0.667492270698746	0.999999995088977
192	ebi-a-GCST90001546	Terminally Differentiated CD4+ T cell %CD4+ T cell || id:ebi-a-GCST90001546	finn-b-DM_RETINA_PROLIF	Proliferative diabetic retinopathy (DM_RETINA_PROLIF) || id:finn-b-DM_RETINA_PROLIF	212889	0.0575398747017736	0.0407771185923181	0.480043674438621	1
193	ebi-a-GCST90001544	Effector Memory CD4+ T cell %T cell || id:ebi-a-GCST90001544	finn-b-DM_RETINA_PROLIF	Proliferative diabetic retinopathy (DM_RETINA_PROLIF) || id:finn-b-DM_RETINA_PROLIF	212889	0.0526057211947087	0.0407771185923181	0.853198906693114	0.871256145878538
194	ebi-a-GCST90001947	CD33 on CD33+ HLA DR+ CD14dim || id:ebi-a-GCST90001947	finn-b-DM_RETINA_PROLIF	Proliferative diabetic retinopathy (DM_RETINA_PROLIF) || id:finn-b-DM_RETINA_PROLIF	212889	0.524405394939226	0.0407771185923181	0.99339049121274	0.0721376051539983
195	ebi-a-GCST90001946	CD33 on CD14+ monocyte || id:ebi-a-GCST90001946	finn-b-DM_RETINA_PROLIF	Proliferative diabetic retinopathy (DM_RETINA_PROLIF) || id:finn-b-DM_RETINA_PROLIF	212889	0.528240549738218	0.0407771185923181	0.993269501966188	0.0731354475038324
196	ebi-a-GCST90001949	CD33 on CD33dim HLA DR+ CD11b- || id:ebi-a-GCST90001949	finn-b-DM_RETINA_PROLIF	Proliferative diabetic retinopathy (DM_RETINA_PROLIF) || id:finn-b-DM_RETINA_PROLIF	212889	0.56620776288057	0.0407771185923181	0.989088922229477	0.11642721356648
197	ebi-a-GCST90001951	CD33 on CD66b++ myeloid cell || id:ebi-a-GCST90001951	finn-b-DM_RETINA_PROLIF	Proliferative diabetic retinopathy (DM_RETINA_PROLIF) || id:finn-b-DM_RETINA_PROLIF	212889	0.378580711522573	0.0407771185923181	0.996742371850532	0.0538420991560059
198	ebi-a-GCST90001395	IgD+ CD38- B cell %B cell || id:ebi-a-GCST90001395	finn-b-DM_RETINA_PROLIF	Proliferative diabetic retinopathy (DM_RETINA_PROLIF) || id:finn-b-DM_RETINA_PROLIF	212889	0.0235690421314304	0.0407771185923181	1.22642837828023	0.882230760653921
199	ebi-a-GCST90001800	CD27 on IgD+ CD24+ B cell || id:ebi-a-GCST90001800	finn-b-DM_RETINA_PROLIF	Proliferative diabetic retinopathy (DM_RETINA_PROLIF) || id:finn-b-DM_RETINA_PROLIF	212889	0.214441316772181	0.0407771185923181	1.00994899261455	0.0704658555944849
200	ebi-a-GCST90002054	CD8 on Central Memory CD8+ T cell || id:ebi-a-GCST90002054	finn-b-DM_RETINA_PROLIF	Proliferative diabetic retinopathy (DM_RETINA_PROLIF) || id:finn-b-DM_RETINA_PROLIF	212889	0.0533041615790216	0.0407771185923181	1.18169530706597	0.967282624233752
201	ebi-a-GCST90001585	CD14+ CD16+ monocyte %monocyte || id:ebi-a-GCST90001585	finn-b-DM_RETINA_PROLIF	Proliferative diabetic retinopathy (DM_RETINA_PROLIF) || id:finn-b-DM_RETINA_PROLIF	212889	0.182302862375818	0.0407771185923181	1.00582522758278	0.0559188388144035
202	ebi-a-GCST90001678	CD28- CD25++ CD8+ T cell Absolute Count || id:ebi-a-GCST90001678	finn-b-DM_RETINA_PROLIF	Proliferative diabetic retinopathy (DM_RETINA_PROLIF) || id:finn-b-DM_RETINA_PROLIF	212889	0.0131688988433958	0.0407771185923181	0.959978749074622	0.0704211620210664
203	ebi-a-GCST90001642	B cell Absolute Count || id:ebi-a-GCST90001642	finn-b-DM_RETINA_PROLIF	Proliferative diabetic retinopathy (DM_RETINA_PROLIF) || id:finn-b-DM_RETINA_PROLIF	212889	0.0110661456136046	0.0407771185923181	1.0589251578757	0.0872084879192634
204	ebi-a-GCST90001903	CD86 on myeloid Dendritic Cell || id:ebi-a-GCST90001903	finn-b-DM_RETINA_PROLIF	Proliferative diabetic retinopathy (DM_RETINA_PROLIF) || id:finn-b-DM_RETINA_PROLIF	212889	0.105477667180385	0.0407771185923181	0.972680764050756	0.127992551973495
205	ebi-a-GCST90002008	CCR2 on monocyte(Monocyte) || id:ebi-a-GCST90002008	finn-b-DM_RETINA_PROLIF	Proliferative diabetic retinopathy (DM_RETINA_PROLIF) || id:finn-b-DM_RETINA_PROLIF	212889	0.0269983079476767	0.0407771185923181	0.956674776789423	0.0997541035350912
206	ebi-a-GCST90001486	Activated CD4 regulatory T cell Absolute Count || id:ebi-a-GCST90001486	finn-b-DM_RETINA_PROLIF	Proliferative diabetic retinopathy (DM_RETINA_PROLIF) || id:finn-b-DM_RETINA_PROLIF	212889	0.0199807184912592	0.0407771185923181	1.02975522013405	0.0669987346760594
207	ebi-a-GCST90001499	Activated & resting CD4 regulatory T cell %CD4 regulatory T cell || id:ebi-a-GCST90001499	finn-b-DM_RETINA_PROLIF	Proliferative diabetic retinopathy (DM_RETINA_PROLIF) || id:finn-b-DM_RETINA_PROLIF	212889	0.165151126573518	0.0407771185923181	0.981124045082767	0.107839491160919
208	ebi-a-GCST90001510	CD25++ CD45RA- CD4 not regulatory T cell Absolute Count || id:ebi-a-GCST90001510	finn-b-DM_RETINA_PROLIF	Proliferative diabetic retinopathy (DM_RETINA_PROLIF) || id:finn-b-DM_RETINA_PROLIF	212889	0.0307250744232595	0.0407771185923181	1.03599937879978	0.088653270735888
209	ebi-a-GCST90001548	Central Memory CD8+ T cell Absolute Count || id:ebi-a-GCST90001548	finn-b-DM_RETINA_PROLIF	Proliferative diabetic retinopathy (DM_RETINA_PROLIF) || id:finn-b-DM_RETINA_PROLIF	212889	0.00978205807454086	0.0407771185923181	1.05358884496684	0.07708364516046
210	ebi-a-GCST90001492	Secreting CD4 regulatory T cell Absolute Count || id:ebi-a-GCST90001492	finn-b-DM_RETINA_PROLIF	Proliferative diabetic retinopathy (DM_RETINA_PROLIF) || id:finn-b-DM_RETINA_PROLIF	212889	0.0570604741589296	0.0407771185923181	1.02004889542942	0.0721155936674849
211	ebi-a-GCST90001493	Secreting CD4 regulatory T cell %CD4 regulatory T cell || id:ebi-a-GCST90001493	finn-b-DM_RETINA_PROLIF	Proliferative diabetic retinopathy (DM_RETINA_PROLIF) || id:finn-b-DM_RETINA_PROLIF	212889	0.164447260673158	0.0407771185923181	1.01954980630375	0.111675397952642
212	ebi-a-GCST90001424	IgD+ B cell %Lymphocyte || id:ebi-a-GCST90001424	finn-b-DM_RETINA_PROLIF	Proliferative diabetic retinopathy (DM_RETINA_PROLIF) || id:finn-b-DM_RETINA_PROLIF	212889	0.0248433068598846	0.0407771185923181	0.89928138266505	0.307076220665263
213	ebi-a-GCST90001407	Memory B cell Absolute Count || id:ebi-a-GCST90001407	finn-b-DM_RETINA_PROLIF	Proliferative diabetic retinopathy (DM_RETINA_PROLIF) || id:finn-b-DM_RETINA_PROLIF	212889	0.0233565027448491	0.0407771185923181	0.924873669656586	0.182998432388616
214	ebi-a-GCST90001641	CD3- lymphocyte %leukocyte || id:ebi-a-GCST90001641	finn-b-DM_RETINA_PROLIF	Proliferative diabetic retinopathy (DM_RETINA_PROLIF) || id:finn-b-DM_RETINA_PROLIF	212889	0.0273410748417994	0.0407771185923181	0.991805710208917	0.0517541958184564
215	ebi-a-GCST90001436	Memory B cell %lymphocyte || id:ebi-a-GCST90001436	finn-b-DM_RETINA_PROLIF	Proliferative diabetic retinopathy (DM_RETINA_PROLIF) || id:finn-b-DM_RETINA_PROLIF	212889	0.0479995514575434	0.0407771185923181	0.962258835129819	0.117554161173939
216	ebi-a-GCST90001427	IgD- CD38- B cell %lymphocyte || id:ebi-a-GCST90001427	finn-b-DM_RETINA_PROLIF	Proliferative diabetic retinopathy (DM_RETINA_PROLIF) || id:finn-b-DM_RETINA_PROLIF	212889	0.0261578533104087	0.0407771185923181	0.85996490862765	0.547562026563899
217	ebi-a-GCST90001961	CD25 on CD39+ CD4+ T cell || id:ebi-a-GCST90001961	finn-b-DM_RETINA_PROLIF	Proliferative diabetic retinopathy (DM_RETINA_PROLIF) || id:finn-b-DM_RETINA_PROLIF	212889	0.333366523415944	0.0407771185923181	1.0114166024271	0.0923312717867613
218	ebi-a-GCST90001432	Unswitched memory B cell %lymphocyte || id:ebi-a-GCST90001432	finn-b-DM_RETINA_PROLIF	Proliferative diabetic retinopathy (DM_RETINA_PROLIF) || id:finn-b-DM_RETINA_PROLIF	212889	0.0551098366220777	0.0407771185923181	0.979328431392936	0.0727903825432078
219	ebi-a-GCST90001411	IgD+ CD24+ B cell %B cell || id:ebi-a-GCST90001411	finn-b-DM_RETINA_PROLIF	Proliferative diabetic retinopathy (DM_RETINA_PROLIF) || id:finn-b-DM_RETINA_PROLIF	212889	0.0331277951244307	0.0407771185923181	0.986292806826603	0.0559650363457141
220	ebi-a-GCST90001418	CD24+ CD27+ B cell Absolute Count || id:ebi-a-GCST90001418	finn-b-DM_RETINA_PROLIF	Proliferative diabetic retinopathy (DM_RETINA_PROLIF) || id:finn-b-DM_RETINA_PROLIF	212889	0.0363694285898841	0.0407771185923181	0.966387841273394	0.0901407822518874
221	ebi-a-GCST90001430	IgD+ CD38dim B cell %lymphocyte || id:ebi-a-GCST90001430	finn-b-DM_RETINA_PROLIF	Proliferative diabetic retinopathy (DM_RETINA_PROLIF) || id:finn-b-DM_RETINA_PROLIF	212889	0.0196372645807422	0.0407771185923181	0.882918209746466	0.324750658271228
222	ebi-a-GCST90001439	IgD+ CD24+ B cell %lymphocyte || id:ebi-a-GCST90001439	finn-b-DM_RETINA_PROLIF	Proliferative diabetic retinopathy (DM_RETINA_PROLIF) || id:finn-b-DM_RETINA_PROLIF	212889	0.0525655841713209	0.0407771185923181	0.97172933857159	0.0910401479592425
223	ebi-a-GCST90001431	IgD+ CD38- B cell %lymphocyte || id:ebi-a-GCST90001431	finn-b-DM_RETINA_PROLIF	Proliferative diabetic retinopathy (DM_RETINA_PROLIF) || id:finn-b-DM_RETINA_PROLIF	212889	0.0212456166597289	0.0407771185923181	0.957007143478659	0.0883632994393719
224	ebi-a-GCST90001396	IgD+ CD38- B cell Absolute Count || id:ebi-a-GCST90001396	finn-b-DM_RETINA_PROLIF	Proliferative diabetic retinopathy (DM_RETINA_PROLIF) || id:finn-b-DM_RETINA_PROLIF	212889	0.0154718759525087	0.0407771185923181	0.981777426602353	0.0549224662258573
225	ebi-a-GCST90001398	Unswitched memory B cell Absolute Count || id:ebi-a-GCST90001398	finn-b-DM_RETINA_PROLIF	Proliferative diabetic retinopathy (DM_RETINA_PROLIF) || id:finn-b-DM_RETINA_PROLIF	212889	0.0436046756431996	0.0407771185923181	0.98202545840355	0.0635643199241996
226	ebi-a-GCST90001732	CD19 on IgD- CD27- B cell || id:ebi-a-GCST90001732	finn-b-DM_RETINA_PROLIF	Proliferative diabetic retinopathy (DM_RETINA_PROLIF) || id:finn-b-DM_RETINA_PROLIF	212889	0.0184157312833803	0.0407771185923181	0.985885969961261	0.053510753842674
227	ebi-a-GCST90002083	SSC-A on HLA DR+ T cell || id:ebi-a-GCST90002083	finn-b-DM_RETINA_PROLIF	Proliferative diabetic retinopathy (DM_RETINA_PROLIF) || id:finn-b-DM_RETINA_PROLIF	212889	0.015934230926473	0.0407771185923181	1.03846579751589	0.0727070992320785
228	ebi-a-GCST90001728	CD19 on IgD+ CD38- unswitched memory B cell || id:ebi-a-GCST90001728	finn-b-DM_RETINA_PROLIF	Proliferative diabetic retinopathy (DM_RETINA_PROLIF) || id:finn-b-DM_RETINA_PROLIF	212889	0.0603680706965144	0.0407771185923181	1.02993820851356	0.102870153461693
229	ebi-a-GCST90001727	CD19 on IgD+ CD38- naive B cell || id:ebi-a-GCST90001727	finn-b-DM_RETINA_PROLIF	Proliferative diabetic retinopathy (DM_RETINA_PROLIF) || id:finn-b-DM_RETINA_PROLIF	212889	0.0223295592361092	0.0407771185923181	1.04205616357954	0.088315106075432
230	ebi-a-GCST90001742	CD19 on transitional B cell || id:ebi-a-GCST90001742	finn-b-DM_RETINA_PROLIF	Proliferative diabetic retinopathy (DM_RETINA_PROLIF) || id:finn-b-DM_RETINA_PROLIF	212889	0.0403280664453513	0.0407771185923181	0.988517607013466	0.0550920615524705
231	ebi-a-GCST90001737	CD19 on naive-mature B cell || id:ebi-a-GCST90001737	finn-b-DM_RETINA_PROLIF	Proliferative diabetic retinopathy (DM_RETINA_PROLIF) || id:finn-b-DM_RETINA_PROLIF	212889	0.0314971896973766	0.0407771185923181	0.997592529559496	0.0501741849545266
232	ebi-a-GCST90001710	BAFF-R on IgD- CD24- B cell || id:ebi-a-GCST90001710	finn-b-DM_RETINA_PROLIF	Proliferative diabetic retinopathy (DM_RETINA_PROLIF) || id:finn-b-DM_RETINA_PROLIF	212889	0.479206989777402	0.0407771185923181	0.984732425732952	0.161610665502044
233	ebi-a-GCST90001718	BAFF-R on switched memory B cell || id:ebi-a-GCST90001718	finn-b-DM_RETINA_PROLIF	Proliferative diabetic retinopathy (DM_RETINA_PROLIF) || id:finn-b-DM_RETINA_PROLIF	212889	0.523994802831877	0.0407771185923181	0.989509853197994	0.106611673135559
234	ebi-a-GCST90001715	BAFF-R on memory B cell || id:ebi-a-GCST90001715	finn-b-DM_RETINA_PROLIF	Proliferative diabetic retinopathy (DM_RETINA_PROLIF) || id:finn-b-DM_RETINA_PROLIF	212889	0.526347268328877	0.0407771185923181	0.993560807343014	0.0710773551158997
235	ebi-a-GCST90001702	BAFF-R on CD24+ CD27+ B cell || id:ebi-a-GCST90001702	finn-b-DM_RETINA_PROLIF	Proliferative diabetic retinopathy (DM_RETINA_PROLIF) || id:finn-b-DM_RETINA_PROLIF	212889	0.532377082339546	0.0407771185923181	0.989636103561333	0.106129961627205
236	ebi-a-GCST90001717	BAFF-R on unswitched memory B cell || id:ebi-a-GCST90001717	finn-b-DM_RETINA_PROLIF	Proliferative diabetic retinopathy (DM_RETINA_PROLIF) || id:finn-b-DM_RETINA_PROLIF	212889	0.526874505803856	0.0407771185923181	0.993725397684796	0.0700223802853825
237	ebi-a-GCST90001711	BAFF-R on IgD- CD27- B cell || id:ebi-a-GCST90001711	finn-b-DM_RETINA_PROLIF	Proliferative diabetic retinopathy (DM_RETINA_PROLIF) || id:finn-b-DM_RETINA_PROLIF	212889	0.483613748405136	0.0407771185923181	0.985074252614827	0.157539581853461
238	ebi-a-GCST90002046	CD45 on CD33- HLA DR+ || id:ebi-a-GCST90002046	finn-b-DM_RETINA_PROLIF	Proliferative diabetic retinopathy (DM_RETINA_PROLIF) || id:finn-b-DM_RETINA_PROLIF	212889	0.0654905177774315	0.0407771185923181	1.00189441493521	0.0502241849296172
239	ebi-a-GCST90002072	SSC-A on plasmacytoid Dendritic Cell || id:ebi-a-GCST90002072	finn-b-DM_RETINA_PROLIF	Proliferative diabetic retinopathy (DM_RETINA_PROLIF) || id:finn-b-DM_RETINA_PROLIF	212889	0.0811425609245136	0.0407771185923181	1.00077451100018	0.0500464273685293
240	ebi-a-GCST90001556	Effector Memory CD8+ T cell %T cell || id:ebi-a-GCST90001556	finn-b-DM_RETINA_PROLIF	Proliferative diabetic retinopathy (DM_RETINA_PROLIF) || id:finn-b-DM_RETINA_PROLIF	212889	0.0131695574839694	0.0407771185923181	1.05400430858187	0.0872080194703126
241	ebi-a-GCST90001511	CD25++ CD45RA- CD4 not regulatory T cell %CD4+ T cell || id:ebi-a-GCST90001511	finn-b-DM_RETINA_PROLIF	Proliferative diabetic retinopathy (DM_RETINA_PROLIF) || id:finn-b-DM_RETINA_PROLIF	212889	0.0251862116450686	0.0407771185923181	1.05050984634226	0.112930437681211
242	ebi-a-GCST90001591	CD4+ T cell %T cell || id:ebi-a-GCST90001591	finn-b-DM_RETINA_PROLIF	Proliferative diabetic retinopathy (DM_RETINA_PROLIF) || id:finn-b-DM_RETINA_PROLIF	212889	0.00644965956280494	0.0407771185923181	0.75599065668429	0.439821999901073
243	ebi-a-GCST90001624	HLA DR+ CD4+ T cell Absolute Count || id:ebi-a-GCST90001624	finn-b-DM_RETINA_PROLIF	Proliferative diabetic retinopathy (DM_RETINA_PROLIF) || id:finn-b-DM_RETINA_PROLIF	212889	0.0450721417955137	0.0407771185923181	0.99052145778189	0.0538746144029051
244	ebi-a-GCST90001911	CD45 on Natural Killer || id:ebi-a-GCST90001911	finn-b-DM_RETINA_PROLIF	Proliferative diabetic retinopathy (DM_RETINA_PROLIF) || id:finn-b-DM_RETINA_PROLIF	212889	0.0422162803700457	0.0407771185923181	1.20895261996126	0.973067091567973
245	ebi-a-GCST90001891	CD28 on CD45RA- CD4 not regulatory T cell || id:ebi-a-GCST90001891	finn-b-DM_RETINA_PROLIF	Proliferative diabetic retinopathy (DM_RETINA_PROLIF) || id:finn-b-DM_RETINA_PROLIF	212889	0.0881680749442089	0.0407771185923181	1.00679765841452	0.0538930926536282
246	ebi-a-GCST90001582	CD14+ CD16- monocyte Absolute Count || id:ebi-a-GCST90001582	finn-b-DM_RETINA_PROLIF	Proliferative diabetic retinopathy (DM_RETINA_PROLIF) || id:finn-b-DM_RETINA_PROLIF	212889	0.0361981364199343	0.0407771185923181	0.916704658715065	0.305803442446164
247	ebi-a-GCST90001583	Monocyte Absolute Count || id:ebi-a-GCST90001583	finn-b-DM_RETINA_PROLIF	Proliferative diabetic retinopathy (DM_RETINA_PROLIF) || id:finn-b-DM_RETINA_PROLIF	212889	0.0348193527145487	0.0407771185923181	0.932841843280093	0.209004428199313
248	ebi-a-GCST90001644	B cell %lymphocyte || id:ebi-a-GCST90001644	finn-b-DM_RETINA_PROLIF	Proliferative diabetic retinopathy (DM_RETINA_PROLIF) || id:finn-b-DM_RETINA_PROLIF	212889	0.0198903259433234	0.0407771185923181	0.719480861944529	0.955222350568102
249	ebi-a-GCST90001588	T/B cell || id:ebi-a-GCST90001588	finn-b-DM_RETINA_PROLIF	Proliferative diabetic retinopathy (DM_RETINA_PROLIF) || id:finn-b-DM_RETINA_PROLIF	212889	0.0294958775737964	0.0407771185923181	1.09135331365232	0.297248045971165
250	ebi-a-GCST90001532	Basophil Absolute Count || id:ebi-a-GCST90001532	finn-b-DM_RETINA_PROLIF	Proliferative diabetic retinopathy (DM_RETINA_PROLIF) || id:finn-b-DM_RETINA_PROLIF	212889	0.150434633904374	0.0407771185923181	1.00572189278818	0.0547091183734475
251	ebi-a-GCST90001531	CD33dim HLA DR- Absolute Count || id:ebi-a-GCST90001531	finn-b-DM_RETINA_PROLIF	Proliferative diabetic retinopathy (DM_RETINA_PROLIF) || id:finn-b-DM_RETINA_PROLIF	212889	0.122254205338497	0.0407771185923181	1.00700121188006	0.055732429774716
252	ebi-a-GCST90001480	Resting CD4 regulatory T cell Absolute Count || id:ebi-a-GCST90001480	finn-b-DM_RETINA_PROLIF	Proliferative diabetic retinopathy (DM_RETINA_PROLIF) || id:finn-b-DM_RETINA_PROLIF	212889	0.07890976899732	0.0407771185923181	0.960651280178763	0.172629734354293
253	ebi-a-GCST90001683	CD127- CD8+ T cell %CD8+ T cell || id:ebi-a-GCST90001683	finn-b-DM_RETINA_PROLIF	Proliferative diabetic retinopathy (DM_RETINA_PROLIF) || id:finn-b-DM_RETINA_PROLIF	212889	0.0125882725866433	0.0407771185923181	1.03036967874319	0.0611199789213211
254	ebi-a-GCST90001471	CD62L- plasmacytoid Dendritic Cell %Dendritic Cell || id:ebi-a-GCST90001471	finn-b-DM_RETINA_PROLIF	Proliferative diabetic retinopathy (DM_RETINA_PROLIF) || id:finn-b-DM_RETINA_PROLIF	212889	0.0699827948431338	0.0407771185923181	1.11197836754644	0.767789082032892
255	ebi-a-GCST90001857	CD3 on activated & secreting CD4 regulatory T cell || id:ebi-a-GCST90001857	finn-b-DM_RETINA_PROLIF	Proliferative diabetic retinopathy (DM_RETINA_PROLIF) || id:finn-b-DM_RETINA_PROLIF	212889	0.229249923193941	0.0407771185923181	1.01165882940349	0.0801886834957273
256	ebi-a-GCST90001868	CD3 on CD4 regulatory T cell || id:ebi-a-GCST90001868	finn-b-DM_RETINA_PROLIF	Proliferative diabetic retinopathy (DM_RETINA_PROLIF) || id:finn-b-DM_RETINA_PROLIF	212889	0.22481733775995	0.0407771185923181	0.996284375452908	0.0529668132300503
257	ebi-a-GCST90001851	CD3 on T cell || id:ebi-a-GCST90001851	finn-b-DM_RETINA_PROLIF	Proliferative diabetic retinopathy (DM_RETINA_PROLIF) || id:finn-b-DM_RETINA_PROLIF	212889	0.130776977053672	0.0407771185923181	1.01335911436774	0.0725212534598694
258	ebi-a-GCST90001855	CD3 on secreting CD4 regulatory T cell || id:ebi-a-GCST90001855	finn-b-DM_RETINA_PROLIF	Proliferative diabetic retinopathy (DM_RETINA_PROLIF) || id:finn-b-DM_RETINA_PROLIF	212889	0.226596208682431	0.0407771185923181	1.01042746496524	0.0737958648467322
259	ebi-a-GCST90001953	CD33 on CD33dim HLA DR- || id:ebi-a-GCST90001953	finn-b-DM_RETINA_PROLIF	Proliferative diabetic retinopathy (DM_RETINA_PROLIF) || id:finn-b-DM_RETINA_PROLIF	212889	0.508878086891985	0.0407771185923181	0.995959932862533	0.0579629135188574
260	ebi-a-GCST90001789	CD25 on IgD- CD38dim B cell || id:ebi-a-GCST90001789	finn-b-DM_RETINA_PROLIF	Proliferative diabetic retinopathy (DM_RETINA_PROLIF) || id:finn-b-DM_RETINA_PROLIF	212889	0.0854295992419489	0.0407771185923181	1.00234561151865	0.0504483754351309
261	ebi-a-GCST90001768	CD24 on IgD+ CD38+ B cell || id:ebi-a-GCST90001768	finn-b-DM_RETINA_PROLIF	Proliferative diabetic retinopathy (DM_RETINA_PROLIF) || id:finn-b-DM_RETINA_PROLIF	212889	0.0277678734192812	0.0407771185923181	1.03103694501685	0.0758178467156913
262	ebi-a-GCST90001786	CD25 on IgD- CD27- B cell || id:ebi-a-GCST90001786	finn-b-DM_RETINA_PROLIF	Proliferative diabetic retinopathy (DM_RETINA_PROLIF) || id:finn-b-DM_RETINA_PROLIF	212889	0.0500053378040447	0.0407771185923181	0.876041930834985	0.720096258590265
263	ebi-a-GCST90001780	CD25 on IgD+ CD38- B cell || id:ebi-a-GCST90001780	finn-b-DM_RETINA_PROLIF	Proliferative diabetic retinopathy (DM_RETINA_PROLIF) || id:finn-b-DM_RETINA_PROLIF	212889	0.0565316411918286	0.0407771185923181	0.925706670515775	0.365979718148739
264	ebi-a-GCST90001812	CD38 on IgD+ CD38+ B cell || id:ebi-a-GCST90001812	finn-b-DM_RETINA_PROLIF	Proliferative diabetic retinopathy (DM_RETINA_PROLIF) || id:finn-b-DM_RETINA_PROLIF	212889	0.0457466461482975	0.0407771185923181	0.995872210018159	0.0507440865399919
265	ebi-a-GCST90001815	CD38 on IgD- CD38dim B cell || id:ebi-a-GCST90001815	finn-b-DM_RETINA_PROLIF	Proliferative diabetic retinopathy (DM_RETINA_PROLIF) || id:finn-b-DM_RETINA_PROLIF	212889	0.0581740259008161	0.0407771185923181	0.965684586767033	0.11766808398263
266	ebi-a-GCST90001816	CD38 on naive-mature B cell || id:ebi-a-GCST90001816	finn-b-DM_RETINA_PROLIF	Proliferative diabetic retinopathy (DM_RETINA_PROLIF) || id:finn-b-DM_RETINA_PROLIF	212889	0.055349588719964	0.0407771185923181	0.949434527720438	0.19272909989736
267	ebi-a-GCST90001819	CD38 on transitional B cell || id:ebi-a-GCST90001819	finn-b-DM_RETINA_PROLIF	Proliferative diabetic retinopathy (DM_RETINA_PROLIF) || id:finn-b-DM_RETINA_PROLIF	212889	0.0886095258748646	0.0407771185923181	0.962092572271816	0.177925724252285
268	ebi-a-GCST90001811	CD38 on IgD+ CD24- B cell || id:ebi-a-GCST90001811	finn-b-DM_RETINA_PROLIF	Proliferative diabetic retinopathy (DM_RETINA_PROLIF) || id:finn-b-DM_RETINA_PROLIF	212889	0.0428303869729333	0.0407771185923181	0.942851130478131	0.191118286483096
269	ebi-a-GCST90001813	CD38 on IgD+ CD38dim B cell || id:ebi-a-GCST90001813	finn-b-DM_RETINA_PROLIF	Proliferative diabetic retinopathy (DM_RETINA_PROLIF) || id:finn-b-DM_RETINA_PROLIF	212889	0.0772575765928214	0.0407771185923181	0.95788217987166	0.188003924609909
270	ebi-a-GCST90002118	CD8 on CD28+ CD45RA- CD8+ T cell || id:ebi-a-GCST90002118	finn-b-DM_RETINA_PROLIF	Proliferative diabetic retinopathy (DM_RETINA_PROLIF) || id:finn-b-DM_RETINA_PROLIF	212889	0.0781670951454485	0.0407771185923181	1.13273162758505	0.920626635211666
271	ebi-a-GCST90001487	Activated CD4 regulatory T cell %CD4 regulatory T cell || id:ebi-a-GCST90001487	finn-b-DM_RETINA_PROLIF	Proliferative diabetic retinopathy (DM_RETINA_PROLIF) || id:finn-b-DM_RETINA_PROLIF	212889	0.0402912788162607	0.0407771185923181	1.02801542276917	0.0806019631263957
272	ebi-a-GCST90001488	Activated CD4 regulatory T cell %CD4+ T cell || id:ebi-a-GCST90001488	finn-b-DM_RETINA_PROLIF	Proliferative diabetic retinopathy (DM_RETINA_PROLIF) || id:finn-b-DM_RETINA_PROLIF	212889	0.0210267447677012	0.0407771185923181	1.05008191372014	0.10142152776384
273	ebi-a-GCST90001631	CD8+ Natural Killer T %T cell || id:ebi-a-GCST90001631	finn-b-DM_RETINA_PROLIF	Proliferative diabetic retinopathy (DM_RETINA_PROLIF) || id:finn-b-DM_RETINA_PROLIF	212889	0.0355292071390947	0.0407771185923181	1.28922910755371	0.998485437481786
274	ebi-a-GCST90001634	CD8dim Natural Killer T %T cell || id:ebi-a-GCST90001634	finn-b-DM_RETINA_PROLIF	Proliferative diabetic retinopathy (DM_RETINA_PROLIF) || id:finn-b-DM_RETINA_PROLIF	212889	0.0940364662578907	0.0407771185923181	0.997282313217928	0.0506629068855652
275	ebi-a-GCST90001632	CD8+ Natural Killer T %lymphocyte || id:ebi-a-GCST90001632	finn-b-DM_RETINA_PROLIF	Proliferative diabetic retinopathy (DM_RETINA_PROLIF) || id:finn-b-DM_RETINA_PROLIF	212889	0.0408824228068481	0.0407771185923181	2.93410122223457	1
276	ebi-a-GCST90001633	CD8dim Natural Killer T Absolute Count || id:ebi-a-GCST90001633	finn-b-DM_RETINA_PROLIF	Proliferative diabetic retinopathy (DM_RETINA_PROLIF) || id:finn-b-DM_RETINA_PROLIF	212889	0.093458640766454	0.0407771185923181	1.00401322816155	0.0514365817476505
277	ebi-a-GCST90001661	CD28- CD8dim T cell %T cell || id:ebi-a-GCST90001661	finn-b-DM_RETINA_PROLIF	Proliferative diabetic retinopathy (DM_RETINA_PROLIF) || id:finn-b-DM_RETINA_PROLIF	212889	0.0357462352617782	0.0407771185923181	1.00784613571984	0.0521004107288923
278	ebi-a-GCST90001686	CD28- CD8+ T cell %CD8+ T cell || id:ebi-a-GCST90001686	finn-b-DM_RETINA_PROLIF	Proliferative diabetic retinopathy (DM_RETINA_PROLIF) || id:finn-b-DM_RETINA_PROLIF	212889	0.0263173461341086	0.0407771185923181	0.96974127504753	0.0733448087589227
279	ebi-a-GCST90001635	CD8dim Natural Killer T %lymphocyte || id:ebi-a-GCST90001635	finn-b-DM_RETINA_PROLIF	Proliferative diabetic retinopathy (DM_RETINA_PROLIF) || id:finn-b-DM_RETINA_PROLIF	212889	0.0940328067539361	0.0407771185923181	0.998143271151382	0.0503093211290155
280	ebi-a-GCST90001785	CD25 on IgD- CD24- B cell || id:ebi-a-GCST90001785	finn-b-DM_RETINA_PROLIF	Proliferative diabetic retinopathy (DM_RETINA_PROLIF) || id:finn-b-DM_RETINA_PROLIF	212889	0.0416207639359719	0.0407771185923181	0.883010365614936	0.59058731698127
281	ebi-a-GCST90001428	IgD- CD38dim B cell %B cell || id:ebi-a-GCST90001428	finn-b-DM_RETINA_PROLIF	Proliferative diabetic retinopathy (DM_RETINA_PROLIF) || id:finn-b-DM_RETINA_PROLIF	212889	0.00587170100706497	0.0407771185923181	0.728852034190649	0.484112713529189
282	ebi-a-GCST90001763	CD20 on transitional B cell || id:ebi-a-GCST90001763	finn-b-DM_RETINA_PROLIF	Proliferative diabetic retinopathy (DM_RETINA_PROLIF) || id:finn-b-DM_RETINA_PROLIF	212889	0.0484625363092441	0.0407771185923181	1.07639579029429	0.333883355257416
283	ebi-a-GCST90001958	CD4 on monocyte || id:ebi-a-GCST90001958	finn-b-DM_RETINA_PROLIF	Proliferative diabetic retinopathy (DM_RETINA_PROLIF) || id:finn-b-DM_RETINA_PROLIF	212889	0.0313094839807395	0.0407771185923181	0.898514732995185	0.376850593208497
284	ebi-a-GCST90002067	CD4 on CD39+ activated CD4 regulatory T cell || id:ebi-a-GCST90002067	finn-b-DM_RETINA_PROLIF	Proliferative diabetic retinopathy (DM_RETINA_PROLIF) || id:finn-b-DM_RETINA_PROLIF	212889	0.0489246799610361	0.0407771185923181	1.22398354296515	0.994204205151522
285	ebi-a-GCST90001952	CD33 on Monocytic Myeloid-Derived Suppressor Cells || id:ebi-a-GCST90001952	finn-b-DM_RETINA_PROLIF	Proliferative diabetic retinopathy (DM_RETINA_PROLIF) || id:finn-b-DM_RETINA_PROLIF	212889	0.468823966406144	0.0407771185923181	0.991809246005607	0.0805249533005088
286	ebi-a-GCST90001622	Natural Killer T %T cell || id:ebi-a-GCST90001622	finn-b-DM_RETINA_PROLIF	Proliferative diabetic retinopathy (DM_RETINA_PROLIF) || id:finn-b-DM_RETINA_PROLIF	212889	0.0905451207181124	0.0407771185923181	0.984940615635448	0.0698329333626996
287	ebi-a-GCST90001621	Natural Killer T Absolute Count || id:ebi-a-GCST90001621	finn-b-DM_RETINA_PROLIF	Proliferative diabetic retinopathy (DM_RETINA_PROLIF) || id:finn-b-DM_RETINA_PROLIF	212889	0.0668332582234711	0.0407771185923181	1.01752782356364	0.0697783874262653
288	ebi-a-GCST90001637	CD4-CD8- Natural Killer T %T cell || id:ebi-a-GCST90001637	finn-b-DM_RETINA_PROLIF	Proliferative diabetic retinopathy (DM_RETINA_PROLIF) || id:finn-b-DM_RETINA_PROLIF	212889	0.0880432292608943	0.0407771185923181	0.990881217798934	0.0570176998555496
289	ebi-a-GCST90001638	CD4-CD8- Natural Killer T %lymphocyte || id:ebi-a-GCST90001638	finn-b-DM_RETINA_PROLIF	Proliferative diabetic retinopathy (DM_RETINA_PROLIF) || id:finn-b-DM_RETINA_PROLIF	212889	0.0772497992062567	0.0407771185923181	0.997718908531458	0.0503835753809933
290	ebi-a-GCST90001623	Natural Killer T %lymphocyte || id:ebi-a-GCST90001623	finn-b-DM_RETINA_PROLIF	Proliferative diabetic retinopathy (DM_RETINA_PROLIF) || id:finn-b-DM_RETINA_PROLIF	212889	0.0889244415599721	0.0407771185923181	0.984010933622094	0.0719833523022154
291	ebi-a-GCST90002094	CD11b on Monocytic Myeloid-Derived Suppressor Cells || id:ebi-a-GCST90002094	finn-b-DM_RETINA_PROLIF	Proliferative diabetic retinopathy (DM_RETINA_PROLIF) || id:finn-b-DM_RETINA_PROLIF	212889	0.0845641443647705	0.0407771185923181	1.05252607284655	0.285070983083671
292	ebi-a-GCST90001996	CX3CR1 on CD14+ CD16+ monocyte || id:ebi-a-GCST90001996	finn-b-DM_RETINA_PROLIF	Proliferative diabetic retinopathy (DM_RETINA_PROLIF) || id:finn-b-DM_RETINA_PROLIF	212889	0.113290874614044	0.0407771185923181	0.945191254427742	0.392683816475531
293	ebi-a-GCST90001998	PDL-1 on CD14+ CD16+ monocyte || id:ebi-a-GCST90001998	finn-b-DM_RETINA_PROLIF	Proliferative diabetic retinopathy (DM_RETINA_PROLIF) || id:finn-b-DM_RETINA_PROLIF	212889	0.0137261232119696	0.0407771185923181	1.15778510991439	0.388703353221931
294	ebi-a-GCST90002117	HLA DR on HLA DR+ Natural Killer || id:ebi-a-GCST90002117	finn-b-DM_RETINA_PROLIF	Proliferative diabetic retinopathy (DM_RETINA_PROLIF) || id:finn-b-DM_RETINA_PROLIF	212889	0.166683571653674	0.0407771185923181	1.0268758395624	0.170122486333181
295	ebi-a-GCST90001932	CD127 on CD45RA+ CD4+ T cell || id:ebi-a-GCST90001932	finn-b-DM_RETINA_PROLIF	Proliferative diabetic retinopathy (DM_RETINA_PROLIF) || id:finn-b-DM_RETINA_PROLIF	212889	0.0337444005889126	0.0407771185923181	1.03110544813009	0.0816024624091894
296	ebi-a-GCST90001598	CD4-CD8- T cell Absolute Count || id:ebi-a-GCST90001598	finn-b-DM_RETINA_PROLIF	Proliferative diabetic retinopathy (DM_RETINA_PROLIF) || id:finn-b-DM_RETINA_PROLIF	212889	0.0372907142590178	0.0407771185923181	0.977697214780115	0.0679079558544027
297	ebi-a-GCST90001972	FSC-A on T cell || id:ebi-a-GCST90001972	finn-b-DM_RETINA_PROLIF	Proliferative diabetic retinopathy (DM_RETINA_PROLIF) || id:finn-b-DM_RETINA_PROLIF	212889	0.0144236516196096	0.0407771185923181	1.19917630248681	0.581988133881905
298	ebi-a-GCST90002079	SSC-A on lymphocyte || id:ebi-a-GCST90002079	finn-b-DM_RETINA_PROLIF	Proliferative diabetic retinopathy (DM_RETINA_PROLIF) || id:finn-b-DM_RETINA_PROLIF	212889	0.0265037623694233	0.0407771185923181	0.322633617165734	1
299	ebi-a-GCST90002080	SSC-A on T cell || id:ebi-a-GCST90002080	finn-b-DM_RETINA_PROLIF	Proliferative diabetic retinopathy (DM_RETINA_PROLIF) || id:finn-b-DM_RETINA_PROLIF	212889	0.0170310677417219	0.0407771185923181	1.20169503192449	0.664312166870039
300	ebi-a-GCST90002082	SSC-A on CD8+ T cell || id:ebi-a-GCST90002082	finn-b-DM_RETINA_PROLIF	Proliferative diabetic retinopathy (DM_RETINA_PROLIF) || id:finn-b-DM_RETINA_PROLIF	212889	0.0163839769764865	0.0407771185923181	1.19217778080251	0.605996680767393
301	ebi-a-GCST90001596	CD8dim T cell Absolute Count || id:ebi-a-GCST90001596	finn-b-DM_RETINA_PROLIF	Proliferative diabetic retinopathy (DM_RETINA_PROLIF) || id:finn-b-DM_RETINA_PROLIF	212889	0.0247353551945259	0.0407771185923181	1.12762445315157	0.44549710180851
302	ebi-a-GCST90001613	CD4-CD8- T cell %leukocyte || id:ebi-a-GCST90001613	finn-b-DM_RETINA_PROLIF	Proliferative diabetic retinopathy (DM_RETINA_PROLIF) || id:finn-b-DM_RETINA_PROLIF	212889	0.0266076056748167	0.0407771185923181	1.0513174967386	0.118766235546443
303	ebi-a-GCST90001654	CD28- CD4-CD8- T cell Absolute Count || id:ebi-a-GCST90001654	finn-b-DM_RETINA_PROLIF	Proliferative diabetic retinopathy (DM_RETINA_PROLIF) || id:finn-b-DM_RETINA_PROLIF	212889	0.0384263959836476	0.0407771185923181	0.985317131371227	0.0579489462632944
304	ebi-a-GCST90001527	CD33dim HLA DR+ CD11b- Absolute Count || id:ebi-a-GCST90001527	finn-b-DM_RETINA_PROLIF	Proliferative diabetic retinopathy (DM_RETINA_PROLIF) || id:finn-b-DM_RETINA_PROLIF	212889	0.0575202492713083	0.0407771185923181	0.973876668312949	0.0882912437463996
305	ebi-a-GCST90001526	CD33dim HLA DR+ CD11b+ %CD33dim HLA DR+ || id:ebi-a-GCST90001526	finn-b-DM_RETINA_PROLIF	Proliferative diabetic retinopathy (DM_RETINA_PROLIF) || id:finn-b-DM_RETINA_PROLIF	212889	0.180892031097951	0.0407771185923181	1.01531185753177	0.0912861502450694
306	ebi-a-GCST90001799	CD27 on T cell || id:ebi-a-GCST90001799	finn-b-DM_RETINA_PROLIF	Proliferative diabetic retinopathy (DM_RETINA_PROLIF) || id:finn-b-DM_RETINA_PROLIF	212889	0.0616228037901166	0.0407771185923181	0.926021632844982	0.390288730962587
307	ebi-a-GCST90001817	CD38 on Plasma Blast-Plasma Cell || id:ebi-a-GCST90001817	finn-b-DM_RETINA_PROLIF	Proliferative diabetic retinopathy (DM_RETINA_PROLIF) || id:finn-b-DM_RETINA_PROLIF	212889	0.00707139138162088	0.0407771185923181	0.834102548871599	0.249615202159894
308	ebi-a-GCST90001703	BAFF-R on IgD+ CD24+ B cell || id:ebi-a-GCST90001703	finn-b-DM_RETINA_PROLIF	Proliferative diabetic retinopathy (DM_RETINA_PROLIF) || id:finn-b-DM_RETINA_PROLIF	212889	0.509113319963426	0.0407771185923181	0.990112089257694	0.0987113379234539
309	ebi-a-GCST90001707	BAFF-R on IgD+ CD38- unswitched memory B cell || id:ebi-a-GCST90001707	finn-b-DM_RETINA_PROLIF	Proliferative diabetic retinopathy (DM_RETINA_PROLIF) || id:finn-b-DM_RETINA_PROLIF	212889	0.485415527330424	0.0407771185923181	0.993289095572537	0.071114201870242
310	ebi-a-GCST90001841	CD3 on Central Memory CD4+ T cell || id:ebi-a-GCST90001841	finn-b-DM_RETINA_PROLIF	Proliferative diabetic retinopathy (DM_RETINA_PROLIF) || id:finn-b-DM_RETINA_PROLIF	212889	0.170737814570173	0.0407771185923181	0.990872968415941	0.0636851450400282
311	ebi-a-GCST90001870	CD34 on Hematopoietic Stem Cell || id:ebi-a-GCST90001870	finn-b-DM_RETINA_PROLIF	Proliferative diabetic retinopathy (DM_RETINA_PROLIF) || id:finn-b-DM_RETINA_PROLIF	212889	0.11978361354247	0.0407771185923181	0.981398378999519	0.0904453905248478
312	ebi-a-GCST90002000	PDL-1 on CD14- CD16- || id:ebi-a-GCST90002000	finn-b-DM_RETINA_PROLIF	Proliferative diabetic retinopathy (DM_RETINA_PROLIF) || id:finn-b-DM_RETINA_PROLIF	212889	0.0186934622291842	0.0407771185923181	0.927618750538682	0.147989395529735
313	ebi-a-GCST90001842	CD3 on Naive CD4+ T cell || id:ebi-a-GCST90001842	finn-b-DM_RETINA_PROLIF	Proliferative diabetic retinopathy (DM_RETINA_PROLIF) || id:finn-b-DM_RETINA_PROLIF	212889	0.250858693699634	0.0407771185923181	1.01065124070087	0.0775376784668829
314	ebi-a-GCST90001693	CD28+ CD45RA- CD8+ T cell Absolute Count || id:ebi-a-GCST90001693	finn-b-DM_RETINA_PROLIF	Proliferative diabetic retinopathy (DM_RETINA_PROLIF) || id:finn-b-DM_RETINA_PROLIF	212889	0.0280060166882811	0.0407771185923181	1.03286393413957	0.0792402587250628
315	ebi-a-GCST90001422	CD20- CD38- B cell %B cell || id:ebi-a-GCST90001422	finn-b-DM_RETINA_PROLIF	Proliferative diabetic retinopathy (DM_RETINA_PROLIF) || id:finn-b-DM_RETINA_PROLIF	212889	0.00846079489456975	0.0407771185923181	1.11878408063708	0.16823128987172
316	ebi-a-GCST90001668	CD28+ CD45RA- CD8dim T cell %CD8dim T cell || id:ebi-a-GCST90001668	finn-b-DM_RETINA_PROLIF	Proliferative diabetic retinopathy (DM_RETINA_PROLIF) || id:finn-b-DM_RETINA_PROLIF	212889	0.0281984839261969	0.0407771185923181	1.02958937830347	0.0738081908402971
317	ebi-a-GCST90001665	CD28+ CD45RA+ CD8dim T cell %CD8dim T cell || id:ebi-a-GCST90001665	finn-b-DM_RETINA_PROLIF	Proliferative diabetic retinopathy (DM_RETINA_PROLIF) || id:finn-b-DM_RETINA_PROLIF	212889	0.0597288880826357	0.0407771185923181	0.956369515901169	0.163941282895288
318	ebi-a-GCST90001542	Effector Memory CD4+ T cell Absolute Count || id:ebi-a-GCST90001542	finn-b-DM_RETINA_PROLIF	Proliferative diabetic retinopathy (DM_RETINA_PROLIF) || id:finn-b-DM_RETINA_PROLIF	212889	0.0121639112598919	0.0407771185923181	0.995802521844287	0.0502045213736808
319	ebi-a-GCST90001692	CD28+ CD45RA- CD8+ T cell %CD8+ T cell || id:ebi-a-GCST90001692	finn-b-DM_RETINA_PROLIF	Proliferative diabetic retinopathy (DM_RETINA_PROLIF) || id:finn-b-DM_RETINA_PROLIF	212889	0.0506643335650999	0.0407771185923181	1.00006901737627	0.0500002301982939
320	ebi-a-GCST90001558	Terminally Differentiated CD8+ T cell %CD8+ T cell || id:ebi-a-GCST90001558	finn-b-DM_RETINA_PROLIF	Proliferative diabetic retinopathy (DM_RETINA_PROLIF) || id:finn-b-DM_RETINA_PROLIF	212889	0.0428290097433609	0.0407771185923181	0.958749331031781	0.122146207132702
321	ebi-a-GCST90002099	CD4RA on Terminally Differentiated CD4+ T cell || id:ebi-a-GCST90002099	finn-b-DM_RETINA_PROLIF	Proliferative diabetic retinopathy (DM_RETINA_PROLIF) || id:finn-b-DM_RETINA_PROLIF	212889	0.0458773054651621	0.0407771185923181	0.970465271549818	0.0890626022391083
322	ebi-a-GCST90001667	CD28+ CD45RA- CD8dim T cell %T cell || id:ebi-a-GCST90001667	finn-b-DM_RETINA_PROLIF	Proliferative diabetic retinopathy (DM_RETINA_PROLIF) || id:finn-b-DM_RETINA_PROLIF	212889	0.0224839116584429	0.0407771185923181	1.03015858600484	0.0696777947205635
323	ebi-a-GCST90001536	CD45RA- CD4+ T cell %T cell || id:ebi-a-GCST90001536	finn-b-DM_RETINA_PROLIF	Proliferative diabetic retinopathy (DM_RETINA_PROLIF) || id:finn-b-DM_RETINA_PROLIF	212889	0.0496412238046007	0.0407771185923181	0.995542987873746	0.0509415057231886
324	ebi-a-GCST90002005	CD16 on CD14+ CD16+ monocyte || id:ebi-a-GCST90002005	finn-b-DM_RETINA_PROLIF	Proliferative diabetic retinopathy (DM_RETINA_PROLIF) || id:finn-b-DM_RETINA_PROLIF	212889	0.292027693667903	0.0407771185923181	1.02713400125309	0.26700705651803
325	ebi-a-GCST90001458	Myeloid Dendritic Cell Absolute Count || id:ebi-a-GCST90001458	finn-b-DM_RETINA_PROLIF	Proliferative diabetic retinopathy (DM_RETINA_PROLIF) || id:finn-b-DM_RETINA_PROLIF	212889	0.16352393911059	0.0407771185923181	0.952774082017282	0.415436153351088
326	ebi-a-GCST90001447	IgD+ CD38+ B cell %B cell || id:ebi-a-GCST90001447	finn-b-DM_RETINA_PROLIF	Proliferative diabetic retinopathy (DM_RETINA_PROLIF) || id:finn-b-DM_RETINA_PROLIF	212889	0.0138617820693489	0.0407771185923181	0.979548242951871	0.0555583183392568
327	ebi-a-GCST90001429	IgD+ CD38+ B cell %lymphocyte || id:ebi-a-GCST90001429	finn-b-DM_RETINA_PROLIF	Proliferative diabetic retinopathy (DM_RETINA_PROLIF) || id:finn-b-DM_RETINA_PROLIF	212889	0.0222221551399435	0.0407771185923181	0.939230344628551	0.131632270319367
328	ebi-a-GCST90001790	CD25 on memory B cell || id:ebi-a-GCST90001790	finn-b-DM_RETINA_PROLIF	Proliferative diabetic retinopathy (DM_RETINA_PROLIF) || id:finn-b-DM_RETINA_PROLIF	212889	0.105385172720663	0.0407771185923181	1.0459194546458	0.273986943974489
329	ebi-a-GCST90001777	CD25 on CD24+ CD27+ B cell || id:ebi-a-GCST90001777	finn-b-DM_RETINA_PROLIF	Proliferative diabetic retinopathy (DM_RETINA_PROLIF) || id:finn-b-DM_RETINA_PROLIF	212889	0.103264063546495	0.0407771185923181	1.04598453175506	0.270082892581344
330	ebi-a-GCST90002063	CD4 on CD4 regulatory T cell || id:ebi-a-GCST90002063	finn-b-DM_RETINA_PROLIF	Proliferative diabetic retinopathy (DM_RETINA_PROLIF) || id:finn-b-DM_RETINA_PROLIF	212889	0.0357952228668863	0.0407771185923181	1.23507736206213	0.980505047090521
331	ebi-a-GCST90001514	Hematopoietic Stem Cell Absolute Count || id:ebi-a-GCST90001514	finn-b-DM_RETINA_PROLIF	Proliferative diabetic retinopathy (DM_RETINA_PROLIF) || id:finn-b-DM_RETINA_PROLIF	212889	0.0736723798949598	0.0407771185923181	0.99745658993731	0.0504548137914261
332	ebi-a-GCST90001792	CD25 on unswitched memory B cell || id:ebi-a-GCST90001792	finn-b-DM_RETINA_PROLIF	Proliferative diabetic retinopathy (DM_RETINA_PROLIF) || id:finn-b-DM_RETINA_PROLIF	212889	0.0925714083606642	0.0407771185923181	1.0502074791183	0.285155133051587
333	ebi-a-GCST90001778	CD25 on IgD+ CD24+ B cell || id:ebi-a-GCST90001778	finn-b-DM_RETINA_PROLIF	Proliferative diabetic retinopathy (DM_RETINA_PROLIF) || id:finn-b-DM_RETINA_PROLIF	212889	0.0849746700015966	0.0407771185923181	1.05590637722046	0.317281223482664
334	ebi-a-GCST90001936	CD25 on CD4 regulatory T cell || id:ebi-a-GCST90001936	finn-b-DM_RETINA_PROLIF	Proliferative diabetic retinopathy (DM_RETINA_PROLIF) || id:finn-b-DM_RETINA_PROLIF	212889	0.00592270492468518	0.0407771185923181	1.09508249061189	0.102043095769372
335	ebi-a-GCST90002106	HLA DR on Dendritic Cell || id:ebi-a-GCST90002106	finn-b-DM_RETINA_PROLIF	Proliferative diabetic retinopathy (DM_RETINA_PROLIF) || id:finn-b-DM_RETINA_PROLIF	212889	0.180446021400264	0.0407771185923181	1.10750618814175	0.98573963878541
336	ebi-a-GCST90002105	HLA DR on plasmacytoid Dendritic Cell || id:ebi-a-GCST90002105	finn-b-DM_RETINA_PROLIF	Proliferative diabetic retinopathy (DM_RETINA_PROLIF) || id:finn-b-DM_RETINA_PROLIF	212889	0.154139844374496	0.0407771185923181	1.08325616322962	0.844495534650475
337	ebi-a-GCST90002108	HLA DR on CD33+ HLA DR+ CD14- || id:ebi-a-GCST90002108	finn-b-DM_RETINA_PROLIF	Proliferative diabetic retinopathy (DM_RETINA_PROLIF) || id:finn-b-DM_RETINA_PROLIF	212889	0.190859492563472	0.0407771185923181	1.38342801984815	1
338	ebi-a-GCST90002104	HLA DR on myeloid Dendritic Cell || id:ebi-a-GCST90002104	finn-b-DM_RETINA_PROLIF	Proliferative diabetic retinopathy (DM_RETINA_PROLIF) || id:finn-b-DM_RETINA_PROLIF	212889	0.317067058765371	0.0407771185923181	1.6898190463488	1
339	ebi-a-GCST90001917	CD45 on CD8+ T cell || id:ebi-a-GCST90001917	finn-b-DM_RETINA_PROLIF	Proliferative diabetic retinopathy (DM_RETINA_PROLIF) || id:finn-b-DM_RETINA_PROLIF	212889	0.0257464198723323	0.0407771185923181	1.03194042734909	0.0753444978552554
340	ebi-a-GCST90001919	CD45 on Natural Killer T || id:ebi-a-GCST90001919	finn-b-DM_RETINA_PROLIF	Proliferative diabetic retinopathy (DM_RETINA_PROLIF) || id:finn-b-DM_RETINA_PROLIF	212889	0.0160862158063575	0.0407771185923181	1.0679751349232	0.12295766875771
341	ebi-a-GCST90001749	CD20 on IgD+ CD38- naive B cell || id:ebi-a-GCST90001749	finn-b-DM_RETINA_PROLIF	Proliferative diabetic retinopathy (DM_RETINA_PROLIF) || id:finn-b-DM_RETINA_PROLIF	212889	0.0133078010390232	0.0407771185923181	1.08561777268976	0.146318746372515
342	ebi-a-GCST90002004	CCR2 on CD14+ CD16- monocyte || id:ebi-a-GCST90002004	finn-b-DM_RETINA_PROLIF	Proliferative diabetic retinopathy (DM_RETINA_PROLIF) || id:finn-b-DM_RETINA_PROLIF	212889	0.0329354027987542	0.0407771185923181	0.960167143308769	0.101322524636261
343	ebi-a-GCST90001904	CD86 on CD62L+ myeloid Dendritic Cell || id:ebi-a-GCST90001904	finn-b-DM_RETINA_PROLIF	Proliferative diabetic retinopathy (DM_RETINA_PROLIF) || id:finn-b-DM_RETINA_PROLIF	212889	0.0108707200246614	0.0407771185923181	0.981228247841624	0.0536676299411535
344	ebi-a-GCST90002023	CD4 on Central Memory CD4+ T cell || id:ebi-a-GCST90002023	finn-b-DM_RETINA_PROLIF	Proliferative diabetic retinopathy (DM_RETINA_PROLIF) || id:finn-b-DM_RETINA_PROLIF	212889	0.0309300657595773	0.0407771185923181	1.08165907418122	0.257217841711669
345	ebi-a-GCST90002027	CD4 on CD45RA+ CD4+ T cell || id:ebi-a-GCST90002027	finn-b-DM_RETINA_PROLIF	Proliferative diabetic retinopathy (DM_RETINA_PROLIF) || id:finn-b-DM_RETINA_PROLIF	212889	0.0358567260541579	0.0407771185923181	1.07564089643837	0.256204154643808
346	ebi-a-GCST90002068	CD4 on secreting CD4 regulatory T cell || id:ebi-a-GCST90002068	finn-b-DM_RETINA_PROLIF	Proliferative diabetic retinopathy (DM_RETINA_PROLIF) || id:finn-b-DM_RETINA_PROLIF	212889	0.0142155100467816	0.0407771185923181	1.12336038350683	0.266759752820994
347	ebi-a-GCST90002025	CD4 on Effector Memory CD4+ T cell || id:ebi-a-GCST90002025	finn-b-DM_RETINA_PROLIF	Proliferative diabetic retinopathy (DM_RETINA_PROLIF) || id:finn-b-DM_RETINA_PROLIF	212889	0.0518793428858357	0.0407771185923181	0.857369120664761	0.846871755063209
348	ebi-a-GCST90002066	CD4 on activated CD4 regulatory T cell || id:ebi-a-GCST90002066	finn-b-DM_RETINA_PROLIF	Proliferative diabetic retinopathy (DM_RETINA_PROLIF) || id:finn-b-DM_RETINA_PROLIF	212889	0.0210174023703525	0.0407771185923181	1.10076616855302	0.264165616090198
349	ebi-a-GCST90002070	CD4 on activated & secreting CD4 regulatory T cell || id:ebi-a-GCST90002070	finn-b-DM_RETINA_PROLIF	Proliferative diabetic retinopathy (DM_RETINA_PROLIF) || id:finn-b-DM_RETINA_PROLIF	212889	0.0189821436456733	0.0407771185923181	1.10577806501392	0.263059908548053
350	ebi-a-GCST90002062	CD4 on CD28+ CD4+ T cell || id:ebi-a-GCST90002062	finn-b-DM_RETINA_PROLIF	Proliferative diabetic retinopathy (DM_RETINA_PROLIF) || id:finn-b-DM_RETINA_PROLIF	212889	0.0266420111721883	0.0407771185923181	1.46918746235503	0.999999579908065
351	ebi-a-GCST90002022	CD4 on CD4+ T cell || id:ebi-a-GCST90002022	finn-b-DM_RETINA_PROLIF	Proliferative diabetic retinopathy (DM_RETINA_PROLIF) || id:finn-b-DM_RETINA_PROLIF	212889	0.0327879437819898	0.0407771185923181	1.18243326622543	0.84946304856097
352	ebi-a-GCST90002064	CD4 on resting CD4 regulatory T cell || id:ebi-a-GCST90002064	finn-b-DM_RETINA_PROLIF	Proliferative diabetic retinopathy (DM_RETINA_PROLIF) || id:finn-b-DM_RETINA_PROLIF	212889	0.0199592015312667	0.0407771185923181	1.53136574191866	0.99999912705924
353	ebi-a-GCST90001625	HLA DR+ CD4+ T cell %T cell || id:ebi-a-GCST90001625	finn-b-DM_RETINA_PROLIF	Proliferative diabetic retinopathy (DM_RETINA_PROLIF) || id:finn-b-DM_RETINA_PROLIF	212889	0.0455473748232933	0.0407771185923181	1.00046057571069	0.0500092158800266
354	ebi-a-GCST90001928	CD127 on CD28+ CD45RA- CD8+ T cell || id:ebi-a-GCST90001928	finn-b-DM_RETINA_PROLIF	Proliferative diabetic retinopathy (DM_RETINA_PROLIF) || id:finn-b-DM_RETINA_PROLIF	212889	0.0109817893138025	0.0407771185923181	0.985992993559709	0.0520601170991541
355	ebi-a-GCST90001712	BAFF-R on IgD- CD38- B cell || id:ebi-a-GCST90001712	finn-b-DM_RETINA_PROLIF	Proliferative diabetic retinopathy (DM_RETINA_PROLIF) || id:finn-b-DM_RETINA_PROLIF	212889	0.52311530956339	0.0407771185923181	0.986216386864684	0.148971818630794
356	ebi-a-GCST90001731	CD19 on IgD- CD24- B cell || id:ebi-a-GCST90001731	finn-b-DM_RETINA_PROLIF	Proliferative diabetic retinopathy (DM_RETINA_PROLIF) || id:finn-b-DM_RETINA_PROLIF	212889	0.00545543981604257	0.0407771185923181	0.980886773435268	0.0519062045201669
357	ebi-a-GCST90001469	CD62L- myeloid Dendritic Cell %Dendritic Cell || id:ebi-a-GCST90001469	finn-b-DM_RETINA_PROLIF	Proliferative diabetic retinopathy (DM_RETINA_PROLIF) || id:finn-b-DM_RETINA_PROLIF	212889	0.246980162140946	0.0407771185923181	0.983372682800655	0.117342561540624
358	ebi-a-GCST90001462	CD62L- Dendritic Cell Absolute Count || id:ebi-a-GCST90001462	finn-b-DM_RETINA_PROLIF	Proliferative diabetic retinopathy (DM_RETINA_PROLIF) || id:finn-b-DM_RETINA_PROLIF	212889	0.206886387358686	0.0407771185923181	0.977487851249384	0.154645069322064
359	ebi-a-GCST90002100	CD45RA on naive CD8+ T cell || id:ebi-a-GCST90002100	finn-b-DM_RETINA_PROLIF	Proliferative diabetic retinopathy (DM_RETINA_PROLIF) || id:finn-b-DM_RETINA_PROLIF	212889	0.0351569871465104	0.0407771185923181	0.981179166165627	0.0619808652736236
360	ebi-a-GCST90001468	CD62L- myeloid Dendritic Cell Absolute Count || id:ebi-a-GCST90001468	finn-b-DM_RETINA_PROLIF	Proliferative diabetic retinopathy (DM_RETINA_PROLIF) || id:finn-b-DM_RETINA_PROLIF	212889	0.228203568436681	0.0407771185923181	0.979489534966416	0.145564409754575
361	ebi-a-GCST90001412	IgD+ CD24+ B cell Absolute Count || id:ebi-a-GCST90001412	finn-b-DM_RETINA_PROLIF	Proliferative diabetic retinopathy (DM_RETINA_PROLIF) || id:finn-b-DM_RETINA_PROLIF	212889	0.0366450487929582	0.0407771185923181	0.942562023845533	0.171502123416762
362	ebi-a-GCST90001438	IgD- CD38dim B cell Absolute Count || id:ebi-a-GCST90001438	finn-b-DM_RETINA_PROLIF	Proliferative diabetic retinopathy (DM_RETINA_PROLIF) || id:finn-b-DM_RETINA_PROLIF	212889	0.0192380894058422	0.0407771185923181	1.03673776920105	0.0750404652485861
363	ebi-a-GCST90001437	Naive-mature B cell %lymphocyte || id:ebi-a-GCST90001437	finn-b-DM_RETINA_PROLIF	Proliferative diabetic retinopathy (DM_RETINA_PROLIF) || id:finn-b-DM_RETINA_PROLIF	212889	0.00557632883825321	0.0407771185923181	0.936174251041164	0.0720569543805163
364	ebi-a-GCST90001400	IgD+ B cell Absolute Count || id:ebi-a-GCST90001400	finn-b-DM_RETINA_PROLIF	Proliferative diabetic retinopathy (DM_RETINA_PROLIF) || id:finn-b-DM_RETINA_PROLIF	212889	0.00665278955175259	0.0407771185923181	0.940770455794465	0.0726593542334223
365	ebi-a-GCST90001426	IgD- CD38dim B cell %lymphocyte || id:ebi-a-GCST90001426	finn-b-DM_RETINA_PROLIF	Proliferative diabetic retinopathy (DM_RETINA_PROLIF) || id:finn-b-DM_RETINA_PROLIF	212889	0.038325741176017	0.0407771185923181	1.04882314529811	0.140300104016664
366	ebi-a-GCST90001403	Switched memory B cell Absolute Count || id:ebi-a-GCST90001403	finn-b-DM_RETINA_PROLIF	Proliferative diabetic retinopathy (DM_RETINA_PROLIF) || id:finn-b-DM_RETINA_PROLIF	212889	0.0216831669231643	0.0407771185923181	0.903025834467129	0.257904118295634
367	ebi-a-GCST90001434	Switched memory B cell %lymphocyte || id:ebi-a-GCST90001434	finn-b-DM_RETINA_PROLIF	Proliferative diabetic retinopathy (DM_RETINA_PROLIF) || id:finn-b-DM_RETINA_PROLIF	212889	0.03571263150479	0.0407771185923181	1.01076095903081	0.0539506103891872
368	ebi-a-GCST90001538	Central Memory CD4+ T cell %CD4+ T cell || id:ebi-a-GCST90001538	finn-b-DM_RETINA_PROLIF	Proliferative diabetic retinopathy (DM_RETINA_PROLIF) || id:finn-b-DM_RETINA_PROLIF	212889	0.0265622079684739	0.0407771185923181	0.985660665579444	0.0552321702129701
369	ebi-a-GCST90002015	CCR2 on plasmacytoid Dendritic Cell || id:ebi-a-GCST90002015	finn-b-DM_RETINA_PROLIF	Proliferative diabetic retinopathy (DM_RETINA_PROLIF) || id:finn-b-DM_RETINA_PROLIF	212889	0.09993148774696	0.0407771185923181	0.972029435262623	0.127447311232419
370	ebi-a-GCST90002016	CCR2 on CD62L+ plasmacytoid Dendritic Cell || id:ebi-a-GCST90002016	finn-b-DM_RETINA_PROLIF	Proliferative diabetic retinopathy (DM_RETINA_PROLIF) || id:finn-b-DM_RETINA_PROLIF	212889	0.0997442179449532	0.0407771185923181	0.971967529504499	0.127650315835493
371	ebi-a-GCST90001578	Transitional B cell %lymphocyte || id:ebi-a-GCST90001578	finn-b-DM_RETINA_PROLIF	Proliferative diabetic retinopathy (DM_RETINA_PROLIF) || id:finn-b-DM_RETINA_PROLIF	212889	0.0198486681233667	0.0407771185923181	0.94112137682613	0.118124678642394
372	ebi-a-GCST90001442	CD24+ CD27+ B cell %lymphocyte || id:ebi-a-GCST90001442	finn-b-DM_RETINA_PROLIF	Proliferative diabetic retinopathy (DM_RETINA_PROLIF) || id:finn-b-DM_RETINA_PROLIF	212889	0.0498761092996434	0.0407771185923181	0.971089999258508	0.0907178976805904
373	ebi-a-GCST90001861	CD3 on CD28+ CD4+ T cell || id:ebi-a-GCST90001861	finn-b-DM_RETINA_PROLIF	Proliferative diabetic retinopathy (DM_RETINA_PROLIF) || id:finn-b-DM_RETINA_PROLIF	212889	0.140636736376836	0.0407771185923181	0.993363631143424	0.0559322850114716
374	ebi-a-GCST90001984	HLA DR on CD14- CD16+ monocyte || id:ebi-a-GCST90001984	finn-b-DM_RETINA_PROLIF	Proliferative diabetic retinopathy (DM_RETINA_PROLIF) || id:finn-b-DM_RETINA_PROLIF	212889	0.177375836660785	0.0407771185923181	1.05233321666162	0.518829659206767
375	ebi-a-GCST90001982	CCR2 on CD14- CD16+ monocyte || id:ebi-a-GCST90001982	finn-b-DM_RETINA_PROLIF	Proliferative diabetic retinopathy (DM_RETINA_PROLIF) || id:finn-b-DM_RETINA_PROLIF	212889	0.0259977144622949	0.0407771185923181	0.98403479816852	0.0563531188819962
376	ebi-a-GCST90001500	Activated & resting CD4 regulatory T cell %CD4+ T cell || id:ebi-a-GCST90001500	finn-b-DM_RETINA_PROLIF	Proliferative diabetic retinopathy (DM_RETINA_PROLIF) || id:finn-b-DM_RETINA_PROLIF	212889	0.0604959982982767	0.0407771185923181	0.960383209094495	0.14464393175943
377	ebi-a-GCST90001893	CD28 on CD28+ CD45RA- CD8+ T cell || id:ebi-a-GCST90001893	finn-b-DM_RETINA_PROLIF	Proliferative diabetic retinopathy (DM_RETINA_PROLIF) || id:finn-b-DM_RETINA_PROLIF	212889	0.0637582070377489	0.0407771185923181	1.02285615901148	0.0822709444260872
378	ebi-a-GCST90002120	CD8 on CD28- CD8+ T cell || id:ebi-a-GCST90002120	finn-b-DM_RETINA_PROLIF	Proliferative diabetic retinopathy (DM_RETINA_PROLIF) || id:finn-b-DM_RETINA_PROLIF	212889	0.0429694486575453	0.0407771185923181	1.12308698538926	0.639604328886379
379	ebi-a-GCST90001798	CD27 on CD24+ CD27+ B cell || id:ebi-a-GCST90001798	finn-b-DM_RETINA_PROLIF	Proliferative diabetic retinopathy (DM_RETINA_PROLIF) || id:finn-b-DM_RETINA_PROLIF	212889	0.303305174258696	0.0407771185923181	0.990666644348286	0.0755822085997834
380	ebi-a-GCST90001964	FSC-A on plasmacytoid Dendritic Cell || id:ebi-a-GCST90001964	finn-b-DM_RETINA_PROLIF	Proliferative diabetic retinopathy (DM_RETINA_PROLIF) || id:finn-b-DM_RETINA_PROLIF	212889	0.0521087175552993	0.0407771185923181	0.987608982302647	0.0576741700623344
381	ebi-a-GCST90001460	Plasmacytoid Dendritic Cell Absolute Count || id:ebi-a-GCST90001460	finn-b-DM_RETINA_PROLIF	Proliferative diabetic retinopathy (DM_RETINA_PROLIF) || id:finn-b-DM_RETINA_PROLIF	212889	0.0308216445607258	0.0407771185923181	0.927849409256324	0.2126007424579
382	ebi-a-GCST90002087	CD11c on myeloid Dendritic Cell || id:ebi-a-GCST90002087	finn-b-DM_RETINA_PROLIF	Proliferative diabetic retinopathy (DM_RETINA_PROLIF) || id:finn-b-DM_RETINA_PROLIF	212889	0.0908187417271155	0.0407771185923181	0.969287836847116	0.135085065631882
383	ebi-a-GCST90001967	FSC-A on CD14+ monocyte || id:ebi-a-GCST90001967	finn-b-DM_RETINA_PROLIF	Proliferative diabetic retinopathy (DM_RETINA_PROLIF) || id:finn-b-DM_RETINA_PROLIF	212889	0.0256544104606081	0.0407771185923181	0.907482421617249	0.273912592194011
384	ebi-a-GCST90001920	CD45 on HLA DR+ CD4+ T cell || id:ebi-a-GCST90001920	finn-b-DM_RETINA_PROLIF	Proliferative diabetic retinopathy (DM_RETINA_PROLIF) || id:finn-b-DM_RETINA_PROLIF	212889	0.02310198394518	0.0407771185923181	0.942165636398518	0.126722403884103
385	ebi-a-GCST90001889	CD28 on activated & secreting CD4 regulatory T cell || id:ebi-a-GCST90001889	finn-b-DM_RETINA_PROLIF	Proliferative diabetic retinopathy (DM_RETINA_PROLIF) || id:finn-b-DM_RETINA_PROLIF	212889	0.0734839042496478	0.0407771185923181	1.01217882791881	0.0604502720306348
386	ebi-a-GCST90002103	CD45RA on CD39+ resting CD4 regulatory T cell || id:ebi-a-GCST90002103	finn-b-DM_RETINA_PROLIF	Proliferative diabetic retinopathy (DM_RETINA_PROLIF) || id:finn-b-DM_RETINA_PROLIF	212889	0.0249705243771558	0.0407771185923181	0.972289284595245	0.0685263220186556
387	ebi-a-GCST90001908	CCR7 on naive CD8+ T cell || id:ebi-a-GCST90001908	finn-b-DM_RETINA_PROLIF	Proliferative diabetic retinopathy (DM_RETINA_PROLIF) || id:finn-b-DM_RETINA_PROLIF	212889	0.0287101376381522	0.0407771185923181	0.998065073549269	0.0501025522770588
388	ebi-a-GCST90001767	CD24 on IgD+ CD38- unswitched memory B cell || id:ebi-a-GCST90001767	finn-b-DM_RETINA_PROLIF	Proliferative diabetic retinopathy (DM_RETINA_PROLIF) || id:finn-b-DM_RETINA_PROLIF	212889	0.0877673042745317	0.0407771185923181	0.994978906294084	0.0521142211158253
389	ebi-a-GCST90001769	CD24 on IgD- CD38- B cell || id:ebi-a-GCST90001769	finn-b-DM_RETINA_PROLIF	Proliferative diabetic retinopathy (DM_RETINA_PROLIF) || id:finn-b-DM_RETINA_PROLIF	212889	0.0493616246222903	0.0407771185923181	0.998723088834523	0.0500767824091853
390	ebi-a-GCST90001713	BAFF-R on IgD- CD38+ B cell || id:ebi-a-GCST90001713	finn-b-DM_RETINA_PROLIF	Proliferative diabetic retinopathy (DM_RETINA_PROLIF) || id:finn-b-DM_RETINA_PROLIF	212889	0.0689089287186263	0.0407771185923181	1.0206653780795	0.0784648521755839
391	ebi-a-GCST90001699	CD45RA+ CD28- CD8+ T cell %CD8+ T cell || id:ebi-a-GCST90001699	finn-b-DM_RETINA_PROLIF	Proliferative diabetic retinopathy (DM_RETINA_PROLIF) || id:finn-b-DM_RETINA_PROLIF	212889	0.0773356067093595	0.0407771185923181	0.999747398588731	0.0500047070249495
392	ebi-a-GCST90001807	CD27 on Plasma Blast-Plasma Cell || id:ebi-a-GCST90001807	finn-b-DM_RETINA_PROLIF	Proliferative diabetic retinopathy (DM_RETINA_PROLIF) || id:finn-b-DM_RETINA_PROLIF	212889	0.0153201965853479	0.0407771185923181	0.901995804021935	0.19917830906899
393	ebi-a-GCST90002078	SSC-A on granulocyte || id:ebi-a-GCST90002078	finn-b-DM_RETINA_PROLIF	Proliferative diabetic retinopathy (DM_RETINA_PROLIF) || id:finn-b-DM_RETINA_PROLIF	212889	0.0872499266628204	0.0407771185923181	1.03734616343627	0.171344858406681
394	ebi-a-GCST90001399	IgD- CD27- B cell %B cell || id:ebi-a-GCST90001399	finn-b-DM_RETINA_PROLIF	Proliferative diabetic retinopathy (DM_RETINA_PROLIF) || id:finn-b-DM_RETINA_PROLIF	212889	0.0799447624387813	0.0407771185923181	0.984090170082522	0.0695430821203741
395	ebi-a-GCST90001577	Transitional B cell Absolute Count || id:ebi-a-GCST90001577	finn-b-DM_RETINA_PROLIF	Proliferative diabetic retinopathy (DM_RETINA_PROLIF) || id:finn-b-DM_RETINA_PROLIF	212889	0.0164421361341369	0.0407771185923181	0.940095749627874	0.108206431539622
396	ebi-a-GCST90001444	CD20- CD38- B cell %lymphocyte || id:ebi-a-GCST90001444	finn-b-DM_RETINA_PROLIF	Proliferative diabetic retinopathy (DM_RETINA_PROLIF) || id:finn-b-DM_RETINA_PROLIF	212889	0.00700185527445803	0.0407771185923181	1.1309737009114	0.168869215214721
397	ebi-a-GCST90001423	CD20- CD38- B cell Absolute Count || id:ebi-a-GCST90001423	finn-b-DM_RETINA_PROLIF	Proliferative diabetic retinopathy (DM_RETINA_PROLIF) || id:finn-b-DM_RETINA_PROLIF	212889	0.00574899875655363	0.0407771185923181	1.1450672296841	0.169635861666514
398	ebi-a-GCST90001897	CD28 on CD39+ CD8+ T cell || id:ebi-a-GCST90001897	finn-b-DM_RETINA_PROLIF	Proliferative diabetic retinopathy (DM_RETINA_PROLIF) || id:finn-b-DM_RETINA_PROLIF	212889	0.0442630168780911	0.0407771185923181	1.00230479919316	0.0502242696411844
399	ebi-a-GCST90002059	CD8 on Natural Killer T || id:ebi-a-GCST90002059	finn-b-DM_RETINA_PROLIF	Proliferative diabetic retinopathy (DM_RETINA_PROLIF) || id:finn-b-DM_RETINA_PROLIF	212889	0.0276281772495433	0.0407771185923181	2.25550951092189	1
400	ebi-a-GCST90001754	CD20 on IgD- CD27- B cell || id:ebi-a-GCST90001754	finn-b-DM_RETINA_PROLIF	Proliferative diabetic retinopathy (DM_RETINA_PROLIF) || id:finn-b-DM_RETINA_PROLIF	212889	0.0438304329901501	0.0407771185923181	1.00224253774367	0.0502102408244715
401	ebi-a-GCST90001910	CD45 on B cell || id:ebi-a-GCST90001910	finn-b-DM_RETINA_PROLIF	Proliferative diabetic retinopathy (DM_RETINA_PROLIF) || id:finn-b-DM_RETINA_PROLIF	212889	0.0207151985469438	0.0407771185923181	0.626286519598926	0.998810623730325
402	ebi-a-GCST90001746	CD20 on IgD+ CD24+ B cell || id:ebi-a-GCST90001746	finn-b-DM_RETINA_PROLIF	Proliferative diabetic retinopathy (DM_RETINA_PROLIF) || id:finn-b-DM_RETINA_PROLIF	212889	0.0452046523542131	0.0407771185923181	0.991701459834885	0.0529767967520568
403	ebi-a-GCST90001479	CD4 regulatory T cell %T cell || id:ebi-a-GCST90001479	finn-b-DM_RETINA_PROLIF	Proliferative diabetic retinopathy (DM_RETINA_PROLIF) || id:finn-b-DM_RETINA_PROLIF	212889	0.0165566009325426	0.0407771185923181	1.04408672607053	0.0811091342391496
404	ebi-a-GCST90002065	CD4 on CD39+ resting CD4 regulatory T cell || id:ebi-a-GCST90002065	finn-b-DM_RETINA_PROLIF	Proliferative diabetic retinopathy (DM_RETINA_PROLIF) || id:finn-b-DM_RETINA_PROLIF	212889	0.0186236897862446	0.0407771185923181	1.02738506223942	0.0633968714513531
405	ebi-a-GCST90001801	CD27 on IgD+ CD38- unswitched memory B cell || id:ebi-a-GCST90001801	finn-b-DM_RETINA_PROLIF	Proliferative diabetic retinopathy (DM_RETINA_PROLIF) || id:finn-b-DM_RETINA_PROLIF	212889	0.332258729865791	0.0407771185923181	0.989409185590793	0.0862740287847663
406	ebi-a-GCST90002056	CD8 on Effector Memory CD8+ T cell || id:ebi-a-GCST90002056	finn-b-DM_RETINA_PROLIF	Proliferative diabetic retinopathy (DM_RETINA_PROLIF) || id:finn-b-DM_RETINA_PROLIF	212889	0.0503807302667204	0.0407771185923181	1.04476605729661	0.150101516506833
407	ebi-a-GCST90001869	CD3 on resting CD4 regulatory T cell || id:ebi-a-GCST90001869	finn-b-DM_RETINA_PROLIF	Proliferative diabetic retinopathy (DM_RETINA_PROLIF) || id:finn-b-DM_RETINA_PROLIF	212889	0.0582511176969629	0.0407771185923181	1.01697884718395	0.0661451615101313
408	ebi-a-GCST90001473	CD62L- CD86+ myeloid Dendritic Cell %Dendritic Cell || id:ebi-a-GCST90001473	finn-b-DM_RETINA_PROLIF	Proliferative diabetic retinopathy (DM_RETINA_PROLIF) || id:finn-b-DM_RETINA_PROLIF	212889	0.294908686438773	0.0407771185923181	0.984444656696501	0.120447976050691
409	ebi-a-GCST90001877	HVEM on naive CD4+ T cell || id:ebi-a-GCST90001877	finn-b-DM_RETINA_PROLIF	Proliferative diabetic retinopathy (DM_RETINA_PROLIF) || id:finn-b-DM_RETINA_PROLIF	212889	0.0537382844616552	0.0407771185923181	0.987032145716965	0.0586735536970329
410	ebi-a-GCST90002112	HLA DR on CD33- HLA DR+ || id:ebi-a-GCST90002112	finn-b-DM_RETINA_PROLIF	Proliferative diabetic retinopathy (DM_RETINA_PROLIF) || id:finn-b-DM_RETINA_PROLIF	212889	0.209777867546977	0.0407771185923181	1.70648945145381	1
411	ebi-a-GCST90001404	Plasma Blast-Plasma Cell %B cell || id:ebi-a-GCST90001404	finn-b-DM_RETINA_PROLIF	Proliferative diabetic retinopathy (DM_RETINA_PROLIF) || id:finn-b-DM_RETINA_PROLIF	212889	0.0153815737786214	0.0407771185923181	1.14478118868946	0.370722072599541
412	ebi-a-GCST90001410	IgD- CD38+ B cell %B cell || id:ebi-a-GCST90001410	finn-b-DM_RETINA_PROLIF	Proliferative diabetic retinopathy (DM_RETINA_PROLIF) || id:finn-b-DM_RETINA_PROLIF	212889	0.0157860503522045	0.0407771185923181	1.14863321754433	0.395480266930936
413	ebi-a-GCST90001593	CD8+ T cell %T cell || id:ebi-a-GCST90001593	finn-b-DM_RETINA_PROLIF	Proliferative diabetic retinopathy (DM_RETINA_PROLIF) || id:finn-b-DM_RETINA_PROLIF	212889	0.0153438861652397	0.0407771185923181	0.986985014547004	0.0524855722342535
414	ebi-a-GCST90001863	CD3 on CD28+ CD45RA- CD8+ T cell || id:ebi-a-GCST90001863	finn-b-DM_RETINA_PROLIF	Proliferative diabetic retinopathy (DM_RETINA_PROLIF) || id:finn-b-DM_RETINA_PROLIF	212889	0.097925726720699	0.0407771185923181	0.991284580786572	0.057130376103078
415	ebi-a-GCST90001794	CD25 on IgD+ B cell || id:ebi-a-GCST90001794	finn-b-DM_RETINA_PROLIF	Proliferative diabetic retinopathy (DM_RETINA_PROLIF) || id:finn-b-DM_RETINA_PROLIF	212889	0.0619052960866077	0.0407771185923181	0.941614020623307	0.264491478047524
416	ebi-a-GCST90001784	CD25 on IgD+ CD38dim B cell || id:ebi-a-GCST90001784	finn-b-DM_RETINA_PROLIF	Proliferative diabetic retinopathy (DM_RETINA_PROLIF) || id:finn-b-DM_RETINA_PROLIF	212889	0.0831007171247933	0.0407771185923181	0.960252023596265	0.182033246185425
417	ebi-a-GCST90001791	CD25 on naive-mature B cell || id:ebi-a-GCST90001791	finn-b-DM_RETINA_PROLIF	Proliferative diabetic retinopathy (DM_RETINA_PROLIF) || id:finn-b-DM_RETINA_PROLIF	212889	0.0975569506895792	0.0407771185923181	0.968765524211488	0.144808416151775
418	ebi-a-GCST90001832	CD62L on CD62L+ plasmacytoid Dendritic Cell || id:ebi-a-GCST90001832	finn-b-DM_RETINA_PROLIF	Proliferative diabetic retinopathy (DM_RETINA_PROLIF) || id:finn-b-DM_RETINA_PROLIF	212889	0.0691940374875109	0.0407771185923181	0.9353481279989	0.343381578136997
419	ebi-a-GCST90001833	CD62L on CD62L+ Dendritic Cell || id:ebi-a-GCST90001833	finn-b-DM_RETINA_PROLIF	Proliferative diabetic retinopathy (DM_RETINA_PROLIF) || id:finn-b-DM_RETINA_PROLIF	212889	0.0393975875987554	0.0407771185923181	0.906589366002882	0.397057946104386
420	ebi-a-GCST90001805	CD27 on memory B cell || id:ebi-a-GCST90001805	finn-b-DM_RETINA_PROLIF	Proliferative diabetic retinopathy (DM_RETINA_PROLIF) || id:finn-b-DM_RETINA_PROLIF	212889	0.201060166257803	0.0407771185923181	0.990791422358871	0.0664294628974986
421	ebi-a-GCST90001663	CD28- CD8dim T cell Absolute Count || id:ebi-a-GCST90001663	finn-b-DM_RETINA_PROLIF	Proliferative diabetic retinopathy (DM_RETINA_PROLIF) || id:finn-b-DM_RETINA_PROLIF	212889	0.0294109154900136	0.0407771185923181	1.01642902151743	0.0575962770933415
422	ebi-a-GCST90001825	IgD on IgD+ CD38dim B cell || id:ebi-a-GCST90001825	finn-b-DM_RETINA_PROLIF	Proliferative diabetic retinopathy (DM_RETINA_PROLIF) || id:finn-b-DM_RETINA_PROLIF	212889	0.143857989259622	0.0407771185923181	1.00531481816596	0.0538835173231327
423	ebi-a-GCST90001871	HVEM on T cell || id:ebi-a-GCST90001871	finn-b-DM_RETINA_PROLIF	Proliferative diabetic retinopathy (DM_RETINA_PROLIF) || id:finn-b-DM_RETINA_PROLIF	212889	0.0404924166829385	0.0407771185923181	0.966360933786109	0.0948556983664954
424	ebi-a-GCST90001391	IgD+ B cell %B cell || id:ebi-a-GCST90001391	finn-b-DM_RETINA_PROLIF	Proliferative diabetic retinopathy (DM_RETINA_PROLIF) || id:finn-b-DM_RETINA_PROLIF	212889	0.00847917026813537	0.0407771185923181	1.04779987322869	0.0686055860214804
425	ebi-a-GCST90001402	Switched memory B cell %B cell || id:ebi-a-GCST90001402	finn-b-DM_RETINA_PROLIF	Proliferative diabetic retinopathy (DM_RETINA_PROLIF) || id:finn-b-DM_RETINA_PROLIF	212889	0.00694994509887811	0.0407771185923181	0.950355287318522	0.0665632430775731
426	ebi-a-GCST90001445	IgD- CD38- B cell %B cell || id:ebi-a-GCST90001445	finn-b-DM_RETINA_PROLIF	Proliferative diabetic retinopathy (DM_RETINA_PROLIF) || id:finn-b-DM_RETINA_PROLIF	212889	0.00708014484186738	0.0407771185923181	0.950355287318522	0.0668763767011672
427	ebi-a-GCST90001924	CD127 on CD28+ CD4+ T cell || id:ebi-a-GCST90001924	finn-b-DM_RETINA_PROLIF	Proliferative diabetic retinopathy (DM_RETINA_PROLIF) || id:finn-b-DM_RETINA_PROLIF	212889	0.0396848860036555	0.0407771185923181	1.05194800763048	0.156291711983259
428	ebi-a-GCST90001931	CD127 on CD4+ T cell || id:ebi-a-GCST90001931	finn-b-DM_RETINA_PROLIF	Proliferative diabetic retinopathy (DM_RETINA_PROLIF) || id:finn-b-DM_RETINA_PROLIF	212889	0.00918659428502489	0.0407771185923181	1.12464977447513	0.191968655234801
429	ebi-a-GCST90001826	IgD on unswitched memory B cell || id:ebi-a-GCST90001826	finn-b-DM_RETINA_PROLIF	Proliferative diabetic retinopathy (DM_RETINA_PROLIF) || id:finn-b-DM_RETINA_PROLIF	212889	0.130678805504266	0.0407771185923181	1.03062934168108	0.172339825235086
430	ebi-a-GCST90001822	IgD on IgD+ CD38- B cell || id:ebi-a-GCST90001822	finn-b-DM_RETINA_PROLIF	Proliferative diabetic retinopathy (DM_RETINA_PROLIF) || id:finn-b-DM_RETINA_PROLIF	212889	0.0874347525225773	0.0407771185923181	1.03930759667157	0.185062205692324
431	ebi-a-GCST90001808	CD27 on switched memory B cell || id:ebi-a-GCST90001808	finn-b-DM_RETINA_PROLIF	Proliferative diabetic retinopathy (DM_RETINA_PROLIF) || id:finn-b-DM_RETINA_PROLIF	212889	0.313750705839728	0.0407771185923181	0.983892270680671	0.130644714528469
432	ebi-a-GCST90001848	CD3 on Natural Killer T || id:ebi-a-GCST90001848	finn-b-DM_RETINA_PROLIF	Proliferative diabetic retinopathy (DM_RETINA_PROLIF) || id:finn-b-DM_RETINA_PROLIF	212889	0.0221905057094452	0.0407771185923181	1.114324380917	0.34013023485781
433	ebi-a-GCST90001925	CD127 on CD28+ CD4-CD8- T cell || id:ebi-a-GCST90001925	finn-b-DM_RETINA_PROLIF	Proliferative diabetic retinopathy (DM_RETINA_PROLIF) || id:finn-b-DM_RETINA_PROLIF	212889	0.00826795080952534	0.0407771185923181	1.21112541928808	0.412410249416229
434	ebi-a-GCST90002002	PDL-1 on monocyte || id:ebi-a-GCST90002002	finn-b-DM_RETINA_PROLIF	Proliferative diabetic retinopathy (DM_RETINA_PROLIF) || id:finn-b-DM_RETINA_PROLIF	212889	0.0393564518672525	0.0407771185923181	0.990779103122786	0.0532004859261178
435	ebi-a-GCST90002010	HLA DR on monocyte || id:ebi-a-GCST90002010	finn-b-DM_RETINA_PROLIF	Proliferative diabetic retinopathy (DM_RETINA_PROLIF) || id:finn-b-DM_RETINA_PROLIF	212889	0.116751439441848	0.0407771185923181	1.34855265870952	1
436	ebi-a-GCST90001681	CD25++ CD8+ T cell Absolute Count || id:ebi-a-GCST90001681	finn-b-DM_RETINA_PROLIF	Proliferative diabetic retinopathy (DM_RETINA_PROLIF) || id:finn-b-DM_RETINA_PROLIF	212889	0.0305087269486656	0.0407771185923181	1.00694658434692	0.0514046825304032
437	ebi-a-GCST90002028	CD19 on B cell || id:ebi-a-GCST90002028	finn-b-DM_RETINA_PROLIF	Proliferative diabetic retinopathy (DM_RETINA_PROLIF) || id:finn-b-DM_RETINA_PROLIF	212889	0.0121168676323333	0.0407771185923181	1.0645737597305	0.099161477219011
438	ebi-a-GCST90001530	Monocytic Myeloid-Derived Suppressor Cells Absolute Count || id:ebi-a-GCST90001530	finn-b-DM_RETINA_PROLIF	Proliferative diabetic retinopathy (DM_RETINA_PROLIF) || id:finn-b-DM_RETINA_PROLIF	212889	0.189515890530737	0.0407771185923181	0.80891923803354	0.99999999386551
439	ebi-a-GCST90001856	CD3 on CD39+ secreting CD4 regulatory T cell || id:ebi-a-GCST90001856	finn-b-DM_RETINA_PROLIF	Proliferative diabetic retinopathy (DM_RETINA_PROLIF) || id:finn-b-DM_RETINA_PROLIF	212889	0.145347468483304	0.0407771185923181	0.979420364601529	0.110579499097502
440	ebi-a-GCST90001845	CD3 on CD45RA- CD4+ T cell || id:ebi-a-GCST90001845	finn-b-DM_RETINA_PROLIF	Proliferative diabetic retinopathy (DM_RETINA_PROLIF) || id:finn-b-DM_RETINA_PROLIF	212889	0.137860078241513	0.0407771185923181	0.992624774188045	0.0571877806847469
441	ebi-a-GCST90001639	CD3- lymphocyte Absolute Count || id:ebi-a-GCST90001639	finn-b-DM_RETINA_PROLIF	Proliferative diabetic retinopathy (DM_RETINA_PROLIF) || id:finn-b-DM_RETINA_PROLIF	212889	0.016530523039389	0.0407771185923181	1.02650333042623	0.0611244636082628
442	ebi-a-GCST90001840	CD3 on Terminally Differentiated CD8+ T cell || id:ebi-a-GCST90001840	finn-b-DM_RETINA_PROLIF	Proliferative diabetic retinopathy (DM_RETINA_PROLIF) || id:finn-b-DM_RETINA_PROLIF	212889	0.0301354353941728	0.0407771185923181	1.04261002719063	0.103421566014319
443	ebi-a-GCST90001652	Granulocyte %leukocyte || id:ebi-a-GCST90001652	finn-b-DM_RETINA_PROLIF	Proliferative diabetic retinopathy (DM_RETINA_PROLIF) || id:finn-b-DM_RETINA_PROLIF	212889	0.00879483465961742	0.0407771185923181	1.00597013157389	0.0502989160916544
444	ebi-a-GCST90001605	T cell %leukocyte || id:ebi-a-GCST90001605	finn-b-DM_RETINA_PROLIF	Proliferative diabetic retinopathy (DM_RETINA_PROLIF) || id:finn-b-DM_RETINA_PROLIF	212889	0.00547135370570915	0.0407771185923181	0.992184147629698	0.050319076908566
445	ebi-a-GCST90001748	CD20 on IgD+ CD38- B cell || id:ebi-a-GCST90001748	finn-b-DM_RETINA_PROLIF	Proliferative diabetic retinopathy (DM_RETINA_PROLIF) || id:finn-b-DM_RETINA_PROLIF	212889	0.048017452475696	0.0407771185923181	1.16446160258972	0.904634218199092
446	ebi-a-GCST90001643	B cell %CD3- lymphocyte || id:ebi-a-GCST90001643	finn-b-DM_RETINA_PROLIF	Proliferative diabetic retinopathy (DM_RETINA_PROLIF) || id:finn-b-DM_RETINA_PROLIF	212889	0.0470135462482926	0.0407771185923181	1.03359939753302	0.101823625946174
447	ebi-a-GCST90001646	Natural Killer %CD3- lymphocyte || id:ebi-a-GCST90001646	finn-b-DM_RETINA_PROLIF	Proliferative diabetic retinopathy (DM_RETINA_PROLIF) || id:finn-b-DM_RETINA_PROLIF	212889	0.0615980340393235	0.0407771185923181	0.98272218763897	0.0677440206760066
448	ebi-a-GCST90001831	CD62L on CD62L+ myeloid Dendritic Cell || id:ebi-a-GCST90001831	finn-b-DM_RETINA_PROLIF	Proliferative diabetic retinopathy (DM_RETINA_PROLIF) || id:finn-b-DM_RETINA_PROLIF	212889	0.0143981457482749	0.0407771185923181	0.944025131425218	0.0942342874217968
449	ebi-a-GCST90001830	BAFF-R on CD20- B cell || id:ebi-a-GCST90001830	finn-b-DM_RETINA_PROLIF	Proliferative diabetic retinopathy (DM_RETINA_PROLIF) || id:finn-b-DM_RETINA_PROLIF	212889	0.0360543238608508	0.0407771185923181	0.96481966116115	0.0936663041068356
450	ebi-a-GCST90001684	CD127- CD8+ T cell Absolute Count || id:ebi-a-GCST90001684	finn-b-DM_RETINA_PROLIF	Proliferative diabetic retinopathy (DM_RETINA_PROLIF) || id:finn-b-DM_RETINA_PROLIF	212889	0.0170704385807798	0.0407771185923181	1.0793648930314	0.156500869863873
451	ebi-a-GCST90001478	CD4 regulatory T cell %CD4+ T cell || id:ebi-a-GCST90001478	finn-b-DM_RETINA_PROLIF	Proliferative diabetic retinopathy (DM_RETINA_PROLIF) || id:finn-b-DM_RETINA_PROLIF	212889	0.0234686997483425	0.0407771185923181	1.03606883647508	0.0795115337639084
452	ebi-a-GCST90001618	HLA DR+ T cell Absolute Count || id:ebi-a-GCST90001618	finn-b-DM_RETINA_PROLIF	Proliferative diabetic retinopathy (DM_RETINA_PROLIF) || id:finn-b-DM_RETINA_PROLIF	212889	0.0948736541274874	0.0407771185923181	0.976469242220272	0.101525210740113
453	ebi-a-GCST90001629	HLA DR+ CD8+ T cell %lymphocyte || id:ebi-a-GCST90001629	finn-b-DM_RETINA_PROLIF	Proliferative diabetic retinopathy (DM_RETINA_PROLIF) || id:finn-b-DM_RETINA_PROLIF	212889	0.097971789731684	0.0407771185923181	0.994881295835499	0.0524532064372828
454	ebi-a-GCST90001620	HLA DR+ T cell%lymphocyte || id:ebi-a-GCST90001620	finn-b-DM_RETINA_PROLIF	Proliferative diabetic retinopathy (DM_RETINA_PROLIF) || id:finn-b-DM_RETINA_PROLIF	212889	0.116185956273034	0.0407771185923181	0.982361610035975	0.0851857264736158
455	ebi-a-GCST90001775	CD25 on B cell || id:ebi-a-GCST90001775	finn-b-DM_RETINA_PROLIF	Proliferative diabetic retinopathy (DM_RETINA_PROLIF) || id:finn-b-DM_RETINA_PROLIF	212889	0.0660675903717843	0.0407771185923181	0.945999897898812	0.245555815365225
456	ebi-a-GCST90001581	CD14- CD16- Absolute Count || id:ebi-a-GCST90001581	finn-b-DM_RETINA_PROLIF	Proliferative diabetic retinopathy (DM_RETINA_PROLIF) || id:finn-b-DM_RETINA_PROLIF	212889	0.0495912721390836	0.0407771185923181	0.985851325939652	0.059533868960299
457	ebi-a-GCST90002014	CCR2 on CD62L+ myeloid Dendritic Cell || id:ebi-a-GCST90002014	finn-b-DM_RETINA_PROLIF	Proliferative diabetic retinopathy (DM_RETINA_PROLIF) || id:finn-b-DM_RETINA_PROLIF	212889	0.0827962021508083	0.0407771185923181	0.983169940203825	0.0726879859534372
458	ebi-a-GCST90001774	CD24 on transitional B cell || id:ebi-a-GCST90001774	finn-b-DM_RETINA_PROLIF	Proliferative diabetic retinopathy (DM_RETINA_PROLIF) || id:finn-b-DM_RETINA_PROLIF	212889	0.0185438625770499	0.0407771185923181	0.998879300800989	0.0500222182170023
459	ebi-a-GCST90001559	Terminally Differentiated CD8+ T cell %T cell || id:ebi-a-GCST90001559	finn-b-DM_RETINA_PROLIF	Proliferative diabetic retinopathy (DM_RETINA_PROLIF) || id:finn-b-DM_RETINA_PROLIF	212889	0.0313853750628849	0.0407771185923181	0.906302132766967	0.330525856348541
460	ebi-a-GCST90001417	CD24+ CD27+ B cell %B cell || id:ebi-a-GCST90001417	finn-b-DM_RETINA_PROLIF	Proliferative diabetic retinopathy (DM_RETINA_PROLIF) || id:finn-b-DM_RETINA_PROLIF	212889	0.0313110817351744	0.0407771185923181	1.00111638110792	0.0500372201966001
461	ebi-a-GCST90001397	Unswitched memory B cell %B cell || id:ebi-a-GCST90001397	finn-b-DM_RETINA_PROLIF	Proliferative diabetic retinopathy (DM_RETINA_PROLIF) || id:finn-b-DM_RETINA_PROLIF	212889	0.0365914213609662	0.0407771185923181	1.00544161277269	0.0510337161557762
462	ebi-a-GCST90001787	CD25 on IgD- CD38- B cell || id:ebi-a-GCST90001787	finn-b-DM_RETINA_PROLIF	Proliferative diabetic retinopathy (DM_RETINA_PROLIF) || id:finn-b-DM_RETINA_PROLIF	212889	0.0326108125542238	0.0407771185923181	1.10605842191749	0.41327866820327
463	ebi-a-GCST90001909	CD45 on CD14+ monocyte || id:ebi-a-GCST90001909	finn-b-DM_RETINA_PROLIF	Proliferative diabetic retinopathy (DM_RETINA_PROLIF) || id:finn-b-DM_RETINA_PROLIF	212889	0.0111187961342793	0.0407771185923181	0.828873117845002	0.381925474769654
464	ebi-a-GCST90001539	Central Memory CD4+ T cell %T cell || id:ebi-a-GCST90001539	finn-b-DM_RETINA_PROLIF	Proliferative diabetic retinopathy (DM_RETINA_PROLIF) || id:finn-b-DM_RETINA_PROLIF	212889	0.00839315605169789	0.0407771185923181	0.940543649616672	0.0788970505175537
465	ebi-a-GCST90002001	CD64 on CD14- CD16- || id:ebi-a-GCST90002001	finn-b-DM_RETINA_PROLIF	Proliferative diabetic retinopathy (DM_RETINA_PROLIF) || id:finn-b-DM_RETINA_PROLIF	212889	0.0412005487083462	0.0407771185923181	2.79171271947533	1
466	ebi-a-GCST90002007	HLA DR on CD14+ CD16+ monocyte || id:ebi-a-GCST90002007	finn-b-DM_RETINA_PROLIF	Proliferative diabetic retinopathy (DM_RETINA_PROLIF) || id:finn-b-DM_RETINA_PROLIF	212889	0.138999444433155	0.0407771185923181	0.896090207924979	0.944193361773238
467	ebi-a-GCST90001655	CD28+ CD4-CD8- T cell %T cell || id:ebi-a-GCST90001655	finn-b-DM_RETINA_PROLIF	Proliferative diabetic retinopathy (DM_RETINA_PROLIF) || id:finn-b-DM_RETINA_PROLIF	212889	0.00956704534646661	0.0407771185923181	0.88482723369225	0.178379045605606
468	ebi-a-GCST90001636	CD4-CD8- Natural Killer T Absolute Count || id:ebi-a-GCST90001636	finn-b-DM_RETINA_PROLIF	Proliferative diabetic retinopathy (DM_RETINA_PROLIF) || id:finn-b-DM_RETINA_PROLIF	212889	0.0129651358347586	0.0407771185923181	0.908973274459306	0.157943223594036
469	ebi-a-GCST90001905	CD86 on monocyte || id:ebi-a-GCST90001905	finn-b-DM_RETINA_PROLIF	Proliferative diabetic retinopathy (DM_RETINA_PROLIF) || id:finn-b-DM_RETINA_PROLIF	212889	0.0136382823281296	0.0407771185923181	1.21855623014538	0.637096029689022
470	ebi-a-GCST90001988	HLA DR on CD14+ CD16- monocyte || id:ebi-a-GCST90001988	finn-b-DM_RETINA_PROLIF	Proliferative diabetic retinopathy (DM_RETINA_PROLIF) || id:finn-b-DM_RETINA_PROLIF	212889	0.149655744056862	0.0407771185923181	1.3687532964922	1
471	ebi-a-GCST90001965	FSC-A on monocyte || id:ebi-a-GCST90001965	finn-b-DM_RETINA_PROLIF	Proliferative diabetic retinopathy (DM_RETINA_PROLIF) || id:finn-b-DM_RETINA_PROLIF	212889	0.0417275182231498	0.0407771185923181	1.09291818866898	0.407537573931811
472	ebi-a-GCST90001849	CD3 on HLA DR+ CD4+ T cell || id:ebi-a-GCST90001849	finn-b-DM_RETINA_PROLIF	Proliferative diabetic retinopathy (DM_RETINA_PROLIF) || id:finn-b-DM_RETINA_PROLIF	212889	0.115183132734542	0.0407771185923181	0.991569790441669	0.0578500961808389
473	ebi-a-GCST90001534	CD45RA- CD4+ T cell Absolute Count || id:ebi-a-GCST90001534	finn-b-DM_RETINA_PROLIF	Proliferative diabetic retinopathy (DM_RETINA_PROLIF) || id:finn-b-DM_RETINA_PROLIF	212889	0.00597468865784444	0.0407771185923181	0.988527851214774	0.0507511001268037
474	ebi-a-GCST90001906	CD86 on granulocyte || id:ebi-a-GCST90001906	finn-b-DM_RETINA_PROLIF	Proliferative diabetic retinopathy (DM_RETINA_PROLIF) || id:finn-b-DM_RETINA_PROLIF	212889	0.0257544600416487	0.0407771185923181	1.09101154883819	0.264239964483329
475	ebi-a-GCST90001580	CD14+ CD16+ monocyte Absolute Count || id:ebi-a-GCST90001580	finn-b-DM_RETINA_PROLIF	Proliferative diabetic retinopathy (DM_RETINA_PROLIF) || id:finn-b-DM_RETINA_PROLIF	212889	0.161153345478682	0.0407771185923181	0.984224169815359	0.0891048804315513
476	ebi-a-GCST90001821	IgD on IgD+ CD24- B cell || id:ebi-a-GCST90001821	finn-b-DM_RETINA_PROLIF	Proliferative diabetic retinopathy (DM_RETINA_PROLIF) || id:finn-b-DM_RETINA_PROLIF	212889	0.158317975627892	0.0407771185923181	1.00690998660918	0.057237636045542
477	ebi-a-GCST90001610	CD4+ CD8dim T cell %lymphocyte || id:ebi-a-GCST90001610	finn-b-DM_RETINA_PROLIF	Proliferative diabetic retinopathy (DM_RETINA_PROLIF) || id:finn-b-DM_RETINA_PROLIF	212889	0.0633683092213779	0.0407771185923181	0.943861721347698	0.252839640105404
478	ebi-a-GCST90001433	IgD- CD27- B cell %lymphocyte || id:ebi-a-GCST90001433	finn-b-DM_RETINA_PROLIF	Proliferative diabetic retinopathy (DM_RETINA_PROLIF) || id:finn-b-DM_RETINA_PROLIF	212889	0.0549804494172283	0.0407771185923181	0.979766662791412	0.0717708462421193
479	ebi-a-GCST90001425	IgD- CD38+ B cell %lymphocyte || id:ebi-a-GCST90001425	finn-b-DM_RETINA_PROLIF	Proliferative diabetic retinopathy (DM_RETINA_PROLIF) || id:finn-b-DM_RETINA_PROLIF	212889	0.00738811467734914	0.0407771185923181	1.14719031512511	0.209371951368103
480	ebi-a-GCST90001948	CD33 on CD33dim HLA DR+ CD11b+ || id:ebi-a-GCST90001948	finn-b-DM_RETINA_PROLIF	Proliferative diabetic retinopathy (DM_RETINA_PROLIF) || id:finn-b-DM_RETINA_PROLIF	212889	0.562468591184373	0.0407771185923181	0.989662672735684	0.109066133404895
481	ebi-a-GCST90001465	CD86+ myeloid Dendritic Cell %Dendritic Cell || id:ebi-a-GCST90001465	finn-b-DM_RETINA_PROLIF	Proliferative diabetic retinopathy (DM_RETINA_PROLIF) || id:finn-b-DM_RETINA_PROLIF	212889	0.21913746969405	0.0407771185923181	0.978737928907873	0.148708425937869
482	ebi-a-GCST90002035	CD80 on myeloid Dendritic Cell || id:ebi-a-GCST90002035	finn-b-DM_RETINA_PROLIF	Proliferative diabetic retinopathy (DM_RETINA_PROLIF) || id:finn-b-DM_RETINA_PROLIF	212889	0.131126715722941	0.0407771185923181	1.04478141022719	0.314893497958353
483	ebi-a-GCST90001923	CD127 on CD45RA- CD4 not regulatory T cell || id:ebi-a-GCST90001923	finn-b-DM_RETINA_PROLIF	Proliferative diabetic retinopathy (DM_RETINA_PROLIF) || id:finn-b-DM_RETINA_PROLIF	212889	0.0116081897618529	0.0407771185923181	1.02831528646568	0.0589040926314888
484	ebi-a-GCST90001523	CD33- HLA DR+ Absolute Count || id:ebi-a-GCST90001523	finn-b-DM_RETINA_PROLIF	Proliferative diabetic retinopathy (DM_RETINA_PROLIF) || id:finn-b-DM_RETINA_PROLIF	212889	0.024231848337303	0.0407771185923181	0.911038470296648	0.245255382696453
485	ebi-a-GCST90001524	Granulocytic Myeloid-Derived Suppressor Cells Absolute Count || id:ebi-a-GCST90001524	finn-b-DM_RETINA_PROLIF	Proliferative diabetic retinopathy (DM_RETINA_PROLIF) || id:finn-b-DM_RETINA_PROLIF	212889	0.0557203339618322	0.0407771185923181	0.980032449109023	0.0714843066899831
486	ebi-a-GCST90001783	CD25 on IgD+ CD38+ B cell || id:ebi-a-GCST90001783	finn-b-DM_RETINA_PROLIF	Proliferative diabetic retinopathy (DM_RETINA_PROLIF) || id:finn-b-DM_RETINA_PROLIF	212889	0.0484344928657838	0.0407771185923181	0.994702843966157	0.0512979470567499
487	ebi-a-GCST90001459	Myeloid Dendritic Cell %Dendritic Cell || id:ebi-a-GCST90001459	finn-b-DM_RETINA_PROLIF	Proliferative diabetic retinopathy (DM_RETINA_PROLIF) || id:finn-b-DM_RETINA_PROLIF	212889	0.145023940460092	0.0407771185923181	0.990550447386703	0.0624519752441258
488	ebi-a-GCST90001472	CD62L- CD86+ myeloid Dendritic Cell Absolute Count || id:ebi-a-GCST90001472	finn-b-DM_RETINA_PROLIF	Proliferative diabetic retinopathy (DM_RETINA_PROLIF) || id:finn-b-DM_RETINA_PROLIF	212889	0.286361476704392	0.0407771185923181	0.981679179298039	0.145666642597055
489	ebi-a-GCST90001852	CD3 on CD39+ resting CD4 regulatory T cell || id:ebi-a-GCST90001852	finn-b-DM_RETINA_PROLIF	Proliferative diabetic retinopathy (DM_RETINA_PROLIF) || id:finn-b-DM_RETINA_PROLIF	212889	0.0502120186729833	0.0407771185923181	0.953343995959315	0.159441794828229
490	ebi-a-GCST90001803	CD27 on IgD- CD38+ B cell || id:ebi-a-GCST90001803	finn-b-DM_RETINA_PROLIF	Proliferative diabetic retinopathy (DM_RETINA_PROLIF) || id:finn-b-DM_RETINA_PROLIF	212889	0.0208955982324983	0.0407771185923181	1.05733823192516	0.117353728913754
491	ebi-a-GCST90001859	CD3 on CD8+ T cell || id:ebi-a-GCST90001859	finn-b-DM_RETINA_PROLIF	Proliferative diabetic retinopathy (DM_RETINA_PROLIF) || id:finn-b-DM_RETINA_PROLIF	212889	0.0852272824847056	0.0407771185923181	0.96149953738048	0.176902738405755
492	ebi-a-GCST90001846	CD3 on Central Memory CD8+ T cell || id:ebi-a-GCST90001846	finn-b-DM_RETINA_PROLIF	Proliferative diabetic retinopathy (DM_RETINA_PROLIF) || id:finn-b-DM_RETINA_PROLIF	212889	0.0961853689344172	0.0407771185923181	0.957847912987149	0.222959310058302
493	ebi-a-GCST90001844	CD3 on Terminally Differentiated CD4+ T cell || id:ebi-a-GCST90001844	finn-b-DM_RETINA_PROLIF	Proliferative diabetic retinopathy (DM_RETINA_PROLIF) || id:finn-b-DM_RETINA_PROLIF	212889	0.0403692671947945	0.0407771185923181	0.966694625225773	0.0938155253695688
494	ebi-a-GCST90001858	CD3 on CD45RA+ CD4+ T cell || id:ebi-a-GCST90001858	finn-b-DM_RETINA_PROLIF	Proliferative diabetic retinopathy (DM_RETINA_PROLIF) || id:finn-b-DM_RETINA_PROLIF	212889	0.258045488149309	0.0407771185923181	1.01700346544048	0.12353647920715
495	ebi-a-GCST90001918	CD45 on HLA DR+ T cell || id:ebi-a-GCST90001918	finn-b-DM_RETINA_PROLIF	Proliferative diabetic retinopathy (DM_RETINA_PROLIF) || id:finn-b-DM_RETINA_PROLIF	212889	0.0271207160134903	0.0407771185923181	1.02926967361722	0.0723904125221696
496	ebi-a-GCST90001528	CD33dim HLA DR+ CD11b- %CD33dim HLA DR+ || id:ebi-a-GCST90001528	finn-b-DM_RETINA_PROLIF	Proliferative diabetic retinopathy (DM_RETINA_PROLIF) || id:finn-b-DM_RETINA_PROLIF	212889	0.179153402064731	0.0407771185923181	0.984672532306946	0.0910713450948086
497	ebi-a-GCST90001584	CD14- CD16+ monocyte %monocyte || id:ebi-a-GCST90001584	finn-b-DM_RETINA_PROLIF	Proliferative diabetic retinopathy (DM_RETINA_PROLIF) || id:finn-b-DM_RETINA_PROLIF	212889	0.0167755621766596	0.0407771185923181	1.02137506969309	0.0573303116330307
498	ebi-a-GCST90001887	CD28 on secreting CD4 regulatory T cell || id:ebi-a-GCST90001887	finn-b-DM_RETINA_PROLIF	Proliferative diabetic retinopathy (DM_RETINA_PROLIF) || id:finn-b-DM_RETINA_PROLIF	212889	0.0601059057697391	0.0407771185923181	1.01078437586692	0.0566887516066716
499	ebi-a-GCST90001900	CD28 on resting CD4 regulatory T cell || id:ebi-a-GCST90001900	finn-b-DM_RETINA_PROLIF	Proliferative diabetic retinopathy (DM_RETINA_PROLIF) || id:finn-b-DM_RETINA_PROLIF	212889	0.0756495632363504	0.0407771185923181	1.02578991334786	0.0991055348068118
500	ebi-a-GCST90001882	HVEM on Central Memory CD8+ T cell || id:ebi-a-GCST90001882	finn-b-DM_RETINA_PROLIF	Proliferative diabetic retinopathy (DM_RETINA_PROLIF) || id:finn-b-DM_RETINA_PROLIF	212889	0.0492530452420318	0.0407771185923181	0.96880231616486	0.0969607421590953
501	ebi-a-GCST90001876	HVEM on Central Memory CD4+ T cell || id:ebi-a-GCST90001876	finn-b-DM_RETINA_PROLIF	Proliferative diabetic retinopathy (DM_RETINA_PROLIF) || id:finn-b-DM_RETINA_PROLIF	212889	0.0424826935980516	0.0407771185923181	0.966279919423138	0.097337780646291
502	ebi-a-GCST90001533	Basophil %CD33dim HLA DR- CD66b- || id:ebi-a-GCST90001533	finn-b-DM_RETINA_PROLIF	Proliferative diabetic retinopathy (DM_RETINA_PROLIF) || id:finn-b-DM_RETINA_PROLIF	212889	0.136807056246678	0.0407771185923181	0.973832845439947	0.143231506474256
503	ebi-a-GCST90001957	CD33 on CD33+ HLA DR+ CD14- || id:ebi-a-GCST90001957	finn-b-DM_RETINA_PROLIF	Proliferative diabetic retinopathy (DM_RETINA_PROLIF) || id:finn-b-DM_RETINA_PROLIF	212889	0.538482869063124	0.0407771185923181	0.993446299666587	0.0723519846925549
504	ebi-a-GCST90001606	CD4+ T cell %leukocyte || id:ebi-a-GCST90001606	finn-b-DM_RETINA_PROLIF	Proliferative diabetic retinopathy (DM_RETINA_PROLIF) || id:finn-b-DM_RETINA_PROLIF	212889	0.00838936878001133	0.0407771185923181	0.780962752313013	0.455895670101256
505	ebi-a-GCST90001406	Memory B cell %B cell || id:ebi-a-GCST90001406	finn-b-DM_RETINA_PROLIF	Proliferative diabetic retinopathy (DM_RETINA_PROLIF) || id:finn-b-DM_RETINA_PROLIF	212889	0.0296587498461148	0.0407771185923181	1.02278481036258	0.064785755711511
506	ebi-a-GCST90002053	CD45 on CD33+ HLA DR+ || id:ebi-a-GCST90002053	finn-b-DM_RETINA_PROLIF	Proliferative diabetic retinopathy (DM_RETINA_PROLIF) || id:finn-b-DM_RETINA_PROLIF	212889	0.0181897218573083	0.0407771185923181	1.05001126465965	0.0942242688179354
507	ebi-a-GCST90002042	CD45 on CD33+ HLA DR+ CD14- || id:ebi-a-GCST90002042	finn-b-DM_RETINA_PROLIF	Proliferative diabetic retinopathy (DM_RETINA_PROLIF) || id:finn-b-DM_RETINA_PROLIF	212889	0.0204029426887385	0.0407771185923181	1.04706615547507	0.0939394762035711
508	ebi-a-GCST90001551	Naive CD8+ T cell Absolute Count || id:ebi-a-GCST90001551	finn-b-DM_RETINA_PROLIF	Proliferative diabetic retinopathy (DM_RETINA_PROLIF) || id:finn-b-DM_RETINA_PROLIF	212889	0.00928403573869671	0.0407771185923181	1.00114615797341	0.050011632512899
509	ebi-a-GCST90002019	CD14 on Monocytic Myeloid-Derived Suppressor Cells || id:ebi-a-GCST90002019	finn-b-DM_RETINA_PROLIF	Proliferative diabetic retinopathy (DM_RETINA_PROLIF) || id:finn-b-DM_RETINA_PROLIF	212889	0.0188542629679367	0.0407771185923181	1.02715319747015	0.0633338203530587
510	ebi-a-GCST90001850	CD3 on HLA DR+ CD8+ T cell || id:ebi-a-GCST90001850	finn-b-DM_RETINA_PROLIF	Proliferative diabetic retinopathy (DM_RETINA_PROLIF) || id:finn-b-DM_RETINA_PROLIF	212889	0.0355797404771871	0.0407771185923181	0.944892143392267	0.15823705682263
511	ebi-a-GCST90001645	Natural Killer Absolute Count || id:ebi-a-GCST90001645	finn-b-DM_RETINA_PROLIF	Proliferative diabetic retinopathy (DM_RETINA_PROLIF) || id:finn-b-DM_RETINA_PROLIF	212889	0.0522341438794789	0.0407771185923181	1.01812537270858	0.0665003571982012
512	ebi-a-GCST90001601	Lymphocyte Absolute Count || id:ebi-a-GCST90001601	finn-b-DM_RETINA_PROLIF	Proliferative diabetic retinopathy (DM_RETINA_PROLIF) || id:finn-b-DM_RETINA_PROLIF	212889	0.0057991987695667	0.0407771185923181	1.0607610430786	0.0705620820859298
513	ebi-a-GCST90002018	CCR2 on granulocyte || id:ebi-a-GCST90002018	finn-b-DM_RETINA_PROLIF	Proliferative diabetic retinopathy (DM_RETINA_PROLIF) || id:finn-b-DM_RETINA_PROLIF	212889	0.036691418492644	0.0407771185923181	1.1691664213519	0.836045177346737
514	ebi-a-GCST90001453	CD11c+ CD62L- monocyte %monocyte || id:ebi-a-GCST90001453	finn-b-DM_RETINA_PROLIF	Proliferative diabetic retinopathy (DM_RETINA_PROLIF) || id:finn-b-DM_RETINA_PROLIF	212889	0.00882247319274722	0.0407771185923181	1.02634094847344	0.0558470551961356
515	ebi-a-GCST90001516	Immature Myeloid-Derived Suppressor Cells %CD33dim HLA DR- CD66b- || id:ebi-a-GCST90001516	finn-b-DM_RETINA_PROLIF	Proliferative diabetic retinopathy (DM_RETINA_PROLIF) || id:finn-b-DM_RETINA_PROLIF	212889	0.0591538365525349	0.0407771185923181	0.963378690269562	0.128676154605822
516	ebi-a-GCST90001823	IgD on IgD+ CD38- unswitched memory B cell || id:ebi-a-GCST90001823	finn-b-DM_RETINA_PROLIF	Proliferative diabetic retinopathy (DM_RETINA_PROLIF) || id:finn-b-DM_RETINA_PROLIF	212889	0.16250763585424	0.0407771185923181	1.01384178373097	0.0801578348626543
517	ebi-a-GCST90001773	CD24 on switched memory B cell || id:ebi-a-GCST90001773	finn-b-DM_RETINA_PROLIF	Proliferative diabetic retinopathy (DM_RETINA_PROLIF) || id:finn-b-DM_RETINA_PROLIF	212889	0.0600386076439737	0.0407771185923181	0.94636821578816	0.224981303253878
518	ebi-a-GCST90001771	CD24 on memory B cell || id:ebi-a-GCST90001771	finn-b-DM_RETINA_PROLIF	Proliferative diabetic retinopathy (DM_RETINA_PROLIF) || id:finn-b-DM_RETINA_PROLIF	212889	0.0668125129511753	0.0407771185923181	0.948168367726258	0.231967736893806
519	ebi-a-GCST90002088	CD11c on CD62L+ myeloid Dendritic Cell || id:ebi-a-GCST90002088	finn-b-DM_RETINA_PROLIF	Proliferative diabetic retinopathy (DM_RETINA_PROLIF) || id:finn-b-DM_RETINA_PROLIF	212889	0.0669734522965312	0.0407771185923181	0.999589257728458	0.0500107781484845
520	ebi-a-GCST90001766	CD24 on IgD+ CD38- B cell || id:ebi-a-GCST90001766	finn-b-DM_RETINA_PROLIF	Proliferative diabetic retinopathy (DM_RETINA_PROLIF) || id:finn-b-DM_RETINA_PROLIF	212889	0.0332726609244212	0.0407771185923181	1.21799752315418	0.949493304759148
521	ebi-a-GCST90001956	CD33 on CD33+ HLA DR+ || id:ebi-a-GCST90001956	finn-b-DM_RETINA_PROLIF	Proliferative diabetic retinopathy (DM_RETINA_PROLIF) || id:finn-b-DM_RETINA_PROLIF	212889	0.534193068991241	0.0407771185923181	0.99345549574154	0.0721089515573115
522	ebi-a-GCST90002091	CD11b on CD14+ monocyte || id:ebi-a-GCST90002091	finn-b-DM_RETINA_PROLIF	Proliferative diabetic retinopathy (DM_RETINA_PROLIF) || id:finn-b-DM_RETINA_PROLIF	212889	0.165568347719072	0.0407771185923181	1.03899906348838	0.303900933317836
523	ebi-a-GCST90001525	CD33dim HLA DR+ CD11b+ Absolute Count || id:ebi-a-GCST90001525	finn-b-DM_RETINA_PROLIF	Proliferative diabetic retinopathy (DM_RETINA_PROLIF) || id:finn-b-DM_RETINA_PROLIF	212889	0.0295545272257866	0.0407771185923181	1.09437080953461	0.314158499599072
524	ebi-a-GCST90001986	CD14 on CD14+ CD16- monocyte || id:ebi-a-GCST90001986	finn-b-DM_RETINA_PROLIF	Proliferative diabetic retinopathy (DM_RETINA_PROLIF) || id:finn-b-DM_RETINA_PROLIF	212889	0.01490171172194	0.0407771185923181	1.13276584500199	0.312901370025386
525	ebi-a-GCST90001599	CD4-CD8- T cell %T cell || id:ebi-a-GCST90001599	finn-b-DM_RETINA_PROLIF	Proliferative diabetic retinopathy (DM_RETINA_PROLIF) || id:finn-b-DM_RETINA_PROLIF	212889	0.0264275605151424	0.0407771185923181	1.06569355082637	0.163271569416793
526	ebi-a-GCST90001694	CD28- CD4-CD8- T cell %T cell || id:ebi-a-GCST90001694	finn-b-DM_RETINA_PROLIF	Proliferative diabetic retinopathy (DM_RETINA_PROLIF) || id:finn-b-DM_RETINA_PROLIF	212889	0.0401119204394063	0.0407771185923181	0.983629672378387	0.0603299060893295
527	ebi-a-GCST90002090	CD11c on granulocyte || id:ebi-a-GCST90002090	finn-b-DM_RETINA_PROLIF	Proliferative diabetic retinopathy (DM_RETINA_PROLIF) || id:finn-b-DM_RETINA_PROLIF	212889	0.0677295886736731	0.0407771185923181	1.00065426397769	0.0500276537416879
528	ebi-a-GCST90001810	CD38 on CD3- CD19- || id:ebi-a-GCST90001810	finn-b-DM_RETINA_PROLIF	Proliferative diabetic retinopathy (DM_RETINA_PROLIF) || id:finn-b-DM_RETINA_PROLIF	212889	0.0574954690493664	0.0407771185923181	1.03314976297176	0.111939673448202
529	ebi-a-GCST90001597	CD8dim T cell %T cell || id:ebi-a-GCST90001597	finn-b-DM_RETINA_PROLIF	Proliferative diabetic retinopathy (DM_RETINA_PROLIF) || id:finn-b-DM_RETINA_PROLIF	212889	0.0322595800561747	0.0407771185923181	1.10763950269537	0.419634148431621
530	ebi-a-GCST90002017	CCR2 on monocyte(cDC) || id:ebi-a-GCST90002017	finn-b-DM_RETINA_PROLIF	Proliferative diabetic retinopathy (DM_RETINA_PROLIF) || id:finn-b-DM_RETINA_PROLIF	212889	0.0664016367965588	0.0407771185923181	1.02003879884457	0.0757577651572804
531	ebi-a-GCST90001612	CD8dim T cell %leukocyte || id:ebi-a-GCST90001612	finn-b-DM_RETINA_PROLIF	Proliferative diabetic retinopathy (DM_RETINA_PROLIF) || id:finn-b-DM_RETINA_PROLIF	212889	0.035996476966861	0.0407771185923181	1.03293134964946	0.0878910889807012
532	ebi-a-GCST90002089	CD11c on monocyte || id:ebi-a-GCST90002089	finn-b-DM_RETINA_PROLIF	Proliferative diabetic retinopathy (DM_RETINA_PROLIF) || id:finn-b-DM_RETINA_PROLIF	212889	0.0300086185338366	0.0407771185923181	1.08943850658513	0.29117059888079
533	ebi-a-GCST90001714	BAFF-R on IgD- CD38dim B cell || id:ebi-a-GCST90001714	finn-b-DM_RETINA_PROLIF	Proliferative diabetic retinopathy (DM_RETINA_PROLIF) || id:finn-b-DM_RETINA_PROLIF	212889	0.0112244776941604	0.0407771185923181	0.868089369346051	0.249687326062033
534	ebi-a-GCST90001991	HLA DR on CD14+ monocyte || id:ebi-a-GCST90001991	finn-b-DM_RETINA_PROLIF	Proliferative diabetic retinopathy (DM_RETINA_PROLIF) || id:finn-b-DM_RETINA_PROLIF	212889	0.13624458953187	0.0407771185923181	1.38033539916834	1
535	ebi-a-GCST90001827	IgD on IgD+ B cell || id:ebi-a-GCST90001827	finn-b-DM_RETINA_PROLIF	Proliferative diabetic retinopathy (DM_RETINA_PROLIF) || id:finn-b-DM_RETINA_PROLIF	212889	0.122086691030327	0.0407771185923181	1.01588648328064	0.0798350584045457
536	ebi-a-GCST90001476	HLA DR++ monocyte %leukocyte || id:ebi-a-GCST90001476	finn-b-DM_RETINA_PROLIF	Proliferative diabetic retinopathy (DM_RETINA_PROLIF) || id:finn-b-DM_RETINA_PROLIF	212889	0.0270121294090604	0.0407771185923181	1.7299249883734	1
537	ebi-a-GCST90001933	CD25 on CD45RA- CD4 not regulatory T cell || id:ebi-a-GCST90001933	finn-b-DM_RETINA_PROLIF	Proliferative diabetic retinopathy (DM_RETINA_PROLIF) || id:finn-b-DM_RETINA_PROLIF	212889	0.00962308430043244	0.0407771185923181	0.970222133367618	0.0581991445879806
538	ebi-a-GCST90001475	HLA DR++ monocyte %monocyte || id:ebi-a-GCST90001475	finn-b-DM_RETINA_PROLIF	Proliferative diabetic retinopathy (DM_RETINA_PROLIF) || id:finn-b-DM_RETINA_PROLIF	212889	0.0376068098482056	0.0407771185923181	1.11390281353286	0.518723647434678
539	ebi-a-GCST90001843	CD3 on Effector Memory CD4+ T cell || id:ebi-a-GCST90001843	finn-b-DM_RETINA_PROLIF	Proliferative diabetic retinopathy (DM_RETINA_PROLIF) || id:finn-b-DM_RETINA_PROLIF	212889	0.0380219956289301	0.0407771185923181	1.01109178690613	0.0544699260472793
540	ebi-a-GCST90001392	IgD+ CD38+ B cell Absolute Count || id:ebi-a-GCST90001392	finn-b-DM_RETINA_PROLIF	Proliferative diabetic retinopathy (DM_RETINA_PROLIF) || id:finn-b-DM_RETINA_PROLIF	212889	0.0255904037163306	0.0407771185923181	0.943268629000551	0.131905283236421
541	ebi-a-GCST90001772	CD24 on unswitched memory B cell || id:ebi-a-GCST90001772	finn-b-DM_RETINA_PROLIF	Proliferative diabetic retinopathy (DM_RETINA_PROLIF) || id:finn-b-DM_RETINA_PROLIF	212889	0.059578531910559	0.0407771185923181	0.995262626961936	0.0512768979477372
542	ebi-a-GCST90001520	CD33+ HLA DR+ CD14dim Absolute Count || id:ebi-a-GCST90001520	finn-b-DM_RETINA_PROLIF	Proliferative diabetic retinopathy (DM_RETINA_PROLIF) || id:finn-b-DM_RETINA_PROLIF	212889	0.0535107907794968	0.0407771185923181	0.972457562978531	0.0896260622237696
543	ebi-a-GCST90001750	CD20 on IgD+ CD38- unswitched memory B cell || id:ebi-a-GCST90001750	finn-b-DM_RETINA_PROLIF	Proliferative diabetic retinopathy (DM_RETINA_PROLIF) || id:finn-b-DM_RETINA_PROLIF	212889	0.0248206594045161	0.0407771185923181	0.721059845967482	0.982252683994617
544	ebi-a-GCST90001662	CD28- CD8dim T cell %CD8dim T cell || id:ebi-a-GCST90001662	finn-b-DM_RETINA_PROLIF	Proliferative diabetic retinopathy (DM_RETINA_PROLIF) || id:finn-b-DM_RETINA_PROLIF	212889	0.0112693290054291	0.0407771185923181	1.03702462190104	0.0648182715102534
545	ebi-a-GCST90001653	CD28- CD4-CD8- T cell %CD4-CD8- T cell || id:ebi-a-GCST90001653	finn-b-DM_RETINA_PROLIF	Proliferative diabetic retinopathy (DM_RETINA_PROLIF) || id:finn-b-DM_RETINA_PROLIF	212889	0.01236764408752	0.0407771185923181	1.03467383553153	0.0642612323421123
546	ebi-a-GCST90001656	CD28+ CD4-CD8- T cell %CD4-CD8- T cell || id:ebi-a-GCST90001656	finn-b-DM_RETINA_PROLIF	Proliferative diabetic retinopathy (DM_RETINA_PROLIF) || id:finn-b-DM_RETINA_PROLIF	212889	0.01236764408752	0.0407771185923181	0.966488148882478	0.0633892346398519
547	ebi-a-GCST90002109	HLA DR on CD33+ HLA DR+ CD14dim || id:ebi-a-GCST90002109	finn-b-DM_RETINA_PROLIF	Proliferative diabetic retinopathy (DM_RETINA_PROLIF) || id:finn-b-DM_RETINA_PROLIF	212889	0.0895312449726919	0.0407771185923181	1.59907363954052	1
548	ebi-a-GCST90001564	Central Memory CD4-CD8- T cell %CD4-CD8- T cell || id:ebi-a-GCST90001564	finn-b-DM_RETINA_PROLIF	Proliferative diabetic retinopathy (DM_RETINA_PROLIF) || id:finn-b-DM_RETINA_PROLIF	212889	0.00586472932328172	0.0407771185923181	1.01444060790712	0.0511660172777459
549	ebi-a-GCST90001611	CD4+ CD8dim T cell %leukocyte || id:ebi-a-GCST90001611	finn-b-DM_RETINA_PROLIF	Proliferative diabetic retinopathy (DM_RETINA_PROLIF) || id:finn-b-DM_RETINA_PROLIF	212889	0.060060511503517	0.0407771185923181	0.947869163664231	0.215178362647248
550	ebi-a-GCST90001890	CD28 on CD45RA+ CD4+ T cell || id:ebi-a-GCST90001890	finn-b-DM_RETINA_PROLIF	Proliferative diabetic retinopathy (DM_RETINA_PROLIF) || id:finn-b-DM_RETINA_PROLIF	212889	0.0561144355467694	0.0407771185923181	1.11575025581091	0.702303198055264
551	ebi-a-GCST90001461	Dendritic Cell Absolute Count || id:ebi-a-GCST90001461	finn-b-DM_RETINA_PROLIF	Proliferative diabetic retinopathy (DM_RETINA_PROLIF) || id:finn-b-DM_RETINA_PROLIF	212889	0.131864090374503	0.0407771185923181	0.956814592424841	0.2996606705857
552	ebi-a-GCST90001518	CD33+ HLA DR+ CD14- Absolute Count || id:ebi-a-GCST90001518	finn-b-DM_RETINA_PROLIF	Proliferative diabetic retinopathy (DM_RETINA_PROLIF) || id:finn-b-DM_RETINA_PROLIF	212889	0.0474177427037125	0.0407771185923181	0.970963483114596	0.0890212295646176
553	ebi-a-GCST90001617	TCRgd T cell %lymphocyte || id:ebi-a-GCST90001617	finn-b-DM_RETINA_PROLIF	Proliferative diabetic retinopathy (DM_RETINA_PROLIF) || id:finn-b-DM_RETINA_PROLIF	212889	0.00547101782962597	0.0407771185923181	0.8290291181804	0.213563038809905
554	ebi-a-GCST90001464	CD86+ myeloid Dendritic Cell Absolute Count || id:ebi-a-GCST90001464	finn-b-DM_RETINA_PROLIF	Proliferative diabetic retinopathy (DM_RETINA_PROLIF) || id:finn-b-DM_RETINA_PROLIF	212889	0.223204369052037	0.0407771185923181	0.978635334561	0.151592300498984
555	ebi-a-GCST90001463	CD62L- Dendritic Cell %Dendritic Cell || id:ebi-a-GCST90001463	finn-b-DM_RETINA_PROLIF	Proliferative diabetic retinopathy (DM_RETINA_PROLIF) || id:finn-b-DM_RETINA_PROLIF	212889	0.19116092821988	0.0407771185923181	0.968454127226907	0.242691230229199
556	ebi-a-GCST90001649	HLA DR+ Natural Killer %Natural Killer || id:ebi-a-GCST90001649	finn-b-DM_RETINA_PROLIF	Proliferative diabetic retinopathy (DM_RETINA_PROLIF) || id:finn-b-DM_RETINA_PROLIF	212889	0.187584807659657	0.0407771185923181	1.01466579216947	0.089243176929844
557	ebi-a-GCST90002038	CD80 on CD62L+ plasmacytoid Dendritic Cell || id:ebi-a-GCST90002038	finn-b-DM_RETINA_PROLIF	Proliferative diabetic retinopathy (DM_RETINA_PROLIF) || id:finn-b-DM_RETINA_PROLIF	212889	0.0426062724890289	0.0407771185923181	1.07035605271469	0.262115335299696
558	ebi-a-GCST90001834	CD62L on monocyte || id:ebi-a-GCST90001834	finn-b-DM_RETINA_PROLIF	Proliferative diabetic retinopathy (DM_RETINA_PROLIF) || id:finn-b-DM_RETINA_PROLIF	212889	0.0979988013258203	0.0407771185923181	1.04067015393559	0.212745097850592
559	ebi-a-GCST90001452	CD11c+ CD62L- monocyte Absolute Count || id:ebi-a-GCST90001452	finn-b-DM_RETINA_PROLIF	Proliferative diabetic retinopathy (DM_RETINA_PROLIF) || id:finn-b-DM_RETINA_PROLIF	212889	0.0112758227113257	0.0407771185923181	1.13809206579212	0.265216474821275
560	ebi-a-GCST90002013	CCR2 on myeloid Dendritic Cell || id:ebi-a-GCST90002013	finn-b-DM_RETINA_PROLIF	Proliferative diabetic retinopathy (DM_RETINA_PROLIF) || id:finn-b-DM_RETINA_PROLIF	212889	0.0851808115912101	0.0407771185923181	0.992611640294513	0.0544498811898051
561	ebi-a-GCST90001865	CD3 on CD28- CD8+ T cell || id:ebi-a-GCST90001865	finn-b-DM_RETINA_PROLIF	Proliferative diabetic retinopathy (DM_RETINA_PROLIF) || id:finn-b-DM_RETINA_PROLIF	212889	0.0362685844154659	0.0407771185923181	1.03498614137749	0.093185224585891
562	ebi-a-GCST90001921	CD45 on HLA DR+ CD8+ T cell || id:ebi-a-GCST90001921	finn-b-DM_RETINA_PROLIF	Proliferative diabetic retinopathy (DM_RETINA_PROLIF) || id:finn-b-DM_RETINA_PROLIF	212889	0.00865099023352948	0.0407771185923181	0.893674384683114	0.148154287411336
563	ebi-a-GCST90001994	CX3CR1 on CD14- CD16- || id:ebi-a-GCST90001994	finn-b-DM_RETINA_PROLIF	Proliferative diabetic retinopathy (DM_RETINA_PROLIF) || id:finn-b-DM_RETINA_PROLIF	212889	0.0872730949642138	0.0407771185923181	1.01638374788568	0.0726008633485415
564	ebi-a-GCST90001557	Terminally Differentiated CD8+ T cell Absolute Count || id:ebi-a-GCST90001557	finn-b-DM_RETINA_PROLIF	Proliferative diabetic retinopathy (DM_RETINA_PROLIF) || id:finn-b-DM_RETINA_PROLIF	212889	0.0253244900461185	0.0407771185923181	0.953944149179476	0.102816055664943
565	ebi-a-GCST90001474	Plasmacytoid Dendritic Cell %Dendritic Cell || id:ebi-a-GCST90001474	finn-b-DM_RETINA_PROLIF	Proliferative diabetic retinopathy (DM_RETINA_PROLIF) || id:finn-b-DM_RETINA_PROLIF	212889	0.132330418353114	0.0407771185923181	1.01029818401335	0.0634804691359032
566	ebi-a-GCST90001929	CD127 on CD28+ CD45RA+ CD8+ T cell || id:ebi-a-GCST90001929	finn-b-DM_RETINA_PROLIF	Proliferative diabetic retinopathy (DM_RETINA_PROLIF) || id:finn-b-DM_RETINA_PROLIF	212889	0.0195806502672845	0.0407771185923181	1.03494920470751	0.0730450649860471
567	ebi-a-GCST90001983	CD14 on CD14+ CD16+ monocyte || id:ebi-a-GCST90001983	finn-b-DM_RETINA_PROLIF	Proliferative diabetic retinopathy (DM_RETINA_PROLIF) || id:finn-b-DM_RETINA_PROLIF	212889	0.0223660788339385	0.0407771185923181	1.02812184761163	0.0669985884984819
568	ebi-a-GCST90001401	IgD- CD27- B cell Absolute Count || id:ebi-a-GCST90001401	finn-b-DM_RETINA_PROLIF	Proliferative diabetic retinopathy (DM_RETINA_PROLIF) || id:finn-b-DM_RETINA_PROLIF	212889	0.0474903325394667	0.0407771185923181	0.964566982077103	0.108707641993452
569	ebi-a-GCST90001997	CX3CR1 on CD14+ CD16- monocyte || id:ebi-a-GCST90001997	finn-b-DM_RETINA_PROLIF	Proliferative diabetic retinopathy (DM_RETINA_PROLIF) || id:finn-b-DM_RETINA_PROLIF	212889	0.137780599704561	0.0407771185923181	0.949264493454397	0.406129995922254
570	ebi-a-GCST90001415	IgD+ CD24- B cell %B cell || id:ebi-a-GCST90001415	finn-b-DM_RETINA_PROLIF	Proliferative diabetic retinopathy (DM_RETINA_PROLIF) || id:finn-b-DM_RETINA_PROLIF	212889	0.0140496671721815	0.0407771185923181	1.00662205609733	0.0505875692868618
571	ebi-a-GCST90001963	FSC-A on myeloid Dendritic Cell || id:ebi-a-GCST90001963	finn-b-DM_RETINA_PROLIF	Proliferative diabetic retinopathy (DM_RETINA_PROLIF) || id:finn-b-DM_RETINA_PROLIF	212889	0.084857347827856	0.0407771185923181	1.01431387255291	0.0667245285503167
572	ebi-a-GCST90001498	Activated & resting CD4 regulatory T cell Absolute Count || id:ebi-a-GCST90001498	finn-b-DM_RETINA_PROLIF	Proliferative diabetic retinopathy (DM_RETINA_PROLIF) || id:finn-b-DM_RETINA_PROLIF	212889	0.0180365843282416	0.0407771185923181	0.990670114779485	0.0515001014312046
573	ebi-a-GCST90001529	CD66b++ myeloid cell Absolute Count || id:ebi-a-GCST90001529	finn-b-DM_RETINA_PROLIF	Proliferative diabetic retinopathy (DM_RETINA_PROLIF) || id:finn-b-DM_RETINA_PROLIF	212889	0.0142717867907188	0.0407771185923181	1.02735149546747	0.0602230945014069
574	ebi-a-GCST90001879	HVEM on Terminally Differentiated CD4+ T cell || id:ebi-a-GCST90001879	finn-b-DM_RETINA_PROLIF	Proliferative diabetic retinopathy (DM_RETINA_PROLIF) || id:finn-b-DM_RETINA_PROLIF	212889	0.0280206653169711	0.0407771185923181	0.954068972906694	0.108247026605085
575	ebi-a-GCST90002041	CD45 on lymphocyte(Myeloid cell) || id:ebi-a-GCST90002041	finn-b-DM_RETINA_PROLIF	Proliferative diabetic retinopathy (DM_RETINA_PROLIF) || id:finn-b-DM_RETINA_PROLIF	212889	0.0120877701217756	0.0407771185923181	0.98722213427942	0.0518866939531069
576	ebi-a-GCST90001420	IgD- CD38+ B cell Absolute Count || id:ebi-a-GCST90001420	finn-b-DM_RETINA_PROLIF	Proliferative diabetic retinopathy (DM_RETINA_PROLIF) || id:finn-b-DM_RETINA_PROLIF	212889	0.00534322559013456	0.0407771185923181	1.28640544458283	0.472698364882159
577	ebi-a-GCST90001907	CCR7 on naive CD4+ T cell || id:ebi-a-GCST90001907	finn-b-DM_RETINA_PROLIF	Proliferative diabetic retinopathy (DM_RETINA_PROLIF) || id:finn-b-DM_RETINA_PROLIF	212889	0.0849102370563962	0.0407771185923181	0.981147746773005	0.0792959829557679
578	ebi-a-GCST90001765	CD24 on IgD+ CD24+ B cell || id:ebi-a-GCST90001765	finn-b-DM_RETINA_PROLIF	Proliferative diabetic retinopathy (DM_RETINA_PROLIF) || id:finn-b-DM_RETINA_PROLIF	212889	0.0706766986861772	0.0407771185923181	0.996764323700306	0.0507063072981409
579	ebi-a-GCST90001576	Transitional B cell %B cell || id:ebi-a-GCST90001576	finn-b-DM_RETINA_PROLIF	Proliferative diabetic retinopathy (DM_RETINA_PROLIF) || id:finn-b-DM_RETINA_PROLIF	212889	0.005805874467966	0.0407771185923181	0.975262475929413	0.0534028680994546
580	ebi-a-GCST90001781	CD25 on IgD+ CD38- naive B cell || id:ebi-a-GCST90001781	finn-b-DM_RETINA_PROLIF	Proliferative diabetic retinopathy (DM_RETINA_PROLIF) || id:finn-b-DM_RETINA_PROLIF	212889	0.0743439948200713	0.0407771185923181	0.983389109565733	0.0698148546968584
581	ebi-a-GCST90001976	FSC-A on Natural Killer T || id:ebi-a-GCST90001976	finn-b-DM_RETINA_PROLIF	Proliferative diabetic retinopathy (DM_RETINA_PROLIF) || id:finn-b-DM_RETINA_PROLIF	212889	0.0192195682775294	0.0407771185923181	0.963673698169887	0.0745998127175742
582	ebi-a-GCST90001609	CD4+ CD8dim T cell Absolute Count || id:ebi-a-GCST90001609	finn-b-DM_RETINA_PROLIF	Proliferative diabetic retinopathy (DM_RETINA_PROLIF) || id:finn-b-DM_RETINA_PROLIF	212889	0.0480602845928593	0.0407771185923181	0.953251989582374	0.155050702725904
583	ebi-a-GCST90001515	Immature Myeloid-Derived Suppressor Cells Absolute Count || id:ebi-a-GCST90001515	finn-b-DM_RETINA_PROLIF	Proliferative diabetic retinopathy (DM_RETINA_PROLIF) || id:finn-b-DM_RETINA_PROLIF	212889	0.0924793407585189	0.0407771185923181	0.971792259765444	0.122779855018183
584	ebi-a-GCST90002101	CD45RA on Terminally Differentiated CD8+ T cell || id:ebi-a-GCST90002101	finn-b-DM_RETINA_PROLIF	Proliferative diabetic retinopathy (DM_RETINA_PROLIF) || id:finn-b-DM_RETINA_PROLIF	212889	0.0131543810479802	0.0407771185923181	0.963129137584871	0.0672802470011961
585	ebi-a-GCST90001566	Naive CD4-CD8- T cell Absolute Count || id:ebi-a-GCST90001566	finn-b-DM_RETINA_PROLIF	Proliferative diabetic retinopathy (DM_RETINA_PROLIF) || id:finn-b-DM_RETINA_PROLIF	212889	0.00805229293922781	0.0407771185923181	1.77490395691713	0.999989778657163
586	ebi-a-GCST90001435	Plasma Blast-Plasma Cell %lymphocyte || id:ebi-a-GCST90001435	finn-b-DM_RETINA_PROLIF	Proliferative diabetic retinopathy (DM_RETINA_PROLIF) || id:finn-b-DM_RETINA_PROLIF	212889	0.00813364641978103	0.0407771185923181	1.13446166262708	0.196266539271426
587	ebi-a-GCST90001685	CD28- CD8+ T cell %T cell || id:ebi-a-GCST90001685	finn-b-DM_RETINA_PROLIF	Proliferative diabetic retinopathy (DM_RETINA_PROLIF) || id:finn-b-DM_RETINA_PROLIF	212889	0.0147512227100747	0.0407771185923181	0.887048703686158	0.241981565145992
588	ebi-a-GCST90001602	Lymphocyte %leukocyte || id:ebi-a-GCST90001602	finn-b-DM_RETINA_PROLIF	Proliferative diabetic retinopathy (DM_RETINA_PROLIF) || id:finn-b-DM_RETINA_PROLIF	212889	0.00885122419140693	0.0407771185923181	0.994025905640632	0.0503015261959614
589	ebi-a-GCST90001944	CD123 on plasmacytoid Dendritic Cell || id:ebi-a-GCST90001944	finn-b-DM_RETINA_PROLIF	Proliferative diabetic retinopathy (DM_RETINA_PROLIF) || id:finn-b-DM_RETINA_PROLIF	212889	0.0484675516418714	0.0407771185923181	1.06727036386567	0.270702277853047
590	ebi-a-GCST90001945	CD123 on CD62L+ plasmacytoid Dendritic Cell || id:ebi-a-GCST90001945	finn-b-DM_RETINA_PROLIF	Proliferative diabetic retinopathy (DM_RETINA_PROLIF) || id:finn-b-DM_RETINA_PROLIF	212889	0.0475785099806331	0.0407771185923181	1.06744177973596	0.267740602145808
591	ebi-a-GCST90001875	HVEM on CD4+ T cell || id:ebi-a-GCST90001875	finn-b-DM_RETINA_PROLIF	Proliferative diabetic retinopathy (DM_RETINA_PROLIF) || id:finn-b-DM_RETINA_PROLIF	212889	0.0443265326647762	0.0407771185923181	0.967083976160036	0.097056108317174
592	ebi-a-GCST90001880	HVEM on CD45RA- CD4+ T cell || id:ebi-a-GCST90001880	finn-b-DM_RETINA_PROLIF	Proliferative diabetic retinopathy (DM_RETINA_PROLIF) || id:finn-b-DM_RETINA_PROLIF	212889	0.0457297869911535	0.0407771185923181	0.967903226712229	0.0961381498229446
593	ebi-a-GCST90001993	PDL-1 on CD14+ CD16- monocyte || id:ebi-a-GCST90001993	finn-b-DM_RETINA_PROLIF	Proliferative diabetic retinopathy (DM_RETINA_PROLIF) || id:finn-b-DM_RETINA_PROLIF	212889	0.015481332144249	0.0407771185923181	0.958460749543219	0.0759391439571799
594	ebi-a-GCST90001679	CD25++ CD8+ T cell %T cell || id:ebi-a-GCST90001679	finn-b-DM_RETINA_PROLIF	Proliferative diabetic retinopathy (DM_RETINA_PROLIF) || id:finn-b-DM_RETINA_PROLIF	212889	0.0169131792829949	0.0407771185923181	1.02314556281046	0.0586709068308722
595	ebi-a-GCST90001973	FSC-A on CD4+ T cell || id:ebi-a-GCST90001973	finn-b-DM_RETINA_PROLIF	Proliferative diabetic retinopathy (DM_RETINA_PROLIF) || id:finn-b-DM_RETINA_PROLIF	212889	0.0095709358745181	0.0407771185923181	0.886834540592416	0.173855406564208
596	ebi-a-GCST90002003	CCR2 on CD14- CD16- || id:ebi-a-GCST90002003	finn-b-DM_RETINA_PROLIF	Proliferative diabetic retinopathy (DM_RETINA_PROLIF) || id:finn-b-DM_RETINA_PROLIF	212889	0.0327490923724752	0.0407771185923181	0.94306833812916	0.156294350275276
597	ebi-a-GCST90001992	CCR2 on CD14+ CD16+ monocyte || id:ebi-a-GCST90001992	finn-b-DM_RETINA_PROLIF	Proliferative diabetic retinopathy (DM_RETINA_PROLIF) || id:finn-b-DM_RETINA_PROLIF	212889	0.00859917284178197	0.0407771185923181	1.07148429539671	0.0926145297291103
598	ebi-a-GCST90001651	Granulocyte Absolute Count || id:ebi-a-GCST90001651	finn-b-DM_RETINA_PROLIF	Proliferative diabetic retinopathy (DM_RETINA_PROLIF) || id:finn-b-DM_RETINA_PROLIF	212889	0.00611489658518965	0.0407771185923181	1.00715702721239	0.0502986526909761
599	ebi-a-GCST90002060	CD8 on HLA DR+ CD8+ T cell || id:ebi-a-GCST90002060	finn-b-DM_RETINA_PROLIF	Proliferative diabetic retinopathy (DM_RETINA_PROLIF) || id:finn-b-DM_RETINA_PROLIF	212889	0.0310477238028505	0.0407771185923181	1.01005703891651	0.0529983941851474
600	ebi-a-GCST90002058	CD8 on CD8+ T cell || id:ebi-a-GCST90002058	finn-b-DM_RETINA_PROLIF	Proliferative diabetic retinopathy (DM_RETINA_PROLIF) || id:finn-b-DM_RETINA_PROLIF	212889	0.0588269194958652	0.0407771185923181	1.02513754090639	0.0860733006107863
601	ebi-a-GCST90001899	CD28 on CD4 regulatory T cell || id:ebi-a-GCST90001899	finn-b-DM_RETINA_PROLIF	Proliferative diabetic retinopathy (DM_RETINA_PROLIF) || id:finn-b-DM_RETINA_PROLIF	212889	0.0396176536758462	0.0407771185923181	1.0315160560958	0.0882050711110285
602	ebi-a-GCST90001938	CD25 on CD39+ resting CD4 regulatory T cell || id:ebi-a-GCST90001938	finn-b-DM_RETINA_PROLIF	Proliferative diabetic retinopathy (DM_RETINA_PROLIF) || id:finn-b-DM_RETINA_PROLIF	212889	0.00986578017797927	0.0407771185923181	0.985588722011893	0.0519590821585743
603	ebi-a-GCST90001446	IgD- CD38- B cell Absolute Count || id:ebi-a-GCST90001446	finn-b-DM_RETINA_PROLIF	Proliferative diabetic retinopathy (DM_RETINA_PROLIF) || id:finn-b-DM_RETINA_PROLIF	212889	0.00833620036334772	0.0407771185923181	0.837751725382878	0.275213651718988
604	ebi-a-GCST90001886	CD28 on CD39+ activated CD4 regulatory T cell || id:ebi-a-GCST90001886	finn-b-DM_RETINA_PROLIF	Proliferative diabetic retinopathy (DM_RETINA_PROLIF) || id:finn-b-DM_RETINA_PROLIF	212889	0.053373234151088	0.0407771185923181	1.04392856392165	0.152179568062698
605	ebi-a-GCST90002012	CX3CR1 on CD14- CD16+ monocyte || id:ebi-a-GCST90002012	finn-b-DM_RETINA_PROLIF	Proliferative diabetic retinopathy (DM_RETINA_PROLIF) || id:finn-b-DM_RETINA_PROLIF	212889	0.0230257415351835	0.0407771185923181	0.905898988672038	0.257834450134592
606	ebi-a-GCST90001587	CD16+ monocyte %monocyte || id:ebi-a-GCST90001587	finn-b-DM_RETINA_PROLIF	Proliferative diabetic retinopathy (DM_RETINA_PROLIF) || id:finn-b-DM_RETINA_PROLIF	212889	0.00813175246041983	0.0407771185923181	1.0317434074991	0.0578323085924126
607	ebi-a-GCST90001457	CD11c+ HLA DR++ monocyte %monocyte || id:ebi-a-GCST90001457	finn-b-DM_RETINA_PROLIF	Proliferative diabetic retinopathy (DM_RETINA_PROLIF) || id:finn-b-DM_RETINA_PROLIF	212889	0.0108475809944444	0.0407771185923181	1.00761417655075	0.0505997281774146
608	ebi-a-GCST90001995	CX3CR1 on monocyte || id:ebi-a-GCST90001995	finn-b-DM_RETINA_PROLIF	Proliferative diabetic retinopathy (DM_RETINA_PROLIF) || id:finn-b-DM_RETINA_PROLIF	212889	0.117909039976889	0.0407771185923181	0.943964904707385	0.420831696226767
609	ebi-a-GCST90001682	CD127- CD8+ T cell %T cell || id:ebi-a-GCST90001682	finn-b-DM_RETINA_PROLIF	Proliferative diabetic retinopathy (DM_RETINA_PROLIF) || id:finn-b-DM_RETINA_PROLIF	212889	0.00834808930884621	0.0407771185923181	0.817364713506808	0.335731128900075
610	ebi-a-GCST90001999	PDL-1 on CD14- CD16+ monocyte || id:ebi-a-GCST90001999	finn-b-DM_RETINA_PROLIF	Proliferative diabetic retinopathy (DM_RETINA_PROLIF) || id:finn-b-DM_RETINA_PROLIF	212889	0.0968072630184307	0.0407771185923181	1.04950334414245	0.289074125625621
611	ebi-a-GCST90001935	CD25 on CD39+ CD4 regulatory T cell || id:ebi-a-GCST90001935	finn-b-DM_RETINA_PROLIF	Proliferative diabetic retinopathy (DM_RETINA_PROLIF) || id:finn-b-DM_RETINA_PROLIF	212889	0.0138782194944048	0.0407771185923181	1.15610309067078	0.385410948309667
612	ebi-a-GCST90001517	CD33+ HLA DR+ Absolute Count || id:ebi-a-GCST90001517	finn-b-DM_RETINA_PROLIF	Proliferative diabetic retinopathy (DM_RETINA_PROLIF) || id:finn-b-DM_RETINA_PROLIF	212889	0.061011706749828	0.0407771185923181	0.973905954389722	0.0905658601420916
613	ebi-a-GCST90001413	IgD- CD24- B cell %B cell || id:ebi-a-GCST90001413	finn-b-DM_RETINA_PROLIF	Proliferative diabetic retinopathy (DM_RETINA_PROLIF) || id:finn-b-DM_RETINA_PROLIF	212889	0.00639487196697127	0.0407771185923181	1.00411599045923	0.0501033112945082
614	ebi-a-GCST90001971	FSC-A on lymphocyte || id:ebi-a-GCST90001971	finn-b-DM_RETINA_PROLIF	Proliferative diabetic retinopathy (DM_RETINA_PROLIF) || id:finn-b-DM_RETINA_PROLIF	212889	0.0081497315905405	0.0407771185923181	0.969204525386301	0.0574238197177522
615	ebi-a-GCST90002055	CD8 on naive CD8+ T cell || id:ebi-a-GCST90002055	finn-b-DM_RETINA_PROLIF	Proliferative diabetic retinopathy (DM_RETINA_PROLIF) || id:finn-b-DM_RETINA_PROLIF	212889	0.0676392355624377	0.0407771185923181	1.04612956801695	0.194049297474958
616	ebi-a-GCST90001650	HLA DR+ Natural Killer %CD3- lymphocyte || id:ebi-a-GCST90001650	finn-b-DM_RETINA_PROLIF	Proliferative diabetic retinopathy (DM_RETINA_PROLIF) || id:finn-b-DM_RETINA_PROLIF	212889	0.172076372147687	0.0407771185923181	1.0224801576851	0.136022065679544
617	ebi-a-GCST90002096	CD11b on basophil || id:ebi-a-GCST90002096	finn-b-DM_RETINA_PROLIF	Proliferative diabetic retinopathy (DM_RETINA_PROLIF) || id:finn-b-DM_RETINA_PROLIF	212889	0.0720259910219639	0.0407771185923181	0.963621331407187	0.144998039769513
618	ebi-a-GCST90001795	CD25 on transitional B cell || id:ebi-a-GCST90001795	finn-b-DM_RETINA_PROLIF	Proliferative diabetic retinopathy (DM_RETINA_PROLIF) || id:finn-b-DM_RETINA_PROLIF	212889	0.0365925524770456	0.0407771185923181	0.995993097498655	0.0505607721956253
619	ebi-a-GCST90001648	HLA DR+ Natural Killer Absolute Count || id:ebi-a-GCST90001648	finn-b-DM_RETINA_PROLIF	Proliferative diabetic retinopathy (DM_RETINA_PROLIF) || id:finn-b-DM_RETINA_PROLIF	212889	0.168847722187516	0.0407771185923181	1.02414716623076	0.147707818977648
620	ebi-a-GCST90001885	CD16-CD56 on HLA DR+ Natural Killer || id:ebi-a-GCST90001885	finn-b-DM_RETINA_PROLIF	Proliferative diabetic retinopathy (DM_RETINA_PROLIF) || id:finn-b-DM_RETINA_PROLIF	212889	0.021352361474527	0.0407771185923181	1.57934190586047	0.999999991224218
621	ebi-a-GCST90002034	CD39 on monocyte || id:ebi-a-GCST90002034	finn-b-DM_RETINA_PROLIF	Proliferative diabetic retinopathy (DM_RETINA_PROLIF) || id:finn-b-DM_RETINA_PROLIF	212889	0.0210071040919809	0.0407771185923181	1.04942324327877	0.100004502132413
622	ebi-a-GCST90001898	CD28 on CD4+ T cell || id:ebi-a-GCST90001898	finn-b-DM_RETINA_PROLIF	Proliferative diabetic retinopathy (DM_RETINA_PROLIF) || id:finn-b-DM_RETINA_PROLIF	212889	0.0556457345421455	0.0407771185923181	1.042962279066	0.15189508785748
623	ebi-a-GCST90001467	CD86+ plasmacytoid Dendritic Cell %Dendritic Cell || id:ebi-a-GCST90001467	finn-b-DM_RETINA_PROLIF	Proliferative diabetic retinopathy (DM_RETINA_PROLIF) || id:finn-b-DM_RETINA_PROLIF	212889	0.0248539694323118	0.0407771185923181	1.08482271289984	0.229264911432352
624	ebi-a-GCST90001960	CD25 on CD4+ T cell || id:ebi-a-GCST90001960	finn-b-DM_RETINA_PROLIF	Proliferative diabetic retinopathy (DM_RETINA_PROLIF) || id:finn-b-DM_RETINA_PROLIF	212889	0.00747389382185375	0.0407771185923181	0.981193731083447	0.0525291559268108
625	ebi-a-GCST90002097	CD11b on CD33+ HLA DR+ CD14dim || id:ebi-a-GCST90002097	finn-b-DM_RETINA_PROLIF	Proliferative diabetic retinopathy (DM_RETINA_PROLIF) || id:finn-b-DM_RETINA_PROLIF	212889	0.101437422972264	0.0407771185923181	1.04892267181964	0.294659443026943
626	ebi-a-GCST90001572	Terminally Differentiated CD4-CD8- T cell Absolute Count || id:ebi-a-GCST90001572	finn-b-DM_RETINA_PROLIF	Proliferative diabetic retinopathy (DM_RETINA_PROLIF) || id:finn-b-DM_RETINA_PROLIF	212889	0.0345593284376697	0.0407771185923181	1.01029455678772	0.0534980053285929
627	ebi-a-GCST90002037	CD80 on plasmacytoid Dendritic Cell || id:ebi-a-GCST90002037	finn-b-DM_RETINA_PROLIF	Proliferative diabetic retinopathy (DM_RETINA_PROLIF) || id:finn-b-DM_RETINA_PROLIF	212889	0.0433569704377825	0.0407771185923181	1.07034687258172	0.265823639645484
628	ebi-a-GCST90001586	CD14+ CD16- monocyte %monocyte || id:ebi-a-GCST90001586	finn-b-DM_RETINA_PROLIF	Proliferative diabetic retinopathy (DM_RETINA_PROLIF) || id:finn-b-DM_RETINA_PROLIF	212889	0.00757787448687733	0.0407771185923181	0.968137697458985	0.0573899671760691
629	ebi-a-GCST90001835	CD62L on granulocyte || id:ebi-a-GCST90001835	finn-b-DM_RETINA_PROLIF	Proliferative diabetic retinopathy (DM_RETINA_PROLIF) || id:finn-b-DM_RETINA_PROLIF	212889	0.0102846448011178	0.0407771185923181	1.13558914012461	0.239008679494062
630	ebi-a-GCST90001873	HVEM on Effector Memory CD8+ T cell || id:ebi-a-GCST90001873	finn-b-DM_RETINA_PROLIF	Proliferative diabetic retinopathy (DM_RETINA_PROLIF) || id:finn-b-DM_RETINA_PROLIF	212889	0.0402244253837887	0.0407771185923181	0.966279919423138	0.0947724132758344
631	ebi-a-GCST90001550	Central Memory CD8+ T cell %T cell || id:ebi-a-GCST90001550	finn-b-DM_RETINA_PROLIF	Proliferative diabetic retinopathy (DM_RETINA_PROLIF) || id:finn-b-DM_RETINA_PROLIF	212889	0.00574256040327941	0.0407771185923181	1.07912096560946	0.0847189754321533
632	ebi-a-GCST90001440	IgD- CD24- B cell %lymphocyte || id:ebi-a-GCST90001440	finn-b-DM_RETINA_PROLIF	Proliferative diabetic retinopathy (DM_RETINA_PROLIF) || id:finn-b-DM_RETINA_PROLIF	212889	0.00636312220037902	0.0407771185923181	1.00408390003444	0.0501012018081074
633	ebi-a-GCST90001540	Naive CD4+ T cell Absolute Count || id:ebi-a-GCST90001540	finn-b-DM_RETINA_PROLIF	Proliferative diabetic retinopathy (DM_RETINA_PROLIF) || id:finn-b-DM_RETINA_PROLIF	212889	0.00648285812162607	0.0407771185923181	1.09447383659109	0.1063373048586
634	ebi-a-GCST90001477	HLA DR++ monocyte Absolute Count || id:ebi-a-GCST90001477	finn-b-DM_RETINA_PROLIF	Proliferative diabetic retinopathy (DM_RETINA_PROLIF) || id:finn-b-DM_RETINA_PROLIF	212889	0.0232772255399677	0.0407771185923181	2.34501885033258	1
635	ebi-a-GCST90002021	CD14 on CD33dim HLA DR+ CD11b+ || id:ebi-a-GCST90002021	finn-b-DM_RETINA_PROLIF	Proliferative diabetic retinopathy (DM_RETINA_PROLIF) || id:finn-b-DM_RETINA_PROLIF	212889	0.0462030189825715	0.0407771185923181	0.932540078409068	0.263874940836529
636	ebi-a-GCST90001940	CD25 on CD39+ activated CD4 regulatory T cell || id:ebi-a-GCST90001940	finn-b-DM_RETINA_PROLIF	Proliferative diabetic retinopathy (DM_RETINA_PROLIF) || id:finn-b-DM_RETINA_PROLIF	212889	0.0121224432309642	0.0407771185923181	1.16652083208638	0.383260594516052
637	ebi-a-GCST90001408	Naive-mature B cell %B cell || id:ebi-a-GCST90001408	finn-b-DM_RETINA_PROLIF	Proliferative diabetic retinopathy (DM_RETINA_PROLIF) || id:finn-b-DM_RETINA_PROLIF	212889	0.0282722172723649	0.0407771185923181	0.978031825141227	0.0631383059167431
638	ebi-a-GCST90001878	HVEM on Effector Memory CD4+ T cell || id:ebi-a-GCST90001878	finn-b-DM_RETINA_PROLIF	Proliferative diabetic retinopathy (DM_RETINA_PROLIF) || id:finn-b-DM_RETINA_PROLIF	212889	0.0414033611478263	0.0407771185923181	0.981437457930022	0.0637379687953626
639	ebi-a-GCST90001896	CD28 on CD28+ CD45RA+ CD8+ T cell || id:ebi-a-GCST90001896	finn-b-DM_RETINA_PROLIF	Proliferative diabetic retinopathy (DM_RETINA_PROLIF) || id:finn-b-DM_RETINA_PROLIF	212889	0.0206862678441654	0.0407771185923181	1.0488850515612	0.0981388315883864
640	ebi-a-GCST90001393	IgD+ CD38dim B cell %B cell || id:ebi-a-GCST90001393	finn-b-DM_RETINA_PROLIF	Proliferative diabetic retinopathy (DM_RETINA_PROLIF) || id:finn-b-DM_RETINA_PROLIF	212889	0.00549790736923849	0.0407771185923181	1.0190868883993	0.0519097974443048
641	ebi-a-GCST90001894	CD28 on CD28+ CD4+ T cell || id:ebi-a-GCST90001894	finn-b-DM_RETINA_PROLIF	Proliferative diabetic retinopathy (DM_RETINA_PROLIF) || id:finn-b-DM_RETINA_PROLIF	212889	0.0617495722594851	0.0407771185923181	1.04072444821121	0.151609503647497
642	ebi-a-GCST90001881	HVEM on CD8+ T cell || id:ebi-a-GCST90001881	finn-b-DM_RETINA_PROLIF	Proliferative diabetic retinopathy (DM_RETINA_PROLIF) || id:finn-b-DM_RETINA_PROLIF	212889	0.034074106545615	0.0407771185923181	0.957582257260899	0.110441842386232
643	ebi-a-GCST90001522	CD33- HLA DR- Absolute Count || id:ebi-a-GCST90001522	finn-b-DM_RETINA_PROLIF	Proliferative diabetic retinopathy (DM_RETINA_PROLIF) || id:finn-b-DM_RETINA_PROLIF	212889	0.017048807834388	0.0407771185923181	1.08709435050114	0.178661188488516
644	ebi-a-GCST90001630	CD8+ Natural Killer T Absolute Count || id:ebi-a-GCST90001630	finn-b-DM_RETINA_PROLIF	Proliferative diabetic retinopathy (DM_RETINA_PROLIF) || id:finn-b-DM_RETINA_PROLIF	212889	0.0276478211749035	0.0407771185923181	1.54873262069145	0.999999999766895
645	ebi-a-GCST90001470	CD62L- plasmacytoid Dendritic Cell Absolute Count || id:ebi-a-GCST90001470	finn-b-DM_RETINA_PROLIF	Proliferative diabetic retinopathy (DM_RETINA_PROLIF) || id:finn-b-DM_RETINA_PROLIF	212889	0.0350189986410081	0.0407771185923181	1.13914635402677	0.656767074282482
646	ebi-a-GCST90001549	Central Memory CD8+ T cell %CD8+ T cell || id:ebi-a-GCST90001549	finn-b-DM_RETINA_PROLIF	Proliferative diabetic retinopathy (DM_RETINA_PROLIF) || id:finn-b-DM_RETINA_PROLIF	212889	0.00573866408560884	0.0407771185923181	0.950590840186753	0.0635243544304764
647	ebi-a-GCST90001701	BAFF-R on CD20- CD38- B cell || id:ebi-a-GCST90001701	finn-b-DM_RETINA_PROLIF	Proliferative diabetic retinopathy (DM_RETINA_PROLIF) || id:finn-b-DM_RETINA_PROLIF	212889	0.0438596423180564	0.0407771185923181	0.998652421033791	0.0500759848040624
648	ebi-a-GCST90001818	CD38 on IgD+ B cell || id:ebi-a-GCST90001818	finn-b-DM_RETINA_PROLIF	Proliferative diabetic retinopathy (DM_RETINA_PROLIF) || id:finn-b-DM_RETINA_PROLIF	212889	0.0122299857230313	0.0407771185923181	0.98317171005617	0.0533148369373947
649	ebi-a-GCST90001680	CD25++ CD8+ T cell %CD8+ T cell || id:ebi-a-GCST90001680	finn-b-DM_RETINA_PROLIF	Proliferative diabetic retinopathy (DM_RETINA_PROLIF) || id:finn-b-DM_RETINA_PROLIF	212889	0.0110652145128842	0.0407771185923181	1.03039780309156	0.0597852892323808
650	ebi-a-GCST90001615	TCRgd T cell Absolute Count || id:ebi-a-GCST90001615	finn-b-DM_RETINA_PROLIF	Proliferative diabetic retinopathy (DM_RETINA_PROLIF) || id:finn-b-DM_RETINA_PROLIF	212889	0.00539360589179149	0.0407771185923181	0.824761891673278	0.219591281495869
651	ebi-a-GCST90001927	CD127 on CD8+ T cell || id:ebi-a-GCST90001927	finn-b-DM_RETINA_PROLIF	Proliferative diabetic retinopathy (DM_RETINA_PROLIF) || id:finn-b-DM_RETINA_PROLIF	212889	0.0123751205743829	0.0407771185923181	0.828069103641846	0.420333253865285
652	ebi-a-GCST90002095	CD11b on CD33dim HLA DR- || id:ebi-a-GCST90002095	finn-b-DM_RETINA_PROLIF	Proliferative diabetic retinopathy (DM_RETINA_PROLIF) || id:finn-b-DM_RETINA_PROLIF	212889	0.0678602231114603	0.0407771185923181	0.962421388389702	0.145529473588279
653	ebi-a-GCST90001922	CD127 on T cell || id:ebi-a-GCST90001922	finn-b-DM_RETINA_PROLIF	Proliferative diabetic retinopathy (DM_RETINA_PROLIF) || id:finn-b-DM_RETINA_PROLIF	212889	0.00999042912493733	0.0407771185923181	0.816914432461313	0.391262137639131
654	ebi-a-GCST90001675	CD28- CD127- CD25++ CD8+ T cell Absolute Count || id:ebi-a-GCST90001675	finn-b-DM_RETINA_PROLIF	Proliferative diabetic retinopathy (DM_RETINA_PROLIF) || id:finn-b-DM_RETINA_PROLIF	212889	0.00662211427799445	0.0407771185923181	0.99158714577792	0.0504474934072373
655	ebi-a-GCST90001828	IgD on transitional B cell || id:ebi-a-GCST90001828	finn-b-H7_RETINOPATHYDIAB_PROLIF	Proliferative diabetic retinopathy (H7_RETINOPATHYDIAB_PROLIF) || id:finn-b-H7_RETINOPATHYDIAB_PROLIF	204400	0.137560469263935	0.00676125244618395	1.0777706071266	0.187471181097552
656	ebi-a-GCST90001493	Secreting CD4 regulatory T cell %CD4 regulatory T cell || id:ebi-a-GCST90001493	finn-b-H7_RETINOPATHYDIAB_PROLIF	Proliferative diabetic retinopathy (H7_RETINOPATHYDIAB_PROLIF) || id:finn-b-H7_RETINOPATHYDIAB_PROLIF	204400	0.164447260673158	0.00676125244618395	1.00455343987993	0.0505362645820051
657	ebi-a-GCST90001813	CD38 on IgD+ CD38dim B cell || id:ebi-a-GCST90001813	finn-b-H7_RETINOPATHYDIAB_PROLIF	Proliferative diabetic retinopathy (H7_RETINOPATHYDIAB_PROLIF) || id:finn-b-H7_RETINOPATHYDIAB_PROLIF	204400	0.0772575765928214	0.00676125244618395	0.875775096711897	0.248988899185939
658	ebi-a-GCST90001695	CD45RA- CD28- CD8+ T cell Absolute Count || id:ebi-a-GCST90001695	finn-b-H7_RETINOPATHYDIAB_PROLIF	Proliferative diabetic retinopathy (H7_RETINOPATHYDIAB_PROLIF) || id:finn-b-H7_RETINOPATHYDIAB_PROLIF	204400	1.62569220204603	0.00676125244618395	0.999994540335212	0.0500000076195262
659	ebi-a-GCST90001667	CD28+ CD45RA- CD8dim T cell %T cell || id:ebi-a-GCST90001667	finn-b-H7_RETINOPATHYDIAB_PROLIF	Proliferative diabetic retinopathy (H7_RETINOPATHYDIAB_PROLIF) || id:finn-b-H7_RETINOPATHYDIAB_PROLIF	204400	0.0224839116584429	0.00676125244618395	0.977625576411502	0.0517722869367451
660	ebi-a-GCST90001989	CD40 on CD14- CD16+ monocyte || id:ebi-a-GCST90001989	finn-b-H7_RETINOPATHYDIAB_PROLIF	Proliferative diabetic retinopathy (H7_RETINOPATHYDIAB_PROLIF) || id:finn-b-H7_RETINOPATHYDIAB_PROLIF	204400	0.318160735233055	0.00676125244618395	1.07997032680477	0.386197447099057
661	ebi-a-GCST90001697	CD45RA- CD28- CD8+ T cell %T cell || id:ebi-a-GCST90001697	finn-b-H7_RETINOPATHYDIAB_PROLIF	Proliferative diabetic retinopathy (H7_RETINOPATHYDIAB_PROLIF) || id:finn-b-H7_RETINOPATHYDIAB_PROLIF	204400	0.611144750557232	0.00676125244618395	0.998439297892387	0.0502341063221788
662	ebi-a-GCST90002098	CD45RA on naive CD4+ T cell || id:ebi-a-GCST90002098	finn-b-H7_RETINOPATHYDIAB_PROLIF	Proliferative diabetic retinopathy (H7_RETINOPATHYDIAB_PROLIF) || id:finn-b-H7_RETINOPATHYDIAB_PROLIF	204400	0.259700651294135	0.00676125244618395	0.98813123541243	0.0557731460561087
663	ebi-a-GCST90001864	CD3 on CD28+ CD45RA+ CD8+ T cell || id:ebi-a-GCST90001864	finn-b-H7_RETINOPATHYDIAB_PROLIF	Proliferative diabetic retinopathy (H7_RETINOPATHYDIAB_PROLIF) || id:finn-b-H7_RETINOPATHYDIAB_PROLIF	204400	0.069055769104283	0.00676125244618395	0.945899867725779	0.0823656465640863
664	ebi-a-GCST90001990	CD64 on CD14- CD16+ monocyte || id:ebi-a-GCST90001990	finn-b-H7_RETINOPATHYDIAB_PROLIF	Proliferative diabetic retinopathy (H7_RETINOPATHYDIAB_PROLIF) || id:finn-b-H7_RETINOPATHYDIAB_PROLIF	204400	0.0218794838864765	0.00676125244618395	1.14016638254959	0.119724943832954
665	ebi-a-GCST90001987	CD64 on CD14+ CD16- monocyte || id:ebi-a-GCST90001987	finn-b-H7_RETINOPATHYDIAB_PROLIF	Proliferative diabetic retinopathy (H7_RETINOPATHYDIAB_PROLIF) || id:finn-b-H7_RETINOPATHYDIAB_PROLIF	204400	0.293891793079068	0.00676125244618395	1.00103106584232	0.050049127530408
666	ebi-a-GCST90001688	CD28+ CD45RA+ CD8+ T cell %T cell || id:ebi-a-GCST90001688	finn-b-H7_RETINOPATHYDIAB_PROLIF	Proliferative diabetic retinopathy (H7_RETINOPATHYDIAB_PROLIF) || id:finn-b-H7_RETINOPATHYDIAB_PROLIF	204400	0.311952583270143	0.00676125244618395	1.00579476696596	0.0516486169048213
667	ebi-a-GCST90002080	SSC-A on T cell || id:ebi-a-GCST90002080	finn-b-H7_RETINOPATHYDIAB_PROLIF	Proliferative diabetic retinopathy (H7_RETINOPATHYDIAB_PROLIF) || id:finn-b-H7_RETINOPATHYDIAB_PROLIF	204400	0.0170310677417219	0.00676125244618395	1.77096406406873	0.960430937055434
668	ebi-a-GCST90001941	CD25 on secreting CD4 regulatory T cell || id:ebi-a-GCST90001941	finn-b-H7_RETINOPATHYDIAB_PROLIF	Proliferative diabetic retinopathy (H7_RETINOPATHYDIAB_PROLIF) || id:finn-b-H7_RETINOPATHYDIAB_PROLIF	204400	0.0297231253846701	0.00676125244618395	0.860857187528954	0.144430626022033
669	ebi-a-GCST90001698	CD45RA+ CD28- CD8+ T cell Absolute Count || id:ebi-a-GCST90001698	finn-b-H7_RETINOPATHYDIAB_PROLIF	Proliferative diabetic retinopathy (H7_RETINOPATHYDIAB_PROLIF) || id:finn-b-H7_RETINOPATHYDIAB_PROLIF	204400	7.3578240110266	0.00676125244618395	1.00001228572224	0.0500001746258063
670	ebi-a-GCST90001530	Monocytic Myeloid-Derived Suppressor Cells Absolute Count || id:ebi-a-GCST90001530	finn-b-H7_RETINOPATHYDIAB_PROLIF	Proliferative diabetic retinopathy (H7_RETINOPATHYDIAB_PROLIF) || id:finn-b-H7_RETINOPATHYDIAB_PROLIF	204400	0.189515890530737	0.00676125244618395	0.641721222584459	0.999937270670255
671	ebi-a-GCST90001434	Switched memory B cell %lymphocyte || id:ebi-a-GCST90001434	finn-b-H7_RETINOPATHYDIAB_PROLIF	Proliferative diabetic retinopathy (H7_RETINOPATHYDIAB_PROLIF) || id:finn-b-H7_RETINOPATHYDIAB_PROLIF	204400	0.03571263150479	0.00676125244618395	0.994149498953091	0.0501922432826387
672	ebi-a-GCST90001735	CD19 on IgD- CD38dim B cell || id:ebi-a-GCST90001735	finn-b-H7_RETINOPATHYDIAB_PROLIF	Proliferative diabetic retinopathy (H7_RETINOPATHYDIAB_PROLIF) || id:finn-b-H7_RETINOPATHYDIAB_PROLIF	204400	0.0491607306668677	0.00676125244618395	1.09625093377055	0.124022369735671
673	ebi-a-GCST90001664	CD28+ CD45RA+ CD8dim T cell %T cell || id:ebi-a-GCST90001664	finn-b-H7_RETINOPATHYDIAB_PROLIF	Proliferative diabetic retinopathy (H7_RETINOPATHYDIAB_PROLIF) || id:finn-b-H7_RETINOPATHYDIAB_PROLIF	204400	0.10115857603655	0.00676125244618395	1.01220962144711	0.0523742085939886
674	ebi-a-GCST90001481	Resting CD4 regulatory T cell %CD4 regulatory T cell || id:ebi-a-GCST90001481	finn-b-H7_RETINOPATHYDIAB_PROLIF	Proliferative diabetic retinopathy (H7_RETINOPATHYDIAB_PROLIF) || id:finn-b-H7_RETINOPATHYDIAB_PROLIF	204400	0.195700969648831	0.00676125244618395	0.998394538849541	0.0500793196456232
675	ebi-a-GCST90001541	Naive CD4+ T cell %CD4+ T cell || id:ebi-a-GCST90001541	finn-b-H7_RETINOPATHYDIAB_PROLIF	Proliferative diabetic retinopathy (H7_RETINOPATHYDIAB_PROLIF) || id:finn-b-H7_RETINOPATHYDIAB_PROLIF	204400	0.0627447130453552	0.00676125244618395	1.4305303787807	0.978639413230475
676	ebi-a-GCST90002016	CCR2 on CD62L+ plasmacytoid Dendritic Cell || id:ebi-a-GCST90002016	finn-b-H7_RETINOPATHYDIAB_PROLIF	Proliferative diabetic retinopathy (H7_RETINOPATHYDIAB_PROLIF) || id:finn-b-H7_RETINOPATHYDIAB_PROLIF	204400	0.0997442179449532	0.00676125244618395	0.942948911532219	0.102451174795337
677	ebi-a-GCST90002102	CD45RA on resting CD4 regulatory T cell || id:ebi-a-GCST90002102	finn-b-H7_RETINOPATHYDIAB_PROLIF	Proliferative diabetic retinopathy (H7_RETINOPATHYDIAB_PROLIF) || id:finn-b-H7_RETINOPATHYDIAB_PROLIF	204400	0.109488540909118	0.00676125244618395	0.978927817888174	0.0576816144644186
678	ebi-a-GCST90001643	B cell %CD3- lymphocyte || id:ebi-a-GCST90001643	finn-b-H7_RETINOPATHYDIAB_PROLIF	Proliferative diabetic retinopathy (H7_RETINOPATHYDIAB_PROLIF) || id:finn-b-H7_RETINOPATHYDIAB_PROLIF	204400	0.0470135462482926	0.00676125244618395	1.00030892230305	0.0500007054684274
679	ebi-a-GCST90001422	CD20- CD38- B cell %B cell || id:ebi-a-GCST90001422	finn-b-H7_RETINOPATHYDIAB_PROLIF	Proliferative diabetic retinopathy (H7_RETINOPATHYDIAB_PROLIF) || id:finn-b-H7_RETINOPATHYDIAB_PROLIF	204400	0.00846079489456975	0.00676125244618395	0.885514888155694	0.0676424706837206
680	ebi-a-GCST90002099	CD4RA on Terminally Differentiated CD4+ T cell || id:ebi-a-GCST90002099	finn-b-H7_RETINOPATHYDIAB_PROLIF	Proliferative diabetic retinopathy (H7_RETINOPATHYDIAB_PROLIF) || id:finn-b-H7_RETINOPATHYDIAB_PROLIF	204400	0.0458773054651621	0.00676125244618395	0.974863838713079	0.0545719022807349
681	ebi-a-GCST90001689	CD28+ CD45RA+ CD8+ T cell %CD8+ T cell || id:ebi-a-GCST90001689	finn-b-H7_RETINOPATHYDIAB_PROLIF	Proliferative diabetic retinopathy (H7_RETINOPATHYDIAB_PROLIF) || id:finn-b-H7_RETINOPATHYDIAB_PROLIF	204400	0.0702346112546911	0.00676125244618395	1.00506493318561	0.0502833360701725
682	ebi-a-GCST90001418	CD24+ CD27+ B cell Absolute Count || id:ebi-a-GCST90001418	finn-b-H7_RETINOPATHYDIAB_PROLIF	Proliferative diabetic retinopathy (H7_RETINOPATHYDIAB_PROLIF) || id:finn-b-H7_RETINOPATHYDIAB_PROLIF	204400	0.0363694285898841	0.00676125244618395	0.996929116990785	0.0500539328148571
683	ebi-a-GCST90001829	BAFF-R on B cell || id:ebi-a-GCST90001829	finn-b-H7_RETINOPATHYDIAB_PROLIF	Proliferative diabetic retinopathy (H7_RETINOPATHYDIAB_PROLIF) || id:finn-b-H7_RETINOPATHYDIAB_PROLIF	204400	0.568445595625308	0.00676125244618395	0.961407422263662	0.19017230300746
684	ebi-a-GCST90001544	Effector Memory CD4+ T cell %T cell || id:ebi-a-GCST90001544	finn-b-H7_RETINOPATHYDIAB_PROLIF	Proliferative diabetic retinopathy (H7_RETINOPATHYDIAB_PROLIF) || id:finn-b-H7_RETINOPATHYDIAB_PROLIF	204400	0.0526057211947087	0.00676125244618395	0.684325393654666	0.767049913541918
685	ebi-a-GCST90001451	CD62L- monocyte %monocyte || id:ebi-a-GCST90001451	finn-b-H7_RETINOPATHYDIAB_PROLIF	Proliferative diabetic retinopathy (H7_RETINOPATHYDIAB_PROLIF) || id:finn-b-H7_RETINOPATHYDIAB_PROLIF	204400	0.068133729617159	0.00676125244618395	0.833777485124486	0.363159609638163
686	ebi-a-GCST90001690	CD28+ CD45RA+ CD8+ T cell Absolute Count || id:ebi-a-GCST90001690	finn-b-H7_RETINOPATHYDIAB_PROLIF	Proliferative diabetic retinopathy (H7_RETINOPATHYDIAB_PROLIF) || id:finn-b-H7_RETINOPATHYDIAB_PROLIF	204400	0.156038853871225	0.00676125244618395	1.01102577107108	0.0529876452825182
687	ebi-a-GCST90001494	Secreting CD4 regulatory T cell %CD4+ T cell || id:ebi-a-GCST90001494	finn-b-H7_RETINOPATHYDIAB_PROLIF	Proliferative diabetic retinopathy (H7_RETINOPATHYDIAB_PROLIF) || id:finn-b-H7_RETINOPATHYDIAB_PROLIF	204400	0.125941689748727	0.00676125244618395	0.990945478361326	0.0516253278777574
688	ebi-a-GCST90001508	CD25++ CD45RA+ CD4 not regulatory T cell %CD4+ T cell || id:ebi-a-GCST90001508	finn-b-H7_RETINOPATHYDIAB_PROLIF	Proliferative diabetic retinopathy (H7_RETINOPATHYDIAB_PROLIF) || id:finn-b-H7_RETINOPATHYDIAB_PROLIF	204400	0.0738347264608084	0.00676125244618395	0.969412699474504	0.0609362829529139
689	ebi-a-GCST90001891	CD28 on CD45RA- CD4 not regulatory T cell || id:ebi-a-GCST90001891	finn-b-H7_RETINOPATHYDIAB_PROLIF	Proliferative diabetic retinopathy (H7_RETINOPATHYDIAB_PROLIF) || id:finn-b-H7_RETINOPATHYDIAB_PROLIF	204400	0.0881680749442089	0.00676125244618395	0.957337199555702	0.0756091233811764
690	ebi-a-GCST90001696	CD45RA- CD28- CD8+ T cell %CD8+ T cell || id:ebi-a-GCST90001696	finn-b-H7_RETINOPATHYDIAB_PROLIF	Proliferative diabetic retinopathy (H7_RETINOPATHYDIAB_PROLIF) || id:finn-b-H7_RETINOPATHYDIAB_PROLIF	204400	0.151392244216344	0.00676125244618395	0.999179160040092	0.0500160393721331
691	ebi-a-GCST90001671	CD39+ CD8+ T cell %CD8+ T cell || id:ebi-a-GCST90001671	finn-b-H7_RETINOPATHYDIAB_PROLIF	Proliferative diabetic retinopathy (H7_RETINOPATHYDIAB_PROLIF) || id:finn-b-H7_RETINOPATHYDIAB_PROLIF	204400	0.207820276695728	0.00676125244618395	1.01847697105496	0.0612268313186582
692	ebi-a-GCST90001700	CD45RA+ CD28- CD8+ T cell %T cell || id:ebi-a-GCST90001700	finn-b-H7_RETINOPATHYDIAB_PROLIF	Proliferative diabetic retinopathy (H7_RETINOPATHYDIAB_PROLIF) || id:finn-b-H7_RETINOPATHYDIAB_PROLIF	204400	1.0337623384682	0.00676125244618395	1.00078300242169	0.0500996612830948
693	ebi-a-GCST90001884	CD16-CD56 on Natural Killer || id:ebi-a-GCST90001884	finn-b-H7_RETINOPATHYDIAB_PROLIF	Proliferative diabetic retinopathy (H7_RETINOPATHYDIAB_PROLIF) || id:finn-b-H7_RETINOPATHYDIAB_PROLIF	204400	0.340365303370001	0.00676125244618395	1.0293105200065	0.0970817141046536
694	ebi-a-GCST90001742	CD19 on transitional B cell || id:ebi-a-GCST90001742	finn-b-H7_RETINOPATHYDIAB_PROLIF	Proliferative diabetic retinopathy (H7_RETINOPATHYDIAB_PROLIF) || id:finn-b-H7_RETINOPATHYDIAB_PROLIF	204400	0.0403280664453513	0.00676125244618395	1.03405894640823	0.0573847970232834
695	ebi-a-GCST90001499	Activated & resting CD4 regulatory T cell %CD4 regulatory T cell || id:ebi-a-GCST90001499	finn-b-H7_RETINOPATHYDIAB_PROLIF	Proliferative diabetic retinopathy (H7_RETINOPATHYDIAB_PROLIF) || id:finn-b-H7_RETINOPATHYDIAB_PROLIF	204400	0.165151126573518	0.00676125244618395	0.996047306270706	0.0504058415623186
696	ebi-a-GCST90001509	CD25++ CD45RA+ CD4 not regulatory T cell %T cell || id:ebi-a-GCST90001509	finn-b-H7_RETINOPATHYDIAB_PROLIF	Proliferative diabetic retinopathy (H7_RETINOPATHYDIAB_PROLIF) || id:finn-b-H7_RETINOPATHYDIAB_PROLIF	204400	0.0745305452955946	0.00676125244618395	0.963045277216985	0.0661617930901136
697	ebi-a-GCST90002063	CD4 on CD4 regulatory T cell || id:ebi-a-GCST90002063	finn-b-H7_RETINOPATHYDIAB_PROLIF	Proliferative diabetic retinopathy (H7_RETINOPATHYDIAB_PROLIF) || id:finn-b-H7_RETINOPATHYDIAB_PROLIF	204400	0.0357952228668863	0.00676125244618395	1.59315238836001	0.98559410932534
698	ebi-a-GCST90001561	CD45RA+ CD8+ T cell %CD8+ T cell || id:ebi-a-GCST90001561	finn-b-H7_RETINOPATHYDIAB_PROLIF	Proliferative diabetic retinopathy (H7_RETINOPATHYDIAB_PROLIF) || id:finn-b-H7_RETINOPATHYDIAB_PROLIF	204400	0.103607540293003	0.00676125244618395	1.00816359634979	0.0510863053143199
699	ebi-a-GCST90001888	CD28 on CD39+ secreting CD4 regulatory T cell || id:ebi-a-GCST90001888	finn-b-H7_RETINOPATHYDIAB_PROLIF	Proliferative diabetic retinopathy (H7_RETINOPATHYDIAB_PROLIF) || id:finn-b-H7_RETINOPATHYDIAB_PROLIF	204400	0.115268403677683	0.00676125244618395	0.921161122467294	0.16816887220356
700	ebi-a-GCST90001554	Effector Memory CD8+ T cell Absolute Count || id:ebi-a-GCST90001554	finn-b-H7_RETINOPATHYDIAB_PROLIF	Proliferative diabetic retinopathy (H7_RETINOPATHYDIAB_PROLIF) || id:finn-b-H7_RETINOPATHYDIAB_PROLIF	204400	0.0330762523297715	0.00676125244618395	0.995765076174623	0.0500932856594836
701	ebi-a-GCST90002081	SSC-A on CD4+ T cell || id:ebi-a-GCST90002081	finn-b-H7_RETINOPATHYDIAB_PROLIF	Proliferative diabetic retinopathy (H7_RETINOPATHYDIAB_PROLIF) || id:finn-b-H7_RETINOPATHYDIAB_PROLIF	204400	0.0423844838520712	0.00676125244618395	0.142333870979532	0.999998228869362
702	ebi-a-GCST90001761	CD20 on switched memory B cell || id:ebi-a-GCST90001761	finn-b-H7_RETINOPATHYDIAB_PROLIF	Proliferative diabetic retinopathy (H7_RETINOPATHYDIAB_PROLIF) || id:finn-b-H7_RETINOPATHYDIAB_PROLIF	204400	0.0835645050500561	0.00676125244618395	1.00508882167623	0.0503403098518207
703	ebi-a-GCST90001672	CD39+ CD8+ T cell Absolute Count || id:ebi-a-GCST90001672	finn-b-H7_RETINOPATHYDIAB_PROLIF	Proliferative diabetic retinopathy (H7_RETINOPATHYDIAB_PROLIF) || id:finn-b-H7_RETINOPATHYDIAB_PROLIF	204400	0.215981434978973	0.00676125244618395	0.975780223344616	0.0701565748964164
704	ebi-a-GCST90002069	CD4 on CD39+ secreting CD4 regulatory T cell || id:ebi-a-GCST90002069	finn-b-H7_RETINOPATHYDIAB_PROLIF	Proliferative diabetic retinopathy (H7_RETINOPATHYDIAB_PROLIF) || id:finn-b-H7_RETINOPATHYDIAB_PROLIF	204400	0.0870244697645939	0.00676125244618395	0.656055955165981	0.96480944825167
705	ebi-a-GCST90001961	CD25 on CD39+ CD4+ T cell || id:ebi-a-GCST90001961	finn-b-H7_RETINOPATHYDIAB_PROLIF	Proliferative diabetic retinopathy (H7_RETINOPATHYDIAB_PROLIF) || id:finn-b-H7_RETINOPATHYDIAB_PROLIF	204400	0.333366523415944	0.00676125244618395	1.05624697913293	0.225246605503137
706	ebi-a-GCST90001403	Switched memory B cell Absolute Count || id:ebi-a-GCST90001403	finn-b-H7_RETINOPATHYDIAB_PROLIF	Proliferative diabetic retinopathy (H7_RETINOPATHYDIAB_PROLIF) || id:finn-b-H7_RETINOPATHYDIAB_PROLIF	204400	0.0216831669231643	0.00676125244618395	0.784848615951368	0.217291896402883
707	ebi-a-GCST90001722	CD19 on CD20- CD38- B cell || id:ebi-a-GCST90001722	finn-b-H7_RETINOPATHYDIAB_PROLIF	Proliferative diabetic retinopathy (H7_RETINOPATHYDIAB_PROLIF) || id:finn-b-H7_RETINOPATHYDIAB_PROLIF	204400	0.00859918283019498	0.00676125244618395	0.735141480591685	0.149324775943328
708	ebi-a-GCST90001708	BAFF-R on IgD+ CD38+ B cell || id:ebi-a-GCST90001708	finn-b-H7_RETINOPATHYDIAB_PROLIF	Proliferative diabetic retinopathy (H7_RETINOPATHYDIAB_PROLIF) || id:finn-b-H7_RETINOPATHYDIAB_PROLIF	204400	0.532227809058919	0.00676125244618395	0.961927753664854	0.177418027740869
709	ebi-a-GCST90001812	CD38 on IgD+ CD38+ B cell || id:ebi-a-GCST90001812	finn-b-H7_RETINOPATHYDIAB_PROLIF	Proliferative diabetic retinopathy (H7_RETINOPATHYDIAB_PROLIF) || id:finn-b-H7_RETINOPATHYDIAB_PROLIF	204400	0.0457466461482975	0.00676125244618395	0.848191301304237	0.225704470392731
710	ebi-a-GCST90001670	CD39+ CD8+ T cell %T cell || id:ebi-a-GCST90001670	finn-b-H7_RETINOPATHYDIAB_PROLIF	Proliferative diabetic retinopathy (H7_RETINOPATHYDIAB_PROLIF) || id:finn-b-H7_RETINOPATHYDIAB_PROLIF	204400	0.194742249550789	0.00676125244618395	1.01056733769396	0.0534259893387817
711	ebi-a-GCST90001777	CD25 on CD24+ CD27+ B cell || id:ebi-a-GCST90001777	finn-b-H7_RETINOPATHYDIAB_PROLIF	Proliferative diabetic retinopathy (H7_RETINOPATHYDIAB_PROLIF) || id:finn-b-H7_RETINOPATHYDIAB_PROLIF	204400	0.103264063546495	0.00676125244618395	1.06217851326127	0.114702694224111
712	ebi-a-GCST90001740	CD19 on switched memory B cell || id:ebi-a-GCST90001740	finn-b-H7_RETINOPATHYDIAB_PROLIF	Proliferative diabetic retinopathy (H7_RETINOPATHYDIAB_PROLIF) || id:finn-b-H7_RETINOPATHYDIAB_PROLIF	204400	0.0343237006421755	0.00676125244618395	1.05681312970572	0.067582996752409
713	ebi-a-GCST90001578	Transitional B cell %lymphocyte || id:ebi-a-GCST90001578	finn-b-H7_RETINOPATHYDIAB_PROLIF	Proliferative diabetic retinopathy (H7_RETINOPATHYDIAB_PROLIF) || id:finn-b-H7_RETINOPATHYDIAB_PROLIF	204400	0.0198486681233667	0.00676125244618395	0.949804742775698	0.0579059635592545
714	ebi-a-GCST90001811	CD38 on IgD+ CD24- B cell || id:ebi-a-GCST90001811	finn-b-H7_RETINOPATHYDIAB_PROLIF	Proliferative diabetic retinopathy (H7_RETINOPATHYDIAB_PROLIF) || id:finn-b-H7_RETINOPATHYDIAB_PROLIF	204400	0.0428303869729333	0.00676125244618395	0.837103281803811	0.239683436492411
715	ebi-a-GCST90001487	Activated CD4 regulatory T cell %CD4 regulatory T cell || id:ebi-a-GCST90001487	finn-b-H7_RETINOPATHYDIAB_PROLIF	Proliferative diabetic retinopathy (H7_RETINOPATHYDIAB_PROLIF) || id:finn-b-H7_RETINOPATHYDIAB_PROLIF	204400	0.0402912788162607	0.00676125244618395	0.994483558782999	0.050192828144264
716	ebi-a-GCST90001867	CD3 on CD4+ T cell || id:ebi-a-GCST90001867	finn-b-H7_RETINOPATHYDIAB_PROLIF	Proliferative diabetic retinopathy (H7_RETINOPATHYDIAB_PROLIF) || id:finn-b-H7_RETINOPATHYDIAB_PROLIF	204400	0.0466264724397829	0.00676125244618395	0.969636635276056	0.0567893619659698
717	ebi-a-GCST90001426	IgD- CD38dim B cell %lymphocyte || id:ebi-a-GCST90001426	finn-b-H7_RETINOPATHYDIAB_PROLIF	Proliferative diabetic retinopathy (H7_RETINOPATHYDIAB_PROLIF) || id:finn-b-H7_RETINOPATHYDIAB_PROLIF	204400	0.038325741176017	0.00676125244618395	1.01977020029292	0.0523581780501854
718	ebi-a-GCST90001430	IgD+ CD38dim B cell %lymphocyte || id:ebi-a-GCST90001430	finn-b-H7_RETINOPATHYDIAB_PROLIF	Proliferative diabetic retinopathy (H7_RETINOPATHYDIAB_PROLIF) || id:finn-b-H7_RETINOPATHYDIAB_PROLIF	204400	0.0196372645807422	0.00676125244618395	0.988935844164775	0.050378129833601
719	ebi-a-GCST90001706	BAFF-R on IgD+ CD38- naive B cell || id:ebi-a-GCST90001706	finn-b-H7_RETINOPATHYDIAB_PROLIF	Proliferative diabetic retinopathy (H7_RETINOPATHYDIAB_PROLIF) || id:finn-b-H7_RETINOPATHYDIAB_PROLIF	204400	0.600589507003987	0.00676125244618395	0.964365376986719	0.175918708167569
720	ebi-a-GCST90001583	Monocyte Absolute Count || id:ebi-a-GCST90001583	finn-b-H7_RETINOPATHYDIAB_PROLIF	Proliferative diabetic retinopathy (H7_RETINOPATHYDIAB_PROLIF) || id:finn-b-H7_RETINOPATHYDIAB_PROLIF	204400	0.0348193527145487	0.00676125244618395	1.03069781390317	0.0551732519268251
721	ebi-a-GCST90001485	CD39+ resting CD4 regulatory T cell %CD4 regulatory T cell || id:ebi-a-GCST90001485	finn-b-H7_RETINOPATHYDIAB_PROLIF	Proliferative diabetic retinopathy (H7_RETINOPATHYDIAB_PROLIF) || id:finn-b-H7_RETINOPATHYDIAB_PROLIF	204400	0.586846800186798	0.00676125244618395	0.989793790172517	0.0596682371403249
722	ebi-a-GCST90001691	CD28+ CD45RA- CD8+ T cell %T cell || id:ebi-a-GCST90001691	finn-b-H7_RETINOPATHYDIAB_PROLIF	Proliferative diabetic retinopathy (H7_RETINOPATHYDIAB_PROLIF) || id:finn-b-H7_RETINOPATHYDIAB_PROLIF	204400	0.0616563437241476	0.00676125244618395	1.04876224909447	0.0733397461788753
723	ebi-a-GCST90001512	CD25++ CD45RA- CD4 not regulatory T cell %T cell || id:ebi-a-GCST90001512	finn-b-H7_RETINOPATHYDIAB_PROLIF	Proliferative diabetic retinopathy (H7_RETINOPATHYDIAB_PROLIF) || id:finn-b-H7_RETINOPATHYDIAB_PROLIF	204400	0.0340307120556662	0.00676125244618395	0.950689706434857	0.0631194532050965
724	ebi-a-GCST90001738	CD19 on unswitched memory B cell || id:ebi-a-GCST90001738	finn-b-H7_RETINOPATHYDIAB_PROLIF	Proliferative diabetic retinopathy (H7_RETINOPATHYDIAB_PROLIF) || id:finn-b-H7_RETINOPATHYDIAB_PROLIF	204400	0.0585752064102718	0.00676125244618395	1.08217388084344	0.114071401889921
725	ebi-a-GCST90001621	Natural Killer T Absolute Count || id:ebi-a-GCST90001621	finn-b-H7_RETINOPATHYDIAB_PROLIF	Proliferative diabetic retinopathy (H7_RETINOPATHYDIAB_PROLIF) || id:finn-b-H7_RETINOPATHYDIAB_PROLIF	204400	0.0668332582234711	0.00676125244618395	0.862940177902393	0.259703075784931
726	ebi-a-GCST90001536	CD45RA- CD4+ T cell %T cell || id:ebi-a-GCST90001536	finn-b-H7_RETINOPATHYDIAB_PROLIF	Proliferative diabetic retinopathy (H7_RETINOPATHYDIAB_PROLIF) || id:finn-b-H7_RETINOPATHYDIAB_PROLIF	204400	0.0496412238046007	0.00676125244618395	0.980084710526813	0.0531024614165374
727	ebi-a-GCST90001547	Terminally Differentiated CD4+ T cell %T cell || id:ebi-a-GCST90001547	finn-b-H7_RETINOPATHYDIAB_PROLIF	Proliferative diabetic retinopathy (H7_RETINOPATHYDIAB_PROLIF) || id:finn-b-H7_RETINOPATHYDIAB_PROLIF	204400	0.0622859416991072	0.00676125244618395	0.483854259619727	0.9976986151319
728	ebi-a-GCST90002041	CD45 on lymphocyte(Myeloid cell) || id:ebi-a-GCST90002041	finn-b-H7_RETINOPATHYDIAB_PROLIF	Proliferative diabetic retinopathy (H7_RETINOPATHYDIAB_PROLIF) || id:finn-b-H7_RETINOPATHYDIAB_PROLIF	204400	0.0120877701217756	0.00676125244618395	1.48134536097773	0.498403840594709
729	ebi-a-GCST90001546	Terminally Differentiated CD4+ T cell %CD4+ T cell || id:ebi-a-GCST90001546	finn-b-H7_RETINOPATHYDIAB_PROLIF	Proliferative diabetic retinopathy (H7_RETINOPATHYDIAB_PROLIF) || id:finn-b-H7_RETINOPATHYDIAB_PROLIF	204400	0.0575398747017736	0.00676125244618395	0.276741659816951	0.999996771697572
730	ebi-a-GCST90001438	IgD- CD38dim B cell Absolute Count || id:ebi-a-GCST90001438	finn-b-H7_RETINOPATHYDIAB_PROLIF	Proliferative diabetic retinopathy (H7_RETINOPATHYDIAB_PROLIF) || id:finn-b-H7_RETINOPATHYDIAB_PROLIF	204400	0.0192380894058422	0.00676125244618395	1.10309129903871	0.0826781520702501
731	ebi-a-GCST90001507	CD25++ CD45RA+ CD4 not regulatory T cell Absolute Count || id:ebi-a-GCST90001507	finn-b-H7_RETINOPATHYDIAB_PROLIF	Proliferative diabetic retinopathy (H7_RETINOPATHYDIAB_PROLIF) || id:finn-b-H7_RETINOPATHYDIAB_PROLIF	204400	0.0855796963059075	0.00676125244618395	0.922988006443362	0.132926025304437
732	ebi-a-GCST90002121	CD8 on CD39+ CD8+ T cell || id:ebi-a-GCST90002121	finn-b-H7_RETINOPATHYDIAB_PROLIF	Proliferative diabetic retinopathy (H7_RETINOPATHYDIAB_PROLIF) || id:finn-b-H7_RETINOPATHYDIAB_PROLIF	204400	0.0619907593723949	0.00676125244618395	1.09227032262342	0.136118510371177
733	ebi-a-GCST90001501	Activated & secreting CD4 regulatory T cell Absolute Count || id:ebi-a-GCST90001501	finn-b-H7_RETINOPATHYDIAB_PROLIF	Proliferative diabetic retinopathy (H7_RETINOPATHYDIAB_PROLIF) || id:finn-b-H7_RETINOPATHYDIAB_PROLIF	204400	0.0513551742805534	0.00676125244618395	0.972048927480101	0.0563350265780499
734	ebi-a-GCST90002091	CD11b on CD14+ monocyte || id:ebi-a-GCST90002091	finn-b-H7_RETINOPATHYDIAB_PROLIF	Proliferative diabetic retinopathy (H7_RETINOPATHYDIAB_PROLIF) || id:finn-b-H7_RETINOPATHYDIAB_PROLIF	204400	0.165568347719072	0.00676125244618395	1.05375028342256	0.127886766382968
735	ebi-a-GCST90001819	CD38 on transitional B cell || id:ebi-a-GCST90001819	finn-b-H7_RETINOPATHYDIAB_PROLIF	Proliferative diabetic retinopathy (H7_RETINOPATHYDIAB_PROLIF) || id:finn-b-H7_RETINOPATHYDIAB_PROLIF	204400	0.0886095258748646	0.00676125244618395	0.897072725728593	0.205954274948154
736	ebi-a-GCST90001552	Naive CD8+ T cell %CD8+ T cell || id:ebi-a-GCST90001552	finn-b-H7_RETINOPATHYDIAB_PROLIF	Proliferative diabetic retinopathy (H7_RETINOPATHYDIAB_PROLIF) || id:finn-b-H7_RETINOPATHYDIAB_PROLIF	204400	0.0086952659124694	0.00676125244618395	0.992467655370715	0.0500775828846044
737	ebi-a-GCST90001660	CD39+ CD4+ T cell Absolute Count || id:ebi-a-GCST90001660	finn-b-H7_RETINOPATHYDIAB_PROLIF	Proliferative diabetic retinopathy (H7_RETINOPATHYDIAB_PROLIF) || id:finn-b-H7_RETINOPATHYDIAB_PROLIF	204400	0.146200262634675	0.00676125244618395	1.06458894642434	0.149949555410531
738	ebi-a-GCST90002015	CCR2 on plasmacytoid Dendritic Cell || id:ebi-a-GCST90002015	finn-b-H7_RETINOPATHYDIAB_PROLIF	Proliferative diabetic retinopathy (H7_RETINOPATHYDIAB_PROLIF) || id:finn-b-H7_RETINOPATHYDIAB_PROLIF	204400	0.09993148774696	0.00676125244618395	0.943128057390763	0.10221501389596
739	ebi-a-GCST90001666	CD28+ CD45RA+ CD8dim T cell Absolute Count || id:ebi-a-GCST90001666	finn-b-H7_RETINOPATHYDIAB_PROLIF	Proliferative diabetic retinopathy (H7_RETINOPATHYDIAB_PROLIF) || id:finn-b-H7_RETINOPATHYDIAB_PROLIF	204400	0.135126130186758	0.00676125244618395	1.00772092376099	0.0512674348782486
740	ebi-a-GCST90001495	CD39+ secreting CD4 regulatory T cell Absolute Count || id:ebi-a-GCST90001495	finn-b-H7_RETINOPATHYDIAB_PROLIF	Proliferative diabetic retinopathy (H7_RETINOPATHYDIAB_PROLIF) || id:finn-b-H7_RETINOPATHYDIAB_PROLIF	204400	0.514939145064597	0.00676125244618395	0.970387342130451	0.123499245424691
741	ebi-a-GCST90001741	CD19 on IgD+ B cell || id:ebi-a-GCST90001741	finn-b-H7_RETINOPATHYDIAB_PROLIF	Proliferative diabetic retinopathy (H7_RETINOPATHYDIAB_PROLIF) || id:finn-b-H7_RETINOPATHYDIAB_PROLIF	204400	0.0321861030361671	0.00676125244618395	1.08295024214757	0.0854509121569471
742	ebi-a-GCST90001716	BAFF-R on naive-mature B cell || id:ebi-a-GCST90001716	finn-b-H7_RETINOPATHYDIAB_PROLIF	Proliferative diabetic retinopathy (H7_RETINOPATHYDIAB_PROLIF) || id:finn-b-H7_RETINOPATHYDIAB_PROLIF	204400	0.568656412658046	0.00676125244618395	0.961534754143544	0.189278347988908
743	ebi-a-GCST90001729	CD19 on IgD+ CD38+ B cell || id:ebi-a-GCST90001729	finn-b-H7_RETINOPATHYDIAB_PROLIF	Proliferative diabetic retinopathy (H7_RETINOPATHYDIAB_PROLIF) || id:finn-b-H7_RETINOPATHYDIAB_PROLIF	204400	0.0528162666840135	0.00676125244618395	1.02975742083667	0.0573833099644686
744	ebi-a-GCST90001483	CD39+ resting CD4 regulatory T cell Absolute Count || id:ebi-a-GCST90001483	finn-b-H7_RETINOPATHYDIAB_PROLIF	Proliferative diabetic retinopathy (H7_RETINOPATHYDIAB_PROLIF) || id:finn-b-H7_RETINOPATHYDIAB_PROLIF	204400	0.18673337700723	0.00676125244618395	0.964976188348608	0.0867458527588241
745	ebi-a-GCST90001412	IgD+ CD24+ B cell Absolute Count || id:ebi-a-GCST90001412	finn-b-H7_RETINOPATHYDIAB_PROLIF	Proliferative diabetic retinopathy (H7_RETINOPATHYDIAB_PROLIF) || id:finn-b-H7_RETINOPATHYDIAB_PROLIF	204400	0.0366450487929582	0.00676125244618395	0.982943045904703	0.0516784958649614
746	ebi-a-GCST90001535	CD45RA- CD4+ T cell %CD4+ T cell || id:ebi-a-GCST90001535	finn-b-H7_RETINOPATHYDIAB_PROLIF	Proliferative diabetic retinopathy (H7_RETINOPATHYDIAB_PROLIF) || id:finn-b-H7_RETINOPATHYDIAB_PROLIF	204400	0.0573933513746091	0.00676125244618395	1.01649187905462	0.0524575966198411
747	ebi-a-GCST90001723	CD19 on CD24+ CD27+ B cell || id:ebi-a-GCST90001723	finn-b-H7_RETINOPATHYDIAB_PROLIF	Proliferative diabetic retinopathy (H7_RETINOPATHYDIAB_PROLIF) || id:finn-b-H7_RETINOPATHYDIAB_PROLIF	204400	0.0588856685779554	0.00676125244618395	1.07913272578751	0.109634580231407
748	ebi-a-GCST90001892	CD28 on CD39+ CD4+ T cell || id:ebi-a-GCST90001892	finn-b-H7_RETINOPATHYDIAB_PROLIF	Proliferative diabetic retinopathy (H7_RETINOPATHYDIAB_PROLIF) || id:finn-b-H7_RETINOPATHYDIAB_PROLIF	204400	0.22151738152672	0.00676125244618395	0.904383452842168	0.385469978007892
749	ebi-a-GCST90002084	SSC-A on Natural Killer T || id:ebi-a-GCST90002084	finn-b-H7_RETINOPATHYDIAB_PROLIF	Proliferative diabetic retinopathy (H7_RETINOPATHYDIAB_PROLIF) || id:finn-b-H7_RETINOPATHYDIAB_PROLIF	204400	0.0292430470572592	0.00676125244618395	0.792283624943653	0.260991602812511
750	ebi-a-GCST90002035	CD80 on myeloid Dendritic Cell || id:ebi-a-GCST90002035	finn-b-H7_RETINOPATHYDIAB_PROLIF	Proliferative diabetic retinopathy (H7_RETINOPATHYDIAB_PROLIF) || id:finn-b-H7_RETINOPATHYDIAB_PROLIF	204400	0.131126715722941	0.00676125244618395	1.07719937301266	0.178914615145887
751	ebi-a-GCST90002113	HLA DR on HLA DR+ T cell || id:ebi-a-GCST90002113	finn-b-H7_RETINOPATHYDIAB_PROLIF	Proliferative diabetic retinopathy (H7_RETINOPATHYDIAB_PROLIF) || id:finn-b-H7_RETINOPATHYDIAB_PROLIF	204400	0.0244366228611801	0.00676125244618395	0.881817065238532	0.10525461437935
752	ebi-a-GCST90001506	CD25++ CD4+ T cell %T cell || id:ebi-a-GCST90001506	finn-b-H7_RETINOPATHYDIAB_PROLIF	Proliferative diabetic retinopathy (H7_RETINOPATHYDIAB_PROLIF) || id:finn-b-H7_RETINOPATHYDIAB_PROLIF	204400	0.0064000153251459	0.00676125244618395	1.13536572294982	0.068604522799298
753	ebi-a-GCST90001755	CD20 on IgD- CD38- B cell || id:ebi-a-GCST90001755	finn-b-H7_RETINOPATHYDIAB_PROLIF	Proliferative diabetic retinopathy (H7_RETINOPATHYDIAB_PROLIF) || id:finn-b-H7_RETINOPATHYDIAB_PROLIF	204400	0.0536643651281176	0.00676125244618395	1.02885529895038	0.0570526451495897
754	ebi-a-GCST90001717	BAFF-R on unswitched memory B cell || id:ebi-a-GCST90001717	finn-b-H7_RETINOPATHYDIAB_PROLIF	Proliferative diabetic retinopathy (H7_RETINOPATHYDIAB_PROLIF) || id:finn-b-H7_RETINOPATHYDIAB_PROLIF	204400	0.526874505803856	0.00676125244618395	0.931182472639728	0.456914700251107
755	ebi-a-GCST90001745	CD20 on CD24+ CD27+ B cell || id:ebi-a-GCST90001745	finn-b-H7_RETINOPATHYDIAB_PROLIF	Proliferative diabetic retinopathy (H7_RETINOPATHYDIAB_PROLIF) || id:finn-b-H7_RETINOPATHYDIAB_PROLIF	204400	0.0870394395042723	0.00676125244618395	1.01514482816202	0.0531444156007777
756	ebi-a-GCST90001491	CD39+ activated CD4 regulatory T cell %CD4 regulatory T cell || id:ebi-a-GCST90001491	finn-b-H7_RETINOPATHYDIAB_PROLIF	Proliferative diabetic retinopathy (H7_RETINOPATHYDIAB_PROLIF) || id:finn-b-H7_RETINOPATHYDIAB_PROLIF	204400	0.485910086036667	0.00676125244618395	0.982679023640097	0.0732278354365448
757	ebi-a-GCST90001744	CD20 on CD20- CD38- B cell || id:ebi-a-GCST90001744	finn-b-H7_RETINOPATHYDIAB_PROLIF	Proliferative diabetic retinopathy (H7_RETINOPATHYDIAB_PROLIF) || id:finn-b-H7_RETINOPATHYDIAB_PROLIF	204400	0.00580602566980282	0.00676125244618395	0.689234365254283	0.142215246354833
758	ebi-a-GCST90001634	CD8dim Natural Killer T %T cell || id:ebi-a-GCST90001634	finn-b-H7_RETINOPATHYDIAB_PROLIF	Proliferative diabetic retinopathy (H7_RETINOPATHYDIAB_PROLIF) || id:finn-b-H7_RETINOPATHYDIAB_PROLIF	204400	0.0940364662578907	0.00676125244618395	1.00400435713635	0.0502371150321725
759	ebi-a-GCST90001730	CD19 on IgD+ CD38dim B cell || id:ebi-a-GCST90001730	finn-b-H7_RETINOPATHYDIAB_PROLIF	Proliferative diabetic retinopathy (H7_RETINOPATHYDIAB_PROLIF) || id:finn-b-H7_RETINOPATHYDIAB_PROLIF	204400	0.0382578575597492	0.00676125244618395	1.03769413089817	0.0585865052383393
760	ebi-a-GCST90002065	CD4 on CD39+ resting CD4 regulatory T cell || id:ebi-a-GCST90002065	finn-b-H7_RETINOPATHYDIAB_PROLIF	Proliferative diabetic retinopathy (H7_RETINOPATHYDIAB_PROLIF) || id:finn-b-H7_RETINOPATHYDIAB_PROLIF	204400	0.0186236897862446	0.00676125244618395	1.1733570696656	0.141382264485983
761	ebi-a-GCST90001424	IgD+ B cell %Lymphocyte || id:ebi-a-GCST90001424	finn-b-H7_RETINOPATHYDIAB_PROLIF	Proliferative diabetic retinopathy (H7_RETINOPATHYDIAB_PROLIF) || id:finn-b-H7_RETINOPATHYDIAB_PROLIF	204400	0.0248433068598846	0.00676125244618395	1.02193231775706	0.0518806373316683
762	ebi-a-GCST90001816	CD38 on naive-mature B cell || id:ebi-a-GCST90001816	finn-b-H7_RETINOPATHYDIAB_PROLIF	Proliferative diabetic retinopathy (H7_RETINOPATHYDIAB_PROLIF) || id:finn-b-H7_RETINOPATHYDIAB_PROLIF	204400	0.055349588719964	0.00676125244618395	0.855303336229022	0.243410539726977
763	ebi-a-GCST90001870	CD34 on Hematopoietic Stem Cell || id:ebi-a-GCST90001870	finn-b-H7_RETINOPATHYDIAB_PROLIF	Proliferative diabetic retinopathy (H7_RETINOPATHYDIAB_PROLIF) || id:finn-b-H7_RETINOPATHYDIAB_PROLIF	204400	0.11978361354247	0.00676125244618395	0.904247403104318	0.233005543222057
764	ebi-a-GCST90002072	SSC-A on plasmacytoid Dendritic Cell || id:ebi-a-GCST90002072	finn-b-H7_RETINOPATHYDIAB_PROLIF	Proliferative diabetic retinopathy (H7_RETINOPATHYDIAB_PROLIF) || id:finn-b-H7_RETINOPATHYDIAB_PROLIF	204400	0.0811425609245136	0.00676125244618395	1.01918278368866	0.0547070270273188
765	ebi-a-GCST90001453	CD11c+ CD62L- monocyte %monocyte || id:ebi-a-GCST90001453	finn-b-H7_RETINOPATHYDIAB_PROLIF	Proliferative diabetic retinopathy (H7_RETINOPATHYDIAB_PROLIF) || id:finn-b-H7_RETINOPATHYDIAB_PROLIF	204400	0.00882247319274722	0.00676125244618395	1.02839568442143	0.0511188824551073
766	ebi-a-GCST90001785	CD25 on IgD- CD24- B cell || id:ebi-a-GCST90001785	finn-b-H7_RETINOPATHYDIAB_PROLIF	Proliferative diabetic retinopathy (H7_RETINOPATHYDIAB_PROLIF) || id:finn-b-H7_RETINOPATHYDIAB_PROLIF	204400	0.0416207639359719	0.00676125244618395	0.912891198534841	0.10101631540645
767	ebi-a-GCST90001489	CD39+ activated CD4 regulatory T cell Absolute Count || id:ebi-a-GCST90001489	finn-b-H7_RETINOPATHYDIAB_PROLIF	Proliferative diabetic retinopathy (H7_RETINOPATHYDIAB_PROLIF) || id:finn-b-H7_RETINOPATHYDIAB_PROLIF	204400	0.100415804799823	0.00676125244618395	1.03834963090908	0.07351651639116
768	ebi-a-GCST90002009	HLA DR on CD14- CD16- || id:ebi-a-GCST90002009	finn-b-H7_RETINOPATHYDIAB_PROLIF	Proliferative diabetic retinopathy (H7_RETINOPATHYDIAB_PROLIF) || id:finn-b-H7_RETINOPATHYDIAB_PROLIF	204400	0.112213789436564	0.00676125244618395	0.634352570499046	0.995220094421879
769	ebi-a-GCST90002013	CCR2 on myeloid Dendritic Cell || id:ebi-a-GCST90002013	finn-b-H7_RETINOPATHYDIAB_PROLIF	Proliferative diabetic retinopathy (H7_RETINOPATHYDIAB_PROLIF) || id:finn-b-H7_RETINOPATHYDIAB_PROLIF	204400	0.0851808115912101	0.00676125244618395	1.01893330266776	0.0548139111063364
770	ebi-a-GCST90002023	CD4 on Central Memory CD4+ T cell || id:ebi-a-GCST90002023	finn-b-H7_RETINOPATHYDIAB_PROLIF	Proliferative diabetic retinopathy (H7_RETINOPATHYDIAB_PROLIF) || id:finn-b-H7_RETINOPATHYDIAB_PROLIF	204400	0.0309300657595773	0.00676125244618395	1.34381759095359	0.608735214201665
771	ebi-a-GCST90001996	CX3CR1 on CD14+ CD16+ monocyte || id:ebi-a-GCST90001996	finn-b-H7_RETINOPATHYDIAB_PROLIF	Proliferative diabetic retinopathy (H7_RETINOPATHYDIAB_PROLIF) || id:finn-b-H7_RETINOPATHYDIAB_PROLIF	204400	0.113290874614044	0.00676125244618395	0.874270459725016	0.348233975334663
772	ebi-a-GCST90002068	CD4 on secreting CD4 regulatory T cell || id:ebi-a-GCST90002068	finn-b-H7_RETINOPATHYDIAB_PROLIF	Proliferative diabetic retinopathy (H7_RETINOPATHYDIAB_PROLIF) || id:finn-b-H7_RETINOPATHYDIAB_PROLIF	204400	0.0142155100467816	0.00676125244618395	1.54949281884099	0.677532091798141
773	ebi-a-GCST90001924	CD127 on CD28+ CD4+ T cell || id:ebi-a-GCST90001924	finn-b-H7_RETINOPATHYDIAB_PROLIF	Proliferative diabetic retinopathy (H7_RETINOPATHYDIAB_PROLIF) || id:finn-b-H7_RETINOPATHYDIAB_PROLIF	204400	0.0396848860036555	0.00676125244618395	0.921026773042844	0.0897847094880615
774	ebi-a-GCST90001553	Naive CD8+ T cell %T cell || id:ebi-a-GCST90001553	finn-b-H7_RETINOPATHYDIAB_PROLIF	Proliferative diabetic retinopathy (H7_RETINOPATHYDIAB_PROLIF) || id:finn-b-H7_RETINOPATHYDIAB_PROLIF	204400	0.0267819756742162	0.00676125244618395	0.992780845904479	0.0502195198330819
775	ebi-a-GCST90001715	BAFF-R on memory B cell || id:ebi-a-GCST90001715	finn-b-H7_RETINOPATHYDIAB_PROLIF	Proliferative diabetic retinopathy (H7_RETINOPATHYDIAB_PROLIF) || id:finn-b-H7_RETINOPATHYDIAB_PROLIF	204400	0.526347268328877	0.00676125244618395	0.931562378932085	0.452499192536029
776	ebi-a-GCST90001659	CD39+ CD4+ T cell %CD4+ T cell || id:ebi-a-GCST90001659	finn-b-H7_RETINOPATHYDIAB_PROLIF	Proliferative diabetic retinopathy (H7_RETINOPATHYDIAB_PROLIF) || id:finn-b-H7_RETINOPATHYDIAB_PROLIF	204400	0.15175373376769	0.00676125244618395	1.06537792203672	0.156475973678413
777	ebi-a-GCST90001574	Terminally Differentiated CD4-CD8- T cell %T cell || id:ebi-a-GCST90001574	finn-b-H7_RETINOPATHYDIAB_PROLIF	Proliferative diabetic retinopathy (H7_RETINOPATHYDIAB_PROLIF) || id:finn-b-H7_RETINOPATHYDIAB_PROLIF	204400	0.0331756423794159	0.00676125244618395	0.985685976466275	0.0510697155965428
778	ebi-a-GCST90001531	CD33dim HLA DR- Absolute Count || id:ebi-a-GCST90001531	finn-b-H7_RETINOPATHYDIAB_PROLIF	Proliferative diabetic retinopathy (H7_RETINOPATHYDIAB_PROLIF) || id:finn-b-H7_RETINOPATHYDIAB_PROLIF	204400	0.122254205338497	0.00676125244618395	0.98464477215458	0.0545458193124578
779	ebi-a-GCST90002076	SSC-A on Natural Killer || id:ebi-a-GCST90002076	finn-b-H7_RETINOPATHYDIAB_PROLIF	Proliferative diabetic retinopathy (H7_RETINOPATHYDIAB_PROLIF) || id:finn-b-H7_RETINOPATHYDIAB_PROLIF	204400	0.048582974195594	0.00676125244618395	1.12915660415396	0.183731427979182
780	ebi-a-GCST90001428	IgD- CD38dim B cell %B cell || id:ebi-a-GCST90001428	finn-b-H7_RETINOPATHYDIAB_PROLIF	Proliferative diabetic retinopathy (H7_RETINOPATHYDIAB_PROLIF) || id:finn-b-H7_RETINOPATHYDIAB_PROLIF	204400	0.00587170100706497	0.00676125244618395	1.49938623769052	0.292968867231175
781	ebi-a-GCST90001669	CD28+ CD45RA- CD8dim T cell Absolute Count || id:ebi-a-GCST90001669	finn-b-H7_RETINOPATHYDIAB_PROLIF	Proliferative diabetic retinopathy (H7_RETINOPATHYDIAB_PROLIF) || id:finn-b-H7_RETINOPATHYDIAB_PROLIF	204400	0.0289467619356522	0.00676125244618395	0.997723806929876	0.0500235828073942
782	ebi-a-GCST90002031	CD39 on CD39+ secreting CD4 regulatory T cell || id:ebi-a-GCST90002031	finn-b-H7_RETINOPATHYDIAB_PROLIF	Proliferative diabetic retinopathy (H7_RETINOPATHYDIAB_PROLIF) || id:finn-b-H7_RETINOPATHYDIAB_PROLIF	204400	0.584641637060872	0.00676125244618395	0.975549716759376	0.106533299804735
783	ebi-a-GCST90001832	CD62L on CD62L+ plasmacytoid Dendritic Cell || id:ebi-a-GCST90001832	finn-b-H7_RETINOPATHYDIAB_PROLIF	Proliferative diabetic retinopathy (H7_RETINOPATHYDIAB_PROLIF) || id:finn-b-H7_RETINOPATHYDIAB_PROLIF	204400	0.0691940374875109	0.00676125244618395	0.792146012833619	0.52748849176488
784	ebi-a-GCST90001833	CD62L on CD62L+ Dendritic Cell || id:ebi-a-GCST90001833	finn-b-H7_RETINOPATHYDIAB_PROLIF	Proliferative diabetic retinopathy (H7_RETINOPATHYDIAB_PROLIF) || id:finn-b-H7_RETINOPATHYDIAB_PROLIF	204400	0.0393975875987554	0.00676125244618395	0.765690049314533	0.407673555144009
785	ebi-a-GCST90001423	CD20- CD38- B cell Absolute Count || id:ebi-a-GCST90001423	finn-b-H7_RETINOPATHYDIAB_PROLIF	Proliferative diabetic retinopathy (H7_RETINOPATHYDIAB_PROLIF) || id:finn-b-H7_RETINOPATHYDIAB_PROLIF	204400	0.00574899875655363	0.00676125244618395	0.863518535439531	0.0670370587330807
786	ebi-a-GCST90001733	CD19 on IgD- CD38- B cell || id:ebi-a-GCST90001733	finn-b-H7_RETINOPATHYDIAB_PROLIF	Proliferative diabetic retinopathy (H7_RETINOPATHYDIAB_PROLIF) || id:finn-b-H7_RETINOPATHYDIAB_PROLIF	204400	0.0212146522166283	0.00676125244618395	1.21181290172357	0.207523094549546
787	ebi-a-GCST90002039	CD80 on monocyte || id:ebi-a-GCST90002039	finn-b-H7_RETINOPATHYDIAB_PROLIF	Proliferative diabetic retinopathy (H7_RETINOPATHYDIAB_PROLIF) || id:finn-b-H7_RETINOPATHYDIAB_PROLIF	204400	0.239246643658484	0.00676125244618395	1.08327930021766	0.326040838768299
788	ebi-a-GCST90001926	CD127 on granulocyte || id:ebi-a-GCST90001926	finn-b-H7_RETINOPATHYDIAB_PROLIF	Proliferative diabetic retinopathy (H7_RETINOPATHYDIAB_PROLIF) || id:finn-b-H7_RETINOPATHYDIAB_PROLIF	204400	0.146597555715433	0.00676125244618395	1.04407290021456	0.0958155186506682
789	ebi-a-GCST90001875	HVEM on CD4+ T cell || id:ebi-a-GCST90001875	finn-b-H7_RETINOPATHYDIAB_PROLIF	Proliferative diabetic retinopathy (H7_RETINOPATHYDIAB_PROLIF) || id:finn-b-H7_RETINOPATHYDIAB_PROLIF	204400	0.0443265326647762	0.00676125244618395	0.905393841561345	0.114429881490124
790	ebi-a-GCST90001503	Activated & secreting CD4 regulatory T cell %CD4+ T cell || id:ebi-a-GCST90001503	finn-b-H7_RETINOPATHYDIAB_PROLIF	Proliferative diabetic retinopathy (H7_RETINOPATHYDIAB_PROLIF) || id:finn-b-H7_RETINOPATHYDIAB_PROLIF	204400	0.107548005973974	0.00676125244618395	0.966976557856853	0.0686472750437512
791	ebi-a-GCST90001580	CD14+ CD16+ monocyte Absolute Count || id:ebi-a-GCST90001580	finn-b-H7_RETINOPATHYDIAB_PROLIF	Proliferative diabetic retinopathy (H7_RETINOPATHYDIAB_PROLIF) || id:finn-b-H7_RETINOPATHYDIAB_PROLIF	204400	0.161153345478682	0.00676125244618395	1.09622224510476	0.298498709861733
792	ebi-a-GCST90001573	Terminally Differentiated CD4-CD8- T cell %CD4-CD8- T cell || id:ebi-a-GCST90001573	finn-b-H7_RETINOPATHYDIAB_PROLIF	Proliferative diabetic retinopathy (H7_RETINOPATHYDIAB_PROLIF) || id:finn-b-H7_RETINOPATHYDIAB_PROLIF	204400	0.042188552131177	0.00676125244618395	0.991870984531226	0.0504385231313617
793	ebi-a-GCST90001497	CD39+ secreting CD4 regulatory T cell %CD4 regulatory T cell || id:ebi-a-GCST90001497	finn-b-H7_RETINOPATHYDIAB_PROLIF	Proliferative diabetic retinopathy (H7_RETINOPATHYDIAB_PROLIF) || id:finn-b-H7_RETINOPATHYDIAB_PROLIF	204400	0.126757616792185	0.00676125244618395	1.0796275813741	0.182675471822456
794	ebi-a-GCST90001932	CD127 on CD45RA+ CD4+ T cell || id:ebi-a-GCST90001932	finn-b-H7_RETINOPATHYDIAB_PROLIF	Proliferative diabetic retinopathy (H7_RETINOPATHYDIAB_PROLIF) || id:finn-b-H7_RETINOPATHYDIAB_PROLIF	204400	0.0337444005889126	0.00676125244618395	0.893656631844998	0.111926966714441
795	ebi-a-GCST90001592	CD8+ T cell Absolute Count || id:ebi-a-GCST90001592	finn-b-H7_RETINOPATHYDIAB_PROLIF	Proliferative diabetic retinopathy (H7_RETINOPATHYDIAB_PROLIF) || id:finn-b-H7_RETINOPATHYDIAB_PROLIF	204400	0.0363928114317516	0.00676125244618395	1.08405316528089	0.0912654562878256
796	ebi-a-GCST90001704	BAFF-R on IgD+ CD24- B cell || id:ebi-a-GCST90001704	finn-b-H7_RETINOPATHYDIAB_PROLIF	Proliferative diabetic retinopathy (H7_RETINOPATHYDIAB_PROLIF) || id:finn-b-H7_RETINOPATHYDIAB_PROLIF	204400	0.57782011735044	0.00676125244618395	0.962078708900308	0.1875037020603
797	ebi-a-GCST90001668	CD28+ CD45RA- CD8dim T cell %CD8dim T cell || id:ebi-a-GCST90001668	finn-b-H7_RETINOPATHYDIAB_PROLIF	Proliferative diabetic retinopathy (H7_RETINOPATHYDIAB_PROLIF) || id:finn-b-H7_RETINOPATHYDIAB_PROLIF	204400	0.0281984839261969	0.00676125244618395	0.969440684437873	0.0541527824526342
798	ebi-a-GCST90001693	CD28+ CD45RA- CD8+ T cell Absolute Count || id:ebi-a-GCST90001693	finn-b-H7_RETINOPATHYDIAB_PROLIF	Proliferative diabetic retinopathy (H7_RETINOPATHYDIAB_PROLIF) || id:finn-b-H7_RETINOPATHYDIAB_PROLIF	204400	0.0280060166882811	0.00676125244618395	0.980147602415833	0.0517378471303432
799	ebi-a-GCST90001838	CD3 on naive CD8+ T cell || id:ebi-a-GCST90001838	finn-b-H7_RETINOPATHYDIAB_PROLIF	Proliferative diabetic retinopathy (H7_RETINOPATHYDIAB_PROLIF) || id:finn-b-H7_RETINOPATHYDIAB_PROLIF	204400	0.0663343576965174	0.00676125244618395	0.963182368847361	0.0642631832396855
800	ebi-a-GCST90001766	CD24 on IgD+ CD38- B cell || id:ebi-a-GCST90001766	finn-b-H7_RETINOPATHYDIAB_PROLIF	Proliferative diabetic retinopathy (H7_RETINOPATHYDIAB_PROLIF) || id:finn-b-H7_RETINOPATHYDIAB_PROLIF	204400	0.0332726609244212	0.00676125244618395	1.42648830111026	0.820100612958573
801	ebi-a-GCST90001560	CD45RA+ CD8+ T cell Absolute Count || id:ebi-a-GCST90001560	finn-b-H7_RETINOPATHYDIAB_PROLIF	Proliferative diabetic retinopathy (H7_RETINOPATHYDIAB_PROLIF) || id:finn-b-H7_RETINOPATHYDIAB_PROLIF	204400	0.0530976696724585	0.00676125244618395	1.01148060354329	0.0511009991421318
802	ebi-a-GCST90001692	CD28+ CD45RA- CD8+ T cell %CD8+ T cell || id:ebi-a-GCST90001692	finn-b-H7_RETINOPATHYDIAB_PROLIF	Proliferative diabetic retinopathy (H7_RETINOPATHYDIAB_PROLIF) || id:finn-b-H7_RETINOPATHYDIAB_PROLIF	204400	0.0506643335650999	0.00676125244618395	0.984494847575836	0.0519178290877748
803	ebi-a-GCST90001786	CD25 on IgD- CD27- B cell || id:ebi-a-GCST90001786	finn-b-H7_RETINOPATHYDIAB_PROLIF	Proliferative diabetic retinopathy (H7_RETINOPATHYDIAB_PROLIF) || id:finn-b-H7_RETINOPATHYDIAB_PROLIF	204400	0.0500053378040447	0.00676125244618395	0.85230015995714	0.231903521777489
804	ebi-a-GCST90001985	CD40 on monocytes || id:ebi-a-GCST90001985	finn-b-H7_RETINOPATHYDIAB_PROLIF	Proliferative diabetic retinopathy (H7_RETINOPATHYDIAB_PROLIF) || id:finn-b-H7_RETINOPATHYDIAB_PROLIF	204400	0.258545377727713	0.00676125244618395	1.07539608689311	0.294857353962268
805	ebi-a-GCST90001751	CD20 on IgD+ CD38+ B cell || id:ebi-a-GCST90001751	finn-b-H7_RETINOPATHYDIAB_PROLIF	Proliferative diabetic retinopathy (H7_RETINOPATHYDIAB_PROLIF) || id:finn-b-H7_RETINOPATHYDIAB_PROLIF	204400	0.0784763715536365	0.00676125244618395	1.27820483346602	0.821948751446645
806	ebi-a-GCST90002017	CCR2 on monocyte(cDC) || id:ebi-a-GCST90002017	finn-b-H7_RETINOPATHYDIAB_PROLIF	Proliferative diabetic retinopathy (H7_RETINOPATHYDIAB_PROLIF) || id:finn-b-H7_RETINOPATHYDIAB_PROLIF	204400	0.0664016367965588	0.00676125244618395	1.04040813537356	0.0672076797393433
807	ebi-a-GCST90001538	Central Memory CD4+ T cell %CD4+ T cell || id:ebi-a-GCST90001538	finn-b-H7_RETINOPATHYDIAB_PROLIF	Proliferative diabetic retinopathy (H7_RETINOPATHYDIAB_PROLIF) || id:finn-b-H7_RETINOPATHYDIAB_PROLIF	204400	0.0265622079684739	0.00676125244618395	1.01111339798406	0.0505159261685088
808	ebi-a-GCST90001407	Memory B cell Absolute Count || id:ebi-a-GCST90001407	finn-b-H7_RETINOPATHYDIAB_PROLIF	Proliferative diabetic retinopathy (H7_RETINOPATHYDIAB_PROLIF) || id:finn-b-H7_RETINOPATHYDIAB_PROLIF	204400	0.0233565027448491	0.00676125244618395	0.890798274739008	0.0948917853366743
809	ebi-a-GCST90001934	CD25 on CD45RA+ CD4 not regulatory T cell || id:ebi-a-GCST90001934	finn-b-H7_RETINOPATHYDIAB_PROLIF	Proliferative diabetic retinopathy (H7_RETINOPATHYDIAB_PROLIF) || id:finn-b-H7_RETINOPATHYDIAB_PROLIF	204400	0.0167483957594812	0.00676125244618395	1.15819807055435	0.117931803282148
810	ebi-a-GCST90001514	Hematopoietic Stem Cell Absolute Count || id:ebi-a-GCST90001514	finn-b-H7_RETINOPATHYDIAB_PROLIF	Proliferative diabetic retinopathy (H7_RETINOPATHYDIAB_PROLIF) || id:finn-b-H7_RETINOPATHYDIAB_PROLIF	204400	0.0736723798949598	0.00676125244618395	0.98935170622661	0.0513147192283049
811	ebi-a-GCST90002119	CD8 on CD28+ CD45RA+ CD8+ T cell || id:ebi-a-GCST90002119	finn-b-H7_RETINOPATHYDIAB_PROLIF	Proliferative diabetic retinopathy (H7_RETINOPATHYDIAB_PROLIF) || id:finn-b-H7_RETINOPATHYDIAB_PROLIF	204400	0.205936086129802	0.00676125244618395	1.09231961566719	0.341598709424666
812	ebi-a-GCST90001969	FSC-A on Natural Killer || id:ebi-a-GCST90001969	finn-b-H7_RETINOPATHYDIAB_PROLIF	Proliferative diabetic retinopathy (H7_RETINOPATHYDIAB_PROLIF) || id:finn-b-H7_RETINOPATHYDIAB_PROLIF	204400	0.0573204630615789	0.00676125244618395	1.14119645102686	0.239938492213129
813	ebi-a-GCST90001736	CD19 on memory B cell || id:ebi-a-GCST90001736	finn-b-H7_RETINOPATHYDIAB_PROLIF	Proliferative diabetic retinopathy (H7_RETINOPATHYDIAB_PROLIF) || id:finn-b-H7_RETINOPATHYDIAB_PROLIF	204400	0.0488664440934772	0.00676125244618395	1.10753784246693	0.142363897562238
814	ebi-a-GCST90002045	CD45 on CD33- HLA DR- || id:ebi-a-GCST90002045	finn-b-H7_RETINOPATHYDIAB_PROLIF	Proliferative diabetic retinopathy (H7_RETINOPATHYDIAB_PROLIF) || id:finn-b-H7_RETINOPATHYDIAB_PROLIF	204400	0.0554399697178677	0.00676125244618395	0.992542501805965	0.0504849976341373
815	ebi-a-GCST90001805	CD27 on memory B cell || id:ebi-a-GCST90001805	finn-b-H7_RETINOPATHYDIAB_PROLIF	Proliferative diabetic retinopathy (H7_RETINOPATHYDIAB_PROLIF) || id:finn-b-H7_RETINOPATHYDIAB_PROLIF	204400	0.201060166257803	0.00676125244618395	1.05146811356434	0.1369727303665
816	ebi-a-GCST90001808	CD27 on switched memory B cell || id:ebi-a-GCST90001808	finn-b-H7_RETINOPATHYDIAB_PROLIF	Proliferative diabetic retinopathy (H7_RETINOPATHYDIAB_PROLIF) || id:finn-b-H7_RETINOPATHYDIAB_PROLIF	204400	0.313750705839728	0.00676125244618395	0.982950105572972	0.0644651562938979
817	ebi-a-GCST90002011	CD64 on CD14+ CD16+ monocyte || id:ebi-a-GCST90002011	finn-b-H7_RETINOPATHYDIAB_PROLIF	Proliferative diabetic retinopathy (H7_RETINOPATHYDIAB_PROLIF) || id:finn-b-H7_RETINOPATHYDIAB_PROLIF	204400	0.0145278238034526	0.00676125244618395	0.980647542674101	0.0508561938079267
818	ebi-a-GCST90001857	CD3 on activated & secreting CD4 regulatory T cell || id:ebi-a-GCST90001857	finn-b-H7_RETINOPATHYDIAB_PROLIF	Proliferative diabetic retinopathy (H7_RETINOPATHYDIAB_PROLIF) || id:finn-b-H7_RETINOPATHYDIAB_PROLIF	204400	0.229249923193941	0.00676125244618395	1.03939411992536	0.107519329544721
819	ebi-a-GCST90001802	CD27 on IgD- CD38- B cell || id:ebi-a-GCST90001802	finn-b-H7_RETINOPATHYDIAB_PROLIF	Proliferative diabetic retinopathy (H7_RETINOPATHYDIAB_PROLIF) || id:finn-b-H7_RETINOPATHYDIAB_PROLIF	204400	0.205590832878236	0.00676125244618395	0.97004259382743	0.079495294060453
820	ebi-a-GCST90001502	Activated & secreting CD4 regulatory T cell %CD4 regulatory T cell || id:ebi-a-GCST90001502	finn-b-H7_RETINOPATHYDIAB_PROLIF	Proliferative diabetic retinopathy (H7_RETINOPATHYDIAB_PROLIF) || id:finn-b-H7_RETINOPATHYDIAB_PROLIF	204400	0.209181347526581	0.00676125244618395	0.984768612417792	0.0576670472506646
821	ebi-a-GCST90001709	BAFF-R on IgD+ CD38dim B cell || id:ebi-a-GCST90001709	finn-b-H7_RETINOPATHYDIAB_PROLIF	Proliferative diabetic retinopathy (H7_RETINOPATHYDIAB_PROLIF) || id:finn-b-H7_RETINOPATHYDIAB_PROLIF	204400	0.578294692904956	0.00676125244618395	0.962071642819568	0.187672127423949
822	ebi-a-GCST90002062	CD4 on CD28+ CD4+ T cell || id:ebi-a-GCST90002062	finn-b-H7_RETINOPATHYDIAB_PROLIF	Proliferative diabetic retinopathy (H7_RETINOPATHYDIAB_PROLIF) || id:finn-b-H7_RETINOPATHYDIAB_PROLIF	204400	0.0266420111721883	0.00676125244618395	2.14655917137182	0.999999629756684
823	ebi-a-GCST90001488	Activated CD4 regulatory T cell %CD4+ T cell || id:ebi-a-GCST90001488	finn-b-H7_RETINOPATHYDIAB_PROLIF	Proliferative diabetic retinopathy (H7_RETINOPATHYDIAB_PROLIF) || id:finn-b-H7_RETINOPATHYDIAB_PROLIF	204400	0.0210267447677012	0.00676125244618395	0.996060468110582	0.0500513163518653
824	ebi-a-GCST90001984	HLA DR on CD14- CD16+ monocyte || id:ebi-a-GCST90001984	finn-b-H7_RETINOPATHYDIAB_PROLIF	Proliferative diabetic retinopathy (H7_RETINOPATHYDIAB_PROLIF) || id:finn-b-H7_RETINOPATHYDIAB_PROLIF	204400	0.177375836660785	0.00676125244618395	1.07883877526422	0.233280605026645
825	ebi-a-GCST90002079	SSC-A on lymphocyte || id:ebi-a-GCST90002079	finn-b-H7_RETINOPATHYDIAB_PROLIF	Proliferative diabetic retinopathy (H7_RETINOPATHYDIAB_PROLIF) || id:finn-b-H7_RETINOPATHYDIAB_PROLIF	204400	0.0265037623694233	0.00676125244618395	0.132527206128071	0.999544542377566
826	ebi-a-GCST90001953	CD33 on CD33dim HLA DR- || id:ebi-a-GCST90001953	finn-b-H7_RETINOPATHYDIAB_PROLIF	Proliferative diabetic retinopathy (H7_RETINOPATHYDIAB_PROLIF) || id:finn-b-H7_RETINOPATHYDIAB_PROLIF	204400	0.508878086891985	0.00676125244618395	0.994290513800653	0.0526126825180442
827	ebi-a-GCST90001758	CD20 on memory B cell || id:ebi-a-GCST90001758	finn-b-H7_RETINOPATHYDIAB_PROLIF	Proliferative diabetic retinopathy (H7_RETINOPATHYDIAB_PROLIF) || id:finn-b-H7_RETINOPATHYDIAB_PROLIF	204400	0.0874051625271778	0.00676125244618395	0.975086073112944	0.0585769472449907
828	ebi-a-GCST90001939	CD25 on activated CD4 regulatory T cell || id:ebi-a-GCST90001939	finn-b-H7_RETINOPATHYDIAB_PROLIF	Proliferative diabetic retinopathy (H7_RETINOPATHYDIAB_PROLIF) || id:finn-b-H7_RETINOPATHYDIAB_PROLIF	204400	0.0144101636365183	0.00676125244618395	0.888506871326489	0.0786576771850331
829	ebi-a-GCST90001427	IgD- CD38- B cell %lymphocyte || id:ebi-a-GCST90001427	finn-b-H7_RETINOPATHYDIAB_PROLIF	Proliferative diabetic retinopathy (H7_RETINOPATHYDIAB_PROLIF) || id:finn-b-H7_RETINOPATHYDIAB_PROLIF	204400	0.0261578533104087	0.00676125244618395	0.720485509608695	0.389315606091683
830	ebi-a-GCST90001908	CCR7 on naive CD8+ T cell || id:ebi-a-GCST90001908	finn-b-H7_RETINOPATHYDIAB_PROLIF	Proliferative diabetic retinopathy (H7_RETINOPATHYDIAB_PROLIF) || id:finn-b-H7_RETINOPATHYDIAB_PROLIF	204400	0.0287101376381522	0.00676125244618395	0.905766746128581	0.0910119223899535
831	ebi-a-GCST90002109	HLA DR on CD33+ HLA DR+ CD14dim || id:ebi-a-GCST90002109	finn-b-H7_RETINOPATHYDIAB_PROLIF	Proliferative diabetic retinopathy (H7_RETINOPATHYDIAB_PROLIF) || id:finn-b-H7_RETINOPATHYDIAB_PROLIF	204400	0.0895312449726919	0.00676125244618395	2.65359014137713	1
832	ebi-a-GCST90001665	CD28+ CD45RA+ CD8dim T cell %CD8dim T cell || id:ebi-a-GCST90001665	finn-b-H7_RETINOPATHYDIAB_PROLIF	Proliferative diabetic retinopathy (H7_RETINOPATHYDIAB_PROLIF) || id:finn-b-H7_RETINOPATHYDIAB_PROLIF	204400	0.0597288880826357	0.00676125244618395	0.955723802816942	0.0686189645007048
833	ebi-a-GCST90001754	CD20 on IgD- CD27- B cell || id:ebi-a-GCST90001754	finn-b-H7_RETINOPATHYDIAB_PROLIF	Proliferative diabetic retinopathy (H7_RETINOPATHYDIAB_PROLIF) || id:finn-b-H7_RETINOPATHYDIAB_PROLIF	204400	0.0438304329901501	0.00676125244618395	1.04831299128882	0.0662269278385155
834	ebi-a-GCST90001854	CD3 on CD39+ activated CD4 regulatory T cell || id:ebi-a-GCST90001854	finn-b-H7_RETINOPATHYDIAB_PROLIF	Proliferative diabetic retinopathy (H7_RETINOPATHYDIAB_PROLIF) || id:finn-b-H7_RETINOPATHYDIAB_PROLIF	204400	0.203722453301227	0.00676125244618395	1.04013851320804	0.102968329097976
835	ebi-a-GCST90001629	HLA DR+ CD8+ T cell %lymphocyte || id:ebi-a-GCST90001629	finn-b-H7_RETINOPATHYDIAB_PROLIF	Proliferative diabetic retinopathy (H7_RETINOPATHYDIAB_PROLIF) || id:finn-b-H7_RETINOPATHYDIAB_PROLIF	204400	0.097971789731684	0.00676125244618395	1.01541389839582	0.0536673723185339
836	ebi-a-GCST90001492	Secreting CD4 regulatory T cell Absolute Count || id:ebi-a-GCST90001492	finn-b-H7_RETINOPATHYDIAB_PROLIF	Proliferative diabetic retinopathy (H7_RETINOPATHYDIAB_PROLIF) || id:finn-b-H7_RETINOPATHYDIAB_PROLIF	204400	0.0570604741589296	0.00676125244618395	0.98028598308876	0.0534952387412612
837	ebi-a-GCST90001628	HLA DR+ CD8+ T cell %T cell || id:ebi-a-GCST90001628	finn-b-H7_RETINOPATHYDIAB_PROLIF	Proliferative diabetic retinopathy (H7_RETINOPATHYDIAB_PROLIF) || id:finn-b-H7_RETINOPATHYDIAB_PROLIF	204400	0.100090776402282	0.00676125244618395	1.01709049663055	0.0546085570564675
838	ebi-a-GCST90001619	HLA DR+ T cell%T cell || id:ebi-a-GCST90001619	finn-b-H7_RETINOPATHYDIAB_PROLIF	Proliferative diabetic retinopathy (H7_RETINOPATHYDIAB_PROLIF) || id:finn-b-H7_RETINOPATHYDIAB_PROLIF	204400	0.126570476771746	0.00676125244618395	1.54431549533403	0.99999989785955
839	ebi-a-GCST90001620	HLA DR+ T cell%lymphocyte || id:ebi-a-GCST90001620	finn-b-H7_RETINOPATHYDIAB_PROLIF	Proliferative diabetic retinopathy (H7_RETINOPATHYDIAB_PROLIF) || id:finn-b-H7_RETINOPATHYDIAB_PROLIF	204400	0.116185956273034	0.00676125244618395	0.987933999056615	0.05266446689722
840	ebi-a-GCST90001496	CD39+ secreting CD4 regulatory T cell %secreting CD4 regulatory T cell || id:ebi-a-GCST90001496	finn-b-H7_RETINOPATHYDIAB_PROLIF	Proliferative diabetic retinopathy (H7_RETINOPATHYDIAB_PROLIF) || id:finn-b-H7_RETINOPATHYDIAB_PROLIF	204400	0.128926845807727	0.00676125244618395	1.07849286524077	0.181089040549176
841	ebi-a-GCST90001710	BAFF-R on IgD- CD24- B cell || id:ebi-a-GCST90001710	finn-b-H7_RETINOPATHYDIAB_PROLIF	Proliferative diabetic retinopathy (H7_RETINOPATHYDIAB_PROLIF) || id:finn-b-H7_RETINOPATHYDIAB_PROLIF	204400	0.479206989777402	0.00676125244618395	0.906386285237222	0.670968291352445
842	ebi-a-GCST90001712	BAFF-R on IgD- CD38- B cell || id:ebi-a-GCST90001712	finn-b-H7_RETINOPATHYDIAB_PROLIF	Proliferative diabetic retinopathy (H7_RETINOPATHYDIAB_PROLIF) || id:finn-b-H7_RETINOPATHYDIAB_PROLIF	204400	0.52311530956339	0.00676125244618395	0.925396331312567	0.516073165767625
843	ebi-a-GCST90002030	CD39 on CD39+ activated CD4 regulatory T cell || id:ebi-a-GCST90002030	finn-b-H7_RETINOPATHYDIAB_PROLIF	Proliferative diabetic retinopathy (H7_RETINOPATHYDIAB_PROLIF) || id:finn-b-H7_RETINOPATHYDIAB_PROLIF	204400	0.182854978938813	0.00676125244618395	1.04527327000214	0.110662909156566
844	ebi-a-GCST90002032	CD39 on CD39+ CD4+ T cell || id:ebi-a-GCST90002032	finn-b-H7_RETINOPATHYDIAB_PROLIF	Proliferative diabetic retinopathy (H7_RETINOPATHYDIAB_PROLIF) || id:finn-b-H7_RETINOPATHYDIAB_PROLIF	204400	0.543649533055583	0.00676125244618395	0.973017403238153	0.114211843995068
845	ebi-a-GCST90002052	CD45 on Immature Myeloid-Derived Suppressor Cells || id:ebi-a-GCST90002052	finn-b-H7_RETINOPATHYDIAB_PROLIF	Proliferative diabetic retinopathy (H7_RETINOPATHYDIAB_PROLIF) || id:finn-b-H7_RETINOPATHYDIAB_PROLIF	204400	0.167887416975988	0.00676125244618395	1.06455092060707	0.165074915876697
846	ebi-a-GCST90001543	Effector Memory CD4+ T cell %CD4+ T cell || id:ebi-a-GCST90001543	finn-b-H7_RETINOPATHYDIAB_PROLIF	Proliferative diabetic retinopathy (H7_RETINOPATHYDIAB_PROLIF) || id:finn-b-H7_RETINOPATHYDIAB_PROLIF	204400	0.0420978094446675	0.00676125244618395	0.959622310329318	0.060867054175448
847	ebi-a-GCST90001519	CD33+ HLA DR+ CD14- %CD33+ HLA DR+ || id:ebi-a-GCST90001519	finn-b-H7_RETINOPATHYDIAB_PROLIF	Proliferative diabetic retinopathy (H7_RETINOPATHYDIAB_PROLIF) || id:finn-b-H7_RETINOPATHYDIAB_PROLIF	204400	0.043837606097148	0.00676125244618395	1.02814572812427	0.0554763561899757
848	ebi-a-GCST90001720	BAFF-R on transitional B cell || id:ebi-a-GCST90001720	finn-b-H7_RETINOPATHYDIAB_PROLIF	Proliferative diabetic retinopathy (H7_RETINOPATHYDIAB_PROLIF) || id:finn-b-H7_RETINOPATHYDIAB_PROLIF	204400	0.481165395458921	0.00676125244618395	0.959549907749655	0.180106117113644
849	ebi-a-GCST90001727	CD19 on IgD+ CD38- naive B cell || id:ebi-a-GCST90001727	finn-b-H7_RETINOPATHYDIAB_PROLIF	Proliferative diabetic retinopathy (H7_RETINOPATHYDIAB_PROLIF) || id:finn-b-H7_RETINOPATHYDIAB_PROLIF	204400	0.0223295592361092	0.00676125244618395	0.746191438124886	0.29082613789461
850	ebi-a-GCST90001607	CD8+ T cell %leukocyte || id:ebi-a-GCST90001607	finn-b-H7_RETINOPATHYDIAB_PROLIF	Proliferative diabetic retinopathy (H7_RETINOPATHYDIAB_PROLIF) || id:finn-b-H7_RETINOPATHYDIAB_PROLIF	204400	0.0180254236326515	0.00676125244618395	1.29348818733404	0.307951179962869
851	ebi-a-GCST90001633	CD8dim Natural Killer T Absolute Count || id:ebi-a-GCST90001633	finn-b-H7_RETINOPATHYDIAB_PROLIF	Proliferative diabetic retinopathy (H7_RETINOPATHYDIAB_PROLIF) || id:finn-b-H7_RETINOPATHYDIAB_PROLIF	204400	0.093458640766454	0.00676125244618395	1.03262658119308	0.0657789670608279
852	ebi-a-GCST90001815	CD38 on IgD- CD38dim B cell || id:ebi-a-GCST90001815	finn-b-H7_RETINOPATHYDIAB_PROLIF	Proliferative diabetic retinopathy (H7_RETINOPATHYDIAB_PROLIF) || id:finn-b-H7_RETINOPATHYDIAB_PROLIF	204400	0.0581740259008161	0.00676125244618395	0.866158032631078	0.223590797180221
853	ebi-a-GCST90002073	SSC-A on monocyte || id:ebi-a-GCST90002073	finn-b-H7_RETINOPATHYDIAB_PROLIF	Proliferative diabetic retinopathy (H7_RETINOPATHYDIAB_PROLIF) || id:finn-b-H7_RETINOPATHYDIAB_PROLIF	204400	0.350573934733161	0.00676125244618395	1.05647380316093	0.235968517471094
854	ebi-a-GCST90001853	CD3 on activated CD4 regulatory T cell || id:ebi-a-GCST90001853	finn-b-H7_RETINOPATHYDIAB_PROLIF	Proliferative diabetic retinopathy (H7_RETINOPATHYDIAB_PROLIF) || id:finn-b-H7_RETINOPATHYDIAB_PROLIF	204400	0.215717880434174	0.00676125244618395	0.997055745524521	0.0502940965393257
855	ebi-a-GCST90001784	CD25 on IgD+ CD38dim B cell || id:ebi-a-GCST90001784	finn-b-H7_RETINOPATHYDIAB_PROLIF	Proliferative diabetic retinopathy (H7_RETINOPATHYDIAB_PROLIF) || id:finn-b-H7_RETINOPATHYDIAB_PROLIF	204400	0.0831007171247933	0.00676125244618395	0.90591536337172	0.171440805860763
856	ebi-a-GCST90001866	CD3 on CD39+ CD8+ T cell || id:ebi-a-GCST90001866	finn-b-H7_RETINOPATHYDIAB_PROLIF	Proliferative diabetic retinopathy (H7_RETINOPATHYDIAB_PROLIF) || id:finn-b-H7_RETINOPATHYDIAB_PROLIF	204400	0.0660044530340771	0.00676125244618395	1.01420926296417	0.0520977043722908
857	ebi-a-GCST90002021	CD14 on CD33dim HLA DR+ CD11b+ || id:ebi-a-GCST90002021	finn-b-H7_RETINOPATHYDIAB_PROLIF	Proliferative diabetic retinopathy (H7_RETINOPATHYDIAB_PROLIF) || id:finn-b-H7_RETINOPATHYDIAB_PROLIF	204400	0.0462030189825715	0.00676125244618395	0.907223824626084	0.114586423251404
858	ebi-a-GCST90002005	CD16 on CD14+ CD16+ monocyte || id:ebi-a-GCST90002005	finn-b-H7_RETINOPATHYDIAB_PROLIF	Proliferative diabetic retinopathy (H7_RETINOPATHYDIAB_PROLIF) || id:finn-b-H7_RETINOPATHYDIAB_PROLIF	204400	0.292027693667903	0.00676125244618395	1.16168893330883	0.898670385251138
859	ebi-a-GCST90001824	IgD on IgD+ CD38+ B cell || id:ebi-a-GCST90001824	finn-b-H7_RETINOPATHYDIAB_PROLIF	Proliferative diabetic retinopathy (H7_RETINOPATHYDIAB_PROLIF) || id:finn-b-H7_RETINOPATHYDIAB_PROLIF	204400	0.211553959779067	0.00676125244618395	1.0238744570384	0.0691619137605978
860	ebi-a-GCST90001747	CD20 on IgD+ CD24- B cell || id:ebi-a-GCST90001747	finn-b-H7_RETINOPATHYDIAB_PROLIF	Proliferative diabetic retinopathy (H7_RETINOPATHYDIAB_PROLIF) || id:finn-b-H7_RETINOPATHYDIAB_PROLIF	204400	0.0730481955342636	0.00676125244618395	1.42358591222176	0.988457752135501
861	ebi-a-GCST90001964	FSC-A on plasmacytoid Dendritic Cell || id:ebi-a-GCST90001964	finn-b-H7_RETINOPATHYDIAB_PROLIF	Proliferative diabetic retinopathy (H7_RETINOPATHYDIAB_PROLIF) || id:finn-b-H7_RETINOPATHYDIAB_PROLIF	204400	0.0521087175552993	0.00676125244618395	0.869479459242875	0.197346879096088
862	ebi-a-GCST90001635	CD8dim Natural Killer T %lymphocyte || id:ebi-a-GCST90001635	finn-b-H7_RETINOPATHYDIAB_PROLIF	Proliferative diabetic retinopathy (H7_RETINOPATHYDIAB_PROLIF) || id:finn-b-H7_RETINOPATHYDIAB_PROLIF	204400	0.0940328067539361	0.00676125244618395	1.00590471613718	0.0505156290149337
863	ebi-a-GCST90001638	CD4-CD8- Natural Killer T %lymphocyte || id:ebi-a-GCST90001638	finn-b-H7_RETINOPATHYDIAB_PROLIF	Proliferative diabetic retinopathy (H7_RETINOPATHYDIAB_PROLIF) || id:finn-b-H7_RETINOPATHYDIAB_PROLIF	204400	0.0772497992062567	0.00676125244618395	0.964580433995329	0.0653817757024061
864	ebi-a-GCST90002114	HLA DR on HLA DR+ CD4+ T cell || id:ebi-a-GCST90002114	finn-b-H7_RETINOPATHYDIAB_PROLIF	Proliferative diabetic retinopathy (H7_RETINOPATHYDIAB_PROLIF) || id:finn-b-H7_RETINOPATHYDIAB_PROLIF	204400	0.0117524724659708	0.00676125244618395	0.832938308547367	0.103095076502354
865	ebi-a-GCST90001718	BAFF-R on switched memory B cell || id:ebi-a-GCST90001718	finn-b-H7_RETINOPATHYDIAB_PROLIF	Proliferative diabetic retinopathy (H7_RETINOPATHYDIAB_PROLIF) || id:finn-b-H7_RETINOPATHYDIAB_PROLIF	204400	0.523994802831877	0.00676125244618395	0.92744171182291	0.494850346198612
866	ebi-a-GCST90002033	CD39 on granulocyte || id:ebi-a-GCST90002033	finn-b-H7_RETINOPATHYDIAB_PROLIF	Proliferative diabetic retinopathy (H7_RETINOPATHYDIAB_PROLIF) || id:finn-b-H7_RETINOPATHYDIAB_PROLIF	204400	0.0397971745002399	0.00676125244618395	1.00021642602891	0.0500002931080171
867	ebi-a-GCST90001594	CD4+CD8+ T cell Absolute Count || id:ebi-a-GCST90001594	finn-b-H7_RETINOPATHYDIAB_PROLIF	Proliferative diabetic retinopathy (H7_RETINOPATHYDIAB_PROLIF) || id:finn-b-H7_RETINOPATHYDIAB_PROLIF	204400	0.0343330974324277	0.00676125244618395	1.12066441998318	0.131420308776598
868	ebi-a-GCST90001856	CD3 on CD39+ secreting CD4 regulatory T cell || id:ebi-a-GCST90001856	finn-b-H7_RETINOPATHYDIAB_PROLIF	Proliferative diabetic retinopathy (H7_RETINOPATHYDIAB_PROLIF) || id:finn-b-H7_RETINOPATHYDIAB_PROLIF	204400	0.145347468483304	0.00676125244618395	0.982146380098028	0.0573183725325005
869	ebi-a-GCST90002111	HLA DR on CD33dim HLA DR+ CD11b- || id:ebi-a-GCST90002111	finn-b-H7_RETINOPATHYDIAB_PROLIF	Proliferative diabetic retinopathy (H7_RETINOPATHYDIAB_PROLIF) || id:finn-b-H7_RETINOPATHYDIAB_PROLIF	204400	0.170527758529389	0.00676125244618395	0.819768654306493	0.788481378140962
870	ebi-a-GCST90001623	Natural Killer T %lymphocyte || id:ebi-a-GCST90001623	finn-b-H7_RETINOPATHYDIAB_PROLIF	Proliferative diabetic retinopathy (H7_RETINOPATHYDIAB_PROLIF) || id:finn-b-H7_RETINOPATHYDIAB_PROLIF	204400	0.0889244415599721	0.00676125244618395	1.00352846822631	0.0501740911938758
871	ebi-a-GCST90001757	CD20 on IgD- CD38dim B cell || id:ebi-a-GCST90001757	finn-b-H7_RETINOPATHYDIAB_PROLIF	Proliferative diabetic retinopathy (H7_RETINOPATHYDIAB_PROLIF) || id:finn-b-H7_RETINOPATHYDIAB_PROLIF	204400	0.0891224913143394	0.00676125244618395	0.984668160765766	0.0533013431511867
872	ebi-a-GCST90002077	SSC-A on HLA DR+ Natural Killer || id:ebi-a-GCST90002077	finn-b-H7_RETINOPATHYDIAB_PROLIF	Proliferative diabetic retinopathy (H7_RETINOPATHYDIAB_PROLIF) || id:finn-b-H7_RETINOPATHYDIAB_PROLIF	204400	0.14469296089754	0.00676125244618395	1.26827402648276	0.965229983793364
873	ebi-a-GCST90001917	CD45 on CD8+ T cell || id:ebi-a-GCST90001917	finn-b-H7_RETINOPATHYDIAB_PROLIF	Proliferative diabetic retinopathy (H7_RETINOPATHYDIAB_PROLIF) || id:finn-b-H7_RETINOPATHYDIAB_PROLIF	204400	0.0257464198723323	0.00676125244618395	0.930862079628692	0.0695864548151115
874	ebi-a-GCST90001482	Resting CD4 regulatory T cell %CD4+ T cell || id:ebi-a-GCST90001482	finn-b-H7_RETINOPATHYDIAB_PROLIF	Proliferative diabetic retinopathy (H7_RETINOPATHYDIAB_PROLIF) || id:finn-b-H7_RETINOPATHYDIAB_PROLIF	204400	0.149504345542945	0.00676125244618395	1.00169252050781	0.0500673422048918
875	ebi-a-GCST90001850	CD3 on HLA DR+ CD8+ T cell || id:ebi-a-GCST90001850	finn-b-H7_RETINOPATHYDIAB_PROLIF	Proliferative diabetic retinopathy (H7_RETINOPATHYDIAB_PROLIF) || id:finn-b-H7_RETINOPATHYDIAB_PROLIF	204400	0.0355797404771871	0.00676125244618395	0.952671773617296	0.0626323290995365
876	ebi-a-GCST90001851	CD3 on T cell || id:ebi-a-GCST90001851	finn-b-H7_RETINOPATHYDIAB_PROLIF	Proliferative diabetic retinopathy (H7_RETINOPATHYDIAB_PROLIF) || id:finn-b-H7_RETINOPATHYDIAB_PROLIF	204400	0.130776977053672	0.00676125244618395	0.953860158358989	0.0948304318515307
877	ebi-a-GCST90001724	CD19 on IgD+ CD24+ B cell || id:ebi-a-GCST90001724	finn-b-H7_RETINOPATHYDIAB_PROLIF	Proliferative diabetic retinopathy (H7_RETINOPATHYDIAB_PROLIF) || id:finn-b-H7_RETINOPATHYDIAB_PROLIF	204400	0.0654200868963513	0.00676125244618395	1.08257336855361	0.12247186129457
878	ebi-a-GCST90001707	BAFF-R on IgD+ CD38- unswitched memory B cell || id:ebi-a-GCST90001707	finn-b-H7_RETINOPATHYDIAB_PROLIF	Proliferative diabetic retinopathy (H7_RETINOPATHYDIAB_PROLIF) || id:finn-b-H7_RETINOPATHYDIAB_PROLIF	204400	0.485415527330424	0.00676125244618395	0.929036802954917	0.449432324374016
879	ebi-a-GCST90001646	Natural Killer %CD3- lymphocyte || id:ebi-a-GCST90001646	finn-b-H7_RETINOPATHYDIAB_PROLIF	Proliferative diabetic retinopathy (H7_RETINOPATHYDIAB_PROLIF) || id:finn-b-H7_RETINOPATHYDIAB_PROLIF	204400	0.0615980340393235	0.00676125244618395	1.01227697360188	0.0514609040105933
880	ebi-a-GCST90002022	CD4 on CD4+ T cell || id:ebi-a-GCST90002022	finn-b-H7_RETINOPATHYDIAB_PROLIF	Proliferative diabetic retinopathy (H7_RETINOPATHYDIAB_PROLIF) || id:finn-b-H7_RETINOPATHYDIAB_PROLIF	204400	0.0327879437819898	0.00676125244618395	1.49498577296569	0.911872428759771
881	ebi-a-GCST90001907	CCR7 on naive CD4+ T cell || id:ebi-a-GCST90001907	finn-b-H7_RETINOPATHYDIAB_PROLIF	Proliferative diabetic retinopathy (H7_RETINOPATHYDIAB_PROLIF) || id:finn-b-H7_RETINOPATHYDIAB_PROLIF	204400	0.0849102370563962	0.00676125244618395	1.03002926879997	0.0621201473629824
882	ebi-a-GCST90001994	CX3CR1 on CD14- CD16- || id:ebi-a-GCST90001994	finn-b-H7_RETINOPATHYDIAB_PROLIF	Proliferative diabetic retinopathy (H7_RETINOPATHYDIAB_PROLIF) || id:finn-b-H7_RETINOPATHYDIAB_PROLIF	204400	0.0872730949642138	0.00676125244618395	0.921777857236139	0.137366277180025
883	ebi-a-GCST90001905	CD86 on monocyte || id:ebi-a-GCST90001905	finn-b-H7_RETINOPATHYDIAB_PROLIF	Proliferative diabetic retinopathy (H7_RETINOPATHYDIAB_PROLIF) || id:finn-b-H7_RETINOPATHYDIAB_PROLIF	204400	0.0136382823281296	0.00676125244618395	1.3457350209827	0.320544709947056
884	ebi-a-GCST90001849	CD3 on HLA DR+ CD4+ T cell || id:ebi-a-GCST90001849	finn-b-H7_RETINOPATHYDIAB_PROLIF	Proliferative diabetic retinopathy (H7_RETINOPATHYDIAB_PROLIF) || id:finn-b-H7_RETINOPATHYDIAB_PROLIF	204400	0.115183132734542	0.00676125244618395	1.00099972357708	0.0500181011166938
885	ebi-a-GCST90001705	BAFF-R on IgD+ CD38- B cell || id:ebi-a-GCST90001705	finn-b-H7_RETINOPATHYDIAB_PROLIF	Proliferative diabetic retinopathy (H7_RETINOPATHYDIAB_PROLIF) || id:finn-b-H7_RETINOPATHYDIAB_PROLIF	204400	0.568191609080799	0.00676125244618395	0.962010935446176	0.185650323075967
886	ebi-a-GCST90001558	Terminally Differentiated CD8+ T cell %CD8+ T cell || id:ebi-a-GCST90001558	finn-b-H7_RETINOPATHYDIAB_PROLIF	Proliferative diabetic retinopathy (H7_RETINOPATHYDIAB_PROLIF) || id:finn-b-H7_RETINOPATHYDIAB_PROLIF	204400	0.0428290097433609	0.00676125244618395	0.962519200545296	0.0595186727849935
887	ebi-a-GCST90001765	CD24 on IgD+ CD24+ B cell || id:ebi-a-GCST90001765	finn-b-H7_RETINOPATHYDIAB_PROLIF	Proliferative diabetic retinopathy (H7_RETINOPATHYDIAB_PROLIF) || id:finn-b-H7_RETINOPATHYDIAB_PROLIF	204400	0.0706766986861772	0.00676125244618395	0.942655441799485	0.0873051413944756
888	ebi-a-GCST90001683	CD127- CD8+ T cell %CD8+ T cell || id:ebi-a-GCST90001683	finn-b-H7_RETINOPATHYDIAB_PROLIF	Proliferative diabetic retinopathy (H7_RETINOPATHYDIAB_PROLIF) || id:finn-b-H7_RETINOPATHYDIAB_PROLIF	204400	0.0125882725866433	0.00676125244618395	0.911759818533445	0.0655702426632564
889	ebi-a-GCST90001699	CD45RA+ CD28- CD8+ T cell %CD8+ T cell || id:ebi-a-GCST90001699	finn-b-H7_RETINOPATHYDIAB_PROLIF	Proliferative diabetic retinopathy (H7_RETINOPATHYDIAB_PROLIF) || id:finn-b-H7_RETINOPATHYDIAB_PROLIF	204400	0.0773356067093595	0.00676125244618395	1.0007422416183	0.0500066992347149
890	ebi-a-GCST90001480	Resting CD4 regulatory T cell Absolute Count || id:ebi-a-GCST90001480	finn-b-H7_RETINOPATHYDIAB_PROLIF	Proliferative diabetic retinopathy (H7_RETINOPATHYDIAB_PROLIF) || id:finn-b-H7_RETINOPATHYDIAB_PROLIF	204400	0.07890976899732	0.00676125244618395	0.937437736728863	0.0998502276062682
891	ebi-a-GCST90001966	FSC-A on granulocyte || id:ebi-a-GCST90001966	finn-b-H7_RETINOPATHYDIAB_PROLIF	Proliferative diabetic retinopathy (H7_RETINOPATHYDIAB_PROLIF) || id:finn-b-H7_RETINOPATHYDIAB_PROLIF	204400	0.077701221074955	0.00676125244618395	1.06010276028616	0.0951381764523388
892	ebi-a-GCST90001624	HLA DR+ CD4+ T cell Absolute Count || id:ebi-a-GCST90001624	finn-b-H7_RETINOPATHYDIAB_PROLIF	Proliferative diabetic retinopathy (H7_RETINOPATHYDIAB_PROLIF) || id:finn-b-H7_RETINOPATHYDIAB_PROLIF	204400	0.0450721417955137	0.00676125244618395	1.06005690783128	0.0759111341444534
893	ebi-a-GCST90001484	CD39+ resting CD4 regulatory T cell %resting CD4 regulatory T cell || id:ebi-a-GCST90001484	finn-b-H7_RETINOPATHYDIAB_PROLIF	Proliferative diabetic retinopathy (H7_RETINOPATHYDIAB_PROLIF) || id:finn-b-H7_RETINOPATHYDIAB_PROLIF	204400	0.165350556883819	0.00676125244618395	1.03298211771973	0.0787190329729657
894	ebi-a-GCST90001955	CD33 on Immature Myeloid-Derived Suppressor Cells || id:ebi-a-GCST90001955	finn-b-H7_RETINOPATHYDIAB_PROLIF	Proliferative diabetic retinopathy (H7_RETINOPATHYDIAB_PROLIF) || id:finn-b-H7_RETINOPATHYDIAB_PROLIF	204400	0.530639362270716	0.00676125244618395	1.00404256125135	0.051364606735588
895	ebi-a-GCST90001911	CD45 on Natural Killer || id:ebi-a-GCST90001911	finn-b-H7_RETINOPATHYDIAB_PROLIF	Proliferative diabetic retinopathy (H7_RETINOPATHYDIAB_PROLIF) || id:finn-b-H7_RETINOPATHYDIAB_PROLIF	204400	0.0422162803700457	0.00676125244618395	1.12204602478604	0.153061199755596
896	ebi-a-GCST90001728	CD19 on IgD+ CD38- unswitched memory B cell || id:ebi-a-GCST90001728	finn-b-H7_RETINOPATHYDIAB_PROLIF	Proliferative diabetic retinopathy (H7_RETINOPATHYDIAB_PROLIF) || id:finn-b-H7_RETINOPATHYDIAB_PROLIF	204400	0.0603680706965144	0.00676125244618395	0.890202871349292	0.170140725628154
897	ebi-a-GCST90001450	CD62L- monocyte Absolute Count || id:ebi-a-GCST90001450	finn-b-H7_RETINOPATHYDIAB_PROLIF	Proliferative diabetic retinopathy (H7_RETINOPATHYDIAB_PROLIF) || id:finn-b-H7_RETINOPATHYDIAB_PROLIF	204400	0.0381671598984113	0.00676125244618395	0.818989480924959	0.259014334942459
898	ebi-a-GCST90002100	CD45RA on naive CD8+ T cell || id:ebi-a-GCST90002100	finn-b-H7_RETINOPATHYDIAB_PROLIF	Proliferative diabetic retinopathy (H7_RETINOPATHYDIAB_PROLIF) || id:finn-b-H7_RETINOPATHYDIAB_PROLIF	204400	0.0351569871465104	0.00676125244618395	0.933963803917773	0.0744598504087594
899	ebi-a-GCST90001528	CD33dim HLA DR+ CD11b- %CD33dim HLA DR+ || id:ebi-a-GCST90001528	finn-b-H7_RETINOPATHYDIAB_PROLIF	Proliferative diabetic retinopathy (H7_RETINOPATHYDIAB_PROLIF) || id:finn-b-H7_RETINOPATHYDIAB_PROLIF	204400	0.179153402064731	0.00676125244618395	0.961178688629445	0.0934459886079524
900	ebi-a-GCST90001725	CD19 on IgD+ CD24- B cell || id:ebi-a-GCST90001725	finn-b-H7_RETINOPATHYDIAB_PROLIF	Proliferative diabetic retinopathy (H7_RETINOPATHYDIAB_PROLIF) || id:finn-b-H7_RETINOPATHYDIAB_PROLIF	204400	0.0350244543564889	0.00676125244618395	1.07679172499347	0.0830266104133139
901	ebi-a-GCST90001974	FSC-A on CD8+ T cell || id:ebi-a-GCST90001974	finn-b-H7_RETINOPATHYDIAB_PROLIF	Proliferative diabetic retinopathy (H7_RETINOPATHYDIAB_PROLIF) || id:finn-b-H7_RETINOPATHYDIAB_PROLIF	204400	0.0157962393580622	0.00676125244618395	2.02167542683641	0.997292312188415
902	ebi-a-GCST90001787	CD25 on IgD- CD38- B cell || id:ebi-a-GCST90001787	finn-b-H7_RETINOPATHYDIAB_PROLIF	Proliferative diabetic retinopathy (H7_RETINOPATHYDIAB_PROLIF) || id:finn-b-H7_RETINOPATHYDIAB_PROLIF	204400	0.0326108125542238	0.00676125244618395	1.22649535755896	0.327823405385956
903	ebi-a-GCST90001937	CD25 on resting CD4 regulatory T cell || id:ebi-a-GCST90001937	finn-b-H7_RETINOPATHYDIAB_PROLIF	Proliferative diabetic retinopathy (H7_RETINOPATHYDIAB_PROLIF) || id:finn-b-H7_RETINOPATHYDIAB_PROLIF	204400	0.0253598320812671	0.00676125244618395	0.909647940839709	0.0831823023321485
904	ebi-a-GCST90001782	CD25 on IgD+ CD38- unswitched memory B cell || id:ebi-a-GCST90001782	finn-b-H7_RETINOPATHYDIAB_PROLIF	Proliferative diabetic retinopathy (H7_RETINOPATHYDIAB_PROLIF) || id:finn-b-H7_RETINOPATHYDIAB_PROLIF	204400	0.0748706369131782	0.00676125244618395	1.28622063401741	0.82557645583929
905	ebi-a-GCST90001555	Effector Memory CD8+ T cell %CD8+ T cell || id:ebi-a-GCST90001555	finn-b-H7_RETINOPATHYDIAB_PROLIF	Proliferative diabetic retinopathy (H7_RETINOPATHYDIAB_PROLIF) || id:finn-b-H7_RETINOPATHYDIAB_PROLIF	204400	0.0959874855535447	0.00676125244618395	1.00510800632746	0.0503938671545033
906	ebi-a-GCST90001869	CD3 on resting CD4 regulatory T cell || id:ebi-a-GCST90001869	finn-b-H7_RETINOPATHYDIAB_PROLIF	Proliferative diabetic retinopathy (H7_RETINOPATHYDIAB_PROLIF) || id:finn-b-H7_RETINOPATHYDIAB_PROLIF	204400	0.0582511176969629	0.00676125244618395	1.15274112583933	0.276210783130673
907	ebi-a-GCST90001943	CD25 on activated & secreting CD4 regulatory T cell || id:ebi-a-GCST90001943	finn-b-H7_RETINOPATHYDIAB_PROLIF	Proliferative diabetic retinopathy (H7_RETINOPATHYDIAB_PROLIF) || id:finn-b-H7_RETINOPATHYDIAB_PROLIF	204400	0.0160368153625476	0.00676125244618395	0.858291577045761	0.102087276525503
908	ebi-a-GCST90001942	CD25 on CD39+ secreting CD4 regulatory T cell || id:ebi-a-GCST90001942	finn-b-H7_RETINOPATHYDIAB_PROLIF	Proliferative diabetic retinopathy (H7_RETINOPATHYDIAB_PROLIF) || id:finn-b-H7_RETINOPATHYDIAB_PROLIF	204400	0.0264378247947735	0.00676125244618395	0.814004238083984	0.202054364719702
909	ebi-a-GCST90002060	CD8 on HLA DR+ CD8+ T cell || id:ebi-a-GCST90002060	finn-b-H7_RETINOPATHYDIAB_PROLIF	Proliferative diabetic retinopathy (H7_RETINOPATHYDIAB_PROLIF) || id:finn-b-H7_RETINOPATHYDIAB_PROLIF	204400	0.0310477238028505	0.00676125244618395	1.14703937064598	0.1601836622789
910	ebi-a-GCST90001806	CD27 on unswitched memory B cell || id:ebi-a-GCST90001806	finn-b-H7_RETINOPATHYDIAB_PROLIF	Proliferative diabetic retinopathy (H7_RETINOPATHYDIAB_PROLIF) || id:finn-b-H7_RETINOPATHYDIAB_PROLIF	204400	0.249306266079844	0.00676125244618395	0.987771848538918	0.0558831968281258
911	ebi-a-GCST90001801	CD27 on IgD+ CD38- unswitched memory B cell || id:ebi-a-GCST90001801	finn-b-H7_RETINOPATHYDIAB_PROLIF	Proliferative diabetic retinopathy (H7_RETINOPATHYDIAB_PROLIF) || id:finn-b-H7_RETINOPATHYDIAB_PROLIF	204400	0.332258729865791	0.00676125244618395	1.01268821540484	0.0584515310868325
912	ebi-a-GCST90001804	CD27 on IgD- CD38dim B cell || id:ebi-a-GCST90001804	finn-b-H7_RETINOPATHYDIAB_PROLIF	Proliferative diabetic retinopathy (H7_RETINOPATHYDIAB_PROLIF) || id:finn-b-H7_RETINOPATHYDIAB_PROLIF	204400	0.290538014551914	0.00676125244618395	0.983680913157721	0.0622562107889463
913	ebi-a-GCST90001792	CD25 on unswitched memory B cell || id:ebi-a-GCST90001792	finn-b-H7_RETINOPATHYDIAB_PROLIF	Proliferative diabetic retinopathy (H7_RETINOPATHYDIAB_PROLIF) || id:finn-b-H7_RETINOPATHYDIAB_PROLIF	204400	0.0925714083606642	0.00676125244618395	1.07056749136372	0.124971874870708
914	ebi-a-GCST90001800	CD27 on IgD+ CD24+ B cell || id:ebi-a-GCST90001800	finn-b-H7_RETINOPATHYDIAB_PROLIF	Proliferative diabetic retinopathy (H7_RETINOPATHYDIAB_PROLIF) || id:finn-b-H7_RETINOPATHYDIAB_PROLIF	204400	0.214441316772181	0.00676125244618395	1.02977749917408	0.080385185882292
915	ebi-a-GCST90001395	IgD+ CD38- B cell %B cell || id:ebi-a-GCST90001395	finn-b-H7_RETINOPATHYDIAB_PROLIF	Proliferative diabetic retinopathy (H7_RETINOPATHYDIAB_PROLIF) || id:finn-b-H7_RETINOPATHYDIAB_PROLIF	204400	0.0235690421314304	0.00676125244618395	0.7131927169336	0.372748858501799
916	ebi-a-GCST90001661	CD28- CD8dim T cell %T cell || id:ebi-a-GCST90001661	finn-b-H7_RETINOPATHYDIAB_PROLIF	Proliferative diabetic retinopathy (H7_RETINOPATHYDIAB_PROLIF) || id:finn-b-H7_RETINOPATHYDIAB_PROLIF	204400	0.0357462352617782	0.00676125244618395	1.1086262892243	0.118410722567496
917	ebi-a-GCST90001647	Natural Killer %lymphocyte || id:ebi-a-GCST90001647	finn-b-H7_RETINOPATHYDIAB_PROLIF	Proliferative diabetic retinopathy (H7_RETINOPATHYDIAB_PROLIF) || id:finn-b-H7_RETINOPATHYDIAB_PROLIF	204400	0.0607779662121138	0.00676125244618395	0.959575948763742	0.065767754750123
918	ebi-a-GCST90002104	HLA DR on myeloid Dendritic Cell || id:ebi-a-GCST90002104	finn-b-H7_RETINOPATHYDIAB_PROLIF	Proliferative diabetic retinopathy (H7_RETINOPATHYDIAB_PROLIF) || id:finn-b-H7_RETINOPATHYDIAB_PROLIF	204400	0.317067058765371	0.00676125244618395	2.60338372919871	1
919	ebi-a-GCST90002002	PDL-1 on monocyte || id:ebi-a-GCST90002002	finn-b-H7_RETINOPATHYDIAB_PROLIF	Proliferative diabetic retinopathy (H7_RETINOPATHYDIAB_PROLIF) || id:finn-b-H7_RETINOPATHYDIAB_PROLIF	204400	0.0393564518672525	0.00676125244618395	0.888555779186415	0.129822863400144
920	ebi-a-GCST90001614	CD8+ and CD8dim T cell %leukocyte || id:ebi-a-GCST90001614	finn-b-H7_RETINOPATHYDIAB_PROLIF	Proliferative diabetic retinopathy (H7_RETINOPATHYDIAB_PROLIF) || id:finn-b-H7_RETINOPATHYDIAB_PROLIF	204400	0.0195041438054507	0.00676125244618395	0.787395087313078	0.196505064248865
921	ebi-a-GCST90001868	CD3 on CD4 regulatory T cell || id:ebi-a-GCST90001868	finn-b-H7_RETINOPATHYDIAB_PROLIF	Proliferative diabetic retinopathy (H7_RETINOPATHYDIAB_PROLIF) || id:finn-b-H7_RETINOPATHYDIAB_PROLIF	204400	0.22481733775995	0.00676125244618395	0.997522639025575	0.0502169892700784
922	ebi-a-GCST90001562	CD45RA+ CD8+ T cell %T cell || id:ebi-a-GCST90001562	finn-b-H7_RETINOPATHYDIAB_PROLIF	Proliferative diabetic retinopathy (H7_RETINOPATHYDIAB_PROLIF) || id:finn-b-H7_RETINOPATHYDIAB_PROLIF	204400	0.0496066304176269	0.00676125244618395	1.03749512043483	0.0610316587972828
923	ebi-a-GCST90002006	CD64 on monocyte || id:ebi-a-GCST90002006	finn-b-H7_RETINOPATHYDIAB_PROLIF	Proliferative diabetic retinopathy (H7_RETINOPATHYDIAB_PROLIF) || id:finn-b-H7_RETINOPATHYDIAB_PROLIF	204400	0.250720933118187	0.00676125244618395	0.999452639022616	0.0500118114246787
924	ebi-a-GCST90001726	CD19 on IgD+ CD38- B cell || id:ebi-a-GCST90001726	finn-b-H7_RETINOPATHYDIAB_PROLIF	Proliferative diabetic retinopathy (H7_RETINOPATHYDIAB_PROLIF) || id:finn-b-H7_RETINOPATHYDIAB_PROLIF	204400	0.0328112413851191	0.00676125244618395	1.1143409548956	0.119598975219052
925	ebi-a-GCST90001588	T/B cell || id:ebi-a-GCST90001588	finn-b-H7_RETINOPATHYDIAB_PROLIF	Proliferative diabetic retinopathy (H7_RETINOPATHYDIAB_PROLIF) || id:finn-b-H7_RETINOPATHYDIAB_PROLIF	204400	0.0294958775737964	0.00676125244618395	0.966832814367688	0.0551199830962908
926	ebi-a-GCST90001432	Unswitched memory B cell %lymphocyte || id:ebi-a-GCST90001432	finn-b-H7_RETINOPATHYDIAB_PROLIF	Proliferative diabetic retinopathy (H7_RETINOPATHYDIAB_PROLIF) || id:finn-b-H7_RETINOPATHYDIAB_PROLIF	204400	0.0551098366220777	0.00676125244618395	1.04074914219042	0.0645022195749254
927	ebi-a-GCST90001411	IgD+ CD24+ B cell %B cell || id:ebi-a-GCST90001411	finn-b-H7_RETINOPATHYDIAB_PROLIF	Proliferative diabetic retinopathy (H7_RETINOPATHYDIAB_PROLIF) || id:finn-b-H7_RETINOPATHYDIAB_PROLIF	204400	0.0331277951244307	0.00676125244618395	0.934472127639663	0.0726738076356683
928	ebi-a-GCST90001524	Granulocytic Myeloid-Derived Suppressor Cells Absolute Count || id:ebi-a-GCST90001524	finn-b-H7_RETINOPATHYDIAB_PROLIF	Proliferative diabetic retinopathy (H7_RETINOPATHYDIAB_PROLIF) || id:finn-b-H7_RETINOPATHYDIAB_PROLIF	204400	0.0557203339618322	0.00676125244618395	0.946900792158026	0.0750680538661483
929	ebi-a-GCST90001889	CD28 on activated & secreting CD4 regulatory T cell || id:ebi-a-GCST90001889	finn-b-H7_RETINOPATHYDIAB_PROLIF	Proliferative diabetic retinopathy (H7_RETINOPATHYDIAB_PROLIF) || id:finn-b-H7_RETINOPATHYDIAB_PROLIF	204400	0.0734839042496478	0.00676125244618395	0.870709917916521	0.255103072250376
930	ebi-a-GCST90001570	Effector Memory CD4-CD8- T cell %CD4-CD8- T cell || id:ebi-a-GCST90001570	finn-b-H7_RETINOPATHYDIAB_PROLIF	Proliferative diabetic retinopathy (H7_RETINOPATHYDIAB_PROLIF) || id:finn-b-H7_RETINOPATHYDIAB_PROLIF	204400	0.0473572344089653	0.00676125244618395	1.0393824608121	0.061621885614121
931	ebi-a-GCST90001557	Terminally Differentiated CD8+ T cell Absolute Count || id:ebi-a-GCST90001557	finn-b-H7_RETINOPATHYDIAB_PROLIF	Proliferative diabetic retinopathy (H7_RETINOPATHYDIAB_PROLIF) || id:finn-b-H7_RETINOPATHYDIAB_PROLIF	204400	0.0253244900461185	0.00676125244618395	0.990202701711009	0.0503823581551793
932	ebi-a-GCST90001877	HVEM on naive CD4+ T cell || id:ebi-a-GCST90001877	finn-b-H7_RETINOPATHYDIAB_PROLIF	Proliferative diabetic retinopathy (H7_RETINOPATHYDIAB_PROLIF) || id:finn-b-H7_RETINOPATHYDIAB_PROLIF	204400	0.0537382844616552	0.00676125244618395	0.884073657855725	0.169206395916847
933	ebi-a-GCST90001820	IgD on IgD+ CD24+ B cell || id:ebi-a-GCST90001820	finn-b-H7_RETINOPATHYDIAB_PROLIF	Proliferative diabetic retinopathy (H7_RETINOPATHYDIAB_PROLIF) || id:finn-b-H7_RETINOPATHYDIAB_PROLIF	204400	0.144344634698257	0.00676125244618395	1.07159083892893	0.171869281740873
934	ebi-a-GCST90001852	CD3 on CD39+ resting CD4 regulatory T cell || id:ebi-a-GCST90001852	finn-b-H7_RETINOPATHYDIAB_PROLIF	Proliferative diabetic retinopathy (H7_RETINOPATHYDIAB_PROLIF) || id:finn-b-H7_RETINOPATHYDIAB_PROLIF	204400	0.0502120186729833	0.00676125244618395	0.959201697991955	0.0632507552334918
935	ebi-a-GCST90002064	CD4 on resting CD4 regulatory T cell || id:ebi-a-GCST90002064	finn-b-H7_RETINOPATHYDIAB_PROLIF	Proliferative diabetic retinopathy (H7_RETINOPATHYDIAB_PROLIF) || id:finn-b-H7_RETINOPATHYDIAB_PROLIF	204400	0.0199592015312667	0.00676125244618395	2.3903913944353	0.999999940899594
936	ebi-a-GCST90001779	CD25 on IgD+ CD24- B cell || id:ebi-a-GCST90001779	finn-b-H7_RETINOPATHYDIAB_PROLIF	Proliferative diabetic retinopathy (H7_RETINOPATHYDIAB_PROLIF) || id:finn-b-H7_RETINOPATHYDIAB_PROLIF	204400	0.105690879131206	0.00676125244618395	0.9242991211604	0.149431404199178
937	ebi-a-GCST90001778	CD25 on IgD+ CD24+ B cell || id:ebi-a-GCST90001778	finn-b-H7_RETINOPATHYDIAB_PROLIF	Proliferative diabetic retinopathy (H7_RETINOPATHYDIAB_PROLIF) || id:finn-b-H7_RETINOPATHYDIAB_PROLIF	204400	0.0849746700015966	0.00676125244618395	1.08071999597702	0.14047420609736
938	ebi-a-GCST90001793	CD25 on switched memory B cell || id:ebi-a-GCST90001793	finn-b-H7_RETINOPATHYDIAB_PROLIF	Proliferative diabetic retinopathy (H7_RETINOPATHYDIAB_PROLIF) || id:finn-b-H7_RETINOPATHYDIAB_PROLIF	204400	0.087524751031895	0.00676125244618395	1.11488409075623	0.242092795038113
939	ebi-a-GCST90001863	CD3 on CD28+ CD45RA- CD8+ T cell || id:ebi-a-GCST90001863	finn-b-H7_RETINOPATHYDIAB_PROLIF	Proliferative diabetic retinopathy (H7_RETINOPATHYDIAB_PROLIF) || id:finn-b-H7_RETINOPATHYDIAB_PROLIF	204400	0.097925726720699	0.00676125244618395	1.03988073256993	0.0748169998207484
940	ebi-a-GCST90001859	CD3 on CD8+ T cell || id:ebi-a-GCST90001859	finn-b-H7_RETINOPATHYDIAB_PROLIF	Proliferative diabetic retinopathy (H7_RETINOPATHYDIAB_PROLIF) || id:finn-b-H7_RETINOPATHYDIAB_PROLIF	204400	0.0852272824847056	0.00676125244618395	0.986936157402951	0.0522906511912747
941	ebi-a-GCST90001928	CD127 on CD28+ CD45RA- CD8+ T cell || id:ebi-a-GCST90001928	finn-b-H7_RETINOPATHYDIAB_PROLIF	Proliferative diabetic retinopathy (H7_RETINOPATHYDIAB_PROLIF) || id:finn-b-H7_RETINOPATHYDIAB_PROLIF	204400	0.0109817893138025	0.00676125244618395	0.935631624960785	0.0571915951928108
942	ebi-a-GCST90001846	CD3 on Central Memory CD8+ T cell || id:ebi-a-GCST90001846	finn-b-H7_RETINOPATHYDIAB_PROLIF	Proliferative diabetic retinopathy (H7_RETINOPATHYDIAB_PROLIF) || id:finn-b-H7_RETINOPATHYDIAB_PROLIF	204400	0.0961853689344172	0.00676125244618395	1.00149104683485	0.0500336240050819
943	ebi-a-GCST90001731	CD19 on IgD- CD24- B cell || id:ebi-a-GCST90001731	finn-b-H7_RETINOPATHYDIAB_PROLIF	Proliferative diabetic retinopathy (H7_RETINOPATHYDIAB_PROLIF) || id:finn-b-H7_RETINOPATHYDIAB_PROLIF	204400	0.00545543981604257	0.00676125244618395	1.00527703264123	0.0500238859456648
944	ebi-a-GCST90001545	Terminally Differentiated CD4+ T cell Absolute Count || id:ebi-a-GCST90001545	finn-b-H7_RETINOPATHYDIAB_PROLIF	Proliferative diabetic retinopathy (H7_RETINOPATHYDIAB_PROLIF) || id:finn-b-H7_RETINOPATHYDIAB_PROLIF	204400	0.0226053723296072	0.00676125244618395	1.0371798048757	0.0549255397786641
945	ebi-a-GCST90001663	CD28- CD8dim T cell Absolute Count || id:ebi-a-GCST90001663	finn-b-H7_RETINOPATHYDIAB_PROLIF	Proliferative diabetic retinopathy (H7_RETINOPATHYDIAB_PROLIF) || id:finn-b-H7_RETINOPATHYDIAB_PROLIF	204400	0.0294109154900136	0.00676125244618395	1.20449766642842	0.254472140038501
946	ebi-a-GCST90001821	IgD on IgD+ CD24- B cell || id:ebi-a-GCST90001821	finn-b-H7_RETINOPATHYDIAB_PROLIF	Proliferative diabetic retinopathy (H7_RETINOPATHYDIAB_PROLIF) || id:finn-b-H7_RETINOPATHYDIAB_PROLIF	204400	0.158317975627892	0.00676125244618395	0.945177138084579	0.127584209771411
947	ebi-a-GCST90001876	HVEM on Central Memory CD4+ T cell || id:ebi-a-GCST90001876	finn-b-H7_RETINOPATHYDIAB_PROLIF	Proliferative diabetic retinopathy (H7_RETINOPATHYDIAB_PROLIF) || id:finn-b-H7_RETINOPATHYDIAB_PROLIF	204400	0.0424826935980516	0.00676125244618395	0.903160416675105	0.114708507917014
948	ebi-a-GCST90001559	Terminally Differentiated CD8+ T cell %T cell || id:ebi-a-GCST90001559	finn-b-H7_RETINOPATHYDIAB_PROLIF	Proliferative diabetic retinopathy (H7_RETINOPATHYDIAB_PROLIF) || id:finn-b-H7_RETINOPATHYDIAB_PROLIF	204400	0.0313853750628849	0.00676125244618395	0.902745237497971	0.0978990900952547
949	ebi-a-GCST90002046	CD45 on CD33- HLA DR+ || id:ebi-a-GCST90002046	finn-b-H7_RETINOPATHYDIAB_PROLIF	Proliferative diabetic retinopathy (H7_RETINOPATHYDIAB_PROLIF) || id:finn-b-H7_RETINOPATHYDIAB_PROLIF	204400	0.0654905177774315	0.00676125244618395	1.00971992007567	0.0509733352597929
950	ebi-a-GCST90001842	CD3 on Naive CD4+ T cell || id:ebi-a-GCST90001842	finn-b-H7_RETINOPATHYDIAB_PROLIF	Proliferative diabetic retinopathy (H7_RETINOPATHYDIAB_PROLIF) || id:finn-b-H7_RETINOPATHYDIAB_PROLIF	204400	0.250858693699634	0.00676125244618395	1.03848702538591	0.110137038663817
951	ebi-a-GCST90001822	IgD on IgD+ CD38- B cell || id:ebi-a-GCST90001822	finn-b-H7_RETINOPATHYDIAB_PROLIF	Proliferative diabetic retinopathy (H7_RETINOPATHYDIAB_PROLIF) || id:finn-b-H7_RETINOPATHYDIAB_PROLIF	204400	0.0874347525225773	0.00676125244618395	1.00035726348367	0.0500017547586045
952	ebi-a-GCST90001925	CD127 on CD28+ CD4-CD8- T cell || id:ebi-a-GCST90001925	finn-b-H7_RETINOPATHYDIAB_PROLIF	Proliferative diabetic retinopathy (H7_RETINOPATHYDIAB_PROLIF) || id:finn-b-H7_RETINOPATHYDIAB_PROLIF	204400	0.00826795080952534	0.00676125244618395	0.996377752997475	0.0500170583697066
953	ebi-a-GCST90001981	CD40 on CD14+ CD16+ monocyte || id:ebi-a-GCST90001981	finn-b-H7_RETINOPATHYDIAB_PROLIF	Proliferative diabetic retinopathy (H7_RETINOPATHYDIAB_PROLIF) || id:finn-b-H7_RETINOPATHYDIAB_PROLIF	204400	0.220453574628906	0.00676125244618395	1.07691837010804	0.267264457908359
954	ebi-a-GCST90002029	CD39 on CD39+ CD8+ T cell || id:ebi-a-GCST90002029	finn-b-H7_RETINOPATHYDIAB_PROLIF	Proliferative diabetic retinopathy (H7_RETINOPATHYDIAB_PROLIF) || id:finn-b-H7_RETINOPATHYDIAB_PROLIF	204400	0.0318655800434234	0.00676125244618395	1.04253720201746	0.0591098354299979
955	ebi-a-GCST90001582	CD14+ CD16- monocyte Absolute Count || id:ebi-a-GCST90001582	finn-b-H7_RETINOPATHYDIAB_PROLIF	Proliferative diabetic retinopathy (H7_RETINOPATHYDIAB_PROLIF) || id:finn-b-H7_RETINOPATHYDIAB_PROLIF	204400	0.0361981364199343	0.00676125244618395	0.974022208681424	0.0538513367691685
956	ebi-a-GCST90001500	Activated & resting CD4 regulatory T cell %CD4+ T cell || id:ebi-a-GCST90001500	finn-b-H7_RETINOPATHYDIAB_PROLIF	Proliferative diabetic retinopathy (H7_RETINOPATHYDIAB_PROLIF) || id:finn-b-H7_RETINOPATHYDIAB_PROLIF	204400	0.0604959982982767	0.00676125244618395	0.940675978513868	0.0841246787948429
957	ebi-a-GCST90002061	CD4 on CD39+ CD4+ T cell || id:ebi-a-GCST90002061	finn-b-H7_RETINOPATHYDIAB_PROLIF	Proliferative diabetic retinopathy (H7_RETINOPATHYDIAB_PROLIF) || id:finn-b-H7_RETINOPATHYDIAB_PROLIF	204400	0.187513886086334	0.00676125244618395	0.941164457918419	0.156737918971332
958	ebi-a-GCST90001858	CD3 on CD45RA+ CD4+ T cell || id:ebi-a-GCST90001858	finn-b-H7_RETINOPATHYDIAB_PROLIF	Proliferative diabetic retinopathy (H7_RETINOPATHYDIAB_PROLIF) || id:finn-b-H7_RETINOPATHYDIAB_PROLIF	204400	0.258045488149309	0.00676125244618395	1.02714185273788	0.0803784680216661
959	ebi-a-GCST90001532	Basophil Absolute Count || id:ebi-a-GCST90001532	finn-b-H7_RETINOPATHYDIAB_PROLIF	Proliferative diabetic retinopathy (H7_RETINOPATHYDIAB_PROLIF) || id:finn-b-H7_RETINOPATHYDIAB_PROLIF	204400	0.150434633904374	0.00676125244618395	0.98178485867167	0.0578870031507189
960	ebi-a-GCST90002110	HLA DR on CD33dim HLA DR+ CD11b+ || id:ebi-a-GCST90002110	finn-b-H7_RETINOPATHYDIAB_PROLIF	Proliferative diabetic retinopathy (H7_RETINOPATHYDIAB_PROLIF) || id:finn-b-H7_RETINOPATHYDIAB_PROLIF	204400	0.16436755369131	0.00676125244618395	0.992095442196958	0.0516166000789522
961	ebi-a-GCST90001548	Central Memory CD8+ T cell Absolute Count || id:ebi-a-GCST90001548	finn-b-H7_RETINOPATHYDIAB_PROLIF	Proliferative diabetic retinopathy (H7_RETINOPATHYDIAB_PROLIF) || id:finn-b-H7_RETINOPATHYDIAB_PROLIF	204400	0.00978205807454086	0.00676125244618395	0.819666216172475	0.101470816267934
962	ebi-a-GCST90001436	Memory B cell %lymphocyte || id:ebi-a-GCST90001436	finn-b-H7_RETINOPATHYDIAB_PROLIF	Proliferative diabetic retinopathy (H7_RETINOPATHYDIAB_PROLIF) || id:finn-b-H7_RETINOPATHYDIAB_PROLIF	204400	0.0479995514575434	0.00676125244618395	0.985054412911183	0.0516879323087858
963	ebi-a-GCST90001855	CD3 on secreting CD4 regulatory T cell || id:ebi-a-GCST90001855	finn-b-H7_RETINOPATHYDIAB_PROLIF	Proliferative diabetic retinopathy (H7_RETINOPATHYDIAB_PROLIF) || id:finn-b-H7_RETINOPATHYDIAB_PROLIF	204400	0.226596208682431	0.00676125244618395	1.02536644205366	0.073218171384729
964	ebi-a-GCST90001762	CD20 on IgD+ B cell || id:ebi-a-GCST90001762	finn-b-H7_RETINOPATHYDIAB_PROLIF	Proliferative diabetic retinopathy (H7_RETINOPATHYDIAB_PROLIF) || id:finn-b-H7_RETINOPATHYDIAB_PROLIF	204400	0.0731317571899589	0.00676125244618395	1.45528379844593	0.995211984553034
965	ebi-a-GCST90001404	Plasma Blast-Plasma Cell %B cell || id:ebi-a-GCST90001404	finn-b-H7_RETINOPATHYDIAB_PROLIF	Proliferative diabetic retinopathy (H7_RETINOPATHYDIAB_PROLIF) || id:finn-b-H7_RETINOPATHYDIAB_PROLIF	204400	0.0153815737786214	0.00676125244618395	1.55849373979587	0.725515714163011
966	ebi-a-GCST90001645	Natural Killer Absolute Count || id:ebi-a-GCST90001645	finn-b-H7_RETINOPATHYDIAB_PROLIF	Proliferative diabetic retinopathy (H7_RETINOPATHYDIAB_PROLIF) || id:finn-b-H7_RETINOPATHYDIAB_PROLIF	204400	0.0522341438794789	0.00676125244618395	1.0039572822939	0.050128622574268
967	ebi-a-GCST90001601	Lymphocyte Absolute Count || id:ebi-a-GCST90001601	finn-b-H7_RETINOPATHYDIAB_PROLIF	Proliferative diabetic retinopathy (H7_RETINOPATHYDIAB_PROLIF) || id:finn-b-H7_RETINOPATHYDIAB_PROLIF	204400	0.0057991987695667	0.00676125244618395	1.35295955385785	0.168571150978742
968	ebi-a-GCST90001719	BAFF-R on IgD+ B cell || id:ebi-a-GCST90001719	finn-b-H7_RETINOPATHYDIAB_PROLIF	Proliferative diabetic retinopathy (H7_RETINOPATHYDIAB_PROLIF) || id:finn-b-H7_RETINOPATHYDIAB_PROLIF	204400	0.574456675843131	0.00676125244618395	0.961912650477994	0.187913697257292
969	ebi-a-GCST90002067	CD4 on CD39+ activated CD4 regulatory T cell || id:ebi-a-GCST90002067	finn-b-H7_RETINOPATHYDIAB_PROLIF	Proliferative diabetic retinopathy (H7_RETINOPATHYDIAB_PROLIF) || id:finn-b-H7_RETINOPATHYDIAB_PROLIF	204400	0.0489246799610361	0.00676125244618395	1.53246616806321	0.991621975271608
970	ebi-a-GCST90001684	CD127- CD8+ T cell Absolute Count || id:ebi-a-GCST90001684	finn-b-H7_RETINOPATHYDIAB_PROLIF	Proliferative diabetic retinopathy (H7_RETINOPATHYDIAB_PROLIF) || id:finn-b-H7_RETINOPATHYDIAB_PROLIF	204400	0.0170704385807798	0.00676125244618395	1.07666457046619	0.0659050552300174
971	ebi-a-GCST90001571	Effector Memory CD4-CD8- T cell %T cell || id:ebi-a-GCST90001571	finn-b-H7_RETINOPATHYDIAB_PROLIF	Proliferative diabetic retinopathy (H7_RETINOPATHYDIAB_PROLIF) || id:finn-b-H7_RETINOPATHYDIAB_PROLIF	204400	0.0568330574041751	0.00676125244618395	0.925040194242484	0.101589041210482
972	ebi-a-GCST90002001	CD64 on CD14- CD16- || id:ebi-a-GCST90002001	finn-b-H7_RETINOPATHYDIAB_PROLIF	Proliferative diabetic retinopathy (H7_RETINOPATHYDIAB_PROLIF) || id:finn-b-H7_RETINOPATHYDIAB_PROLIF	204400	0.0412005487083462	0.00676125244618395	7.08057721196391	1
973	ebi-a-GCST90002074	SSC-A on CD14+ monocyte || id:ebi-a-GCST90002074	finn-b-H7_RETINOPATHYDIAB_PROLIF	Proliferative diabetic retinopathy (H7_RETINOPATHYDIAB_PROLIF) || id:finn-b-H7_RETINOPATHYDIAB_PROLIF	204400	0.250813624485261	0.00676125244618395	1.0407752510915	0.117674206155066
974	ebi-a-GCST90002000	PDL-1 on CD14- CD16- || id:ebi-a-GCST90002000	finn-b-H7_RETINOPATHYDIAB_PROLIF	Proliferative diabetic retinopathy (H7_RETINOPATHYDIAB_PROLIF) || id:finn-b-H7_RETINOPATHYDIAB_PROLIF	204400	0.0186934622291842	0.00676125244618395	0.808449343586442	0.163194041389001
975	ebi-a-GCST90002071	SSC-A on myeloid Dendritic Cell || id:ebi-a-GCST90002071	finn-b-H7_RETINOPATHYDIAB_PROLIF	Proliferative diabetic retinopathy (H7_RETINOPATHYDIAB_PROLIF) || id:finn-b-H7_RETINOPATHYDIAB_PROLIF	204400	0.0881609155757734	0.00676125244618395	0.954263378915246	0.0794875958710594
976	ebi-a-GCST90001510	CD25++ CD45RA- CD4 not regulatory T cell Absolute Count || id:ebi-a-GCST90001510	finn-b-H7_RETINOPATHYDIAB_PROLIF	Proliferative diabetic retinopathy (H7_RETINOPATHYDIAB_PROLIF) || id:finn-b-H7_RETINOPATHYDIAB_PROLIF	204400	0.0307250744232595	0.00676125244618395	0.960730551339662	0.0574873612830588
977	ebi-a-GCST90001780	CD25 on IgD+ CD38- B cell || id:ebi-a-GCST90001780	finn-b-H7_RETINOPATHYDIAB_PROLIF	Proliferative diabetic retinopathy (H7_RETINOPATHYDIAB_PROLIF) || id:finn-b-H7_RETINOPATHYDIAB_PROLIF	204400	0.0565316411918286	0.00676125244618395	0.826614463682907	0.333598777454689
978	ebi-a-GCST90001988	HLA DR on CD14+ CD16- monocyte || id:ebi-a-GCST90001988	finn-b-H7_RETINOPATHYDIAB_PROLIF	Proliferative diabetic retinopathy (H7_RETINOPATHYDIAB_PROLIF) || id:finn-b-H7_RETINOPATHYDIAB_PROLIF	204400	0.149655744056862	0.00676125244618395	1.89985186423887	1
979	ebi-a-GCST90001991	HLA DR on CD14+ monocyte || id:ebi-a-GCST90001991	finn-b-H7_RETINOPATHYDIAB_PROLIF	Proliferative diabetic retinopathy (H7_RETINOPATHYDIAB_PROLIF) || id:finn-b-H7_RETINOPATHYDIAB_PROLIF	204400	0.13624458953187	0.00676125244618395	1.94259562960571	1
980	ebi-a-GCST90002078	SSC-A on granulocyte || id:ebi-a-GCST90002078	finn-b-H7_RETINOPATHYDIAB_PROLIF	Proliferative diabetic retinopathy (H7_RETINOPATHYDIAB_PROLIF) || id:finn-b-H7_RETINOPATHYDIAB_PROLIF	204400	0.0872499266628204	0.00676125244618395	0.875236142183437	0.27690842197226
981	ebi-a-GCST90002018	CCR2 on granulocyte || id:ebi-a-GCST90002018	finn-b-H7_RETINOPATHYDIAB_PROLIF	Proliferative diabetic retinopathy (H7_RETINOPATHYDIAB_PROLIF) || id:finn-b-H7_RETINOPATHYDIAB_PROLIF	204400	0.036691418492644	0.00676125244618395	1.05259189448228	0.0660945909953191
982	ebi-a-GCST90001627	HLA DR+ CD8+ T cell Absolute Count || id:ebi-a-GCST90001627	finn-b-H7_RETINOPATHYDIAB_PROLIF	Proliferative diabetic retinopathy (H7_RETINOPATHYDIAB_PROLIF) || id:finn-b-H7_RETINOPATHYDIAB_PROLIF	204400	0.0901118811135573	0.00676125244618395	1.00468431908826	0.0503109480138463
983	ebi-a-GCST90002118	CD8 on CD28+ CD45RA- CD8+ T cell || id:ebi-a-GCST90002118	finn-b-H7_RETINOPATHYDIAB_PROLIF	Proliferative diabetic retinopathy (H7_RETINOPATHYDIAB_PROLIF) || id:finn-b-H7_RETINOPATHYDIAB_PROLIF	204400	0.0781670951454485	0.00676125244618395	1.23150156469139	0.668118289628438
984	ebi-a-GCST90001626	HLA DR+ CD4+ T cell %lymphocyte || id:ebi-a-GCST90001626	finn-b-H7_RETINOPATHYDIAB_PROLIF	Proliferative diabetic retinopathy (H7_RETINOPATHYDIAB_PROLIF) || id:finn-b-H7_RETINOPATHYDIAB_PROLIF	204400	0.0552059252751431	0.00676125244618395	2.11973401608913	0.999999999999996
985	ebi-a-GCST90002024	CD4 on naive CD4+ T cell || id:ebi-a-GCST90002024	finn-b-H7_RETINOPATHYDIAB_PROLIF	Proliferative diabetic retinopathy (H7_RETINOPATHYDIAB_PROLIF) || id:finn-b-H7_RETINOPATHYDIAB_PROLIF	204400	0.0550267607491143	0.00676125244618395	1.1586843767452	0.280636300611541
986	ebi-a-GCST90001467	CD86+ plasmacytoid Dendritic Cell %Dendritic Cell || id:ebi-a-GCST90001467	finn-b-H7_RETINOPATHYDIAB_PROLIF	Proliferative diabetic retinopathy (H7_RETINOPATHYDIAB_PROLIF) || id:finn-b-H7_RETINOPATHYDIAB_PROLIF	204400	0.0248539694323118	0.00676125244618395	1.32800813295214	0.481048533986632
987	ebi-a-GCST90001825	IgD on IgD+ CD38dim B cell || id:ebi-a-GCST90001825	finn-b-H7_RETINOPATHYDIAB_PROLIF	Proliferative diabetic retinopathy (H7_RETINOPATHYDIAB_PROLIF) || id:finn-b-H7_RETINOPATHYDIAB_PROLIF	204400	0.143857989259622	0.00676125244618395	0.937694153099682	0.141457972784935
988	ebi-a-GCST90001954	CD33 on basophil || id:ebi-a-GCST90001954	finn-b-H7_RETINOPATHYDIAB_PROLIF	Proliferative diabetic retinopathy (H7_RETINOPATHYDIAB_PROLIF) || id:finn-b-H7_RETINOPATHYDIAB_PROLIF	204400	0.562264090136427	0.00676125244618395	1.00361052142499	0.0511532458973952
989	ebi-a-GCST90001525	CD33dim HLA DR+ CD11b+ Absolute Count || id:ebi-a-GCST90001525	finn-b-H7_RETINOPATHYDIAB_PROLIF	Proliferative diabetic retinopathy (H7_RETINOPATHYDIAB_PROLIF) || id:finn-b-H7_RETINOPATHYDIAB_PROLIF	204400	0.0295545272257866	0.00676125244618395	1.13396060998532	0.136508353240396
990	ebi-a-GCST90001737	CD19 on naive-mature B cell || id:ebi-a-GCST90001737	finn-b-H7_RETINOPATHYDIAB_PROLIF	Proliferative diabetic retinopathy (H7_RETINOPATHYDIAB_PROLIF) || id:finn-b-H7_RETINOPATHYDIAB_PROLIF	204400	0.0314971896973766	0.00676125244618395	1.0302969458705	0.0545566115554633
991	ebi-a-GCST90002097	CD11b on CD33+ HLA DR+ CD14dim || id:ebi-a-GCST90002097	finn-b-H7_RETINOPATHYDIAB_PROLIF	Proliferative diabetic retinopathy (H7_RETINOPATHYDIAB_PROLIF) || id:finn-b-H7_RETINOPATHYDIAB_PROLIF	204400	0.101437422972264	0.00676125244618395	1.06885257299365	0.12829575857148
992	ebi-a-GCST90001556	Effector Memory CD8+ T cell %T cell || id:ebi-a-GCST90001556	finn-b-H7_RETINOPATHYDIAB_PROLIF	Proliferative diabetic retinopathy (H7_RETINOPATHYDIAB_PROLIF) || id:finn-b-H7_RETINOPATHYDIAB_PROLIF	204400	0.0131695574839694	0.00676125244618395	1.07026839563471	0.0602772323304387
993	ebi-a-GCST90001906	CD86 on granulocyte || id:ebi-a-GCST90001906	finn-b-H7_RETINOPATHYDIAB_PROLIF	Proliferative diabetic retinopathy (H7_RETINOPATHYDIAB_PROLIF) || id:finn-b-H7_RETINOPATHYDIAB_PROLIF	204400	0.0257544600416487	0.00676125244618395	1.16418205749855	0.164034958335985
994	ebi-a-GCST90001622	Natural Killer T %T cell || id:ebi-a-GCST90001622	finn-b-H7_RETINOPATHYDIAB_PROLIF	Proliferative diabetic retinopathy (H7_RETINOPATHYDIAB_PROLIF) || id:finn-b-H7_RETINOPATHYDIAB_PROLIF	204400	0.0905451207181124	0.00676125244618395	0.991231826411746	0.0510954251194908
995	ebi-a-GCST90001569	Effector Memory CD4-CD8- T cell Absolute Count || id:ebi-a-GCST90001569	finn-b-H7_RETINOPATHYDIAB_PROLIF	Proliferative diabetic retinopathy (H7_RETINOPATHYDIAB_PROLIF) || id:finn-b-H7_RETINOPATHYDIAB_PROLIF	204400	0.0456663870315836	0.00676125244618395	0.923273012874881	0.0932793890476544
996	ebi-a-GCST90001883	CD16-CD56 on Natural Killer T || id:ebi-a-GCST90001883	finn-b-H7_RETINOPATHYDIAB_PROLIF	Proliferative diabetic retinopathy (H7_RETINOPATHYDIAB_PROLIF) || id:finn-b-H7_RETINOPATHYDIAB_PROLIF	204400	0.164681115579784	0.00676125244618395	0.965320772691756	0.0816965996237701
997	ebi-a-GCST90001526	CD33dim HLA DR+ CD11b+ %CD33dim HLA DR+ || id:ebi-a-GCST90001526	finn-b-H7_RETINOPATHYDIAB_PROLIF	Proliferative diabetic retinopathy (H7_RETINOPATHYDIAB_PROLIF) || id:finn-b-H7_RETINOPATHYDIAB_PROLIF	204400	0.180892031097951	0.00676125244618395	1.04029021011506	0.0972772373299398
998	ebi-a-GCST90001817	CD38 on Plasma Blast-Plasma Cell || id:ebi-a-GCST90001817	finn-b-H7_RETINOPATHYDIAB_PROLIF	Proliferative diabetic retinopathy (H7_RETINOPATHYDIAB_PROLIF) || id:finn-b-H7_RETINOPATHYDIAB_PROLIF	204400	0.00707139138162088	0.00676125244618395	0.776559201248579	0.107295415506407
999	ebi-a-GCST90001515	Immature Myeloid-Derived Suppressor Cells Absolute Count || id:ebi-a-GCST90001515	finn-b-H7_RETINOPATHYDIAB_PROLIF	Proliferative diabetic retinopathy (H7_RETINOPATHYDIAB_PROLIF) || id:finn-b-H7_RETINOPATHYDIAB_PROLIF	204400	0.0924793407585189	0.00676125244618395	0.920433331134838	0.146030846396664
1000	ebi-a-GCST90001951	CD33 on CD66b++ myeloid cell || id:ebi-a-GCST90001951	finn-b-H7_RETINOPATHYDIAB_PROLIF	Proliferative diabetic retinopathy (H7_RETINOPATHYDIAB_PROLIF) || id:finn-b-H7_RETINOPATHYDIAB_PROLIF	204400	0.378580711522573	0.00676125244618395	1.00988685204718	0.0558383712470777
1001	ebi-a-GCST90002116	HLA DR on B cell || id:ebi-a-GCST90002116	finn-b-H7_RETINOPATHYDIAB_PROLIF	Proliferative diabetic retinopathy (H7_RETINOPATHYDIAB_PROLIF) || id:finn-b-H7_RETINOPATHYDIAB_PROLIF	204400	0.195090528888444	0.00676125244618395	0.866138528962055	0.592022926763138
1002	ebi-a-GCST90002007	HLA DR on CD14+ CD16+ monocyte || id:ebi-a-GCST90002007	finn-b-H7_RETINOPATHYDIAB_PROLIF	Proliferative diabetic retinopathy (H7_RETINOPATHYDIAB_PROLIF) || id:finn-b-H7_RETINOPATHYDIAB_PROLIF	204400	0.138999444433155	0.00676125244618395	0.776092606601695	0.872456006774324
1003	ebi-a-GCST90001826	IgD on unswitched memory B cell || id:ebi-a-GCST90001826	finn-b-H7_RETINOPATHYDIAB_PROLIF	Proliferative diabetic retinopathy (H7_RETINOPATHYDIAB_PROLIF) || id:finn-b-H7_RETINOPATHYDIAB_PROLIF	204400	0.130678805504266	0.00676125244618395	0.994136118379235	0.0507068954118595
1004	ebi-a-GCST90001970	FSC-A on HLA DR+ Natural Killer || id:ebi-a-GCST90001970	finn-b-H7_RETINOPATHYDIAB_PROLIF	Proliferative diabetic retinopathy (H7_RETINOPATHYDIAB_PROLIF) || id:finn-b-H7_RETINOPATHYDIAB_PROLIF	204400	0.135617410680975	0.00676125244618395	1.26948515811527	0.956465891747177
1005	ebi-a-GCST90001644	B cell %lymphocyte || id:ebi-a-GCST90001644	finn-b-H7_RETINOPATHYDIAB_PROLIF	Proliferative diabetic retinopathy (H7_RETINOPATHYDIAB_PROLIF) || id:finn-b-H7_RETINOPATHYDIAB_PROLIF	204400	0.0198903259433234	0.00676125244618395	0.372277327963013	0.909615146588832
1006	ebi-a-GCST90001972	FSC-A on T cell || id:ebi-a-GCST90001972	finn-b-H7_RETINOPATHYDIAB_PROLIF	Proliferative diabetic retinopathy (H7_RETINOPATHYDIAB_PROLIF) || id:finn-b-H7_RETINOPATHYDIAB_PROLIF	204400	0.0144236516196096	0.00676125244618395	2.01224851614939	0.994276598145201
1007	ebi-a-GCST90001843	CD3 on Effector Memory CD4+ T cell || id:ebi-a-GCST90001843	finn-b-H7_RETINOPATHYDIAB_PROLIF	Proliferative diabetic retinopathy (H7_RETINOPATHYDIAB_PROLIF) || id:finn-b-H7_RETINOPATHYDIAB_PROLIF	204400	0.0380219956289301	0.00676125244618395	0.983833859163239	0.0515642794251415
1008	ebi-a-GCST90001599	CD4-CD8- T cell %T cell || id:ebi-a-GCST90001599	finn-b-H7_RETINOPATHYDIAB_PROLIF	Proliferative diabetic retinopathy (H7_RETINOPATHYDIAB_PROLIF) || id:finn-b-H7_RETINOPATHYDIAB_PROLIF	204400	0.0264275605151424	0.00676125244618395	1.02371025118928	0.0523386516932275
1009	ebi-a-GCST90001711	BAFF-R on IgD- CD27- B cell || id:ebi-a-GCST90001711	finn-b-H7_RETINOPATHYDIAB_PROLIF	Proliferative diabetic retinopathy (H7_RETINOPATHYDIAB_PROLIF) || id:finn-b-H7_RETINOPATHYDIAB_PROLIF	204400	0.483613748405136	0.00676125244618395	0.907248922664604	0.666894864826607
1010	ebi-a-GCST90001597	CD8dim T cell %T cell || id:ebi-a-GCST90001597	finn-b-H7_RETINOPATHYDIAB_PROLIF	Proliferative diabetic retinopathy (H7_RETINOPATHYDIAB_PROLIF) || id:finn-b-H7_RETINOPATHYDIAB_PROLIF	204400	0.0322595800561747	0.00676125244618395	0.933773409327773	0.0725517617021633
1011	ebi-a-GCST90001982	CCR2 on CD14- CD16+ monocyte || id:ebi-a-GCST90001982	finn-b-H7_RETINOPATHYDIAB_PROLIF	Proliferative diabetic retinopathy (H7_RETINOPATHYDIAB_PROLIF) || id:finn-b-H7_RETINOPATHYDIAB_PROLIF	204400	0.0259977144622949	0.00676125244618395	0.760203351851447	0.3001799035137
1012	ebi-a-GCST90001613	CD4-CD8- T cell %leukocyte || id:ebi-a-GCST90001613	finn-b-H7_RETINOPATHYDIAB_PROLIF	Proliferative diabetic retinopathy (H7_RETINOPATHYDIAB_PROLIF) || id:finn-b-H7_RETINOPATHYDIAB_PROLIF	204400	0.0266076056748167	0.00676125244618395	1.04255837059258	0.0576076829514446
1013	ebi-a-GCST90001654	CD28- CD4-CD8- T cell Absolute Count || id:ebi-a-GCST90001654	finn-b-H7_RETINOPATHYDIAB_PROLIF	Proliferative diabetic retinopathy (H7_RETINOPATHYDIAB_PROLIF) || id:finn-b-H7_RETINOPATHYDIAB_PROLIF	204400	0.0384263959836476	0.00676125244618395	0.960299118311758	0.05958252426333
1014	ebi-a-GCST90001542	Effector Memory CD4+ T cell Absolute Count || id:ebi-a-GCST90001542	finn-b-H7_RETINOPATHYDIAB_PROLIF	Proliferative diabetic retinopathy (H7_RETINOPATHYDIAB_PROLIF) || id:finn-b-H7_RETINOPATHYDIAB_PROLIF	204400	0.0121639112598919	0.00676125244618395	0.979558340455984	0.050799827739501
1015	ebi-a-GCST90001933	CD25 on CD45RA- CD4 not regulatory T cell || id:ebi-a-GCST90001933	finn-b-H7_RETINOPATHYDIAB_PROLIF	Proliferative diabetic retinopathy (H7_RETINOPATHYDIAB_PROLIF) || id:finn-b-H7_RETINOPATHYDIAB_PROLIF	204400	0.00962308430043244	0.00676125244618395	0.718110996159003	0.176762490250729
1016	ebi-a-GCST90001791	CD25 on naive-mature B cell || id:ebi-a-GCST90001791	finn-b-H7_RETINOPATHYDIAB_PROLIF	Proliferative diabetic retinopathy (H7_RETINOPATHYDIAB_PROLIF) || id:finn-b-H7_RETINOPATHYDIAB_PROLIF	204400	0.0975569506895792	0.00676125244618395	0.91843361657024	0.156765844040194
1017	ebi-a-GCST90001882	HVEM on Central Memory CD8+ T cell || id:ebi-a-GCST90001882	finn-b-H7_RETINOPATHYDIAB_PROLIF	Proliferative diabetic retinopathy (H7_RETINOPATHYDIAB_PROLIF) || id:finn-b-H7_RETINOPATHYDIAB_PROLIF	204400	0.0492530452420318	0.00676125244618395	0.910179139571177	0.114529370214058
1018	ebi-a-GCST90002036	CD80 on CD62L+ myeloid Dendritic Cell || id:ebi-a-GCST90002036	finn-b-H7_RETINOPATHYDIAB_PROLIF	Proliferative diabetic retinopathy (H7_RETINOPATHYDIAB_PROLIF) || id:finn-b-H7_RETINOPATHYDIAB_PROLIF	204400	0.0861525173622466	0.00676125244618395	1.06141115959533	0.102408345986238
1019	ebi-a-GCST90001687	CD28- CD8+ T cell Absolute Count || id:ebi-a-GCST90001687	finn-b-H7_RETINOPATHYDIAB_PROLIF	Proliferative diabetic retinopathy (H7_RETINOPATHYDIAB_PROLIF) || id:finn-b-H7_RETINOPATHYDIAB_PROLIF	204400	0.0208864479347365	0.00676125244618395	1.37880415670675	0.525590494778746
1020	ebi-a-GCST90001658	CD39+ CD4+ T cell %T cell || id:ebi-a-GCST90001658	finn-b-H7_RETINOPATHYDIAB_PROLIF	Proliferative diabetic retinopathy (H7_RETINOPATHYDIAB_PROLIF) || id:finn-b-H7_RETINOPATHYDIAB_PROLIF	204400	0.160975419543585	0.00676125244618395	1.07895645786565	0.216538308793855
1021	ebi-a-GCST90001632	CD8+ Natural Killer T %lymphocyte || id:ebi-a-GCST90001632	finn-b-H7_RETINOPATHYDIAB_PROLIF	Proliferative diabetic retinopathy (H7_RETINOPATHYDIAB_PROLIF) || id:finn-b-H7_RETINOPATHYDIAB_PROLIF	204400	0.0408824228068481	0.00676125244618395	7.38020120465801	1
1022	ebi-a-GCST90001903	CD86 on myeloid Dendritic Cell || id:ebi-a-GCST90001903	finn-b-H7_RETINOPATHYDIAB_PROLIF	Proliferative diabetic retinopathy (H7_RETINOPATHYDIAB_PROLIF) || id:finn-b-H7_RETINOPATHYDIAB_PROLIF	204400	0.105477667180385	0.00676125244618395	0.778333972606716	0.761679713934487
1023	ebi-a-GCST90001681	CD25++ CD8+ T cell Absolute Count || id:ebi-a-GCST90001681	finn-b-H7_RETINOPATHYDIAB_PROLIF	Proliferative diabetic retinopathy (H7_RETINOPATHYDIAB_PROLIF) || id:finn-b-H7_RETINOPATHYDIAB_PROLIF	204400	0.0305087269486656	0.00676125244618395	1.11363087181233	0.113780254737726
1024	ebi-a-GCST90002040	CD80 on granulocyte || id:ebi-a-GCST90002040	finn-b-H7_RETINOPATHYDIAB_PROLIF	Proliferative diabetic retinopathy (H7_RETINOPATHYDIAB_PROLIF) || id:finn-b-H7_RETINOPATHYDIAB_PROLIF	204400	0.0623956940208198	0.00676125244618395	1.18987978077858	0.418988501552149
1025	ebi-a-GCST90001946	CD33 on CD14+ monocyte || id:ebi-a-GCST90001946	finn-b-H7_RETINOPATHYDIAB_PROLIF	Proliferative diabetic retinopathy (H7_RETINOPATHYDIAB_PROLIF) || id:finn-b-H7_RETINOPATHYDIAB_PROLIF	204400	0.528240549738218	0.00676125244618395	1.00022875247079	0.0500043463110608
1026	ebi-a-GCST90001447	IgD+ CD38+ B cell %B cell || id:ebi-a-GCST90001447	finn-b-H7_RETINOPATHYDIAB_PROLIF	Proliferative diabetic retinopathy (H7_RETINOPATHYDIAB_PROLIF) || id:finn-b-H7_RETINOPATHYDIAB_PROLIF	204400	0.0138617820693489	0.00676125244618395	0.639925377810127	0.350404367359716
1027	ebi-a-GCST90001392	IgD+ CD38+ B cell Absolute Count || id:ebi-a-GCST90001392	finn-b-H7_RETINOPATHYDIAB_PROLIF	Proliferative diabetic retinopathy (H7_RETINOPATHYDIAB_PROLIF) || id:finn-b-H7_RETINOPATHYDIAB_PROLIF	204400	0.0255904037163306	0.00676125244618395	0.781108838233564	0.255021554132679
1028	ebi-a-GCST90001746	CD20 on IgD+ CD24+ B cell || id:ebi-a-GCST90001746	finn-b-H7_RETINOPATHYDIAB_PROLIF	Proliferative diabetic retinopathy (H7_RETINOPATHYDIAB_PROLIF) || id:finn-b-H7_RETINOPATHYDIAB_PROLIF	204400	0.0452046523542131	0.00676125244618395	0.966189505198486	0.0581686365186332
1029	ebi-a-GCST90001435	Plasma Blast-Plasma Cell %lymphocyte || id:ebi-a-GCST90001435	finn-b-H7_RETINOPATHYDIAB_PROLIF	Proliferative diabetic retinopathy (H7_RETINOPATHYDIAB_PROLIF) || id:finn-b-H7_RETINOPATHYDIAB_PROLIF	204400	0.00813364641978103	0.00676125244618395	0.768735870135308	0.120963411420047
1030	ebi-a-GCST90001425	IgD- CD38+ B cell %lymphocyte || id:ebi-a-GCST90001425	finn-b-H7_RETINOPATHYDIAB_PROLIF	Proliferative diabetic retinopathy (H7_RETINOPATHYDIAB_PROLIF) || id:finn-b-H7_RETINOPATHYDIAB_PROLIF	204400	0.00738811467734914	0.00676125244618395	0.751060985239791	0.124808728165899
1031	ebi-a-GCST90001799	CD27 on T cell || id:ebi-a-GCST90001799	finn-b-H7_RETINOPATHYDIAB_PROLIF	Proliferative diabetic retinopathy (H7_RETINOPATHYDIAB_PROLIF) || id:finn-b-H7_RETINOPATHYDIAB_PROLIF	204400	0.0616228037901166	0.00676125244618395	0.896261718986834	0.159188037556348
1032	ebi-a-GCST90001790	CD25 on memory B cell || id:ebi-a-GCST90001790	finn-b-H7_RETINOPATHYDIAB_PROLIF	Proliferative diabetic retinopathy (H7_RETINOPATHYDIAB_PROLIF) || id:finn-b-H7_RETINOPATHYDIAB_PROLIF	204400	0.105385172720663	0.00676125244618395	1.03915847463274	0.0757612788733772
1033	ebi-a-GCST90001983	CD14 on CD14+ CD16+ monocyte || id:ebi-a-GCST90001983	finn-b-H7_RETINOPATHYDIAB_PROLIF	Proliferative diabetic retinopathy (H7_RETINOPATHYDIAB_PROLIF) || id:finn-b-H7_RETINOPATHYDIAB_PROLIF	204400	0.0223660788339385	0.00676125244618395	0.881779048207848	0.100508522368285
1034	ebi-a-GCST90002105	HLA DR on plasmacytoid Dendritic Cell || id:ebi-a-GCST90002105	finn-b-H7_RETINOPATHYDIAB_PROLIF	Proliferative diabetic retinopathy (H7_RETINOPATHYDIAB_PROLIF) || id:finn-b-H7_RETINOPATHYDIAB_PROLIF	204400	0.154139844374496	0.00676125244618395	1.10403125698824	0.327424060125944
1035	ebi-a-GCST90001642	B cell Absolute Count || id:ebi-a-GCST90001642	finn-b-H7_RETINOPATHYDIAB_PROLIF	Proliferative diabetic retinopathy (H7_RETINOPATHYDIAB_PROLIF) || id:finn-b-H7_RETINOPATHYDIAB_PROLIF	204400	0.0110661456136046	0.00676125244618395	0.812046407874742	0.113557776961046
1036	ebi-a-GCST90001589	CD4+/CD8+ T cell || id:ebi-a-GCST90001589	finn-b-H7_RETINOPATHYDIAB_PROLIF	Proliferative diabetic retinopathy (H7_RETINOPATHYDIAB_PROLIF) || id:finn-b-H7_RETINOPATHYDIAB_PROLIF	204400	0.0139779206112326	0.00676125244618395	1.46579937603367	0.530098944750751
1037	ebi-a-GCST90001919	CD45 on Natural Killer T || id:ebi-a-GCST90001919	finn-b-H7_RETINOPATHYDIAB_PROLIF	Proliferative diabetic retinopathy (H7_RETINOPATHYDIAB_PROLIF) || id:finn-b-H7_RETINOPATHYDIAB_PROLIF	204400	0.0160862158063575	0.00676125244618395	0.973668532801418	0.0517562326962377
1038	ebi-a-GCST90001760	CD20 on unswitched memory B cell || id:ebi-a-GCST90001760	finn-b-H7_RETINOPATHYDIAB_PROLIF	Proliferative diabetic retinopathy (H7_RETINOPATHYDIAB_PROLIF) || id:finn-b-H7_RETINOPATHYDIAB_PROLIF	204400	0.0626037506570869	0.00676125244618395	1.01289299683242	0.0516376577432016
1039	ebi-a-GCST90001749	CD20 on IgD+ CD38- naive B cell || id:ebi-a-GCST90001749	finn-b-H7_RETINOPATHYDIAB_PROLIF	Proliferative diabetic retinopathy (H7_RETINOPATHYDIAB_PROLIF) || id:finn-b-H7_RETINOPATHYDIAB_PROLIF	204400	0.0133078010390232	0.00676125244618395	0.875665710112766	0.0829877942463528
1040	ebi-a-GCST90002008	CCR2 on monocyte(Monocyte) || id:ebi-a-GCST90002008	finn-b-H7_RETINOPATHYDIAB_PROLIF	Proliferative diabetic retinopathy (H7_RETINOPATHYDIAB_PROLIF) || id:finn-b-H7_RETINOPATHYDIAB_PROLIF	204400	0.0269983079476767	0.00676125244618395	1.08474221438555	0.0809692738031045
1041	ebi-a-GCST90002004	CCR2 on CD14+ CD16- monocyte || id:ebi-a-GCST90002004	finn-b-H7_RETINOPATHYDIAB_PROLIF	Proliferative diabetic retinopathy (H7_RETINOPATHYDIAB_PROLIF) || id:finn-b-H7_RETINOPATHYDIAB_PROLIF	204400	0.0329354027987542	0.00676125244618395	1.0757267318387	0.0801602937443219
1042	ebi-a-GCST90002027	CD4 on CD45RA+ CD4+ T cell || id:ebi-a-GCST90002027	finn-b-H7_RETINOPATHYDIAB_PROLIF	Proliferative diabetic retinopathy (H7_RETINOPATHYDIAB_PROLIF) || id:finn-b-H7_RETINOPATHYDIAB_PROLIF	204400	0.0358567260541579	0.00676125244618395	1.31588547484385	0.599565697566972
1043	ebi-a-GCST90002066	CD4 on activated CD4 regulatory T cell || id:ebi-a-GCST90002066	finn-b-H7_RETINOPATHYDIAB_PROLIF	Proliferative diabetic retinopathy (H7_RETINOPATHYDIAB_PROLIF) || id:finn-b-H7_RETINOPATHYDIAB_PROLIF	204400	0.0210174023703525	0.00676125244618395	1.43538924446575	0.645511407921556
1044	ebi-a-GCST90001551	Naive CD8+ T cell Absolute Count || id:ebi-a-GCST90001551	finn-b-H7_RETINOPATHYDIAB_PROLIF	Proliferative diabetic retinopathy (H7_RETINOPATHYDIAB_PROLIF) || id:finn-b-H7_RETINOPATHYDIAB_PROLIF	204400	0.00928403573869671	0.00676125244618395	0.992356002410175	0.0500853106578972
1045	ebi-a-GCST90001410	IgD- CD38+ B cell %B cell || id:ebi-a-GCST90001410	finn-b-H7_RETINOPATHYDIAB_PROLIF	Proliferative diabetic retinopathy (H7_RETINOPATHYDIAB_PROLIF) || id:finn-b-H7_RETINOPATHYDIAB_PROLIF	204400	0.0157860503522045	0.00676125244618395	1.53862948228325	0.705635072740842
1046	ebi-a-GCST90001872	HVEM on naive CD8+ T cell || id:ebi-a-GCST90001872	finn-b-H7_RETINOPATHYDIAB_PROLIF	Proliferative diabetic retinopathy (H7_RETINOPATHYDIAB_PROLIF) || id:finn-b-H7_RETINOPATHYDIAB_PROLIF	204400	0.0756730048751855	0.00676125244618395	1.0753104399602	0.119670075408126
1047	ebi-a-GCST90001732	CD19 on IgD- CD27- B cell || id:ebi-a-GCST90001732	finn-b-H7_RETINOPATHYDIAB_PROLIF	Proliferative diabetic retinopathy (H7_RETINOPATHYDIAB_PROLIF) || id:finn-b-H7_RETINOPATHYDIAB_PROLIF	204400	0.0184157312833803	0.00676125244618395	1.15533640159827	0.122124919778714
1048	ebi-a-GCST90001967	FSC-A on CD14+ monocyte || id:ebi-a-GCST90001967	finn-b-H7_RETINOPATHYDIAB_PROLIF	Proliferative diabetic retinopathy (H7_RETINOPATHYDIAB_PROLIF) || id:finn-b-H7_RETINOPATHYDIAB_PROLIF	204400	0.0256544104606081	0.00676125244618395	0.742586449973527	0.334051085279536
1049	ebi-a-GCST90001625	HLA DR+ CD4+ T cell %T cell || id:ebi-a-GCST90001625	finn-b-H7_RETINOPATHYDIAB_PROLIF	Proliferative diabetic retinopathy (H7_RETINOPATHYDIAB_PROLIF) || id:finn-b-H7_RETINOPATHYDIAB_PROLIF	204400	0.0455473748232933	0.00676125244618395	1.12732668861724	0.17155034354161
1050	ebi-a-GCST90001775	CD25 on B cell || id:ebi-a-GCST90001775	finn-b-H7_RETINOPATHYDIAB_PROLIF	Proliferative diabetic retinopathy (H7_RETINOPATHYDIAB_PROLIF) || id:finn-b-H7_RETINOPATHYDIAB_PROLIF	204400	0.0660675903717843	0.00676125244618395	0.876125599306436	0.218757630560081
1051	ebi-a-GCST90002083	SSC-A on HLA DR+ T cell || id:ebi-a-GCST90002083	finn-b-H7_RETINOPATHYDIAB_PROLIF	Proliferative diabetic retinopathy (H7_RETINOPATHYDIAB_PROLIF) || id:finn-b-H7_RETINOPATHYDIAB_PROLIF	204400	0.015934230926473	0.00676125244618395	0.989145290337973	0.0502953028977745
1052	ebi-a-GCST90001861	CD3 on CD28+ CD4+ T cell || id:ebi-a-GCST90001861	finn-b-H7_RETINOPATHYDIAB_PROLIF	Proliferative diabetic retinopathy (H7_RETINOPATHYDIAB_PROLIF) || id:finn-b-H7_RETINOPATHYDIAB_PROLIF	204400	0.140636736376836	0.00676125244618395	0.992752027334592	0.051162625776512
1053	ebi-a-GCST90001890	CD28 on CD45RA+ CD4+ T cell || id:ebi-a-GCST90001890	finn-b-H7_RETINOPATHYDIAB_PROLIF	Proliferative diabetic retinopathy (H7_RETINOPATHYDIAB_PROLIF) || id:finn-b-H7_RETINOPATHYDIAB_PROLIF	204400	0.0561144355467694	0.00676125244618395	0.966906619245662	0.0597230218938818
1054	ebi-a-GCST90001610	CD4+ CD8dim T cell %lymphocyte || id:ebi-a-GCST90001610	finn-b-H7_RETINOPATHYDIAB_PROLIF	Proliferative diabetic retinopathy (H7_RETINOPATHYDIAB_PROLIF) || id:finn-b-H7_RETINOPATHYDIAB_PROLIF	204400	0.0633683092213779	0.00676125244618395	0.974388953313136	0.0565635335400421
1055	ebi-a-GCST90001873	HVEM on Effector Memory CD8+ T cell || id:ebi-a-GCST90001873	finn-b-H7_RETINOPATHYDIAB_PROLIF	Proliferative diabetic retinopathy (H7_RETINOPATHYDIAB_PROLIF) || id:finn-b-H7_RETINOPATHYDIAB_PROLIF	204400	0.0402244253837887	0.00676125244618395	0.903160416675105	0.111188647948342
1056	ebi-a-GCST90001827	IgD on IgD+ B cell || id:ebi-a-GCST90001827	finn-b-H7_RETINOPATHYDIAB_PROLIF	Proliferative diabetic retinopathy (H7_RETINOPATHYDIAB_PROLIF) || id:finn-b-H7_RETINOPATHYDIAB_PROLIF	204400	0.122086691030327	0.00676125244618395	0.951520792359505	0.0962321292997088
1057	ebi-a-GCST90001949	CD33 on CD33dim HLA DR+ CD11b- || id:ebi-a-GCST90001949	finn-b-H7_RETINOPATHYDIAB_PROLIF	Proliferative diabetic retinopathy (H7_RETINOPATHYDIAB_PROLIF) || id:finn-b-H7_RETINOPATHYDIAB_PROLIF	204400	0.56620776288057	0.00676125244618395	1.00618003172779	0.0534070030050023
1058	ebi-a-GCST90001469	CD62L- myeloid Dendritic Cell %Dendritic Cell || id:ebi-a-GCST90001469	finn-b-H7_RETINOPATHYDIAB_PROLIF	Proliferative diabetic retinopathy (H7_RETINOPATHYDIAB_PROLIF) || id:finn-b-H7_RETINOPATHYDIAB_PROLIF	204400	0.246980162140946	0.00676125244618395	0.897435286115205	0.472109112529239
1059	ebi-a-GCST90001473	CD62L- CD86+ myeloid Dendritic Cell %Dendritic Cell || id:ebi-a-GCST90001473	finn-b-H7_RETINOPATHYDIAB_PROLIF	Proliferative diabetic retinopathy (H7_RETINOPATHYDIAB_PROLIF) || id:finn-b-H7_RETINOPATHYDIAB_PROLIF	204400	0.294908686438773	0.00676125244618395	0.906623035858246	0.468183361635532
1060	ebi-a-GCST90001468	CD62L- myeloid Dendritic Cell Absolute Count || id:ebi-a-GCST90001468	finn-b-H7_RETINOPATHYDIAB_PROLIF	Proliferative diabetic retinopathy (H7_RETINOPATHYDIAB_PROLIF) || id:finn-b-H7_RETINOPATHYDIAB_PROLIF	204400	0.228203568436681	0.00676125244618395	0.899926539324017	0.425716571166721
1061	ebi-a-GCST90001520	CD33+ HLA DR+ CD14dim Absolute Count || id:ebi-a-GCST90001520	finn-b-H7_RETINOPATHYDIAB_PROLIF	Proliferative diabetic retinopathy (H7_RETINOPATHYDIAB_PROLIF) || id:finn-b-H7_RETINOPATHYDIAB_PROLIF	204400	0.0535107907794968	0.00676125244618395	0.95717897416895	0.0655764752307322
1062	ebi-a-GCST90001952	CD33 on Monocytic Myeloid-Derived Suppressor Cells || id:ebi-a-GCST90001952	finn-b-H7_RETINOPATHYDIAB_PROLIF	Proliferative diabetic retinopathy (H7_RETINOPATHYDIAB_PROLIF) || id:finn-b-H7_RETINOPATHYDIAB_PROLIF	204400	0.468823966406144	0.00676125244618395	1.01062497661017	0.0583620619047536
1063	ebi-a-GCST90001400	IgD+ B cell Absolute Count || id:ebi-a-GCST90001400	finn-b-H7_RETINOPATHYDIAB_PROLIF	Proliferative diabetic retinopathy (H7_RETINOPATHYDIAB_PROLIF) || id:finn-b-H7_RETINOPATHYDIAB_PROLIF	204400	0.00665278955175259	0.00676125244618395	1.40369621469356	0.229579615255972
1064	ebi-a-GCST90001752	CD20 on IgD+ CD38dim B cell || id:ebi-a-GCST90001752	finn-b-H7_RETINOPATHYDIAB_PROLIF	Proliferative diabetic retinopathy (H7_RETINOPATHYDIAB_PROLIF) || id:finn-b-H7_RETINOPATHYDIAB_PROLIF	204400	0.113600984101619	0.00676125244618395	1.3921014986938	0.998282837474438
1065	ebi-a-GCST90001439	IgD+ CD24+ B cell %lymphocyte || id:ebi-a-GCST90001439	finn-b-H7_RETINOPATHYDIAB_PROLIF	Proliferative diabetic retinopathy (H7_RETINOPATHYDIAB_PROLIF) || id:finn-b-H7_RETINOPATHYDIAB_PROLIF	204400	0.0525655841713209	0.00676125244618395	1.02003964165715	0.0533250266519201
1066	ebi-a-GCST90001442	CD24+ CD27+ B cell %lymphocyte || id:ebi-a-GCST90001442	finn-b-H7_RETINOPATHYDIAB_PROLIF	Proliferative diabetic retinopathy (H7_RETINOPATHYDIAB_PROLIF) || id:finn-b-H7_RETINOPATHYDIAB_PROLIF	204400	0.0498761092996434	0.00676125244618395	1.01764230751134	0.0524440038786587
1067	ebi-a-GCST90001963	FSC-A on myeloid Dendritic Cell || id:ebi-a-GCST90001963	finn-b-H7_RETINOPATHYDIAB_PROLIF	Proliferative diabetic retinopathy (H7_RETINOPATHYDIAB_PROLIF) || id:finn-b-H7_RETINOPATHYDIAB_PROLIF	204400	0.084857347827856	0.00676125244618395	1.1296354926713	0.287447912232506
1068	ebi-a-GCST90001702	BAFF-R on CD24+ CD27+ B cell || id:ebi-a-GCST90001702	finn-b-H7_RETINOPATHYDIAB_PROLIF	Proliferative diabetic retinopathy (H7_RETINOPATHYDIAB_PROLIF) || id:finn-b-H7_RETINOPATHYDIAB_PROLIF	204400	0.532377082339546	0.00676125244618395	0.927582764732497	0.499513094788469
1069	ebi-a-GCST90001461	Dendritic Cell Absolute Count || id:ebi-a-GCST90001461	finn-b-H7_RETINOPATHYDIAB_PROLIF	Proliferative diabetic retinopathy (H7_RETINOPATHYDIAB_PROLIF) || id:finn-b-H7_RETINOPATHYDIAB_PROLIF	204400	0.131864090374503	0.00676125244618395	0.884788799750561	0.341617237533643
1070	ebi-a-GCST90002106	HLA DR on Dendritic Cell || id:ebi-a-GCST90002106	finn-b-H7_RETINOPATHYDIAB_PROLIF	Proliferative diabetic retinopathy (H7_RETINOPATHYDIAB_PROLIF) || id:finn-b-H7_RETINOPATHYDIAB_PROLIF	204400	0.180446021400264	0.00676125244618395	1.16614901866032	0.742874896930138
1071	ebi-a-GCST90001471	CD62L- plasmacytoid Dendritic Cell %Dendritic Cell || id:ebi-a-GCST90001471	finn-b-H7_RETINOPATHYDIAB_PROLIF	Proliferative diabetic retinopathy (H7_RETINOPATHYDIAB_PROLIF) || id:finn-b-H7_RETINOPATHYDIAB_PROLIF	204400	0.0699827948431338	0.00676125244618395	1.17507421012374	0.403002941663004
1072	ebi-a-GCST90002103	CD45RA on CD39+ resting CD4 regulatory T cell || id:ebi-a-GCST90002103	finn-b-H7_RETINOPATHYDIAB_PROLIF	Proliferative diabetic retinopathy (H7_RETINOPATHYDIAB_PROLIF) || id:finn-b-H7_RETINOPATHYDIAB_PROLIF	204400	0.0249705243771558	0.00676125244618395	0.991769563541298	0.0502660420300975
1073	ebi-a-GCST90001581	CD14- CD16- Absolute Count || id:ebi-a-GCST90001581	finn-b-H7_RETINOPATHYDIAB_PROLIF	Proliferative diabetic retinopathy (H7_RETINOPATHYDIAB_PROLIF) || id:finn-b-H7_RETINOPATHYDIAB_PROLIF	204400	0.0495912721390836	0.00676125244618395	0.861700667148717	0.207703301178525
1074	ebi-a-GCST90001768	CD24 on IgD+ CD38+ B cell || id:ebi-a-GCST90001768	finn-b-H7_RETINOPATHYDIAB_PROLIF	Proliferative diabetic retinopathy (H7_RETINOPATHYDIAB_PROLIF) || id:finn-b-H7_RETINOPATHYDIAB_PROLIF	204400	0.0277678734192812	0.00676125244618395	0.910275614315497	0.0858748548967867
1075	ebi-a-GCST90001486	Activated CD4 regulatory T cell Absolute Count || id:ebi-a-GCST90001486	finn-b-H7_RETINOPATHYDIAB_PROLIF	Proliferative diabetic retinopathy (H7_RETINOPATHYDIAB_PROLIF) || id:finn-b-H7_RETINOPATHYDIAB_PROLIF	204400	0.0199807184912592	0.00676125244618395	0.901167058362821	0.0812575736828943
1076	ebi-a-GCST90001463	CD62L- Dendritic Cell %Dendritic Cell || id:ebi-a-GCST90001463	finn-b-H7_RETINOPATHYDIAB_PROLIF	Proliferative diabetic retinopathy (H7_RETINOPATHYDIAB_PROLIF) || id:finn-b-H7_RETINOPATHYDIAB_PROLIF	204400	0.19116092821988	0.00676125244618395	0.888210192232378	0.441383491654515
1077	ebi-a-GCST90002117	HLA DR on HLA DR+ Natural Killer || id:ebi-a-GCST90002117	finn-b-H7_RETINOPATHYDIAB_PROLIF	Proliferative diabetic retinopathy (H7_RETINOPATHYDIAB_PROLIF) || id:finn-b-H7_RETINOPATHYDIAB_PROLIF	204400	0.166683571653674	0.00676125244618395	1.13607641181713	0.538498925134827
1078	ebi-a-GCST90001474	Plasmacytoid Dendritic Cell %Dendritic Cell || id:ebi-a-GCST90001474	finn-b-H7_RETINOPATHYDIAB_PROLIF	Proliferative diabetic retinopathy (H7_RETINOPATHYDIAB_PROLIF) || id:finn-b-H7_RETINOPATHYDIAB_PROLIF	204400	0.132330418353114	0.00676125244618395	1.06936460308812	0.15445767590321
1079	ebi-a-GCST90001899	CD28 on CD4 regulatory T cell || id:ebi-a-GCST90001899	finn-b-H7_RETINOPATHYDIAB_PROLIF	Proliferative diabetic retinopathy (H7_RETINOPATHYDIAB_PROLIF) || id:finn-b-H7_RETINOPATHYDIAB_PROLIF	204400	0.0396176536758462	0.00676125244618395	0.814584123372527	0.277775145863831
1080	ebi-a-GCST90001893	CD28 on CD28+ CD45RA- CD8+ T cell || id:ebi-a-GCST90001893	finn-b-H7_RETINOPATHYDIAB_PROLIF	Proliferative diabetic retinopathy (H7_RETINOPATHYDIAB_PROLIF) || id:finn-b-H7_RETINOPATHYDIAB_PROLIF	204400	0.0637582070377489	0.00676125244618395	0.85511603994462	0.273665148186133
1081	ebi-a-GCST90001511	CD25++ CD45RA- CD4 not regulatory T cell %CD4+ T cell || id:ebi-a-GCST90001511	finn-b-H7_RETINOPATHYDIAB_PROLIF	Proliferative diabetic retinopathy (H7_RETINOPATHYDIAB_PROLIF) || id:finn-b-H7_RETINOPATHYDIAB_PROLIF	204400	0.0251862116450686	0.00676125244618395	1.05727263484734	0.0630795761743121
1082	ebi-a-GCST90001871	HVEM on T cell || id:ebi-a-GCST90001871	finn-b-H7_RETINOPATHYDIAB_PROLIF	Proliferative diabetic retinopathy (H7_RETINOPATHYDIAB_PROLIF) || id:finn-b-H7_RETINOPATHYDIAB_PROLIF	204400	0.0404924166829385	0.00676125244618395	0.903385284194805	0.111313258579744
1083	ebi-a-GCST90001910	CD45 on B cell || id:ebi-a-GCST90001910	finn-b-H7_RETINOPATHYDIAB_PROLIF	Proliferative diabetic retinopathy (H7_RETINOPATHYDIAB_PROLIF) || id:finn-b-H7_RETINOPATHYDIAB_PROLIF	204400	0.0207151985469438	0.00676125244618395	0.301894318740847	0.962989715010701
1084	ebi-a-GCST90001980	CD40 on CD14+ CD16- monocyte || id:ebi-a-GCST90001980	finn-b-H7_RETINOPATHYDIAB_PROLIF	Proliferative diabetic retinopathy (H7_RETINOPATHYDIAB_PROLIF) || id:finn-b-H7_RETINOPATHYDIAB_PROLIF	204400	0.205013102434552	0.00676125244618395	1.06881508632557	0.211020207165058
1085	ebi-a-GCST90002090	CD11c on granulocyte || id:ebi-a-GCST90002090	finn-b-H7_RETINOPATHYDIAB_PROLIF	Proliferative diabetic retinopathy (H7_RETINOPATHYDIAB_PROLIF) || id:finn-b-H7_RETINOPATHYDIAB_PROLIF	204400	0.0677295886736731	0.00676125244618395	0.990346643299461	0.0509931452908974
1086	ebi-a-GCST90001748	CD20 on IgD+ CD38- B cell || id:ebi-a-GCST90001748	finn-b-H7_RETINOPATHYDIAB_PROLIF	Proliferative diabetic retinopathy (H7_RETINOPATHYDIAB_PROLIF) || id:finn-b-H7_RETINOPATHYDIAB_PROLIF	204400	0.048017452475696	0.00676125244618395	1.49436065965649	0.979495546387348
1087	ebi-a-GCST90001637	CD4-CD8- Natural Killer T %T cell || id:ebi-a-GCST90001637	finn-b-H7_RETINOPATHYDIAB_PROLIF	Proliferative diabetic retinopathy (H7_RETINOPATHYDIAB_PROLIF) || id:finn-b-H7_RETINOPATHYDIAB_PROLIF	204400	0.0880432292608943	0.00676125244618395	0.990812182173301	0.0511696128072218
1088	ebi-a-GCST90001703	BAFF-R on IgD+ CD24+ B cell || id:ebi-a-GCST90001703	finn-b-H7_RETINOPATHYDIAB_PROLIF	Proliferative diabetic retinopathy (H7_RETINOPATHYDIAB_PROLIF) || id:finn-b-H7_RETINOPATHYDIAB_PROLIF	204400	0.509113319963426	0.00676125244618395	0.929086603641977	0.466432019657517
1089	ebi-a-GCST90001529	CD66b++ myeloid cell Absolute Count || id:ebi-a-GCST90001529	finn-b-H7_RETINOPATHYDIAB_PROLIF	Proliferative diabetic retinopathy (H7_RETINOPATHYDIAB_PROLIF) || id:finn-b-H7_RETINOPATHYDIAB_PROLIF	204400	0.0142717867907188	0.00676125244618395	0.775716427573928	0.168691621392699
1090	ebi-a-GCST90001920	CD45 on HLA DR+ CD4+ T cell || id:ebi-a-GCST90001920	finn-b-H7_RETINOPATHYDIAB_PROLIF	Proliferative diabetic retinopathy (H7_RETINOPATHYDIAB_PROLIF) || id:finn-b-H7_RETINOPATHYDIAB_PROLIF	204400	0.02310198394518	0.00676125244618395	0.847301710449245	0.138252128965945
1091	ebi-a-GCST90001947	CD33 on CD33+ HLA DR+ CD14dim || id:ebi-a-GCST90001947	finn-b-H7_RETINOPATHYDIAB_PROLIF	Proliferative diabetic retinopathy (H7_RETINOPATHYDIAB_PROLIF) || id:finn-b-H7_RETINOPATHYDIAB_PROLIF	204400	0.524405394939226	0.00676125244618395	1.01205060933748	0.0620567854650143
1092	ebi-a-GCST90002082	SSC-A on CD8+ T cell || id:ebi-a-GCST90002082	finn-b-H7_RETINOPATHYDIAB_PROLIF	Proliferative diabetic retinopathy (H7_RETINOPATHYDIAB_PROLIF) || id:finn-b-H7_RETINOPATHYDIAB_PROLIF	204400	0.0163839769764865	0.00676125244618395	1.99764796181286	0.997066034686956
1093	ebi-a-GCST90001618	HLA DR+ T cell Absolute Count || id:ebi-a-GCST90001618	finn-b-H7_RETINOPATHYDIAB_PROLIF	Proliferative diabetic retinopathy (H7_RETINOPATHYDIAB_PROLIF) || id:finn-b-H7_RETINOPATHYDIAB_PROLIF	204400	0.0948736541274874	0.00676125244618395	0.969244391145431	0.0642336639402298
1094	ebi-a-GCST90001879	HVEM on Terminally Differentiated CD4+ T cell || id:ebi-a-GCST90001879	finn-b-H7_RETINOPATHYDIAB_PROLIF	Proliferative diabetic retinopathy (H7_RETINOPATHYDIAB_PROLIF) || id:finn-b-H7_RETINOPATHYDIAB_PROLIF	204400	0.0280206653169711	0.00676125244618395	0.83623859171784	0.174264708199196
1095	ebi-a-GCST90001881	HVEM on CD8+ T cell || id:ebi-a-GCST90001881	finn-b-H7_RETINOPATHYDIAB_PROLIF	Proliferative diabetic retinopathy (H7_RETINOPATHYDIAB_PROLIF) || id:finn-b-H7_RETINOPATHYDIAB_PROLIF	204400	0.034074106545615	0.00676125244618395	0.848011839922834	0.180299582951706
1096	ebi-a-GCST90001902	CD28 on activated CD4 regulatory T cell || id:ebi-a-GCST90001902	finn-b-H7_RETINOPATHYDIAB_PROLIF	Proliferative diabetic retinopathy (H7_RETINOPATHYDIAB_PROLIF) || id:finn-b-H7_RETINOPATHYDIAB_PROLIF	204400	0.0468836386221661	0.00676125244618395	0.805898628155543	0.344571044053339
1097	ebi-a-GCST90001767	CD24 on IgD+ CD38- unswitched memory B cell || id:ebi-a-GCST90001767	finn-b-H7_RETINOPATHYDIAB_PROLIF	Proliferative diabetic retinopathy (H7_RETINOPATHYDIAB_PROLIF) || id:finn-b-H7_RETINOPATHYDIAB_PROLIF	204400	0.0877673042745317	0.00676125244618395	0.948776155915639	0.0869553786607175
1098	ebi-a-GCST90001769	CD24 on IgD- CD38- B cell || id:ebi-a-GCST90001769	finn-b-H7_RETINOPATHYDIAB_PROLIF	Proliferative diabetic retinopathy (H7_RETINOPATHYDIAB_PROLIF) || id:finn-b-H7_RETINOPATHYDIAB_PROLIF	204400	0.0493616246222903	0.00676125244618395	0.923061410540536	0.0971176117236122
1099	ebi-a-GCST90001444	CD20- CD38- B cell %lymphocyte || id:ebi-a-GCST90001444	finn-b-H7_RETINOPATHYDIAB_PROLIF	Proliferative diabetic retinopathy (H7_RETINOPATHYDIAB_PROLIF) || id:finn-b-H7_RETINOPATHYDIAB_PROLIF	204400	0.00700185527445803	0.00676125244618395	0.875180982926226	0.0673550619533264
1100	ebi-a-GCST90001401	IgD- CD27- B cell Absolute Count || id:ebi-a-GCST90001401	finn-b-H7_RETINOPATHYDIAB_PROLIF	Proliferative diabetic retinopathy (H7_RETINOPATHYDIAB_PROLIF) || id:finn-b-H7_RETINOPATHYDIAB_PROLIF	204400	0.0474903325394667	0.00676125244618395	0.951108078986124	0.0680470604125331
1101	ebi-a-GCST90001803	CD27 on IgD- CD38+ B cell || id:ebi-a-GCST90001803	finn-b-H7_RETINOPATHYDIAB_PROLIF	Proliferative diabetic retinopathy (H7_RETINOPATHYDIAB_PROLIF) || id:finn-b-H7_RETINOPATHYDIAB_PROLIF	204400	0.0208955982324983	0.00676125244618395	1.00661005796318	0.0501435563695239
1102	ebi-a-GCST90001433	IgD- CD27- B cell %lymphocyte || id:ebi-a-GCST90001433	finn-b-H7_RETINOPATHYDIAB_PROLIF	Proliferative diabetic retinopathy (H7_RETINOPATHYDIAB_PROLIF) || id:finn-b-H7_RETINOPATHYDIAB_PROLIF	204400	0.0549804494172283	0.00676125244618395	0.968153442358438	0.0588175145572438
1103	ebi-a-GCST90001753	CD20 on IgD- CD24- B cell || id:ebi-a-GCST90001753	finn-b-H7_RETINOPATHYDIAB_PROLIF	Proliferative diabetic retinopathy (H7_RETINOPATHYDIAB_PROLIF) || id:finn-b-H7_RETINOPATHYDIAB_PROLIF	204400	0.0354022376084128	0.00676125244618395	0.867868321856516	0.151612656677477
1104	ebi-a-GCST90001566	Naive CD4-CD8- T cell Absolute Count || id:ebi-a-GCST90001566	finn-b-H7_RETINOPATHYDIAB_PROLIF	Proliferative diabetic retinopathy (H7_RETINOPATHYDIAB_PROLIF) || id:finn-b-H7_RETINOPATHYDIAB_PROLIF	204400	0.00805229293922781	0.00676125244618395	2.68639619237822	0.99986150629144
1105	ebi-a-GCST90001976	FSC-A on Natural Killer T || id:ebi-a-GCST90001976	finn-b-H7_RETINOPATHYDIAB_PROLIF	Proliferative diabetic retinopathy (H7_RETINOPATHYDIAB_PROLIF) || id:finn-b-H7_RETINOPATHYDIAB_PROLIF	204400	0.0192195682775294	0.00676125244618395	1.22747341392817	0.21472074133495
1106	ebi-a-GCST90002057	CD8 on Terminally Differentiated CD8+ T cell || id:ebi-a-GCST90002057	finn-b-H7_RETINOPATHYDIAB_PROLIF	Proliferative diabetic retinopathy (H7_RETINOPATHYDIAB_PROLIF) || id:finn-b-H7_RETINOPATHYDIAB_PROLIF	204400	0.0519067625226713	0.00676125244618395	1.20572036382465	0.410847510756952
1107	ebi-a-GCST90001721	CD19 on CD20- B cell || id:ebi-a-GCST90001721	finn-b-H7_RETINOPATHYDIAB_PROLIF	Proliferative diabetic retinopathy (H7_RETINOPATHYDIAB_PROLIF) || id:finn-b-H7_RETINOPATHYDIAB_PROLIF	204400	0.00811418831078391	0.00676125244618395	1.04291721802595	0.0523520080842103
1108	ebi-a-GCST90001604	T cell %lymphocyte || id:ebi-a-GCST90001604	finn-b-H7_RETINOPATHYDIAB_PROLIF	Proliferative diabetic retinopathy (H7_RETINOPATHYDIAB_PROLIF) || id:finn-b-H7_RETINOPATHYDIAB_PROLIF	204400	0.0314072167213856	0.00676125244618395	1.14365704602747	0.156292202094008
1109	ebi-a-GCST90002054	CD8 on Central Memory CD8+ T cell || id:ebi-a-GCST90002054	finn-b-H7_RETINOPATHYDIAB_PROLIF	Proliferative diabetic retinopathy (H7_RETINOPATHYDIAB_PROLIF) || id:finn-b-H7_RETINOPATHYDIAB_PROLIF	204400	0.0533041615790216	0.00676125244618395	1.58122327468871	0.998640551009322
1110	ebi-a-GCST90002014	CCR2 on CD62L+ myeloid Dendritic Cell || id:ebi-a-GCST90002014	finn-b-H7_RETINOPATHYDIAB_PROLIF	Proliferative diabetic retinopathy (H7_RETINOPATHYDIAB_PROLIF) || id:finn-b-H7_RETINOPATHYDIAB_PROLIF	204400	0.0827962021508083	0.00676125244618395	1.00535739994731	0.0503737180326256
1111	ebi-a-GCST90002108	HLA DR on CD33+ HLA DR+ CD14- || id:ebi-a-GCST90002108	finn-b-H7_RETINOPATHYDIAB_PROLIF	Proliferative diabetic retinopathy (H7_RETINOPATHYDIAB_PROLIF) || id:finn-b-H7_RETINOPATHYDIAB_PROLIF	204400	0.190859492563472	0.00676125244618395	1.87918237891088	1
1112	ebi-a-GCST90001847	CD3 on HLA DR+ T cell || id:ebi-a-GCST90001847	finn-b-H7_RETINOPATHYDIAB_PROLIF	Proliferative diabetic retinopathy (H7_RETINOPATHYDIAB_PROLIF) || id:finn-b-H7_RETINOPATHYDIAB_PROLIF	204400	0.089934893988442	0.00676125244618395	0.999933728157568	0.050000062107549
1113	ebi-a-GCST90001608	CD4+CD8+ T cell %leukocyte || id:ebi-a-GCST90001608	finn-b-H7_RETINOPATHYDIAB_PROLIF	Proliferative diabetic retinopathy (H7_RETINOPATHYDIAB_PROLIF) || id:finn-b-H7_RETINOPATHYDIAB_PROLIF	204400	0.0373607892441188	0.00676125244618395	1.12077106153154	0.138963028294704
1114	ebi-a-GCST90001794	CD25 on IgD+ B cell || id:ebi-a-GCST90001794	finn-b-H7_RETINOPATHYDIAB_PROLIF	Proliferative diabetic retinopathy (H7_RETINOPATHYDIAB_PROLIF) || id:finn-b-H7_RETINOPATHYDIAB_PROLIF	204400	0.0619052960866077	0.00676125244618395	0.865438922214599	0.236953586749186
1115	ebi-a-GCST90001918	CD45 on HLA DR+ T cell || id:ebi-a-GCST90001918	finn-b-H7_RETINOPATHYDIAB_PROLIF	Proliferative diabetic retinopathy (H7_RETINOPATHYDIAB_PROLIF) || id:finn-b-H7_RETINOPATHYDIAB_PROLIF	204400	0.0271207160134903	0.00676125244618395	0.991692675181595	0.0502943800434758
1116	ebi-a-GCST90001900	CD28 on resting CD4 regulatory T cell || id:ebi-a-GCST90001900	finn-b-H7_RETINOPATHYDIAB_PROLIF	Proliferative diabetic retinopathy (H7_RETINOPATHYDIAB_PROLIF) || id:finn-b-H7_RETINOPATHYDIAB_PROLIF	204400	0.0756495632363504	0.00676125244618395	0.875544806293906	0.245528097802401
1117	ebi-a-GCST90001823	IgD on IgD+ CD38- unswitched memory B cell || id:ebi-a-GCST90001823	finn-b-H7_RETINOPATHYDIAB_PROLIF	Proliferative diabetic retinopathy (H7_RETINOPATHYDIAB_PROLIF) || id:finn-b-H7_RETINOPATHYDIAB_PROLIF	204400	0.16250763585424	0.00676125244618395	0.966392617241002	0.0793408855122261
1118	ebi-a-GCST90001848	CD3 on Natural Killer T || id:ebi-a-GCST90001848	finn-b-H7_RETINOPATHYDIAB_PROLIF	Proliferative diabetic retinopathy (H7_RETINOPATHYDIAB_PROLIF) || id:finn-b-H7_RETINOPATHYDIAB_PROLIF	204400	0.0221905057094452	0.00676125244618395	1.06004623520542	0.0626636799858872
1119	ebi-a-GCST90001993	PDL-1 on CD14+ CD16- monocyte || id:ebi-a-GCST90001993	finn-b-H7_RETINOPATHYDIAB_PROLIF	Proliferative diabetic retinopathy (H7_RETINOPATHYDIAB_PROLIF) || id:finn-b-H7_RETINOPATHYDIAB_PROLIF	204400	0.015481332144249	0.00676125244618395	0.784842071949114	0.168462859742218
1120	ebi-a-GCST90001462	CD62L- Dendritic Cell Absolute Count || id:ebi-a-GCST90001462	finn-b-H7_RETINOPATHYDIAB_PROLIF	Proliferative diabetic retinopathy (H7_RETINOPATHYDIAB_PROLIF) || id:finn-b-H7_RETINOPATHYDIAB_PROLIF	204400	0.206886387358686	0.00676125244618395	0.892511547081941	0.441567765420414
1121	ebi-a-GCST90001465	CD86+ myeloid Dendritic Cell %Dendritic Cell || id:ebi-a-GCST90001465	finn-b-H7_RETINOPATHYDIAB_PROLIF	Proliferative diabetic retinopathy (H7_RETINOPATHYDIAB_PROLIF) || id:finn-b-H7_RETINOPATHYDIAB_PROLIF	204400	0.21913746969405	0.00676125244618395	0.897943289336199	0.425279106351946
1122	ebi-a-GCST90002028	CD19 on B cell || id:ebi-a-GCST90002028	finn-b-H7_RETINOPATHYDIAB_PROLIF	Proliferative diabetic retinopathy (H7_RETINOPATHYDIAB_PROLIF) || id:finn-b-H7_RETINOPATHYDIAB_PROLIF	204400	0.0121168676323333	0.00676125244618395	1.02412429620593	0.0511092028530409
1123	ebi-a-GCST90001437	Naive-mature B cell %lymphocyte || id:ebi-a-GCST90001437	finn-b-H7_RETINOPATHYDIAB_PROLIF	Proliferative diabetic retinopathy (H7_RETINOPATHYDIAB_PROLIF) || id:finn-b-H7_RETINOPATHYDIAB_PROLIF	204400	0.00557632883825321	0.00676125244618395	1.44240254947431	0.230735417342279
1124	ebi-a-GCST90002037	CD80 on plasmacytoid Dendritic Cell || id:ebi-a-GCST90002037	finn-b-H7_RETINOPATHYDIAB_PROLIF	Proliferative diabetic retinopathy (H7_RETINOPATHYDIAB_PROLIF) || id:finn-b-H7_RETINOPATHYDIAB_PROLIF	204400	0.0433569704377825	0.00676125244618395	1.1883329527101	0.305791943549383
1125	ebi-a-GCST90001945	CD123 on CD62L+ plasmacytoid Dendritic Cell || id:ebi-a-GCST90001945	finn-b-H7_RETINOPATHYDIAB_PROLIF	Proliferative diabetic retinopathy (H7_RETINOPATHYDIAB_PROLIF) || id:finn-b-H7_RETINOPATHYDIAB_PROLIF	204400	0.0475785099806331	0.00676125244618395	1.17883975726636	0.303161788708953
1126	ebi-a-GCST90001860	CD3 on CD39+ CD4+ T cell || id:ebi-a-GCST90001860	finn-b-H7_RETINOPATHYDIAB_PROLIF	Proliferative diabetic retinopathy (H7_RETINOPATHYDIAB_PROLIF) || id:finn-b-H7_RETINOPATHYDIAB_PROLIF	204400	0.226064314532696	0.00676125244618395	0.982070549126677	0.0615068268128519
1127	ebi-a-GCST90001834	CD62L on monocyte || id:ebi-a-GCST90001834	finn-b-H7_RETINOPATHYDIAB_PROLIF	Proliferative diabetic retinopathy (H7_RETINOPATHYDIAB_PROLIF) || id:finn-b-H7_RETINOPATHYDIAB_PROLIF	204400	0.0979988013258203	0.00676125244618395	1.15231067430906	0.422750418501175
1128	ebi-a-GCST90001795	CD25 on transitional B cell || id:ebi-a-GCST90001795	finn-b-H7_RETINOPATHYDIAB_PROLIF	Proliferative diabetic retinopathy (H7_RETINOPATHYDIAB_PROLIF) || id:finn-b-H7_RETINOPATHYDIAB_PROLIF	204400	0.0365925524770456	0.00676125244618395	1.01359050971128	0.0510632223082357
1129	ebi-a-GCST90001521	CD33+ HLA DR+ CD14dim %CD33+ HLA DR+ || id:ebi-a-GCST90001521	finn-b-H7_RETINOPATHYDIAB_PROLIF	Proliferative diabetic retinopathy (H7_RETINOPATHYDIAB_PROLIF) || id:finn-b-H7_RETINOPATHYDIAB_PROLIF	204400	0.0163861188929594	0.00676125244618395	0.72386445179515	0.259165039972463
1130	ebi-a-GCST90001839	CD3 on Effector Memory CD8+ T cell || id:ebi-a-GCST90001839	finn-b-H7_RETINOPATHYDIAB_PROLIF	Proliferative diabetic retinopathy (H7_RETINOPATHYDIAB_PROLIF) || id:finn-b-H7_RETINOPATHYDIAB_PROLIF	204400	0.0717440905459219	0.00676125244618395	0.989238308055425	0.0513077187318498
1131	ebi-a-GCST90001865	CD3 on CD28- CD8+ T cell || id:ebi-a-GCST90001865	finn-b-H7_RETINOPATHYDIAB_PROLIF	Proliferative diabetic retinopathy (H7_RETINOPATHYDIAB_PROLIF) || id:finn-b-H7_RETINOPATHYDIAB_PROLIF	204400	0.0362685844154659	0.00676125244618395	0.995467712128038	0.0501171604572985
1132	ebi-a-GCST90001759	CD20 on naive-mature B cell || id:ebi-a-GCST90001759	finn-b-H7_RETINOPATHYDIAB_PROLIF	Proliferative diabetic retinopathy (H7_RETINOPATHYDIAB_PROLIF) || id:finn-b-H7_RETINOPATHYDIAB_PROLIF	204400	0.076861811844526	0.00676125244618395	1.45754020536668	0.996818534045935
1133	ebi-a-GCST90001830	BAFF-R on CD20- B cell || id:ebi-a-GCST90001830	finn-b-H7_RETINOPATHYDIAB_PROLIF	Proliferative diabetic retinopathy (H7_RETINOPATHYDIAB_PROLIF) || id:finn-b-H7_RETINOPATHYDIAB_PROLIF	204400	0.0360543238608508	0.00676125244618395	0.863086962144941	0.161391833666235
1134	ebi-a-GCST90001713	BAFF-R on IgD- CD38+ B cell || id:ebi-a-GCST90001713	finn-b-H7_RETINOPATHYDIAB_PROLIF	Proliferative diabetic retinopathy (H7_RETINOPATHYDIAB_PROLIF) || id:finn-b-H7_RETINOPATHYDIAB_PROLIF	204400	0.0689089287186263	0.00676125244618395	0.913260310913496	0.134766658781936
1135	ebi-a-GCST90001831	CD62L on CD62L+ myeloid Dendritic Cell || id:ebi-a-GCST90001831	finn-b-H7_RETINOPATHYDIAB_PROLIF	Proliferative diabetic retinopathy (H7_RETINOPATHYDIAB_PROLIF) || id:finn-b-H7_RETINOPATHYDIAB_PROLIF	204400	0.0143981457482749	0.00676125244618395	0.86790675849722	0.0904267378892607
1136	ebi-a-GCST90002056	CD8 on Effector Memory CD8+ T cell || id:ebi-a-GCST90002056	finn-b-H7_RETINOPATHYDIAB_PROLIF	Proliferative diabetic retinopathy (H7_RETINOPATHYDIAB_PROLIF) || id:finn-b-H7_RETINOPATHYDIAB_PROLIF	204400	0.0503807302667204	0.00676125244618395	1.18205033499841	0.327431569699449
1137	ebi-a-GCST90002058	CD8 on CD8+ T cell || id:ebi-a-GCST90002058	finn-b-H7_RETINOPATHYDIAB_PROLIF	Proliferative diabetic retinopathy (H7_RETINOPATHYDIAB_PROLIF) || id:finn-b-H7_RETINOPATHYDIAB_PROLIF	204400	0.0588269194958652	0.00676125244618395	1.12933845657989	0.213140628684168
1138	ebi-a-GCST90001938	CD25 on CD39+ resting CD4 regulatory T cell || id:ebi-a-GCST90001938	finn-b-H7_RETINOPATHYDIAB_PROLIF	Proliferative diabetic retinopathy (H7_RETINOPATHYDIAB_PROLIF) || id:finn-b-H7_RETINOPATHYDIAB_PROLIF	204400	0.00986578017797927	0.00676125244618395	1.16058563001378	0.0907869108515714
1139	ebi-a-GCST90001798	CD27 on CD24+ CD27+ B cell || id:ebi-a-GCST90001798	finn-b-H7_RETINOPATHYDIAB_PROLIF	Proliferative diabetic retinopathy (H7_RETINOPATHYDIAB_PROLIF) || id:finn-b-H7_RETINOPATHYDIAB_PROLIF	204400	0.303305174258696	0.00676125244618395	0.983956720562708	0.062366667794436
1140	ebi-a-GCST90001743	CD20 on B cell || id:ebi-a-GCST90001743	finn-b-H7_RETINOPATHYDIAB_PROLIF	Proliferative diabetic retinopathy (H7_RETINOPATHYDIAB_PROLIF) || id:finn-b-H7_RETINOPATHYDIAB_PROLIF	204400	0.0627172246059286	0.00676125244618395	2.18757469008073	1
1141	ebi-a-GCST90001774	CD24 on transitional B cell || id:ebi-a-GCST90001774	finn-b-H7_RETINOPATHYDIAB_PROLIF	Proliferative diabetic retinopathy (H7_RETINOPATHYDIAB_PROLIF) || id:finn-b-H7_RETINOPATHYDIAB_PROLIF	204400	0.0185438625770499	0.00676125244618395	0.90542608858812	0.0765000457428322
1142	ebi-a-GCST90001886	CD28 on CD39+ activated CD4 regulatory T cell || id:ebi-a-GCST90001886	finn-b-H7_RETINOPATHYDIAB_PROLIF	Proliferative diabetic retinopathy (H7_RETINOPATHYDIAB_PROLIF) || id:finn-b-H7_RETINOPATHYDIAB_PROLIF	204400	0.053373234151088	0.00676125244618395	0.810570590597639	0.368495855744308
1143	ebi-a-GCST90001498	Activated & resting CD4 regulatory T cell Absolute Count || id:ebi-a-GCST90001498	finn-b-H7_RETINOPATHYDIAB_PROLIF	Proliferative diabetic retinopathy (H7_RETINOPATHYDIAB_PROLIF) || id:finn-b-H7_RETINOPATHYDIAB_PROLIF	204400	0.0180365843282416	0.00676125244618395	0.865536462146271	0.102753882547787
1144	ebi-a-GCST90001913	CD45 on granulocyte || id:ebi-a-GCST90001913	finn-b-H7_RETINOPATHYDIAB_PROLIF	Proliferative diabetic retinopathy (H7_RETINOPATHYDIAB_PROLIF) || id:finn-b-H7_RETINOPATHYDIAB_PROLIF	204400	0.0179940409181406	0.00676125244618395	0.74264826953382	0.249339830063643
1145	ebi-a-GCST90001527	CD33dim HLA DR+ CD11b- Absolute Count || id:ebi-a-GCST90001527	finn-b-H7_RETINOPATHYDIAB_PROLIF	Proliferative diabetic retinopathy (H7_RETINOPATHYDIAB_PROLIF) || id:finn-b-H7_RETINOPATHYDIAB_PROLIF	204400	0.0575202492713083	0.00676125244618395	0.882704499731374	0.180950327585266
1146	ebi-a-GCST90001948	CD33 on CD33dim HLA DR+ CD11b+ || id:ebi-a-GCST90001948	finn-b-H7_RETINOPATHYDIAB_PROLIF	Proliferative diabetic retinopathy (H7_RETINOPATHYDIAB_PROLIF) || id:finn-b-H7_RETINOPATHYDIAB_PROLIF	204400	0.562468591184373	0.00676125244618395	0.994768575829999	0.0524241808726604
1147	ebi-a-GCST90001887	CD28 on secreting CD4 regulatory T cell || id:ebi-a-GCST90001887	finn-b-H7_RETINOPATHYDIAB_PROLIF	Proliferative diabetic retinopathy (H7_RETINOPATHYDIAB_PROLIF) || id:finn-b-H7_RETINOPATHYDIAB_PROLIF	204400	0.0601059057697391	0.00676125244618395	0.837574808790103	0.314888588705736
1148	ebi-a-GCST90001694	CD28- CD4-CD8- T cell %T cell || id:ebi-a-GCST90001694	finn-b-H7_RETINOPATHYDIAB_PROLIF	Proliferative diabetic retinopathy (H7_RETINOPATHYDIAB_PROLIF) || id:finn-b-H7_RETINOPATHYDIAB_PROLIF	204400	0.0401119204394063	0.00676125244618395	0.943141444649822	0.0706459830707509
1149	ebi-a-GCST90001598	CD4-CD8- T cell Absolute Count || id:ebi-a-GCST90001598	finn-b-H7_RETINOPATHYDIAB_PROLIF	Proliferative diabetic retinopathy (H7_RETINOPATHYDIAB_PROLIF) || id:finn-b-H7_RETINOPATHYDIAB_PROLIF	204400	0.0372907142590178	0.00676125244618395	0.931295645759753	0.0781358457778782
1150	ebi-a-GCST90001572	Terminally Differentiated CD4-CD8- T cell Absolute Count || id:ebi-a-GCST90001572	finn-b-H7_RETINOPATHYDIAB_PROLIF	Proliferative diabetic retinopathy (H7_RETINOPATHYDIAB_PROLIF) || id:finn-b-H7_RETINOPATHYDIAB_PROLIF	204400	0.0345593284376697	0.00676125244618395	1.00155205855691	0.0500130898159753
1151	ebi-a-GCST90001763	CD20 on transitional B cell || id:ebi-a-GCST90001763	finn-b-H7_RETINOPATHYDIAB_PROLIF	Proliferative diabetic retinopathy (H7_RETINOPATHYDIAB_PROLIF) || id:finn-b-H7_RETINOPATHYDIAB_PROLIF	204400	0.0484625363092441	0.00676125244618395	0.990177333508327	0.0507356573694685
1152	ebi-a-GCST90001957	CD33 on CD33+ HLA DR+ CD14- || id:ebi-a-GCST90001957	finn-b-H7_RETINOPATHYDIAB_PROLIF	Proliferative diabetic retinopathy (H7_RETINOPATHYDIAB_PROLIF) || id:finn-b-H7_RETINOPATHYDIAB_PROLIF	204400	0.538482869063124	0.00676125244618395	1.01209821585515	0.0624813975704305
1153	ebi-a-GCST90002059	CD8 on Natural Killer T || id:ebi-a-GCST90002059	finn-b-H7_RETINOPATHYDIAB_PROLIF	Proliferative diabetic retinopathy (H7_RETINOPATHYDIAB_PROLIF) || id:finn-b-H7_RETINOPATHYDIAB_PROLIF	204400	0.0276281772495433	0.00676125244618395	4.91081134088493	1
1154	ebi-a-GCST90001636	CD4-CD8- Natural Killer T Absolute Count || id:ebi-a-GCST90001636	finn-b-H7_RETINOPATHYDIAB_PROLIF	Proliferative diabetic retinopathy (H7_RETINOPATHYDIAB_PROLIF) || id:finn-b-H7_RETINOPATHYDIAB_PROLIF	204400	0.0129651358347586	0.00676125244618395	0.781643620577018	0.151771388498261
1155	ebi-a-GCST90001682	CD127- CD8+ T cell %T cell || id:ebi-a-GCST90001682	finn-b-H7_RETINOPATHYDIAB_PROLIF	Proliferative diabetic retinopathy (H7_RETINOPATHYDIAB_PROLIF) || id:finn-b-H7_RETINOPATHYDIAB_PROLIF	204400	0.00834808930884621	0.00676125244618395	0.632590541277948	0.23872503137688
1156	ebi-a-GCST90001965	FSC-A on monocyte || id:ebi-a-GCST90001965	finn-b-H7_RETINOPATHYDIAB_PROLIF	Proliferative diabetic retinopathy (H7_RETINOPATHYDIAB_PROLIF) || id:finn-b-H7_RETINOPATHYDIAB_PROLIF	204400	0.0417275182231498	0.00676125244618395	1.28022235128453	0.562541501553624
1157	ebi-a-GCST90001772	CD24 on unswitched memory B cell || id:ebi-a-GCST90001772	finn-b-H7_RETINOPATHYDIAB_PROLIF	Proliferative diabetic retinopathy (H7_RETINOPATHYDIAB_PROLIF) || id:finn-b-H7_RETINOPATHYDIAB_PROLIF	204400	0.059578531910559	0.00676125244618395	0.93752520535285	0.0873288077955912
1158	ebi-a-GCST90001940	CD25 on CD39+ activated CD4 regulatory T cell || id:ebi-a-GCST90001940	finn-b-H7_RETINOPATHYDIAB_PROLIF	Proliferative diabetic retinopathy (H7_RETINOPATHYDIAB_PROLIF) || id:finn-b-H7_RETINOPATHYDIAB_PROLIF	204400	0.0121224432309642	0.00676125244618395	1.48695854498087	0.508613447562517
1159	ebi-a-GCST90001399	IgD- CD27- B cell %B cell || id:ebi-a-GCST90001399	finn-b-H7_RETINOPATHYDIAB_PROLIF	Proliferative diabetic retinopathy (H7_RETINOPATHYDIAB_PROLIF) || id:finn-b-H7_RETINOPATHYDIAB_PROLIF	204400	0.0799447624387813	0.00676125244618395	0.971594545339704	0.0602077196635995
1160	ebi-a-GCST90001575	Naive CD4+ T cell %T cell || id:ebi-a-GCST90001575	finn-b-H7_RETINOPATHYDIAB_PROLIF	Proliferative diabetic retinopathy (H7_RETINOPATHYDIAB_PROLIF) || id:finn-b-H7_RETINOPATHYDIAB_PROLIF	204400	0.0208729616830808	0.00676125244618395	0.958507167744325	0.0556729880320307
1161	ebi-a-GCST90001534	CD45RA- CD4+ T cell Absolute Count || id:ebi-a-GCST90001534	finn-b-H7_RETINOPATHYDIAB_PROLIF	Proliferative diabetic retinopathy (H7_RETINOPATHYDIAB_PROLIF) || id:finn-b-H7_RETINOPATHYDIAB_PROLIF	204400	0.00597468865784444	0.00676125244618395	0.977710362159911	0.050467019769419
1162	ebi-a-GCST90001897	CD28 on CD39+ CD8+ T cell || id:ebi-a-GCST90001897	finn-b-H7_RETINOPATHYDIAB_PROLIF	Proliferative diabetic retinopathy (H7_RETINOPATHYDIAB_PROLIF) || id:finn-b-H7_RETINOPATHYDIAB_PROLIF	204400	0.0442630168780911	0.00676125244618395	1.06705036589764	0.0818059427623491
1163	ebi-a-GCST90001398	Unswitched memory B cell Absolute Count || id:ebi-a-GCST90001398	finn-b-H7_RETINOPATHYDIAB_PROLIF	Proliferative diabetic retinopathy (H7_RETINOPATHYDIAB_PROLIF) || id:finn-b-H7_RETINOPATHYDIAB_PROLIF	204400	0.0436046756431996	0.00676125244618395	1.0492936226583	0.0668104022426135
1164	ebi-a-GCST90001516	Immature Myeloid-Derived Suppressor Cells %CD33dim HLA DR- CD66b- || id:ebi-a-GCST90001516	finn-b-H7_RETINOPATHYDIAB_PROLIF	Proliferative diabetic retinopathy (H7_RETINOPATHYDIAB_PROLIF) || id:finn-b-H7_RETINOPATHYDIAB_PROLIF	204400	0.0591538365525349	0.00676125244618395	1.02952219028469	0.0581426210888203
1165	ebi-a-GCST90001781	CD25 on IgD+ CD38- naive B cell || id:ebi-a-GCST90001781	finn-b-H7_RETINOPATHYDIAB_PROLIF	Proliferative diabetic retinopathy (H7_RETINOPATHYDIAB_PROLIF) || id:finn-b-H7_RETINOPATHYDIAB_PROLIF	204400	0.0743439948200713	0.00676125244618395	0.992619430462157	0.0506370826363287
1166	ebi-a-GCST90001568	Naive CD4-CD8- T cell %T cell || id:ebi-a-GCST90001568	finn-b-H7_RETINOPATHYDIAB_PROLIF	Proliferative diabetic retinopathy (H7_RETINOPATHYDIAB_PROLIF) || id:finn-b-H7_RETINOPATHYDIAB_PROLIF	204400	0.0158513796565547	0.00676125244618395	1.65487572885389	0.861184090178573
1167	ebi-a-GCST90001479	CD4 regulatory T cell %T cell || id:ebi-a-GCST90001479	finn-b-H7_RETINOPATHYDIAB_PROLIF	Proliferative diabetic retinopathy (H7_RETINOPATHYDIAB_PROLIF) || id:finn-b-H7_RETINOPATHYDIAB_PROLIF	204400	0.0165566009325426	0.00676125244618395	1.12033237059735	0.0884106849882055
1168	ebi-a-GCST90001585	CD14+ CD16+ monocyte %monocyte || id:ebi-a-GCST90001585	finn-b-H7_RETINOPATHYDIAB_PROLIF	Proliferative diabetic retinopathy (H7_RETINOPATHYDIAB_PROLIF) || id:finn-b-H7_RETINOPATHYDIAB_PROLIF	204400	0.182302862375818	0.00676125244618395	1.1105314636713	0.415882647639691
1169	ebi-a-GCST90002055	CD8 on naive CD8+ T cell || id:ebi-a-GCST90002055	finn-b-H7_RETINOPATHYDIAB_PROLIF	Proliferative diabetic retinopathy (H7_RETINOPATHYDIAB_PROLIF) || id:finn-b-H7_RETINOPATHYDIAB_PROLIF	204400	0.0676392355624377	0.00676125244618395	1.09960653499375	0.160215369829421
1170	ebi-a-GCST90001650	HLA DR+ Natural Killer %CD3- lymphocyte || id:ebi-a-GCST90001650	finn-b-H7_RETINOPATHYDIAB_PROLIF	Proliferative diabetic retinopathy (H7_RETINOPATHYDIAB_PROLIF) || id:finn-b-H7_RETINOPATHYDIAB_PROLIF	204400	0.172076372147687	0.00676125244618395	1.14092705262469	0.580844016087361
1171	ebi-a-GCST90001458	Myeloid Dendritic Cell Absolute Count || id:ebi-a-GCST90001458	finn-b-H7_RETINOPATHYDIAB_PROLIF	Proliferative diabetic retinopathy (H7_RETINOPATHYDIAB_PROLIF) || id:finn-b-H7_RETINOPATHYDIAB_PROLIF	204400	0.16352393911059	0.00676125244618395	0.805320733101335	0.8317117069562
1172	ebi-a-GCST90002087	CD11c on myeloid Dendritic Cell || id:ebi-a-GCST90002087	finn-b-H7_RETINOPATHYDIAB_PROLIF	Proliferative diabetic retinopathy (H7_RETINOPATHYDIAB_PROLIF) || id:finn-b-H7_RETINOPATHYDIAB_PROLIF	204400	0.0908187417271155	0.00676125244618395	0.849676612441768	0.389978589506344
1173	ebi-a-GCST90001678	CD28- CD25++ CD8+ T cell Absolute Count || id:ebi-a-GCST90001678	finn-b-H7_RETINOPATHYDIAB_PROLIF	Proliferative diabetic retinopathy (H7_RETINOPATHYDIAB_PROLIF) || id:finn-b-H7_RETINOPATHYDIAB_PROLIF	204400	0.0131688988433958	0.00676125244618395	0.912510492194653	0.0660161404864285
1174	ebi-a-GCST90001641	CD3- lymphocyte %leukocyte || id:ebi-a-GCST90001641	finn-b-H7_RETINOPATHYDIAB_PROLIF	Proliferative diabetic retinopathy (H7_RETINOPATHYDIAB_PROLIF) || id:finn-b-H7_RETINOPATHYDIAB_PROLIF	204400	0.0273410748417994	0.00676125244618395	1.01708567366126	0.0512556545318034
1175	ebi-a-GCST90001523	CD33- HLA DR+ Absolute Count || id:ebi-a-GCST90001523	finn-b-H7_RETINOPATHYDIAB_PROLIF	Proliferative diabetic retinopathy (H7_RETINOPATHYDIAB_PROLIF) || id:finn-b-H7_RETINOPATHYDIAB_PROLIF	204400	0.024231848337303	0.00676125244618395	0.76940348803125	0.265589242014598
1176	ebi-a-GCST90001649	HLA DR+ Natural Killer %Natural Killer || id:ebi-a-GCST90001649	finn-b-H7_RETINOPATHYDIAB_PROLIF	Proliferative diabetic retinopathy (H7_RETINOPATHYDIAB_PROLIF) || id:finn-b-H7_RETINOPATHYDIAB_PROLIF	204400	0.187584807659657	0.00676125244618395	1.06531276119497	0.182103270110999
1177	ebi-a-GCST90001789	CD25 on IgD- CD38dim B cell || id:ebi-a-GCST90001789	finn-b-H7_RETINOPATHYDIAB_PROLIF	Proliferative diabetic retinopathy (H7_RETINOPATHYDIAB_PROLIF) || id:finn-b-H7_RETINOPATHYDIAB_PROLIF	204400	0.0854295992419489	0.00676125244618395	1.07225593939006	0.122475328470324
1178	ebi-a-GCST90001783	CD25 on IgD+ CD38+ B cell || id:ebi-a-GCST90001783	finn-b-H7_RETINOPATHYDIAB_PROLIF	Proliferative diabetic retinopathy (H7_RETINOPATHYDIAB_PROLIF) || id:finn-b-H7_RETINOPATHYDIAB_PROLIF	204400	0.0484344928657838	0.00676125244618395	1.00948968624949	0.0506860291370955
1179	ebi-a-GCST90001648	HLA DR+ Natural Killer Absolute Count || id:ebi-a-GCST90001648	finn-b-H7_RETINOPATHYDIAB_PROLIF	Proliferative diabetic retinopathy (H7_RETINOPATHYDIAB_PROLIF) || id:finn-b-H7_RETINOPATHYDIAB_PROLIF	204400	0.168847722187516	0.00676125244618395	1.15860032788126	0.674437394421812
1180	ebi-a-GCST90001464	CD86+ myeloid Dendritic Cell Absolute Count || id:ebi-a-GCST90001464	finn-b-H7_RETINOPATHYDIAB_PROLIF	Proliferative diabetic retinopathy (H7_RETINOPATHYDIAB_PROLIF) || id:finn-b-H7_RETINOPATHYDIAB_PROLIF	204400	0.223204369052037	0.00676125244618395	0.898882140513382	0.425241242052015
1181	ebi-a-GCST90001584	CD14- CD16+ monocyte %monocyte || id:ebi-a-GCST90001584	finn-b-H7_RETINOPATHYDIAB_PROLIF	Proliferative diabetic retinopathy (H7_RETINOPATHYDIAB_PROLIF) || id:finn-b-H7_RETINOPATHYDIAB_PROLIF	204400	0.0167755621766596	0.00676125244618395	0.843378318205379	0.116953607697776
1182	ebi-a-GCST90001391	IgD+ B cell %B cell || id:ebi-a-GCST90001391	finn-b-H7_RETINOPATHYDIAB_PROLIF	Proliferative diabetic retinopathy (H7_RETINOPATHYDIAB_PROLIF) || id:finn-b-H7_RETINOPATHYDIAB_PROLIF	204400	0.00847917026813537	0.00676125244618395	1.31478158623572	0.188490100723439
1183	ebi-a-GCST90001445	IgD- CD38- B cell %B cell || id:ebi-a-GCST90001445	finn-b-H7_RETINOPATHYDIAB_PROLIF	Proliferative diabetic retinopathy (H7_RETINOPATHYDIAB_PROLIF) || id:finn-b-H7_RETINOPATHYDIAB_PROLIF	204400	0.00708014484186738	0.00676125244618395	0.741971734558474	0.127091542873695
1184	ebi-a-GCST90001931	CD127 on CD4+ T cell || id:ebi-a-GCST90001931	finn-b-H7_RETINOPATHYDIAB_PROLIF	Proliferative diabetic retinopathy (H7_RETINOPATHYDIAB_PROLIF) || id:finn-b-H7_RETINOPATHYDIAB_PROLIF	204400	0.00918659428502489	0.00676125244618395	0.952279362156704	0.0532982020078878
1185	ebi-a-GCST90001606	CD4+ T cell %leukocyte || id:ebi-a-GCST90001606	finn-b-H7_RETINOPATHYDIAB_PROLIF	Proliferative diabetic retinopathy (H7_RETINOPATHYDIAB_PROLIF) || id:finn-b-H7_RETINOPATHYDIAB_PROLIF	204400	0.00838936878001133	0.00676125244618395	1.26858642045662	0.14892228607481
1186	ebi-a-GCST90001591	CD4+ T cell %T cell || id:ebi-a-GCST90001591	finn-b-H7_RETINOPATHYDIAB_PROLIF	Proliferative diabetic retinopathy (H7_RETINOPATHYDIAB_PROLIF) || id:finn-b-H7_RETINOPATHYDIAB_PROLIF	204400	0.00644965956280494	0.00676125244618395	1.3088853980337	0.150589925298748
1187	ebi-a-GCST90001956	CD33 on CD33+ HLA DR+ || id:ebi-a-GCST90001956	finn-b-H7_RETINOPATHYDIAB_PROLIF	Proliferative diabetic retinopathy (H7_RETINOPATHYDIAB_PROLIF) || id:finn-b-H7_RETINOPATHYDIAB_PROLIF	204400	0.534193068991241	0.00676125244618395	1.01201683764925	0.0622141501635903
1188	ebi-a-GCST90001477	HLA DR++ monocyte Absolute Count || id:ebi-a-GCST90001477	finn-b-H7_RETINOPATHYDIAB_PROLIF	Proliferative diabetic retinopathy (H7_RETINOPATHYDIAB_PROLIF) || id:finn-b-H7_RETINOPATHYDIAB_PROLIF	204400	0.0232772255399677	0.00676125244618395	4.71046944895561	1
1189	ebi-a-GCST90001533	Basophil %CD33dim HLA DR- CD66b- || id:ebi-a-GCST90001533	finn-b-H7_RETINOPATHYDIAB_PROLIF	Proliferative diabetic retinopathy (H7_RETINOPATHYDIAB_PROLIF) || id:finn-b-H7_RETINOPATHYDIAB_PROLIF	204400	0.136807056246678	0.00676125244618395	0.972591155362593	0.0663186479933181
1190	ebi-a-GCST90001408	Naive-mature B cell %B cell || id:ebi-a-GCST90001408	finn-b-H7_RETINOPATHYDIAB_PROLIF	Proliferative diabetic retinopathy (H7_RETINOPATHYDIAB_PROLIF) || id:finn-b-H7_RETINOPATHYDIAB_PROLIF	204400	0.0282722172723649	0.00676125244618395	1.02293270107875	0.0523405148203953
1191	ebi-a-GCST90001845	CD3 on CD45RA- CD4+ T cell || id:ebi-a-GCST90001845	finn-b-H7_RETINOPATHYDIAB_PROLIF	Proliferative diabetic retinopathy (H7_RETINOPATHYDIAB_PROLIF) || id:finn-b-H7_RETINOPATHYDIAB_PROLIF	204400	0.137860078241513	0.00676125244618395	0.992116660832081	0.051348402921008
1192	ebi-a-GCST90001639	CD3- lymphocyte Absolute Count || id:ebi-a-GCST90001639	finn-b-H7_RETINOPATHYDIAB_PROLIF	Proliferative diabetic retinopathy (H7_RETINOPATHYDIAB_PROLIF) || id:finn-b-H7_RETINOPATHYDIAB_PROLIF	204400	0.016530523039389	0.00676125244618395	1.09369452390583	0.0730868517574904
1193	ebi-a-GCST90001935	CD25 on CD39+ CD4 regulatory T cell || id:ebi-a-GCST90001935	finn-b-H7_RETINOPATHYDIAB_PROLIF	Proliferative diabetic retinopathy (H7_RETINOPATHYDIAB_PROLIF) || id:finn-b-H7_RETINOPATHYDIAB_PROLIF	204400	0.0138782194944048	0.00676125244618395	1.45299417208423	0.505030050864373
1194	ebi-a-GCST90002003	CCR2 on CD14- CD16- || id:ebi-a-GCST90002003	finn-b-H7_RETINOPATHYDIAB_PROLIF	Proliferative diabetic retinopathy (H7_RETINOPATHYDIAB_PROLIF) || id:finn-b-H7_RETINOPATHYDIAB_PROLIF	204400	0.0327490923724752	0.00676125244618395	0.813139400980582	0.240938870376058
1195	ebi-a-GCST90002010	HLA DR on monocyte || id:ebi-a-GCST90002010	finn-b-H7_RETINOPATHYDIAB_PROLIF	Proliferative diabetic retinopathy (H7_RETINOPATHYDIAB_PROLIF) || id:finn-b-H7_RETINOPATHYDIAB_PROLIF	204400	0.116751439441848	0.00676125244618395	1.79382708933628	1
1196	ebi-a-GCST90001898	CD28 on CD4+ T cell || id:ebi-a-GCST90001898	finn-b-H7_RETINOPATHYDIAB_PROLIF	Proliferative diabetic retinopathy (H7_RETINOPATHYDIAB_PROLIF) || id:finn-b-H7_RETINOPATHYDIAB_PROLIF	204400	0.0556457345421455	0.00676125244618395	0.815873212863528	0.363887252715719
1197	ebi-a-GCST90001631	CD8+ Natural Killer T %T cell || id:ebi-a-GCST90001631	finn-b-H7_RETINOPATHYDIAB_PROLIF	Proliferative diabetic retinopathy (H7_RETINOPATHYDIAB_PROLIF) || id:finn-b-H7_RETINOPATHYDIAB_PROLIF	204400	0.0355292071390947	0.00676125244618395	1.4196270219619	0.832460808818266
1198	ebi-a-GCST90001997	CX3CR1 on CD14+ CD16- monocyte || id:ebi-a-GCST90001997	finn-b-H7_RETINOPATHYDIAB_PROLIF	Proliferative diabetic retinopathy (H7_RETINOPATHYDIAB_PROLIF) || id:finn-b-H7_RETINOPATHYDIAB_PROLIF	204400	0.137780599704561	0.00676125244618395	0.858213627764539	0.496824681678546
1199	ebi-a-GCST90001686	CD28- CD8+ T cell %CD8+ T cell || id:ebi-a-GCST90001686	finn-b-H7_RETINOPATHYDIAB_PROLIF	Proliferative diabetic retinopathy (H7_RETINOPATHYDIAB_PROLIF) || id:finn-b-H7_RETINOPATHYDIAB_PROLIF	204400	0.0263173461341086	0.00676125244618395	1.06018185128057	0.0651069380378995
1200	ebi-a-GCST90001771	CD24 on memory B cell || id:ebi-a-GCST90001771	finn-b-H7_RETINOPATHYDIAB_PROLIF	Proliferative diabetic retinopathy (H7_RETINOPATHYDIAB_PROLIF) || id:finn-b-H7_RETINOPATHYDIAB_PROLIF	204400	0.0668125129511753	0.00676125244618395	0.93065609820588	0.101903197369497
1201	ebi-a-GCST90001835	CD62L on granulocyte || id:ebi-a-GCST90001835	finn-b-H7_RETINOPATHYDIAB_PROLIF	Proliferative diabetic retinopathy (H7_RETINOPATHYDIAB_PROLIF) || id:finn-b-H7_RETINOPATHYDIAB_PROLIF	204400	0.0102846448011178	0.00676125244618395	0.892909180066912	0.0687739966011163
1202	ebi-a-GCST90001995	CX3CR1 on monocyte || id:ebi-a-GCST90001995	finn-b-H7_RETINOPATHYDIAB_PROLIF	Proliferative diabetic retinopathy (H7_RETINOPATHYDIAB_PROLIF) || id:finn-b-H7_RETINOPATHYDIAB_PROLIF	204400	0.117909039976889	0.00676125244618395	0.84868844203087	0.486942691187572
1203	ebi-a-GCST90001397	Unswitched memory B cell %B cell || id:ebi-a-GCST90001397	finn-b-H7_RETINOPATHYDIAB_PROLIF	Proliferative diabetic retinopathy (H7_RETINOPATHYDIAB_PROLIF) || id:finn-b-H7_RETINOPATHYDIAB_PROLIF	204400	0.0365914213609662	0.00676125244618395	1.00810928827175	0.0503784037634956
1204	ebi-a-GCST90001417	CD24+ CD27+ B cell %B cell || id:ebi-a-GCST90001417	finn-b-H7_RETINOPATHYDIAB_PROLIF	Proliferative diabetic retinopathy (H7_RETINOPATHYDIAB_PROLIF) || id:finn-b-H7_RETINOPATHYDIAB_PROLIF	204400	0.0313110817351744	0.00676125244618395	0.978808371893747	0.0522145926063406
1205	ebi-a-GCST90001587	CD16+ monocyte %monocyte || id:ebi-a-GCST90001587	finn-b-H7_RETINOPATHYDIAB_PROLIF	Proliferative diabetic retinopathy (H7_RETINOPATHYDIAB_PROLIF) || id:finn-b-H7_RETINOPATHYDIAB_PROLIF	204400	0.00813175246041983	0.00676125244618395	0.808461234118731	0.0982133040930934
1206	ebi-a-GCST90001655	CD28+ CD4-CD8- T cell %T cell || id:ebi-a-GCST90001655	finn-b-H7_RETINOPATHYDIAB_PROLIF	Proliferative diabetic retinopathy (H7_RETINOPATHYDIAB_PROLIF) || id:finn-b-H7_RETINOPATHYDIAB_PROLIF	204400	0.00956704534646661	0.00676125244618395	0.729606339907777	0.165652964522471
1207	ebi-a-GCST90001810	CD38 on CD3- CD19- || id:ebi-a-GCST90001810	finn-b-H7_RETINOPATHYDIAB_PROLIF	Proliferative diabetic retinopathy (H7_RETINOPATHYDIAB_PROLIF) || id:finn-b-H7_RETINOPATHYDIAB_PROLIF	204400	0.0574954690493664	0.00676125244618395	1.07339796877857	0.0999032158934453
1208	ebi-a-GCST90001701	BAFF-R on CD20- CD38- B cell || id:ebi-a-GCST90001701	finn-b-H7_RETINOPATHYDIAB_PROLIF	Proliferative diabetic retinopathy (H7_RETINOPATHYDIAB_PROLIF) || id:finn-b-H7_RETINOPATHYDIAB_PROLIF	204400	0.0438596423180564	0.00676125244618395	0.835009582125627	0.24940587194211
1209	ebi-a-GCST90001596	CD8dim T cell Absolute Count || id:ebi-a-GCST90001596	finn-b-H7_RETINOPATHYDIAB_PROLIF	Proliferative diabetic retinopathy (H7_RETINOPATHYDIAB_PROLIF) || id:finn-b-H7_RETINOPATHYDIAB_PROLIF	204400	0.0247353551945259	0.00676125244618395	0.935054712040672	0.0665767215098847
1210	ebi-a-GCST90001612	CD8dim T cell %leukocyte || id:ebi-a-GCST90001612	finn-b-H7_RETINOPATHYDIAB_PROLIF	Proliferative diabetic retinopathy (H7_RETINOPATHYDIAB_PROLIF) || id:finn-b-H7_RETINOPATHYDIAB_PROLIF	204400	0.035996476966861	0.00676125244618395	1.01942047600371	0.0521369179464799
1211	ebi-a-GCST90001714	BAFF-R on IgD- CD38dim B cell || id:ebi-a-GCST90001714	finn-b-H7_RETINOPATHYDIAB_PROLIF	Proliferative diabetic retinopathy (H7_RETINOPATHYDIAB_PROLIF) || id:finn-b-H7_RETINOPATHYDIAB_PROLIF	204400	0.0112244776941604	0.00676125244618395	0.817695635891215	0.110576916851304
1212	ebi-a-GCST90001841	CD3 on Central Memory CD4+ T cell || id:ebi-a-GCST90001841	finn-b-H7_RETINOPATHYDIAB_PROLIF	Proliferative diabetic retinopathy (H7_RETINOPATHYDIAB_PROLIF) || id:finn-b-H7_RETINOPATHYDIAB_PROLIF	204400	0.170737814570173	0.00676125244618395	0.997356749311059	0.0501875985495434
1213	ebi-a-GCST90001844	CD3 on Terminally Differentiated CD4+ T cell || id:ebi-a-GCST90001844	finn-b-H7_RETINOPATHYDIAB_PROLIF	Proliferative diabetic retinopathy (H7_RETINOPATHYDIAB_PROLIF) || id:finn-b-H7_RETINOPATHYDIAB_PROLIF	204400	0.0403692671947945	0.00676125244618395	0.950970766863027	0.0654053858865793
1214	ebi-a-GCST90001901	CD28 on CD39+ resting CD4 regulatory T cell || id:ebi-a-GCST90001901	finn-b-H7_RETINOPATHYDIAB_PROLIF	Proliferative diabetic retinopathy (H7_RETINOPATHYDIAB_PROLIF) || id:finn-b-H7_RETINOPATHYDIAB_PROLIF	204400	0.0304891868578013	0.00676125244618395	1.1223948001542	0.12421611576833
1215	ebi-a-GCST90001429	IgD+ CD38+ B cell %lymphocyte || id:ebi-a-GCST90001429	finn-b-H7_RETINOPATHYDIAB_PROLIF	Proliferative diabetic retinopathy (H7_RETINOPATHYDIAB_PROLIF) || id:finn-b-H7_RETINOPATHYDIAB_PROLIF	204400	0.0222221551399435	0.00676125244618395	0.763927259696075	0.257162944187264
1216	ebi-a-GCST90001517	CD33+ HLA DR+ Absolute Count || id:ebi-a-GCST90001517	finn-b-H7_RETINOPATHYDIAB_PROLIF	Proliferative diabetic retinopathy (H7_RETINOPATHYDIAB_PROLIF) || id:finn-b-H7_RETINOPATHYDIAB_PROLIF	204400	0.061011706749828	0.00676125244618395	0.965829355658939	0.0612811159931884
1217	ebi-a-GCST90002120	CD8 on CD28- CD8+ T cell || id:ebi-a-GCST90002120	finn-b-H7_RETINOPATHYDIAB_PROLIF	Proliferative diabetic retinopathy (H7_RETINOPATHYDIAB_PROLIF) || id:finn-b-H7_RETINOPATHYDIAB_PROLIF	204400	0.0429694486575453	0.00676125244618395	1.19551744420974	0.322963124825775
1218	ebi-a-GCST90001478	CD4 regulatory T cell %CD4+ T cell || id:ebi-a-GCST90001478	finn-b-H7_RETINOPATHYDIAB_PROLIF	Proliferative diabetic retinopathy (H7_RETINOPATHYDIAB_PROLIF) || id:finn-b-H7_RETINOPATHYDIAB_PROLIF	204400	0.0234686997483425	0.00676125244618395	1.09430375893121	0.0833724187143277
1219	ebi-a-GCST90001549	Central Memory CD8+ T cell %CD8+ T cell || id:ebi-a-GCST90001549	finn-b-H7_RETINOPATHYDIAB_PROLIF	Proliferative diabetic retinopathy (H7_RETINOPATHYDIAB_PROLIF) || id:finn-b-H7_RETINOPATHYDIAB_PROLIF	204400	0.00573866408560884	0.00676125244618395	0.616987828049426	0.190169322759076
1220	ebi-a-GCST90001653	CD28- CD4-CD8- T cell %CD4-CD8- T cell || id:ebi-a-GCST90001653	finn-b-H7_RETINOPATHYDIAB_PROLIF	Proliferative diabetic retinopathy (H7_RETINOPATHYDIAB_PROLIF) || id:finn-b-H7_RETINOPATHYDIAB_PROLIF	204400	0.01236764408752	0.00676125244618395	1.38381751598923	0.351486504705213
1221	ebi-a-GCST90001656	CD28+ CD4-CD8- T cell %CD4-CD8- T cell || id:ebi-a-GCST90001656	finn-b-H7_RETINOPATHYDIAB_PROLIF	Proliferative diabetic retinopathy (H7_RETINOPATHYDIAB_PROLIF) || id:finn-b-H7_RETINOPATHYDIAB_PROLIF	204400	0.01236764408752	0.00676125244618395	0.722638634390417	0.208567117961532
1222	ebi-a-GCST90001936	CD25 on CD4 regulatory T cell || id:ebi-a-GCST90001936	finn-b-H7_RETINOPATHYDIAB_PROLIF	Proliferative diabetic retinopathy (H7_RETINOPATHYDIAB_PROLIF) || id:finn-b-H7_RETINOPATHYDIAB_PROLIF	204400	0.00592270492468518	0.00676125244618395	0.778290818591277	0.0970498211802306
1223	ebi-a-GCST90001904	CD86 on CD62L+ myeloid Dendritic Cell || id:ebi-a-GCST90001904	finn-b-H7_RETINOPATHYDIAB_PROLIF	Proliferative diabetic retinopathy (H7_RETINOPATHYDIAB_PROLIF) || id:finn-b-H7_RETINOPATHYDIAB_PROLIF	204400	0.0108707200246614	0.00676125244618395	0.968306697435402	0.0517194680669942
1224	ebi-a-GCST90002025	CD4 on Effector Memory CD4+ T cell || id:ebi-a-GCST90002025	finn-b-H7_RETINOPATHYDIAB_PROLIF	Proliferative diabetic retinopathy (H7_RETINOPATHYDIAB_PROLIF) || id:finn-b-H7_RETINOPATHYDIAB_PROLIF	204400	0.0518793428858357	0.00676125244618395	0.765651086097472	0.508478651578714
1225	ebi-a-GCST90002070	CD4 on activated & secreting CD4 regulatory T cell || id:ebi-a-GCST90002070	finn-b-H7_RETINOPATHYDIAB_PROLIF	Proliferative diabetic retinopathy (H7_RETINOPATHYDIAB_PROLIF) || id:finn-b-H7_RETINOPATHYDIAB_PROLIF	204400	0.0189821436456733	0.00676125244618395	1.46014863312887	0.649236539666025
1226	ebi-a-GCST90001564	Central Memory CD4-CD8- T cell %CD4-CD8- T cell || id:ebi-a-GCST90001564	finn-b-H7_RETINOPATHYDIAB_PROLIF	Proliferative diabetic retinopathy (H7_RETINOPATHYDIAB_PROLIF) || id:finn-b-H7_RETINOPATHYDIAB_PROLIF	204400	0.00586472932328172	0.00676125244618395	1.0525033455148	0.0525441870617582
1227	ebi-a-GCST90001880	HVEM on CD45RA- CD4+ T cell || id:ebi-a-GCST90001880	finn-b-H7_RETINOPATHYDIAB_PROLIF	Proliferative diabetic retinopathy (H7_RETINOPATHYDIAB_PROLIF) || id:finn-b-H7_RETINOPATHYDIAB_PROLIF	204400	0.0457297869911535	0.00676125244618395	0.907673234652654	0.113276089861574
1228	ebi-a-GCST90001472	CD62L- CD86+ myeloid Dendritic Cell Absolute Count || id:ebi-a-GCST90001472	finn-b-H7_RETINOPATHYDIAB_PROLIF	Proliferative diabetic retinopathy (H7_RETINOPATHYDIAB_PROLIF) || id:finn-b-H7_RETINOPATHYDIAB_PROLIF	204400	0.286361476704392	0.00676125244618395	0.909629787991515	0.433722511178658
1229	ebi-a-GCST90001459	Myeloid Dendritic Cell %Dendritic Cell || id:ebi-a-GCST90001459	finn-b-H7_RETINOPATHYDIAB_PROLIF	Proliferative diabetic retinopathy (H7_RETINOPATHYDIAB_PROLIF) || id:finn-b-H7_RETINOPATHYDIAB_PROLIF	204400	0.145023940460092	0.00676125244618395	0.930781892978211	0.164489372607325
1230	ebi-a-GCST90001577	Transitional B cell Absolute Count || id:ebi-a-GCST90001577	finn-b-H7_RETINOPATHYDIAB_PROLIF	Proliferative diabetic retinopathy (H7_RETINOPATHYDIAB_PROLIF) || id:finn-b-H7_RETINOPATHYDIAB_PROLIF	204400	0.0164421361341369	0.00676125244618395	0.770056401703124	0.194463915900573
1231	ebi-a-GCST90001452	CD11c+ CD62L- monocyte Absolute Count || id:ebi-a-GCST90001452	finn-b-H7_RETINOPATHYDIAB_PROLIF	Proliferative diabetic retinopathy (H7_RETINOPATHYDIAB_PROLIF) || id:finn-b-H7_RETINOPATHYDIAB_PROLIF	204400	0.0112758227113257	0.00676125244618395	1.50624315492396	0.510648602618619
1232	ebi-a-GCST90001921	CD45 on HLA DR+ CD8+ T cell || id:ebi-a-GCST90001921	finn-b-H7_RETINOPATHYDIAB_PROLIF	Proliferative diabetic retinopathy (H7_RETINOPATHYDIAB_PROLIF) || id:finn-b-H7_RETINOPATHYDIAB_PROLIF	204400	0.00865099023352948	0.00676125244618395	1.08179390861769	0.0591400772272526
1233	ebi-a-GCST90001406	Memory B cell %B cell || id:ebi-a-GCST90001406	finn-b-H7_RETINOPATHYDIAB_PROLIF	Proliferative diabetic retinopathy (H7_RETINOPATHYDIAB_PROLIF) || id:finn-b-H7_RETINOPATHYDIAB_PROLIF	204400	0.0296587498461148	0.00676125244618395	0.97781631820664	0.0522988741034356
1234	ebi-a-GCST90001393	IgD+ CD38dim B cell %B cell || id:ebi-a-GCST90001393	finn-b-H7_RETINOPATHYDIAB_PROLIF	Proliferative diabetic retinopathy (H7_RETINOPATHYDIAB_PROLIF) || id:finn-b-H7_RETINOPATHYDIAB_PROLIF	204400	0.00549790736923849	0.00676125244618395	1.00493313295159	0.0500210366906562
1235	ebi-a-GCST90001415	IgD+ CD24- B cell %B cell || id:ebi-a-GCST90001415	finn-b-H7_RETINOPATHYDIAB_PROLIF	Proliferative diabetic retinopathy (H7_RETINOPATHYDIAB_PROLIF) || id:finn-b-H7_RETINOPATHYDIAB_PROLIF	204400	0.0140496671721815	0.00676125244618395	1.02132523434714	0.0510049710555394
1236	ebi-a-GCST90001680	CD25++ CD8+ T cell %CD8+ T cell || id:ebi-a-GCST90001680	finn-b-H7_RETINOPATHYDIAB_PROLIF	Proliferative diabetic retinopathy (H7_RETINOPATHYDIAB_PROLIF) || id:finn-b-H7_RETINOPATHYDIAB_PROLIF	204400	0.0110652145128842	0.00676125244618395	1.06614851789936	0.0576410676419067
1237	ebi-a-GCST90002101	CD45RA on Terminally Differentiated CD8+ T cell || id:ebi-a-GCST90002101	finn-b-H7_RETINOPATHYDIAB_PROLIF	Proliferative diabetic retinopathy (H7_RETINOPATHYDIAB_PROLIF) || id:finn-b-H7_RETINOPATHYDIAB_PROLIF	204400	0.0131543810479802	0.00676125244618395	0.958663322710109	0.0535438571240329
1238	ebi-a-GCST90002088	CD11c on CD62L+ myeloid Dendritic Cell || id:ebi-a-GCST90002088	finn-b-H7_RETINOPATHYDIAB_PROLIF	Proliferative diabetic retinopathy (H7_RETINOPATHYDIAB_PROLIF) || id:finn-b-H7_RETINOPATHYDIAB_PROLIF	204400	0.0669734522965312	0.00676125244618395	0.907919476291876	0.143080749532183
1239	ebi-a-GCST90002089	CD11c on monocyte || id:ebi-a-GCST90002089	finn-b-H7_RETINOPATHYDIAB_PROLIF	Proliferative diabetic retinopathy (H7_RETINOPATHYDIAB_PROLIF) || id:finn-b-H7_RETINOPATHYDIAB_PROLIF	204400	0.0300086185338366	0.00676125244618395	1.12684223407744	0.128560389908635
1240	ebi-a-GCST90001540	Naive CD4+ T cell Absolute Count || id:ebi-a-GCST90001540	finn-b-H7_RETINOPATHYDIAB_PROLIF	Proliferative diabetic retinopathy (H7_RETINOPATHYDIAB_PROLIF) || id:finn-b-H7_RETINOPATHYDIAB_PROLIF	204400	0.00648285812162607	0.00676125244618395	1.05013900310056	0.0525648594937713
1241	ebi-a-GCST90001986	CD14 on CD14+ CD16- monocyte || id:ebi-a-GCST90001986	finn-b-H7_RETINOPATHYDIAB_PROLIF	Proliferative diabetic retinopathy (H7_RETINOPATHYDIAB_PROLIF) || id:finn-b-H7_RETINOPATHYDIAB_PROLIF	204400	0.01490171172194	0.00676125244618395	1.02106007210239	0.0510396003448675
1242	ebi-a-GCST90001460	Plasmacytoid Dendritic Cell Absolute Count || id:ebi-a-GCST90001460	finn-b-H7_RETINOPATHYDIAB_PROLIF	Proliferative diabetic retinopathy (H7_RETINOPATHYDIAB_PROLIF) || id:finn-b-H7_RETINOPATHYDIAB_PROLIF	204400	0.0308216445607258	0.00676125244618395	0.856154669839686	0.154955843534927
1243	ebi-a-GCST90001878	HVEM on Effector Memory CD4+ T cell || id:ebi-a-GCST90001878	finn-b-H7_RETINOPATHYDIAB_PROLIF	Proliferative diabetic retinopathy (H7_RETINOPATHYDIAB_PROLIF) || id:finn-b-H7_RETINOPATHYDIAB_PROLIF	204400	0.0414033611478263	0.00676125244618395	0.953906661165499	0.0639527881312406
1244	ebi-a-GCST90002095	CD11b on CD33dim HLA DR- || id:ebi-a-GCST90002095	finn-b-H7_RETINOPATHYDIAB_PROLIF	Proliferative diabetic retinopathy (H7_RETINOPATHYDIAB_PROLIF) || id:finn-b-H7_RETINOPATHYDIAB_PROLIF	204400	0.0678602231114603	0.00676125244618395	0.86823178970044	0.246649860758776
1245	ebi-a-GCST90002096	CD11b on basophil || id:ebi-a-GCST90002096	finn-b-H7_RETINOPATHYDIAB_PROLIF	Proliferative diabetic retinopathy (H7_RETINOPATHYDIAB_PROLIF) || id:finn-b-H7_RETINOPATHYDIAB_PROLIF	204400	0.0720259910219639	0.00676125244618395	0.870348637493171	0.252128767387592
1246	ebi-a-GCST90001576	Transitional B cell %B cell || id:ebi-a-GCST90001576	finn-b-H7_RETINOPATHYDIAB_PROLIF	Proliferative diabetic retinopathy (H7_RETINOPATHYDIAB_PROLIF) || id:finn-b-H7_RETINOPATHYDIAB_PROLIF	204400	0.005805874467966	0.00676125244618395	0.595568242597845	0.208635005662995
1247	ebi-a-GCST90001807	CD27 on Plasma Blast-Plasma Cell || id:ebi-a-GCST90001807	finn-b-H7_RETINOPATHYDIAB_PROLIF	Proliferative diabetic retinopathy (H7_RETINOPATHYDIAB_PROLIF) || id:finn-b-H7_RETINOPATHYDIAB_PROLIF	204400	0.0153201965853479	0.00676125244618395	1.00404507787112	0.0500394150924767
1248	ebi-a-GCST90001818	CD38 on IgD+ B cell || id:ebi-a-GCST90001818	finn-b-H7_RETINOPATHYDIAB_PROLIF	Proliferative diabetic retinopathy (H7_RETINOPATHYDIAB_PROLIF) || id:finn-b-H7_RETINOPATHYDIAB_PROLIF	204400	0.0122299857230313	0.00676125244618395	0.703893166289867	0.229202078811829
1249	ebi-a-GCST90002034	CD39 on monocyte || id:ebi-a-GCST90002034	finn-b-H7_RETINOPATHYDIAB_PROLIF	Proliferative diabetic retinopathy (H7_RETINOPATHYDIAB_PROLIF) || id:finn-b-H7_RETINOPATHYDIAB_PROLIF	204400	0.0210071040919809	0.00676125244618395	1.30806625749368	0.378964467186959
1250	ebi-a-GCST90001739	CD19 on Plasma Blast-Plasma Cell || id:ebi-a-GCST90001739	finn-b-H7_RETINOPATHYDIAB_PROLIF	Proliferative diabetic retinopathy (H7_RETINOPATHYDIAB_PROLIF) || id:finn-b-H7_RETINOPATHYDIAB_PROLIF	204400	0.0059905557749409	0.00676125244618395	1.04975523934232	0.0523336314150648
1251	ebi-a-GCST90002112	HLA DR on CD33- HLA DR+ || id:ebi-a-GCST90002112	finn-b-H7_RETINOPATHYDIAB_PROLIF	Proliferative diabetic retinopathy (H7_RETINOPATHYDIAB_PROLIF) || id:finn-b-H7_RETINOPATHYDIAB_PROLIF	204400	0.209777867546977	0.00676125244618395	2.71306908525998	1
1252	ebi-a-GCST90001420	IgD- CD38+ B cell Absolute Count || id:ebi-a-GCST90001420	finn-b-H7_RETINOPATHYDIAB_PROLIF	Proliferative diabetic retinopathy (H7_RETINOPATHYDIAB_PROLIF) || id:finn-b-H7_RETINOPATHYDIAB_PROLIF	204400	0.00534322559013456	0.00676125244618395	1.7672849536798	0.544353569792568
1253	ebi-a-GCST90002038	CD80 on CD62L+ plasmacytoid Dendritic Cell || id:ebi-a-GCST90002038	finn-b-H7_RETINOPATHYDIAB_PROLIF	Proliferative diabetic retinopathy (H7_RETINOPATHYDIAB_PROLIF) || id:finn-b-H7_RETINOPATHYDIAB_PROLIF	204400	0.0426062724890289	0.00676125244618395	1.1896611746645	0.304925070507129
1254	ebi-a-GCST90001944	CD123 on plasmacytoid Dendritic Cell || id:ebi-a-GCST90001944	finn-b-H7_RETINOPATHYDIAB_PROLIF	Proliferative diabetic retinopathy (H7_RETINOPATHYDIAB_PROLIF) || id:finn-b-H7_RETINOPATHYDIAB_PROLIF	204400	0.0484675516418714	0.00676125244618395	1.17739249005244	0.303734646635213
1255	ebi-a-GCST90001593	CD8+ T cell %T cell || id:ebi-a-GCST90001593	finn-b-H7_RETINOPATHYDIAB_PROLIF	Proliferative diabetic retinopathy (H7_RETINOPATHYDIAB_PROLIF) || id:finn-b-H7_RETINOPATHYDIAB_PROLIF	204400	0.0153438861652397	0.00676125244618395	0.985376774627095	0.0505161819831659
1256	ebi-a-GCST90001679	CD25++ CD8+ T cell %T cell || id:ebi-a-GCST90001679	finn-b-H7_RETINOPATHYDIAB_PROLIF	Proliferative diabetic retinopathy (H7_RETINOPATHYDIAB_PROLIF) || id:finn-b-H7_RETINOPATHYDIAB_PROLIF	204400	0.0169131792829949	0.00676125244618395	1.11731111345355	0.0872743814931994
1257	ebi-a-GCST90001685	CD28- CD8+ T cell %T cell || id:ebi-a-GCST90001685	finn-b-H7_RETINOPATHYDIAB_PROLIF	Proliferative diabetic retinopathy (H7_RETINOPATHYDIAB_PROLIF) || id:finn-b-H7_RETINOPATHYDIAB_PROLIF	204400	0.0147512227100747	0.00676125244618395	1.01307292161786	0.0503964240174039
1258	ebi-a-GCST90001476	HLA DR++ monocyte %leukocyte || id:ebi-a-GCST90001476	finn-b-H7_RETINOPATHYDIAB_PROLIF	Proliferative diabetic retinopathy (H7_RETINOPATHYDIAB_PROLIF) || id:finn-b-H7_RETINOPATHYDIAB_PROLIF	204400	0.0270121294090604	0.00676125244618395	2.81801198750202	1
1259	ebi-a-GCST90001475	HLA DR++ monocyte %monocyte || id:ebi-a-GCST90001475	finn-b-H7_RETINOPATHYDIAB_PROLIF	Proliferative diabetic retinopathy (H7_RETINOPATHYDIAB_PROLIF) || id:finn-b-H7_RETINOPATHYDIAB_PROLIF	204400	0.0376068098482056	0.00676125244618395	1.19088653984313	0.278001359963551
1260	ebi-a-GCST90001973	FSC-A on CD4+ T cell || id:ebi-a-GCST90001973	finn-b-H7_RETINOPATHYDIAB_PROLIF	Proliferative diabetic retinopathy (H7_RETINOPATHYDIAB_PROLIF) || id:finn-b-H7_RETINOPATHYDIAB_PROLIF	204400	0.0095709358745181	0.00676125244618395	0.685419670300856	0.207942187068106
1261	ebi-a-GCST90001840	CD3 on Terminally Differentiated CD8+ T cell || id:ebi-a-GCST90001840	finn-b-H7_RETINOPATHYDIAB_PROLIF	Proliferative diabetic retinopathy (H7_RETINOPATHYDIAB_PROLIF) || id:finn-b-H7_RETINOPATHYDIAB_PROLIF	204400	0.0301354353941728	0.00676125244618395	1.00049509147351	0.050001161457802
1262	ebi-a-GCST90001992	CCR2 on CD14+ CD16+ monocyte || id:ebi-a-GCST90001992	finn-b-H7_RETINOPATHYDIAB_PROLIF	Proliferative diabetic retinopathy (H7_RETINOPATHYDIAB_PROLIF) || id:finn-b-H7_RETINOPATHYDIAB_PROLIF	204400	0.00859917284178197	0.00676125244618395	0.979217837735856	0.0505843514471126
1263	ebi-a-GCST90001998	PDL-1 on CD14+ CD16+ monocyte || id:ebi-a-GCST90001998	finn-b-H7_RETINOPATHYDIAB_PROLIF	Proliferative diabetic retinopathy (H7_RETINOPATHYDIAB_PROLIF) || id:finn-b-H7_RETINOPATHYDIAB_PROLIF	204400	0.0137261232119696	0.00676125244618395	1.18770959608188	0.128643168533813
1264	ebi-a-GCST90002019	CD14 on Monocytic Myeloid-Derived Suppressor Cells || id:ebi-a-GCST90002019	finn-b-H7_RETINOPATHYDIAB_PROLIF	Proliferative diabetic retinopathy (H7_RETINOPATHYDIAB_PROLIF) || id:finn-b-H7_RETINOPATHYDIAB_PROLIF	204400	0.0188542629679367	0.00676125244618395	1.08859581357304	0.0735513511808497
1265	ebi-a-GCST90001602	Lymphocyte %leukocyte || id:ebi-a-GCST90001602	finn-b-H7_RETINOPATHYDIAB_PROLIF	Proliferative diabetic retinopathy (H7_RETINOPATHYDIAB_PROLIF) || id:finn-b-H7_RETINOPATHYDIAB_PROLIF	204400	0.00885122419140693	0.00676125244618395	1.40337702303398	0.289149774777566
1266	ebi-a-GCST90001651	Granulocyte Absolute Count || id:ebi-a-GCST90001651	finn-b-H7_RETINOPATHYDIAB_PROLIF	Proliferative diabetic retinopathy (H7_RETINOPATHYDIAB_PROLIF) || id:finn-b-H7_RETINOPATHYDIAB_PROLIF	204400	0.00611489658518965	0.00676125244618395	0.668092895019798	0.161389276650613
1267	ebi-a-GCST90001652	Granulocyte %leukocyte || id:ebi-a-GCST90001652	finn-b-H7_RETINOPATHYDIAB_PROLIF	Proliferative diabetic retinopathy (H7_RETINOPATHYDIAB_PROLIF) || id:finn-b-H7_RETINOPATHYDIAB_PROLIF	204400	0.00879483465961742	0.00676125244618395	0.714165742205725	0.16892686290666
1268	ebi-a-GCST90001605	T cell %leukocyte || id:ebi-a-GCST90001605	finn-b-H7_RETINOPATHYDIAB_PROLIF	Proliferative diabetic retinopathy (H7_RETINOPATHYDIAB_PROLIF) || id:finn-b-H7_RETINOPATHYDIAB_PROLIF	204400	0.00547135370570915	0.00676125244618395	1.55856627937553	0.332610460422385
1269	ebi-a-GCST90001470	CD62L- plasmacytoid Dendritic Cell Absolute Count || id:ebi-a-GCST90001470	finn-b-H7_RETINOPATHYDIAB_PROLIF	Proliferative diabetic retinopathy (H7_RETINOPATHYDIAB_PROLIF) || id:finn-b-H7_RETINOPATHYDIAB_PROLIF	204400	0.0350189986410081	0.00676125244618395	1.13792387549558	0.159334867400258
1270	ebi-a-GCST90001929	CD127 on CD28+ CD45RA+ CD8+ T cell || id:ebi-a-GCST90001929	finn-b-H7_RETINOPATHYDIAB_PROLIF	Proliferative diabetic retinopathy (H7_RETINOPATHYDIAB_PROLIF) || id:finn-b-H7_RETINOPATHYDIAB_PROLIF	204400	0.0195806502672845	0.00676125244618395	0.887412530310272	0.0899191262419986
1271	ebi-a-GCST90001446	IgD- CD38- B cell Absolute Count || id:ebi-a-GCST90001446	finn-b-H7_RETINOPATHYDIAB_PROLIF	Proliferative diabetic retinopathy (H7_RETINOPATHYDIAB_PROLIF) || id:finn-b-H7_RETINOPATHYDIAB_PROLIF	204400	0.00833620036334772	0.00676125244618395	0.631505187405164	0.239587920569182
1272	ebi-a-GCST90001431	IgD+ CD38- B cell %lymphocyte || id:ebi-a-GCST90001431	finn-b-H7_RETINOPATHYDIAB_PROLIF	Proliferative diabetic retinopathy (H7_RETINOPATHYDIAB_PROLIF) || id:finn-b-H7_RETINOPATHYDIAB_PROLIF	204400	0.0212456166597289	0.00676125244618395	0.375867136104476	0.923538087611464
1273	ebi-a-GCST90001396	IgD+ CD38- B cell Absolute Count || id:ebi-a-GCST90001396	finn-b-H7_RETINOPATHYDIAB_PROLIF	Proliferative diabetic retinopathy (H7_RETINOPATHYDIAB_PROLIF) || id:finn-b-H7_RETINOPATHYDIAB_PROLIF	204400	0.0154718759525087	0.00676125244618395	0.328150314738885	0.875975528842976
1274	ebi-a-GCST90001894	CD28 on CD28+ CD4+ T cell || id:ebi-a-GCST90001894	finn-b-H7_RETINOPATHYDIAB_PROLIF	Proliferative diabetic retinopathy (H7_RETINOPATHYDIAB_PROLIF) || id:finn-b-H7_RETINOPATHYDIAB_PROLIF	204400	0.0617495722594851	0.00676125244618395	0.824395213623606	0.366665488792756
1275	ebi-a-GCST90001539	Central Memory CD4+ T cell %T cell || id:ebi-a-GCST90001539	finn-b-H7_RETINOPATHYDIAB_PROLIF	Proliferative diabetic retinopathy (H7_RETINOPATHYDIAB_PROLIF) || id:finn-b-H7_RETINOPATHYDIAB_PROLIF	204400	0.00839315605169789	0.00676125244618395	1.0970871134262	0.0625150721747845
1276	ebi-a-GCST90001909	CD45 on CD14+ monocyte || id:ebi-a-GCST90001909	finn-b-H7_RETINOPATHYDIAB_PROLIF	Proliferative diabetic retinopathy (H7_RETINOPATHYDIAB_PROLIF) || id:finn-b-H7_RETINOPATHYDIAB_PROLIF	204400	0.0111187961342793	0.00676125244618395	0.728212097319149	0.186386763915837
1277	ebi-a-GCST90001971	FSC-A on lymphocyte || id:ebi-a-GCST90001971	finn-b-H7_RETINOPATHYDIAB_PROLIF	Proliferative diabetic retinopathy (H7_RETINOPATHYDIAB_PROLIF) || id:finn-b-H7_RETINOPATHYDIAB_PROLIF	204400	0.0081497315905405	0.00676125244618395	2.94914880393782	0.999997392778184
1278	ebi-a-GCST90001950	CD33 on Granulocytic Myeloid-Derived Suppressor Cells || id:ebi-a-GCST90001950	finn-b-H7_RETINOPATHYDIAB_PROLIF	Proliferative diabetic retinopathy (H7_RETINOPATHYDIAB_PROLIF) || id:finn-b-H7_RETINOPATHYDIAB_PROLIF	204400	0.259713079540225	0.00676125244618395	1.01412456159394	0.0581851566897988
1279	ebi-a-GCST90001927	CD127 on CD8+ T cell || id:ebi-a-GCST90001927	finn-b-H7_RETINOPATHYDIAB_PROLIF	Proliferative diabetic retinopathy (H7_RETINOPATHYDIAB_PROLIF) || id:finn-b-H7_RETINOPATHYDIAB_PROLIF	204400	0.0123751205743829	0.00676125244618395	0.788844172497999	0.140544886104458
1280	ebi-a-GCST90001922	CD127 on T cell || id:ebi-a-GCST90001922	finn-b-H7_RETINOPATHYDIAB_PROLIF	Proliferative diabetic retinopathy (H7_RETINOPATHYDIAB_PROLIF) || id:finn-b-H7_RETINOPATHYDIAB_PROLIF	204400	0.00999042912493733	0.00676125244618395	0.775507761421166	0.132436687583237
1281	ebi-a-GCST90001456	CD11c+ HLA DR++ monocyte Absolute Count || id:ebi-a-GCST90001456	finn-b-H7_RETINOPATHYDIAB_PROLIF	Proliferative diabetic retinopathy (H7_RETINOPATHYDIAB_PROLIF) || id:finn-b-H7_RETINOPATHYDIAB_PROLIF	204400	0.00737073050908981	0.00676125244618395	1.18765934809965	0.0916154974320881
1282	ebi-a-GCST90001457	CD11c+ HLA DR++ monocyte %monocyte || id:ebi-a-GCST90001457	finn-b-H7_RETINOPATHYDIAB_PROLIF	Proliferative diabetic retinopathy (H7_RETINOPATHYDIAB_PROLIF) || id:finn-b-H7_RETINOPATHYDIAB_PROLIF	204400	0.0108475809944444	0.00676125244618395	1.14992484331368	0.089063746174023
1283	ebi-a-GCST90001550	Central Memory CD8+ T cell %T cell || id:ebi-a-GCST90001550	finn-b-H7_RETINOPATHYDIAB_PROLIF	Proliferative diabetic retinopathy (H7_RETINOPATHYDIAB_PROLIF) || id:finn-b-H7_RETINOPATHYDIAB_PROLIF	204400	0.00574256040327941	0.00676125244618395	1.47684529727305	0.266651755830427
1284	ebi-a-GCST90001630	CD8+ Natural Killer T Absolute Count || id:ebi-a-GCST90001630	finn-b-H7_RETINOPATHYDIAB_PROLIF	Proliferative diabetic retinopathy (H7_RETINOPATHYDIAB_PROLIF) || id:finn-b-H7_RETINOPATHYDIAB_PROLIF	204400	0.0276478211749035	0.00676125244618395	2.10740879210466	0.999999347834175
1285	ebi-a-GCST90001896	CD28 on CD28+ CD45RA+ CD8+ T cell || id:ebi-a-GCST90001896	finn-b-H7_RETINOPATHYDIAB_PROLIF	Proliferative diabetic retinopathy (H7_RETINOPATHYDIAB_PROLIF) || id:finn-b-H7_RETINOPATHYDIAB_PROLIF	204400	0.0206862678441654	0.00676125244618395	1.41711065068578	0.601708939670717
1286	ebi-a-GCST90001885	CD16-CD56 on HLA DR+ Natural Killer || id:ebi-a-GCST90001885	finn-b-H7_RETINOPATHYDIAB_PROLIF	Proliferative diabetic retinopathy (H7_RETINOPATHYDIAB_PROLIF) || id:finn-b-H7_RETINOPATHYDIAB_PROLIF	204400	0.021352361474527	0.00676125244618395	2.32686755995249	0.999999901046612
1287	ebi-a-GCST90001773	CD24 on switched memory B cell || id:ebi-a-GCST90001773	finn-b-H7_RETINOPATHYDIAB_PROLIF	Proliferative diabetic retinopathy (H7_RETINOPATHYDIAB_PROLIF) || id:finn-b-H7_RETINOPATHYDIAB_PROLIF	204400	0.0600386076439737	0.00676125244618395	0.927836270854584	0.100484003891302
1288	ebi-a-GCST90001611	CD4+ CD8dim T cell %leukocyte || id:ebi-a-GCST90001611	finn-b-H7_RETINOPATHYDIAB_PROLIF	Proliferative diabetic retinopathy (H7_RETINOPATHYDIAB_PROLIF) || id:finn-b-H7_RETINOPATHYDIAB_PROLIF	204400	0.060060511503517	0.00676125244618395	0.981556809572735	0.0532193878851123
1289	ebi-a-GCST90001609	CD4+ CD8dim T cell Absolute Count || id:ebi-a-GCST90001609	finn-b-H7_RETINOPATHYDIAB_PROLIF	Proliferative diabetic retinopathy (H7_RETINOPATHYDIAB_PROLIF) || id:finn-b-H7_RETINOPATHYDIAB_PROLIF	204400	0.0480602845928593	0.00676125244618395	0.994651871634439	0.0502161904826537
1290	ebi-a-GCST90001923	CD127 on CD45RA- CD4 not regulatory T cell || id:ebi-a-GCST90001923	finn-b-H7_RETINOPATHYDIAB_PROLIF	Proliferative diabetic retinopathy (H7_RETINOPATHYDIAB_PROLIF) || id:finn-b-H7_RETINOPATHYDIAB_PROLIF	204400	0.0116081897618529	0.00676125244618395	0.909795617221438	0.0650001039398594
1291	ebi-a-GCST90001999	PDL-1 on CD14- CD16+ monocyte || id:ebi-a-GCST90001999	finn-b-H7_RETINOPATHYDIAB_PROLIF	Proliferative diabetic retinopathy (H7_RETINOPATHYDIAB_PROLIF) || id:finn-b-H7_RETINOPATHYDIAB_PROLIF	204400	0.0968072630184307	0.00676125244618395	1.18822128895731	0.582112937862157
1292	ebi-a-GCST90001402	Switched memory B cell %B cell || id:ebi-a-GCST90001402	finn-b-H7_RETINOPATHYDIAB_PROLIF	Proliferative diabetic retinopathy (H7_RETINOPATHYDIAB_PROLIF) || id:finn-b-H7_RETINOPATHYDIAB_PROLIF	204400	0.00694994509887811	0.00676125244618395	0.741971734558474	0.125637347387753
1293	ebi-a-GCST90001518	CD33+ HLA DR+ CD14- Absolute Count || id:ebi-a-GCST90001518	finn-b-H7_RETINOPATHYDIAB_PROLIF	Proliferative diabetic retinopathy (H7_RETINOPATHYDIAB_PROLIF) || id:finn-b-H7_RETINOPATHYDIAB_PROLIF	204400	0.0474177427037125	0.00676125244618395	0.992858118020436	0.0503804231712723
1294	ebi-a-GCST90001960	CD25 on CD4+ T cell || id:ebi-a-GCST90001960	finn-b-H7_RETINOPATHYDIAB_PROLIF	Proliferative diabetic retinopathy (H7_RETINOPATHYDIAB_PROLIF) || id:finn-b-H7_RETINOPATHYDIAB_PROLIF	204400	0.00747389382185375	0.00676125244618395	0.936175909329051	0.0548052329234687
1295	ebi-a-GCST90002053	CD45 on CD33+ HLA DR+ || id:ebi-a-GCST90002053	finn-b-H7_RETINOPATHYDIAB_PROLIF	Proliferative diabetic retinopathy (H7_RETINOPATHYDIAB_PROLIF) || id:finn-b-H7_RETINOPATHYDIAB_PROLIF	204400	0.0181897218573083	0.00676125244618395	0.818319892634533	0.148705738137139
1296	ebi-a-GCST90002042	CD45 on CD33+ HLA DR+ CD14- || id:ebi-a-GCST90002042	finn-b-H7_RETINOPATHYDIAB_PROLIF	Proliferative diabetic retinopathy (H7_RETINOPATHYDIAB_PROLIF) || id:finn-b-H7_RETINOPATHYDIAB_PROLIF	204400	0.0204029426887385	0.00676125244618395	0.827818052379495	0.149446866212581
1297	ebi-a-GCST90002012	CX3CR1 on CD14- CD16+ monocyte || id:ebi-a-GCST90002012	finn-b-H7_RETINOPATHYDIAB_PROLIF	Proliferative diabetic retinopathy (H7_RETINOPATHYDIAB_PROLIF) || id:finn-b-H7_RETINOPATHYDIAB_PROLIF	204400	0.0230257415351835	0.00676125244618395	0.871297155593548	0.111914436488208
1298	ebi-a-GCST90002094	CD11b on Monocytic Myeloid-Derived Suppressor Cells || id:ebi-a-GCST90002094	finn-b-H7_RETINOPATHYDIAB_PROLIF	Proliferative diabetic retinopathy (H7_RETINOPATHYDIAB_PROLIF) || id:finn-b-H7_RETINOPATHYDIAB_PROLIF	204400	0.0845641443647705	0.00676125244618395	1.07397486683973	0.125264621943363
1299	ebi-a-GCST90001675	CD28- CD127- CD25++ CD8+ T cell Absolute Count || id:ebi-a-GCST90001675	finn-b-H7_RETINOPATHYDIAB_PROLIF	Proliferative diabetic retinopathy (H7_RETINOPATHYDIAB_PROLIF) || id:finn-b-H7_RETINOPATHYDIAB_PROLIF	204400	0.00662211427799445	0.00676125244618395	0.961443974115161	0.0515501698697391
1300	ebi-a-GCST90001958	CD4 on monocyte || id:ebi-a-GCST90001958	finn-b-H7_RETINOPATHYDIAB_PROLIF	Proliferative diabetic retinopathy (H7_RETINOPATHYDIAB_PROLIF) || id:finn-b-H7_RETINOPATHYDIAB_PROLIF	204400	0.0313094839807395	0.00676125244618395	0.941583386791118	0.0669780082803715
1301	ebi-a-GCST90001586	CD14+ CD16- monocyte %monocyte || id:ebi-a-GCST90001586	finn-b-H7_RETINOPATHYDIAB_PROLIF	Proliferative diabetic retinopathy (H7_RETINOPATHYDIAB_PROLIF) || id:finn-b-H7_RETINOPATHYDIAB_PROLIF	204400	0.00757787448687733	0.00676125244618395	1.24647237329896	0.124711627774162
1302	ebi-a-GCST90001440	IgD- CD24- B cell %lymphocyte || id:ebi-a-GCST90001440	finn-b-H7_RETINOPATHYDIAB_PROLIF	Proliferative diabetic retinopathy (H7_RETINOPATHYDIAB_PROLIF) || id:finn-b-H7_RETINOPATHYDIAB_PROLIF	204400	0.00636312220037902	0.00676125244618395	1.17706416437424	0.0818447016082746
1303	ebi-a-GCST90001413	IgD- CD24- B cell %B cell || id:ebi-a-GCST90001413	finn-b-H7_RETINOPATHYDIAB_PROLIF	Proliferative diabetic retinopathy (H7_RETINOPATHYDIAB_PROLIF) || id:finn-b-H7_RETINOPATHYDIAB_PROLIF	204400	0.00639487196697127	0.00676125244618395	1.17856985683964	0.0825607558618816
1304	ebi-a-GCST90001662	CD28- CD8dim T cell %CD8dim T cell || id:ebi-a-GCST90001662	finn-b-H7_RETINOPATHYDIAB_PROLIF	Proliferative diabetic retinopathy (H7_RETINOPATHYDIAB_PROLIF) || id:finn-b-H7_RETINOPATHYDIAB_PROLIF	204400	0.0112693290054291	0.00676125244618395	1.41407263950778	0.368977289607313
1305	ebi-a-GCST90001750	CD20 on IgD+ CD38- unswitched memory B cell || id:ebi-a-GCST90001750	finn-b-H7_RETINOPATHYDIAB_PROLIF	Proliferative diabetic retinopathy (H7_RETINOPATHYDIAB_PROLIF) || id:finn-b-H7_RETINOPATHYDIAB_PROLIF	204400	0.0248206594045161	0.00676125244618395	0.579343421913584	0.692829251404077
1306	ebi-a-GCST90001615	TCRgd T cell Absolute Count || id:ebi-a-GCST90001615	finn-b-H7_RETINOPATHYDIAB_PROLIF	Proliferative diabetic retinopathy (H7_RETINOPATHYDIAB_PROLIF) || id:finn-b-H7_RETINOPATHYDIAB_PROLIF	204400	0.00539360589179149	0.00676125244618395	1.37359472821494	0.17366456016917
1307	ebi-a-GCST90001617	TCRgd T cell %lymphocyte || id:ebi-a-GCST90001617	finn-b-H7_RETINOPATHYDIAB_PROLIF	Proliferative diabetic retinopathy (H7_RETINOPATHYDIAB_PROLIF) || id:finn-b-H7_RETINOPATHYDIAB_PROLIF	204400	0.00547101782962597	0.00676125244618395	1.36196508380867	0.167607390924452
1308	ebi-a-GCST90001522	CD33- HLA DR- Absolute Count || id:ebi-a-GCST90001522	finn-b-H7_RETINOPATHYDIAB_PROLIF	Proliferative diabetic retinopathy (H7_RETINOPATHYDIAB_PROLIF) || id:finn-b-H7_RETINOPATHYDIAB_PROLIF	204400	0.017048807834388	0.00676125244618395	0.871442807079328	0.0954376530977015
