# Supplementary material for: The causal relationship between immune cells and diabetic retinopathy: a Mendelian randomization study
Source: Front Immunol. 2024 Sep 2;15:1381002. doi: 10.3389/fimmu.2024.1381002 (PMC11406504; doi:10.3389/fimmu.2024.1381002)
Supplement: Supplementary file 7 [file Table1.xls]

## Sheet: Supplementary Table 2-1
	SNP	effect_allele.exposure	other_allele.exposure	effect_allele.outcome	other_allele.outcome	beta.exposure	beta.outcome	eaf.exposure	eaf.outcome	remove	palindromic	ambiguous	id.outcome	chr	pos	se.outcome	samplesize.outcome	pval.outcome	outcome	originalname.outcome	outcome.deprecated	mr_keep.outcome	data_source.outcome	pval.exposure	pos.exposure	samplesize.exposure	chr.exposure	se.exposure	id.exposure	exposure	mr_keep.exposure	pval_origin.exposure	data_source.exposure	action	mr_keep
1	rs10122523	A	G	A	G	359.1	0.0304	0.0012	0.03537	FALSE	FALSE	FALSE	finn-b-DM_RETINOPATHY	9	99511751	0.0351	NA	0.3869	Diabetic retinopathy (DM_RETINOPATHY) || id:finn-b-DM_RETINOPATHY	Diabetic retinopathy (DM_RETINOPATHY)	Diabetic retinopathy (DM_RETINOPATHY) || ||	TRUE	igd	3.58261E-13	99511751	3408	9	49.2	ebi-a-GCST90001698	CD45RA+ CD28- CD8+ T cell Absolute Count || id:ebi-a-GCST90001698	TRUE	reported	igd	2	TRUE
2	rs10400782	C	A	C	A	280.3	0.0369	0.0019	0.04034	FALSE	FALSE	FALSE	finn-b-DM_RETINOPATHY	14	35130401	0.0327	NA	0.2594	Diabetic retinopathy (DM_RETINOPATHY) || id:finn-b-DM_RETINOPATHY	Diabetic retinopathy (DM_RETINOPATHY)	Diabetic retinopathy (DM_RETINOPATHY) || ||	TRUE	igd	1.85396E-12	35130401	3408	14	39.64	ebi-a-GCST90001698	CD45RA+ CD28- CD8+ T cell Absolute Count || id:ebi-a-GCST90001698	TRUE	reported	igd	2	TRUE
3	rs10484068	T	C	T	C	118.5	0.0002	0.0103	0.08078	FALSE	FALSE	FALSE	finn-b-DM_RETINOPATHY	14	99653123	0.024	NA	0.995	Diabetic retinopathy (DM_RETINOPATHY) || id:finn-b-DM_RETINOPATHY	Diabetic retinopathy (DM_RETINOPATHY)	Diabetic retinopathy (DM_RETINOPATHY) || ||	TRUE	igd	1.8638E-11	99653123	3408	14	17.59	ebi-a-GCST90001698	CD45RA+ CD28- CD8+ T cell Absolute Count || id:ebi-a-GCST90001698	TRUE	reported	igd	2	TRUE
4	rs10505739	C	A	C	A	985.5	0.041	0.0004	0.05039	FALSE	FALSE	FALSE	finn-b-DM_RETINOPATHY	12	10043518	0.0296	NA	0.1663	Diabetic retinopathy (DM_RETINOPATHY) || id:finn-b-DM_RETINOPATHY	Diabetic retinopathy (DM_RETINOPATHY)	Diabetic retinopathy (DM_RETINOPATHY) || ||	TRUE	igd	1.11995E-35	10043518	3408	12	78.14	ebi-a-GCST90001698	CD45RA+ CD28- CD8+ T cell Absolute Count || id:ebi-a-GCST90001698	TRUE	reported	igd	2	TRUE
5	rs10824158	T	G	T	G	407.5	0.0089	0.0019	0.07431	FALSE	FALSE	FALSE	finn-b-DM_RETINOPATHY	10	53915868	0.0247	NA	0.7172	Diabetic retinopathy (DM_RETINOPATHY) || id:finn-b-DM_RETINOPATHY	Diabetic retinopathy (DM_RETINOPATHY)	Diabetic retinopathy (DM_RETINOPATHY) || ||	TRUE	igd	2.64789E-23	53915868	3408	10	40.68	ebi-a-GCST90001698	CD45RA+ CD28- CD8+ T cell Absolute Count || id:ebi-a-GCST90001698	TRUE	reported	igd	2	TRUE
6	rs11060236	G	A	G	A	216.9	-0.0638	0.0031	0.03122	FALSE	FALSE	FALSE	finn-b-DM_RETINOPATHY	12	129773605	0.0373	NA	0.0870703	Diabetic retinopathy (DM_RETINOPATHY) || id:finn-b-DM_RETINOPATHY	Diabetic retinopathy (DM_RETINOPATHY)	Diabetic retinopathy (DM_RETINOPATHY) || ||	TRUE	igd	2.48714E-12	129773605	3408	12	30.85	ebi-a-GCST90001698	CD45RA+ CD28- CD8+ T cell Absolute Count || id:ebi-a-GCST90001698	TRUE	reported	igd	2	TRUE
7	rs1106305	T	C	T	C	95.49	-0.0182	0.0173	0.01405	FALSE	FALSE	FALSE	finn-b-DM_RETINOPATHY	11	12065087	0.0545	NA	0.738599	Diabetic retinopathy (DM_RETINOPATHY) || id:finn-b-DM_RETINOPATHY	Diabetic retinopathy (DM_RETINOPATHY)	Diabetic retinopathy (DM_RETINOPATHY) || ||	TRUE	igd	3.28398E-12	12065087	3408	11	13.66	ebi-a-GCST90001698	CD45RA+ CD28- CD8+ T cell Absolute Count || id:ebi-a-GCST90001698	TRUE	reported	igd	2	TRUE
8	rs11112760	T	C	T	C	82	-0.0829	0.0173	0.00253	FALSE	FALSE	FALSE	finn-b-DM_RETINOPATHY	12	106241673	0.1305	NA	0.5252	Diabetic retinopathy (DM_RETINOPATHY) || id:finn-b-DM_RETINOPATHY	Diabetic retinopathy (DM_RETINOPATHY)	Diabetic retinopathy (DM_RETINOPATHY) || ||	TRUE	igd	4.67197E-09	106241673	3408	12	13.96	ebi-a-GCST90001698	CD45RA+ CD28- CD8+ T cell Absolute Count || id:ebi-a-GCST90001698	TRUE	reported	igd	2	TRUE
9	rs111399817	T	G	T	G	303	0.0329	0.0015	0.01216	FALSE	FALSE	FALSE	finn-b-DM_RETINOPATHY	7	146550168	0.0606	NA	0.5877	Diabetic retinopathy (DM_RETINOPATHY) || id:finn-b-DM_RETINOPATHY	Diabetic retinopathy (DM_RETINOPATHY)	Diabetic retinopathy (DM_RETINOPATHY) || ||	TRUE	igd	3.74714E-12	146550168	3408	7	43.46	ebi-a-GCST90001698	CD45RA+ CD28- CD8+ T cell Absolute Count || id:ebi-a-GCST90001698	TRUE	reported	igd	2	TRUE
10	rs111648746	A	G	A	G	308.6	-0.0668	0.0015	0.03506	FALSE	FALSE	FALSE	finn-b-DM_RETINOPATHY	13	28485345	0.036	NA	0.06364	Diabetic retinopathy (DM_RETINOPATHY) || id:finn-b-DM_RETINOPATHY	Diabetic retinopathy (DM_RETINOPATHY)	Diabetic retinopathy (DM_RETINOPATHY) || ||	TRUE	igd	1.044E-12	28485345	3408	13	43.15	ebi-a-GCST90001698	CD45RA+ CD28- CD8+ T cell Absolute Count || id:ebi-a-GCST90001698	TRUE	reported	igd	2	TRUE
11	rs111745963	C	T	C	T	196.5	-0.0216	0.0035	0.00949	FALSE	FALSE	FALSE	finn-b-DM_RETINOPATHY	3	67860216	0.0671	NA	0.746899	Diabetic retinopathy (DM_RETINOPATHY) || id:finn-b-DM_RETINOPATHY	Diabetic retinopathy (DM_RETINOPATHY)	Diabetic retinopathy (DM_RETINOPATHY) || ||	TRUE	igd	6.06317E-11	67860216	3408	3	29.94	ebi-a-GCST90001698	CD45RA+ CD28- CD8+ T cell Absolute Count || id:ebi-a-GCST90001698	TRUE	reported	igd	2	TRUE
12	rs111867376	A	G	A	G	206.9	0.0152	0.0026	0.06313	FALSE	FALSE	FALSE	finn-b-DM_RETINOPATHY	6	159962229	0.0265	NA	0.5665	Diabetic retinopathy (DM_RETINOPATHY) || id:finn-b-DM_RETINOPATHY	Diabetic retinopathy (DM_RETINOPATHY)	Diabetic retinopathy (DM_RETINOPATHY) || ||	TRUE	igd	2.34002E-09	159962229	3408	6	34.55	ebi-a-GCST90001698	CD45RA+ CD28- CD8+ T cell Absolute Count || id:ebi-a-GCST90001698	TRUE	reported	igd	2	TRUE
13	rs111902471	G	A	G	A	237.6	-0.0193	0.0021	0.00667	FALSE	FALSE	FALSE	finn-b-DM_RETINOPATHY	3	14459099	0.0811	NA	0.8123	Diabetic retinopathy (DM_RETINOPATHY) || id:finn-b-DM_RETINOPATHY	Diabetic retinopathy (DM_RETINOPATHY)	Diabetic retinopathy (DM_RETINOPATHY) || ||	TRUE	igd	9.3901E-10	14459099	3408	3	38.71	ebi-a-GCST90001698	CD45RA+ CD28- CD8+ T cell Absolute Count || id:ebi-a-GCST90001698	TRUE	reported	igd	2	TRUE
14	rs11202534	T	G	T	G	387.4	-0.0482	0.001	0.05628	FALSE	FALSE	FALSE	finn-b-DM_RETINOPATHY	10	89500755	0.028	NA	0.0856998	Diabetic retinopathy (DM_RETINOPATHY) || id:finn-b-DM_RETINOPATHY	Diabetic retinopathy (DM_RETINOPATHY)	Diabetic retinopathy (DM_RETINOPATHY) || ||	TRUE	igd	4.57804E-09	89500755	3408	10	65.92	ebi-a-GCST90001698	CD45RA+ CD28- CD8+ T cell Absolute Count || id:ebi-a-GCST90001698	TRUE	reported	igd	2	TRUE
15	rs112121527	C	T	C	T	249.4	0.0283	0.0019	0.0392	FALSE	FALSE	FALSE	finn-b-DM_RETINOPATHY	12	119037578	0.0337	NA	0.4016	Diabetic retinopathy (DM_RETINOPATHY) || id:finn-b-DM_RETINOPATHY	Diabetic retinopathy (DM_RETINOPATHY)	Diabetic retinopathy (DM_RETINOPATHY) || ||	TRUE	igd	5.13996E-09	119037578	3408	12	42.57	ebi-a-GCST90001698	CD45RA+ CD28- CD8+ T cell Absolute Count || id:ebi-a-GCST90001698	TRUE	reported	igd	2	TRUE
16	rs112137766	C	T	C	T	292.3	0.0142	0.0019	0.0244	FALSE	FALSE	FALSE	finn-b-DM_RETINOPATHY	2	41540149	0.042	NA	0.7345	Diabetic retinopathy (DM_RETINOPATHY) || id:finn-b-DM_RETINOPATHY	Diabetic retinopathy (DM_RETINOPATHY)	Diabetic retinopathy (DM_RETINOPATHY) || ||	TRUE	igd	6.4254E-13	41540149	3408	2	40.49	ebi-a-GCST90001698	CD45RA+ CD28- CD8+ T cell Absolute Count || id:ebi-a-GCST90001698	TRUE	reported	igd	2	TRUE
17	rs112517700	A	G	A	G	95.85	-0.0071	0.0114	0.0625	FALSE	FALSE	FALSE	finn-b-DM_RETINOPATHY	10	91013835	0.0271	NA	0.791899	Diabetic retinopathy (DM_RETINOPATHY) || id:finn-b-DM_RETINOPATHY	Diabetic retinopathy (DM_RETINOPATHY)	Diabetic retinopathy (DM_RETINOPATHY) || ||	TRUE	igd	7.06399E-09	91013835	3408	10	16.51	ebi-a-GCST90001698	CD45RA+ CD28- CD8+ T cell Absolute Count || id:ebi-a-GCST90001698	TRUE	reported	igd	2	TRUE
18	rs112529428	T	C	T	C	345.5	-0.0209	0.0015	0.02807	FALSE	FALSE	FALSE	finn-b-DM_RETINOPATHY	12	129340399	0.0409	NA	0.608501	Diabetic retinopathy (DM_RETINOPATHY) || id:finn-b-DM_RETINOPATHY	Diabetic retinopathy (DM_RETINOPATHY)	Diabetic retinopathy (DM_RETINOPATHY) || ||	TRUE	igd	8.73977E-16	129340399	3408	12	42.75	ebi-a-GCST90001698	CD45RA+ CD28- CD8+ T cell Absolute Count || id:ebi-a-GCST90001698	TRUE	reported	igd	2	TRUE
19	rs112604811	T	C	T	C	1015	0.1015	0.0004	0.0063	FALSE	FALSE	FALSE	finn-b-DM_RETINOPATHY	19	46587710	0.0817	NA	0.2143	Diabetic retinopathy (DM_RETINOPATHY) || id:finn-b-DM_RETINOPATHY	Diabetic retinopathy (DM_RETINOPATHY)	Diabetic retinopathy (DM_RETINOPATHY) || ||	TRUE	igd	8.89201E-35	46587710	3408	19	81.57	ebi-a-GCST90001698	CD45RA+ CD28- CD8+ T cell Absolute Count || id:ebi-a-GCST90001698	TRUE	reported	igd	2	TRUE
20	rs112785730	A	G	A	G	206.8	-0.0936	0.0026	0.0125	FALSE	FALSE	FALSE	finn-b-DM_RETINOPATHY	2	127831527	0.059	NA	0.1124	Diabetic retinopathy (DM_RETINOPATHY) || id:finn-b-DM_RETINOPATHY	Diabetic retinopathy (DM_RETINOPATHY)	Diabetic retinopathy (DM_RETINOPATHY) || ||	TRUE	igd	2.02502E-10	127831527	3408	2	32.42	ebi-a-GCST90001698	CD45RA+ CD28- CD8+ T cell Absolute Count || id:ebi-a-GCST90001698	TRUE	reported	igd	2	TRUE
21	rs112880431	A	G	A	G	312.7	0.0745	0.0015	0.01202	FALSE	FALSE	FALSE	finn-b-DM_RETINOPATHY	6	130091902	0.0596	NA	0.2119	Diabetic retinopathy (DM_RETINOPATHY) || id:finn-b-DM_RETINOPATHY	Diabetic retinopathy (DM_RETINOPATHY)	Diabetic retinopathy (DM_RETINOPATHY) || ||	TRUE	igd	1.29509E-11	130091902	3408	6	46.04	ebi-a-GCST90001698	CD45RA+ CD28- CD8+ T cell Absolute Count || id:ebi-a-GCST90001698	TRUE	reported	igd	2	TRUE
22	rs112973846	G	A	G	A	386.6	-0.0126	0.0012	0.02979	FALSE	FALSE	FALSE	finn-b-DM_RETINOPATHY	5	128365521	0.0382	NA	0.742699	Diabetic retinopathy (DM_RETINOPATHY) || id:finn-b-DM_RETINOPATHY	Diabetic retinopathy (DM_RETINOPATHY)	Diabetic retinopathy (DM_RETINOPATHY) || ||	TRUE	igd	4.7676E-14	128365521	3408	5	51.06	ebi-a-GCST90001698	CD45RA+ CD28- CD8+ T cell Absolute Count || id:ebi-a-GCST90001698	TRUE	reported	igd	2	TRUE
23	rs113007178	A	T	A	T	289.8	0.1911	0.0018	0.00129	FALSE	TRUE	FALSE	finn-b-DM_RETINOPATHY	13	40914557	0.1876	NA	0.3083	Diabetic retinopathy (DM_RETINOPATHY) || id:finn-b-DM_RETINOPATHY	Diabetic retinopathy (DM_RETINOPATHY)	Diabetic retinopathy (DM_RETINOPATHY) || ||	TRUE	igd	3.67282E-12	40914557	3408	13	41.55	ebi-a-GCST90001698	CD45RA+ CD28- CD8+ T cell Absolute Count || id:ebi-a-GCST90001698	TRUE	reported	igd	2	TRUE
24	rs113122796	G	C	G	C	403.5	0.0055	0.001	0.02447	FALSE	TRUE	FALSE	finn-b-DM_RETINOPATHY	8	142876352	0.0435	NA	0.8989	Diabetic retinopathy (DM_RETINOPATHY) || id:finn-b-DM_RETINOPATHY	Diabetic retinopathy (DM_RETINOPATHY)	Diabetic retinopathy (DM_RETINOPATHY) || ||	TRUE	igd	3.94912E-15	142876352	3408	8	51.12	ebi-a-GCST90001698	CD45RA+ CD28- CD8+ T cell Absolute Count || id:ebi-a-GCST90001698	TRUE	reported	igd	2	TRUE
25	rs113369914	T	C	T	C	214.8	0.0118	0.0021	0.01307	FALSE	FALSE	FALSE	finn-b-DM_RETINOPATHY	20	21420694	0.0576	NA	0.838	Diabetic retinopathy (DM_RETINOPATHY) || id:finn-b-DM_RETINOPATHY	Diabetic retinopathy (DM_RETINOPATHY)	Diabetic retinopathy (DM_RETINOPATHY) || ||	TRUE	igd	1.10499E-08	21420694	3408	20	37.5	ebi-a-GCST90001698	CD45RA+ CD28- CD8+ T cell Absolute Count || id:ebi-a-GCST90001698	TRUE	reported	igd	2	TRUE
26	rs113699161	A	G	A	G	337.1	-0.1257	0.0015	0.00496	FALSE	FALSE	FALSE	finn-b-DM_RETINOPATHY	14	58571589	0.0918	NA	0.1709	Diabetic retinopathy (DM_RETINOPATHY) || id:finn-b-DM_RETINOPATHY	Diabetic retinopathy (DM_RETINOPATHY)	Diabetic retinopathy (DM_RETINOPATHY) || ||	TRUE	igd	9.91288E-15	58571589	3408	14	43.36	ebi-a-GCST90001698	CD45RA+ CD28- CD8+ T cell Absolute Count || id:ebi-a-GCST90001698	TRUE	reported	igd	2	TRUE
27	rs114021246	C	G	C	G	585.1	-0.0296	0.0007	0.03016	FALSE	TRUE	FALSE	finn-b-DM_RETINOPATHY	1	46898789	0.0386	NA	0.4443	Diabetic retinopathy (DM_RETINOPATHY) || id:finn-b-DM_RETINOPATHY	Diabetic retinopathy (DM_RETINOPATHY)	Diabetic retinopathy (DM_RETINOPATHY) || ||	TRUE	igd	2.52988E-22	46898789	3408	1	59.78	ebi-a-GCST90001698	CD45RA+ CD28- CD8+ T cell Absolute Count || id:ebi-a-GCST90001698	TRUE	reported	igd	2	TRUE
28	rs114230155	A	G	A	G	324.4	0.0324	0.0023	0.01795	FALSE	FALSE	FALSE	finn-b-DM_RETINOPATHY	1	102796337	0.0488	NA	0.5069	Diabetic retinopathy (DM_RETINOPATHY) || id:finn-b-DM_RETINOPATHY	Diabetic retinopathy (DM_RETINOPATHY)	Diabetic retinopathy (DM_RETINOPATHY) || ||	TRUE	igd	1.00508E-17	102796337	3408	1	37.63	ebi-a-GCST90001698	CD45RA+ CD28- CD8+ T cell Absolute Count || id:ebi-a-GCST90001698	TRUE	reported	igd	2	TRUE
29	rs114425563	T	C	T	C	172.3	0.0019	0.0038	0.03099	FALSE	FALSE	FALSE	finn-b-DM_RETINOPATHY	5	176911575	0.0374	NA	0.9601	Diabetic retinopathy (DM_RETINOPATHY) || id:finn-b-DM_RETINOPATHY	Diabetic retinopathy (DM_RETINOPATHY)	Diabetic retinopathy (DM_RETINOPATHY) || ||	TRUE	igd	1.92699E-09	176911575	3408	5	28.61	ebi-a-GCST90001698	CD45RA+ CD28- CD8+ T cell Absolute Count || id:ebi-a-GCST90001698	TRUE	reported	igd	2	TRUE
30	rs114507999	A	G	A	G	234.6	-0.0297	0.0022	0.02512	FALSE	FALSE	FALSE	finn-b-DM_RETINOPATHY	1	21892266	0.0407	NA	0.4646	Diabetic retinopathy (DM_RETINOPATHY) || id:finn-b-DM_RETINOPATHY	Diabetic retinopathy (DM_RETINOPATHY)	Diabetic retinopathy (DM_RETINOPATHY) || ||	TRUE	igd	3.60496E-09	21892266	3408	1	39.65	ebi-a-GCST90001698	CD45RA+ CD28- CD8+ T cell Absolute Count || id:ebi-a-GCST90001698	TRUE	reported	igd	2	TRUE
31	rs114559319	A	T	A	T	720.8	-0.0401	0.0004	0.02518	FALSE	TRUE	FALSE	finn-b-DM_RETINOPATHY	4	85213802	0.0421	NA	0.3418	Diabetic retinopathy (DM_RETINOPATHY) || id:finn-b-DM_RETINOPATHY	Diabetic retinopathy (DM_RETINOPATHY)	Diabetic retinopathy (DM_RETINOPATHY) || ||	TRUE	igd	4.27464E-17	85213802	3408	4	85.31	ebi-a-GCST90001698	CD45RA+ CD28- CD8+ T cell Absolute Count || id:ebi-a-GCST90001698	TRUE	reported	igd	2	TRUE
32	rs114619811	G	A	G	A	725.8	-0.0119	0.0006	0.03572	FALSE	FALSE	FALSE	finn-b-DM_RETINOPATHY	4	71875684	0.0346	NA	0.730099	Diabetic retinopathy (DM_RETINOPATHY) || id:finn-b-DM_RETINOPATHY	Diabetic retinopathy (DM_RETINOPATHY)	Diabetic retinopathy (DM_RETINOPATHY) || ||	TRUE	igd	2.8119E-27	71875684	3408	4	66.51	ebi-a-GCST90001698	CD45RA+ CD28- CD8+ T cell Absolute Count || id:ebi-a-GCST90001698	TRUE	reported	igd	2	TRUE
33	rs114672498	G	C	G	C	267.8	0.0428	0.0021	0.01505	FALSE	TRUE	FALSE	finn-b-DM_RETINOPATHY	1	4591565	0.0534	NA	0.4227	Diabetic retinopathy (DM_RETINOPATHY) || id:finn-b-DM_RETINOPATHY	Diabetic retinopathy (DM_RETINOPATHY)	Diabetic retinopathy (DM_RETINOPATHY) || ||	TRUE	igd	2.073E-12	4591565	3408	1	37.95	ebi-a-GCST90001698	CD45RA+ CD28- CD8+ T cell Absolute Count || id:ebi-a-GCST90001698	TRUE	reported	igd	2	TRUE
34	rs114685875	A	G	A	G	662.4	-0.0391	0.0004	0.01609	FALSE	FALSE	FALSE	finn-b-DM_RETINOPATHY	4	138349095	0.0507	NA	0.4398	Diabetic retinopathy (DM_RETINOPATHY) || id:finn-b-DM_RETINOPATHY	Diabetic retinopathy (DM_RETINOPATHY)	Diabetic retinopathy (DM_RETINOPATHY) || ||	TRUE	igd	9.84464E-16	138349095	3408	4	82.11	ebi-a-GCST90001698	CD45RA+ CD28- CD8+ T cell Absolute Count || id:ebi-a-GCST90001698	TRUE	reported	igd	2	TRUE
35	rs114791501	T	C	T	C	139.3	0.0291	0.0059	0.00923	FALSE	FALSE	FALSE	finn-b-DM_RETINOPATHY	1	81668305	0.069	NA	0.6732	Diabetic retinopathy (DM_RETINOPATHY) || id:finn-b-DM_RETINOPATHY	Diabetic retinopathy (DM_RETINOPATHY)	Diabetic retinopathy (DM_RETINOPATHY) || ||	TRUE	igd	3.67299E-08	81668305	3408	1	25.24	ebi-a-GCST90001698	CD45RA+ CD28- CD8+ T cell Absolute Count || id:ebi-a-GCST90001698	TRUE	reported	igd	2	TRUE
36	rs114871166	G	T	G	T	239.1	0.0179	0.0019	0.01695	FALSE	FALSE	FALSE	finn-b-DM_RETINOPATHY	5	24165437	0.0507	NA	0.724001	Diabetic retinopathy (DM_RETINOPATHY) || id:finn-b-DM_RETINOPATHY	Diabetic retinopathy (DM_RETINOPATHY)	Diabetic retinopathy (DM_RETINOPATHY) || ||	TRUE	igd	2.23702E-09	24165437	3408	5	39.88	ebi-a-GCST90001698	CD45RA+ CD28- CD8+ T cell Absolute Count || id:ebi-a-GCST90001698	TRUE	reported	igd	2	TRUE
37	rs115040341	T	C	T	C	160.1	0.1137	0.0054	0.004	FALSE	FALSE	FALSE	finn-b-DM_RETINOPATHY	3	64543612	0.1021	NA	0.2654	Diabetic retinopathy (DM_RETINOPATHY) || id:finn-b-DM_RETINOPATHY	Diabetic retinopathy (DM_RETINOPATHY)	Diabetic retinopathy (DM_RETINOPATHY) || ||	TRUE	igd	1.20809E-11	64543612	3408	3	23.53	ebi-a-GCST90001698	CD45RA+ CD28- CD8+ T cell Absolute Count || id:ebi-a-GCST90001698	TRUE	reported	igd	2	TRUE
38	rs115135290	A	G	A	G	623.6	-0.0547	0.0003	0.00215	FALSE	FALSE	FALSE	finn-b-DM_RETINOPATHY	3	105859785	0.1403	NA	0.6965	Diabetic retinopathy (DM_RETINOPATHY) || id:finn-b-DM_RETINOPATHY	Diabetic retinopathy (DM_RETINOPATHY)	Diabetic retinopathy (DM_RETINOPATHY) || ||	TRUE	igd	1.68811E-12	105859785	3408	3	88.02	ebi-a-GCST90001698	CD45RA+ CD28- CD8+ T cell Absolute Count || id:ebi-a-GCST90001698	TRUE	reported	igd	2	TRUE
39	rs115175419	A	G	A	G	342.3	0.1048	0.0019	0.00504	FALSE	FALSE	FALSE	finn-b-DM_RETINOPATHY	1	100459655	0.0896	NA	0.2425	Diabetic retinopathy (DM_RETINOPATHY) || id:finn-b-DM_RETINOPATHY	Diabetic retinopathy (DM_RETINOPATHY)	Diabetic retinopathy (DM_RETINOPATHY) || ||	TRUE	igd	1.65882E-12	100459655	3408	1	48.3	ebi-a-GCST90001698	CD45RA+ CD28- CD8+ T cell Absolute Count || id:ebi-a-GCST90001698	TRUE	reported	igd	2	TRUE
40	rs115212782	T	C	T	C	274.8	0.0527	0.0018	0.00752	FALSE	FALSE	FALSE	finn-b-DM_RETINOPATHY	3	74527776	0.0758	NA	0.4866	Diabetic retinopathy (DM_RETINOPATHY) || id:finn-b-DM_RETINOPATHY	Diabetic retinopathy (DM_RETINOPATHY)	Diabetic retinopathy (DM_RETINOPATHY) || ||	TRUE	igd	8.3946E-12	74527776	3408	3	40.08	ebi-a-GCST90001698	CD45RA+ CD28- CD8+ T cell Absolute Count || id:ebi-a-GCST90001698	TRUE	reported	igd	2	TRUE
41	rs115221944	G	T	G	T	192.2	-0.0832	0.0041	0.02106	FALSE	FALSE	FALSE	finn-b-DM_RETINOPATHY	7	56724250	0.0449	NA	0.06375	Diabetic retinopathy (DM_RETINOPATHY) || id:finn-b-DM_RETINOPATHY	Diabetic retinopathy (DM_RETINOPATHY)	Diabetic retinopathy (DM_RETINOPATHY) || ||	TRUE	igd	1.87888E-11	56724250	3408	7	28.52	ebi-a-GCST90001698	CD45RA+ CD28- CD8+ T cell Absolute Count || id:ebi-a-GCST90001698	TRUE	reported	igd	2	TRUE
42	rs11538695	A	G	A	G	221.5	0.1009	0.0023	0.02014	FALSE	FALSE	FALSE	finn-b-DM_RETINOPATHY	20	50004560	0.0473	NA	0.0327597	Diabetic retinopathy (DM_RETINOPATHY) || id:finn-b-DM_RETINOPATHY	Diabetic retinopathy (DM_RETINOPATHY)	Diabetic retinopathy (DM_RETINOPATHY) || ||	TRUE	igd	1.36E-10	50004560	3408	20	34.4	ebi-a-GCST90001698	CD45RA+ CD28- CD8+ T cell Absolute Count || id:ebi-a-GCST90001698	TRUE	reported	igd	2	TRUE
43	rs115517310	C	T	C	T	177.5	0.0242	0.0034	0.03613	FALSE	FALSE	FALSE	finn-b-DM_RETINOPATHY	2	170436614	0.0347	NA	0.4861	Diabetic retinopathy (DM_RETINOPATHY) || id:finn-b-DM_RETINOPATHY	Diabetic retinopathy (DM_RETINOPATHY)	Diabetic retinopathy (DM_RETINOPATHY) || ||	TRUE	igd	1.007E-08	170436614	3408	2	30.9	ebi-a-GCST90001698	CD45RA+ CD28- CD8+ T cell Absolute Count || id:ebi-a-GCST90001698	TRUE	reported	igd	2	TRUE
44	rs115660429	A	C	A	C	207.9	-0.0252	0.0023	0.00685	FALSE	FALSE	FALSE	finn-b-DM_RETINOPATHY	3	195531004	0.0778	NA	0.7457	Diabetic retinopathy (DM_RETINOPATHY) || id:finn-b-DM_RETINOPATHY	Diabetic retinopathy (DM_RETINOPATHY)	Diabetic retinopathy (DM_RETINOPATHY) || ||	TRUE	igd	1.14501E-08	195531004	3408	3	36.33	ebi-a-GCST90001698	CD45RA+ CD28- CD8+ T cell Absolute Count || id:ebi-a-GCST90001698	TRUE	reported	igd	2	TRUE
45	rs115677012	T	C	T	C	315.7	0.0512	0.0016	0.02365	FALSE	FALSE	FALSE	finn-b-DM_RETINOPATHY	4	167555345	0.0444	NA	0.2483	Diabetic retinopathy (DM_RETINOPATHY) || id:finn-b-DM_RETINOPATHY	Diabetic retinopathy (DM_RETINOPATHY)	Diabetic retinopathy (DM_RETINOPATHY) || ||	TRUE	igd	7.06155E-14	167555345	3408	4	41.99	ebi-a-GCST90001698	CD45RA+ CD28- CD8+ T cell Absolute Count || id:ebi-a-GCST90001698	TRUE	reported	igd	2	TRUE
46	rs115755474	T	C	T	C	771.6	0.0065	0.0003	0.02665	FALSE	FALSE	FALSE	finn-b-DM_RETINOPATHY	5	168914162	0.0401	NA	0.8719	Diabetic retinopathy (DM_RETINOPATHY) || id:finn-b-DM_RETINOPATHY	Diabetic retinopathy (DM_RETINOPATHY)	Diabetic retinopathy (DM_RETINOPATHY) || ||	TRUE	igd	4.87192E-17	168914162	3408	5	91.49	ebi-a-GCST90001698	CD45RA+ CD28- CD8+ T cell Absolute Count || id:ebi-a-GCST90001698	TRUE	reported	igd	2	TRUE
47	rs11576563	T	C	T	C	794.2	-0.0097	0.0006	0.04737	FALSE	FALSE	FALSE	finn-b-DM_RETINOPATHY	1	6118693	0.0303	NA	0.749501	Diabetic retinopathy (DM_RETINOPATHY) || id:finn-b-DM_RETINOPATHY	Diabetic retinopathy (DM_RETINOPATHY)	Diabetic retinopathy (DM_RETINOPATHY) || ||	TRUE	igd	2.60675E-29	6118693	3408	1	70	ebi-a-GCST90001698	CD45RA+ CD28- CD8+ T cell Absolute Count || id:ebi-a-GCST90001698	TRUE	reported	igd	2	TRUE
48	rs115821332	G	A	G	A	759.4	-0.0491	0.0006	0.01857	FALSE	FALSE	FALSE	finn-b-DM_RETINOPATHY	3	115341107	0.0481	NA	0.307	Diabetic retinopathy (DM_RETINOPATHY) || id:finn-b-DM_RETINOPATHY	Diabetic retinopathy (DM_RETINOPATHY)	Diabetic retinopathy (DM_RETINOPATHY) || ||	TRUE	igd	6.20869E-27	115341107	3408	3	70.06	ebi-a-GCST90001698	CD45RA+ CD28- CD8+ T cell Absolute Count || id:ebi-a-GCST90001698	TRUE	reported	igd	2	TRUE
49	rs115879183	G	A	G	A	571.9	0.0482	0.0009	0.01363	FALSE	FALSE	FALSE	finn-b-DM_RETINOPATHY	3	194347376	0.0589	NA	0.413	Diabetic retinopathy (DM_RETINOPATHY) || id:finn-b-DM_RETINOPATHY	Diabetic retinopathy (DM_RETINOPATHY)	Diabetic retinopathy (DM_RETINOPATHY) || ||	TRUE	igd	1.65691E-20	194347376	3408	3	61.21	ebi-a-GCST90001698	CD45RA+ CD28- CD8+ T cell Absolute Count || id:ebi-a-GCST90001698	TRUE	reported	igd	2	TRUE
50	rs115945729	A	G	A	G	896.2	-0.0571	0.0003	0.01549	FALSE	FALSE	FALSE	finn-b-DM_RETINOPATHY	2	199934892	0.0526	NA	0.2772	Diabetic retinopathy (DM_RETINOPATHY) || id:finn-b-DM_RETINOPATHY	Diabetic retinopathy (DM_RETINOPATHY)	Diabetic retinopathy (DM_RETINOPATHY) || ||	TRUE	igd	6.48933E-20	199934892	3408	2	97.49	ebi-a-GCST90001698	CD45RA+ CD28- CD8+ T cell Absolute Count || id:ebi-a-GCST90001698	TRUE	reported	igd	2	TRUE
51	rs11596188	G	C	G	C	526.2	0.0179	0.0009	0.05754	FALSE	TRUE	FALSE	finn-b-DM_RETINOPATHY	10	1734511	0.0285	NA	0.528901	Diabetic retinopathy (DM_RETINOPATHY) || id:finn-b-DM_RETINOPATHY	Diabetic retinopathy (DM_RETINOPATHY)	Diabetic retinopathy (DM_RETINOPATHY) || ||	TRUE	igd	6.51328E-22	1734511	3408	10	54.32	ebi-a-GCST90001698	CD45RA+ CD28- CD8+ T cell Absolute Count || id:ebi-a-GCST90001698	TRUE	reported	igd	2	TRUE
52	rs116399750	A	G	A	G	889.9	-0.0083	0.0006	0.02165	FALSE	FALSE	FALSE	finn-b-DM_RETINOPATHY	4	176754667	0.0445	NA	0.852	Diabetic retinopathy (DM_RETINOPATHY) || id:finn-b-DM_RETINOPATHY	Diabetic retinopathy (DM_RETINOPATHY)	Diabetic retinopathy (DM_RETINOPATHY) || ||	TRUE	igd	1.04208E-32	176754667	3408	4	73.93	ebi-a-GCST90001698	CD45RA+ CD28- CD8+ T cell Absolute Count || id:ebi-a-GCST90001698	TRUE	reported	igd	2	TRUE
53	rs116431337	C	T	C	T	159.2	0.0352	0.0043	0.0114	FALSE	FALSE	FALSE	finn-b-DM_RETINOPATHY	6	66416572	0.0601	NA	0.5582	Diabetic retinopathy (DM_RETINOPATHY) || id:finn-b-DM_RETINOPATHY	Diabetic retinopathy (DM_RETINOPATHY)	Diabetic retinopathy (DM_RETINOPATHY) || ||	TRUE	igd	2.04701E-08	66416572	3408	6	28.32	ebi-a-GCST90001698	CD45RA+ CD28- CD8+ T cell Absolute Count || id:ebi-a-GCST90001698	TRUE	reported	igd	2	TRUE
54	rs116446467	G	C	G	C	621.6	0.0555	0.0007	0.02371	FALSE	TRUE	FALSE	finn-b-DM_RETINOPATHY	1	187795006	0.0425	NA	0.1916	Diabetic retinopathy (DM_RETINOPATHY) || id:finn-b-DM_RETINOPATHY	Diabetic retinopathy (DM_RETINOPATHY)	Diabetic retinopathy (DM_RETINOPATHY) || ||	TRUE	igd	1.28292E-23	187795006	3408	1	61.6	ebi-a-GCST90001698	CD45RA+ CD28- CD8+ T cell Absolute Count || id:ebi-a-GCST90001698	TRUE	reported	igd	2	TRUE
55	rs116498781	A	G	A	G	268.3	0.0038	0.0015	0.02903	FALSE	FALSE	FALSE	finn-b-DM_RETINOPATHY	4	183314518	0.0387	NA	0.922	Diabetic retinopathy (DM_RETINOPATHY) || id:finn-b-DM_RETINOPATHY	Diabetic retinopathy (DM_RETINOPATHY)	Diabetic retinopathy (DM_RETINOPATHY) || ||	TRUE	igd	1.40201E-09	183314518	3408	4	44.19	ebi-a-GCST90001698	CD45RA+ CD28- CD8+ T cell Absolute Count || id:ebi-a-GCST90001698	TRUE	reported	igd	2	TRUE
56	rs116510159	C	A	C	A	297	0.0237	0.0022	0.03141	FALSE	FALSE	FALSE	finn-b-DM_RETINOPATHY	1	195636177	0.0374	NA	0.5265	Diabetic retinopathy (DM_RETINOPATHY) || id:finn-b-DM_RETINOPATHY	Diabetic retinopathy (DM_RETINOPATHY)	Diabetic retinopathy (DM_RETINOPATHY) || ||	TRUE	igd	2.47002E-14	195636177	3408	1	38.79	ebi-a-GCST90001698	CD45RA+ CD28- CD8+ T cell Absolute Count || id:ebi-a-GCST90001698	TRUE	reported	igd	2	TRUE
57	rs116581718	C	T	C	T	1006	0.0659	0.0006	0.01128	FALSE	FALSE	FALSE	finn-b-DM_RETINOPATHY	5	29413612	0.061	NA	0.2802	Diabetic retinopathy (DM_RETINOPATHY) || id:finn-b-DM_RETINOPATHY	Diabetic retinopathy (DM_RETINOPATHY)	Diabetic retinopathy (DM_RETINOPATHY) || ||	TRUE	igd	2.28613E-36	29413612	3408	5	78.94	ebi-a-GCST90001698	CD45RA+ CD28- CD8+ T cell Absolute Count || id:ebi-a-GCST90001698	TRUE	reported	igd	2	TRUE
58	rs11661882	A	G	A	G	-233.6	0.0639	0.9974	0.9951	FALSE	FALSE	FALSE	finn-b-DM_RETINOPATHY	18	70504468	0.0922	NA	0.4884	Diabetic retinopathy (DM_RETINOPATHY) || id:finn-b-DM_RETINOPATHY	Diabetic retinopathy (DM_RETINOPATHY)	Diabetic retinopathy (DM_RETINOPATHY) || ||	TRUE	igd	7.07604E-09	70504468	3408	18	40.25	ebi-a-GCST90001698	CD45RA+ CD28- CD8+ T cell Absolute Count || id:ebi-a-GCST90001698	TRUE	reported	igd	2	TRUE
59	rs116719160	T	G	T	G	420	0.0581	0.0012	0.00565	FALSE	FALSE	FALSE	finn-b-DM_RETINOPATHY	3	130201546	0.0896	NA	0.516901	Diabetic retinopathy (DM_RETINOPATHY) || id:finn-b-DM_RETINOPATHY	Diabetic retinopathy (DM_RETINOPATHY)	Diabetic retinopathy (DM_RETINOPATHY) || ||	TRUE	igd	2.09991E-11	130201546	3408	3	62.49	ebi-a-GCST90001698	CD45RA+ CD28- CD8+ T cell Absolute Count || id:ebi-a-GCST90001698	TRUE	reported	igd	2	TRUE
60	rs116916598	G	A	G	A	834.4	0.0719	0.0006	0.00289	FALSE	FALSE	FALSE	finn-b-DM_RETINOPATHY	11	121746998	0.13	NA	0.580301	Diabetic retinopathy (DM_RETINOPATHY) || id:finn-b-DM_RETINOPATHY	Diabetic retinopathy (DM_RETINOPATHY)	Diabetic retinopathy (DM_RETINOPATHY) || ||	TRUE	igd	6.48485E-25	121746998	3408	11	80.31	ebi-a-GCST90001698	CD45RA+ CD28- CD8+ T cell Absolute Count || id:ebi-a-GCST90001698	TRUE	reported	igd	2	TRUE
61	rs116921833	T	C	T	C	126.2	0.0182	0.0065	0.01	FALSE	FALSE	FALSE	finn-b-DM_RETINOPATHY	7	153895185	0.0657	NA	0.782099	Diabetic retinopathy (DM_RETINOPATHY) || id:finn-b-DM_RETINOPATHY	Diabetic retinopathy (DM_RETINOPATHY)	Diabetic retinopathy (DM_RETINOPATHY) || ||	TRUE	igd	5.99294E-09	153895185	3408	7	21.64	ebi-a-GCST90001698	CD45RA+ CD28- CD8+ T cell Absolute Count || id:ebi-a-GCST90001698	TRUE	reported	igd	2	TRUE
62	rs116940971	T	C	T	C	469.1	0.0295	0.001	0.0215	FALSE	FALSE	FALSE	finn-b-DM_RETINOPATHY	18	38279589	0.0444	NA	0.506499	Diabetic retinopathy (DM_RETINOPATHY) || id:finn-b-DM_RETINOPATHY	Diabetic retinopathy (DM_RETINOPATHY)	Diabetic retinopathy (DM_RETINOPATHY) || ||	TRUE	igd	1.14393E-18	38279589	3408	18	52.88	ebi-a-GCST90001698	CD45RA+ CD28- CD8+ T cell Absolute Count || id:ebi-a-GCST90001698	TRUE	reported	igd	2	TRUE
63	rs117003718	A	G	A	G	194.3	0.0207	0.0035	0.0189	FALSE	FALSE	FALSE	finn-b-DM_RETINOPATHY	10	124406240	0.0473	NA	0.6617	Diabetic retinopathy (DM_RETINOPATHY) || id:finn-b-DM_RETINOPATHY	Diabetic retinopathy (DM_RETINOPATHY)	Diabetic retinopathy (DM_RETINOPATHY) || ||	TRUE	igd	9.88553E-11	124406240	3408	10	29.94	ebi-a-GCST90001698	CD45RA+ CD28- CD8+ T cell Absolute Count || id:ebi-a-GCST90001698	TRUE	reported	igd	2	TRUE
64	rs117075995	G	C	G	C	252.9	0.1117	0.0037	0.00945	FALSE	TRUE	FALSE	finn-b-DM_RETINOPATHY	13	19869255	0.0689	NA	0.1052	Diabetic retinopathy (DM_RETINOPATHY) || id:finn-b-DM_RETINOPATHY	Diabetic retinopathy (DM_RETINOPATHY)	Diabetic retinopathy (DM_RETINOPATHY) || ||	TRUE	igd	2.04786E-18	19869255	3408	13	28.72	ebi-a-GCST90001698	CD45RA+ CD28- CD8+ T cell Absolute Count || id:ebi-a-GCST90001698	TRUE	reported	igd	2	TRUE
65	rs117079032	C	T	C	T	163.2	-0.259	0.006	0.00153	FALSE	FALSE	FALSE	finn-b-DM_RETINOPATHY	7	69510130	0.1633	NA	0.1129	Diabetic retinopathy (DM_RETINOPATHY) || id:finn-b-DM_RETINOPATHY	Diabetic retinopathy (DM_RETINOPATHY)	Diabetic retinopathy (DM_RETINOPATHY) || ||	TRUE	igd	6.02976E-12	69510130	3408	7	23.63	ebi-a-GCST90001698	CD45RA+ CD28- CD8+ T cell Absolute Count || id:ebi-a-GCST90001698	TRUE	reported	igd	2	TRUE
66	rs117123362	C	G	C	G	229.3	0.0294	0.0021	0.07583	FALSE	TRUE	FALSE	finn-b-DM_RETINOPATHY	8	129915383	0.0246	NA	0.2314	Diabetic retinopathy (DM_RETINOPATHY) || id:finn-b-DM_RETINOPATHY	Diabetic retinopathy (DM_RETINOPATHY)	Diabetic retinopathy (DM_RETINOPATHY) || ||	TRUE	igd	4.76299E-09	129915383	3408	8	39.06	ebi-a-GCST90001698	CD45RA+ CD28- CD8+ T cell Absolute Count || id:ebi-a-GCST90001698	TRUE	reported	igd	2	TRUE
67	rs117177255	T	C	T	C	255.1	0.0582	0.0028	0.01125	FALSE	FALSE	FALSE	finn-b-DM_RETINOPATHY	13	77081029	0.0613	NA	0.3425	Diabetic retinopathy (DM_RETINOPATHY) || id:finn-b-DM_RETINOPATHY	Diabetic retinopathy (DM_RETINOPATHY)	Diabetic retinopathy (DM_RETINOPATHY) || ||	TRUE	igd	2.5171E-14	77081029	3408	13	33.32	ebi-a-GCST90001698	CD45RA+ CD28- CD8+ T cell Absolute Count || id:ebi-a-GCST90001698	TRUE	reported	igd	2	TRUE
68	rs117185099	T	C	T	C	208.3	-0.0829	0.0028	0.00328	FALSE	FALSE	FALSE	finn-b-DM_RETINOPATHY	6	119514715	0.1151	NA	0.4715	Diabetic retinopathy (DM_RETINOPATHY) || id:finn-b-DM_RETINOPATHY	Diabetic retinopathy (DM_RETINOPATHY)	Diabetic retinopathy (DM_RETINOPATHY) || ||	TRUE	igd	8.96396E-11	119514715	3408	6	32.03	ebi-a-GCST90001698	CD45RA+ CD28- CD8+ T cell Absolute Count || id:ebi-a-GCST90001698	TRUE	reported	igd	2	TRUE
69	rs117211386	A	G	A	G	447.6	-0.0003	0.001	0.09372	FALSE	FALSE	FALSE	finn-b-DM_RETINOPATHY	15	51649599	0.0222	NA	0.9885	Diabetic retinopathy (DM_RETINOPATHY) || id:finn-b-DM_RETINOPATHY	Diabetic retinopathy (DM_RETINOPATHY)	Diabetic retinopathy (DM_RETINOPATHY) || ||	TRUE	igd	1.70608E-16	51649599	3408	15	54.04	ebi-a-GCST90001698	CD45RA+ CD28- CD8+ T cell Absolute Count || id:ebi-a-GCST90001698	TRUE	reported	igd	2	TRUE
70	rs117248086	T	C	T	C	378.1	-0.0098	0.0013	0.06351	FALSE	FALSE	FALSE	finn-b-DM_RETINOPATHY	6	119632972	0.0265	NA	0.7104	Diabetic retinopathy (DM_RETINOPATHY) || id:finn-b-DM_RETINOPATHY	Diabetic retinopathy (DM_RETINOPATHY)	Diabetic retinopathy (DM_RETINOPATHY) || ||	TRUE	igd	4.67843E-11	119632972	3408	6	57.27	ebi-a-GCST90001698	CD45RA+ CD28- CD8+ T cell Absolute Count || id:ebi-a-GCST90001698	TRUE	reported	igd	2	TRUE
71	rs117270364	C	A	C	A	186	-0.0588	0.0032	0.0124	FALSE	FALSE	FALSE	finn-b-DM_RETINOPATHY	11	60694375	0.0576	NA	0.3074	Diabetic retinopathy (DM_RETINOPATHY) || id:finn-b-DM_RETINOPATHY	Diabetic retinopathy (DM_RETINOPATHY)	Diabetic retinopathy (DM_RETINOPATHY) || ||	TRUE	igd	2.72898E-09	60694375	3408	11	31.2	ebi-a-GCST90001698	CD45RA+ CD28- CD8+ T cell Absolute Count || id:ebi-a-GCST90001698	TRUE	reported	igd	2	TRUE
72	rs117284243	T	A	T	A	1783	-0.001	0.0001	0.02375	FALSE	TRUE	FALSE	finn-b-DM_RETINOPATHY	11	122918979	0.0423	NA	0.9819	Diabetic retinopathy (DM_RETINOPATHY) || id:finn-b-DM_RETINOPATHY	Diabetic retinopathy (DM_RETINOPATHY)	Diabetic retinopathy (DM_RETINOPATHY) || ||	TRUE	igd	9.60064E-41	122918979	3408	11	131.7	ebi-a-GCST90001698	CD45RA+ CD28- CD8+ T cell Absolute Count || id:ebi-a-GCST90001698	TRUE	reported	igd	2	TRUE
73	rs117293367	T	C	T	C	437.7	-0.0279	0.0006	0.02246	FALSE	FALSE	FALSE	finn-b-DM_RETINOPATHY	12	52437438	0.0448	NA	0.534	Diabetic retinopathy (DM_RETINOPATHY) || id:finn-b-DM_RETINOPATHY	Diabetic retinopathy (DM_RETINOPATHY)	Diabetic retinopathy (DM_RETINOPATHY) || ||	TRUE	igd	2.635E-10	52437438	3408	12	69.06	ebi-a-GCST90001698	CD45RA+ CD28- CD8+ T cell Absolute Count || id:ebi-a-GCST90001698	TRUE	reported	igd	2	TRUE
74	rs117420444	A	T	A	T	344.4	-0.1159	0.001	0.01223	FALSE	TRUE	FALSE	finn-b-DM_RETINOPATHY	11	31631366	0.0584	NA	0.0472901	Diabetic retinopathy (DM_RETINOPATHY) || id:finn-b-DM_RETINOPATHY	Diabetic retinopathy (DM_RETINOPATHY)	Diabetic retinopathy (DM_RETINOPATHY) || ||	TRUE	igd	3.95603E-10	31631366	3408	11	54.89	ebi-a-GCST90001698	CD45RA+ CD28- CD8+ T cell Absolute Count || id:ebi-a-GCST90001698	TRUE	reported	igd	2	TRUE
75	rs117433099	A	G	A	G	264.9	0.093	0.0019	0.01419	FALSE	FALSE	FALSE	finn-b-DM_RETINOPATHY	7	6934892	0.0562	NA	0.09794	Diabetic retinopathy (DM_RETINOPATHY) || id:finn-b-DM_RETINOPATHY	Diabetic retinopathy (DM_RETINOPATHY)	Diabetic retinopathy (DM_RETINOPATHY) || ||	TRUE	igd	1.67494E-11	6934892	3408	7	39.21	ebi-a-GCST90001698	CD45RA+ CD28- CD8+ T cell Absolute Count || id:ebi-a-GCST90001698	TRUE	reported	igd	2	TRUE
76	rs117440863	C	T	C	T	375.1	-0.1945	0.0009	0.00587	FALSE	FALSE	FALSE	finn-b-DM_RETINOPATHY	8	98513319	0.0841	NA	0.0207601	Diabetic retinopathy (DM_RETINOPATHY) || id:finn-b-DM_RETINOPATHY	Diabetic retinopathy (DM_RETINOPATHY)	Diabetic retinopathy (DM_RETINOPATHY) || ||	TRUE	igd	2.426E-09	98513319	3408	8	62.7	ebi-a-GCST90001698	CD45RA+ CD28- CD8+ T cell Absolute Count || id:ebi-a-GCST90001698	TRUE	reported	igd	2	TRUE
77	rs117448261	C	T	C	T	196.1	-0.1353	0.0022	0.00454	FALSE	FALSE	FALSE	finn-b-DM_RETINOPATHY	8	82400020	0.0979	NA	0.1669	Diabetic retinopathy (DM_RETINOPATHY) || id:finn-b-DM_RETINOPATHY	Diabetic retinopathy (DM_RETINOPATHY)	Diabetic retinopathy (DM_RETINOPATHY) || ||	TRUE	igd	4.08103E-08	82400020	3408	8	35.66	ebi-a-GCST90001698	CD45RA+ CD28- CD8+ T cell Absolute Count || id:ebi-a-GCST90001698	TRUE	reported	igd	2	TRUE
78	rs117469911	A	C	A	C	272.5	0.0882	0.0035	0.0114	FALSE	FALSE	FALSE	finn-b-DM_RETINOPATHY	7	79791344	0.0623	NA	0.1564	Diabetic retinopathy (DM_RETINOPATHY) || id:finn-b-DM_RETINOPATHY	Diabetic retinopathy (DM_RETINOPATHY)	Diabetic retinopathy (DM_RETINOPATHY) || ||	TRUE	igd	1.31311E-22	79791344	3408	7	27.65	ebi-a-GCST90001698	CD45RA+ CD28- CD8+ T cell Absolute Count || id:ebi-a-GCST90001698	TRUE	reported	igd	2	TRUE
79	rs117555426	C	A	C	A	414.6	-0.079	0.001	0.01015	FALSE	FALSE	FALSE	finn-b-DM_RETINOPATHY	16	13128176	0.0649	NA	0.2231	Diabetic retinopathy (DM_RETINOPATHY) || id:finn-b-DM_RETINOPATHY	Diabetic retinopathy (DM_RETINOPATHY)	Diabetic retinopathy (DM_RETINOPATHY) || ||	TRUE	igd	1.40896E-14	13128176	3408	16	53.64	ebi-a-GCST90001698	CD45RA+ CD28- CD8+ T cell Absolute Count || id:ebi-a-GCST90001698	TRUE	reported	igd	2	TRUE
80	rs117613430	A	G	A	G	250.3	-0.0537	0.0015	0.00616	FALSE	FALSE	FALSE	finn-b-DM_RETINOPATHY	12	93540934	0.0833	NA	0.5192	Diabetic retinopathy (DM_RETINOPATHY) || id:finn-b-DM_RETINOPATHY	Diabetic retinopathy (DM_RETINOPATHY)	Diabetic retinopathy (DM_RETINOPATHY) || ||	TRUE	igd	3.01301E-08	93540934	3408	12	45.06	ebi-a-GCST90001698	CD45RA+ CD28- CD8+ T cell Absolute Count || id:ebi-a-GCST90001698	TRUE	reported	igd	2	TRUE
81	rs117626443	G	C	G	C	196	0.0528	0.0023	0.02364	FALSE	TRUE	FALSE	finn-b-DM_RETINOPATHY	8	69864162	0.0435	NA	0.2251	Diabetic retinopathy (DM_RETINOPATHY) || id:finn-b-DM_RETINOPATHY	Diabetic retinopathy (DM_RETINOPATHY)	Diabetic retinopathy (DM_RETINOPATHY) || ||	TRUE	igd	3.67502E-08	69864162	3408	8	35.52	ebi-a-GCST90001698	CD45RA+ CD28- CD8+ T cell Absolute Count || id:ebi-a-GCST90001698	TRUE	reported	igd	2	TRUE
82	rs117702997	G	A	G	A	215.2	0.0358	0.0021	0.01766	FALSE	FALSE	FALSE	finn-b-DM_RETINOPATHY	9	83435830	0.0487	NA	0.4616	Diabetic retinopathy (DM_RETINOPATHY) || id:finn-b-DM_RETINOPATHY	Diabetic retinopathy (DM_RETINOPATHY)	Diabetic retinopathy (DM_RETINOPATHY) || ||	TRUE	igd	4.46303E-08	83435830	3408	9	39.24	ebi-a-GCST90001698	CD45RA+ CD28- CD8+ T cell Absolute Count || id:ebi-a-GCST90001698	TRUE	reported	igd	2	TRUE
83	rs117745825	C	T	C	T	854.9	-0.0679	0.0006	0.02252	FALSE	FALSE	FALSE	finn-b-DM_RETINOPATHY	18	3305228	0.0437	NA	0.1206	Diabetic retinopathy (DM_RETINOPATHY) || id:finn-b-DM_RETINOPATHY	Diabetic retinopathy (DM_RETINOPATHY)	Diabetic retinopathy (DM_RETINOPATHY) || ||	TRUE	igd	3.13184E-30	3305228	3408	18	74.11	ebi-a-GCST90001698	CD45RA+ CD28- CD8+ T cell Absolute Count || id:ebi-a-GCST90001698	TRUE	reported	igd	2	TRUE
84	rs117785622	T	G	T	G	573	0.0225	0.001	0.02455	FALSE	FALSE	FALSE	finn-b-DM_RETINOPATHY	12	132283582	0.042	NA	0.592199	Diabetic retinopathy (DM_RETINOPATHY) || id:finn-b-DM_RETINOPATHY	Diabetic retinopathy (DM_RETINOPATHY)	Diabetic retinopathy (DM_RETINOPATHY) || ||	TRUE	igd	7.10722E-23	132283582	3408	12	57.77	ebi-a-GCST90001698	CD45RA+ CD28- CD8+ T cell Absolute Count || id:ebi-a-GCST90001698	TRUE	reported	igd	2	TRUE
85	rs117801457	T	C	T	C	224.8	0.0309	0.0034	0.02688	FALSE	FALSE	FALSE	finn-b-DM_RETINOPATHY	15	29421113	0.0409	NA	0.4496	Diabetic retinopathy (DM_RETINOPATHY) || id:finn-b-DM_RETINOPATHY	Diabetic retinopathy (DM_RETINOPATHY)	Diabetic retinopathy (DM_RETINOPATHY) || ||	TRUE	igd	7.30971E-13	29421113	3408	15	31.22	ebi-a-GCST90001698	CD45RA+ CD28- CD8+ T cell Absolute Count || id:ebi-a-GCST90001698	TRUE	reported	igd	2	TRUE
86	rs117808048	A	G	A	G	206.4	0.1686	0.0026	0.00274	FALSE	FALSE	FALSE	finn-b-DM_RETINOPATHY	8	73079210	0.1235	NA	0.172	Diabetic retinopathy (DM_RETINOPATHY) || id:finn-b-DM_RETINOPATHY	Diabetic retinopathy (DM_RETINOPATHY)	Diabetic retinopathy (DM_RETINOPATHY) || ||	TRUE	igd	3.85496E-08	73079210	3408	8	37.47	ebi-a-GCST90001698	CD45RA+ CD28- CD8+ T cell Absolute Count || id:ebi-a-GCST90001698	TRUE	reported	igd	2	TRUE
87	rs117822024	C	T	C	T	141	0.1853	0.0079	0.00462	FALSE	FALSE	FALSE	finn-b-DM_RETINOPATHY	6	86346609	0.0941	NA	0.0488596	Diabetic retinopathy (DM_RETINOPATHY) || id:finn-b-DM_RETINOPATHY	Diabetic retinopathy (DM_RETINOPATHY)	Diabetic retinopathy (DM_RETINOPATHY) || ||	TRUE	igd	3.50187E-12	86346609	3408	6	20.2	ebi-a-GCST90001698	CD45RA+ CD28- CD8+ T cell Absolute Count || id:ebi-a-GCST90001698	TRUE	reported	igd	2	TRUE
88	rs117840149	A	C	A	C	246.8	-0.0214	0.0021	0.07266	FALSE	FALSE	FALSE	finn-b-DM_RETINOPATHY	22	36506460	0.0248	NA	0.3881	Diabetic retinopathy (DM_RETINOPATHY) || id:finn-b-DM_RETINOPATHY	Diabetic retinopathy (DM_RETINOPATHY)	Diabetic retinopathy (DM_RETINOPATHY) || ||	TRUE	igd	7.62781E-11	36506460	3408	22	37.81	ebi-a-GCST90001698	CD45RA+ CD28- CD8+ T cell Absolute Count || id:ebi-a-GCST90001698	TRUE	reported	igd	2	TRUE
89	rs117862145	T	A	T	A	260.8	-0.0709	0.0019	0.03625	FALSE	TRUE	FALSE	finn-b-DM_RETINOPATHY	14	33586273	0.0345	NA	0.04028	Diabetic retinopathy (DM_RETINOPATHY) || id:finn-b-DM_RETINOPATHY	Diabetic retinopathy (DM_RETINOPATHY)	Diabetic retinopathy (DM_RETINOPATHY) || ||	TRUE	igd	6.22874E-11	33586273	3408	14	39.75	ebi-a-GCST90001698	CD45RA+ CD28- CD8+ T cell Absolute Count || id:ebi-a-GCST90001698	TRUE	reported	igd	2	TRUE
90	rs117898578	G	C	G	C	221	0.0368	0.0026	0.01121	FALSE	TRUE	FALSE	finn-b-DM_RETINOPATHY	16	50471284	0.0609	NA	0.545801	Diabetic retinopathy (DM_RETINOPATHY) || id:finn-b-DM_RETINOPATHY	Diabetic retinopathy (DM_RETINOPATHY)	Diabetic retinopathy (DM_RETINOPATHY) || ||	TRUE	igd	2.913E-09	50471284	3408	16	37.13	ebi-a-GCST90001698	CD45RA+ CD28- CD8+ T cell Absolute Count || id:ebi-a-GCST90001698	TRUE	reported	igd	2	TRUE
91	rs117922572	T	C	T	C	172.1	-0.0261	0.0032	0.01378	FALSE	FALSE	FALSE	finn-b-DM_RETINOPATHY	21	27289871	0.0562	NA	0.6421	Diabetic retinopathy (DM_RETINOPATHY) || id:finn-b-DM_RETINOPATHY	Diabetic retinopathy (DM_RETINOPATHY)	Diabetic retinopathy (DM_RETINOPATHY) || ||	TRUE	igd	4.76705E-08	27289871	3408	21	31.46	ebi-a-GCST90001698	CD45RA+ CD28- CD8+ T cell Absolute Count || id:ebi-a-GCST90001698	TRUE	reported	igd	2	TRUE
92	rs117922931	G	A	G	A	785.2	-0.0612	0.0006	0.01325	FALSE	FALSE	FALSE	finn-b-DM_RETINOPATHY	17	30028367	0.057	NA	0.2831	Diabetic retinopathy (DM_RETINOPATHY) || id:finn-b-DM_RETINOPATHY	Diabetic retinopathy (DM_RETINOPATHY)	Diabetic retinopathy (DM_RETINOPATHY) || ||	TRUE	igd	4.88877E-28	30028367	3408	17	70.89	ebi-a-GCST90001698	CD45RA+ CD28- CD8+ T cell Absolute Count || id:ebi-a-GCST90001698	TRUE	reported	igd	2	TRUE
93	rs117983267	A	C	A	C	111	0.0551	0.0079	0.02974	FALSE	FALSE	FALSE	finn-b-DM_RETINOPATHY	8	124174485	0.038	NA	0.147	Diabetic retinopathy (DM_RETINOPATHY) || id:finn-b-DM_RETINOPATHY	Diabetic retinopathy (DM_RETINOPATHY)	Diabetic retinopathy (DM_RETINOPATHY) || ||	TRUE	igd	2.77E-08	124174485	3408	8	19.94	ebi-a-GCST90001698	CD45RA+ CD28- CD8+ T cell Absolute Count || id:ebi-a-GCST90001698	TRUE	reported	igd	2	TRUE
94	rs118014538	A	G	A	G	248.6	-0.0885	0.004	0.00487	FALSE	FALSE	FALSE	finn-b-DM_RETINOPATHY	11	3830358	0.0996	NA	0.3746	Diabetic retinopathy (DM_RETINOPATHY) || id:finn-b-DM_RETINOPATHY	Diabetic retinopathy (DM_RETINOPATHY)	Diabetic retinopathy (DM_RETINOPATHY) || ||	TRUE	igd	4.08413E-18	3830358	3408	11	28.49	ebi-a-GCST90001698	CD45RA+ CD28- CD8+ T cell Absolute Count || id:ebi-a-GCST90001698	TRUE	reported	igd	2	TRUE
95	rs118062750	T	A	T	A	224.1	0.043	0.0028	0.00395	FALSE	TRUE	FALSE	finn-b-DM_RETINOPATHY	9	29889453	0.1046	NA	0.681	Diabetic retinopathy (DM_RETINOPATHY) || id:finn-b-DM_RETINOPATHY	Diabetic retinopathy (DM_RETINOPATHY)	Diabetic retinopathy (DM_RETINOPATHY) || ||	TRUE	igd	3.02901E-12	29889453	3408	9	32	ebi-a-GCST90001698	CD45RA+ CD28- CD8+ T cell Absolute Count || id:ebi-a-GCST90001698	TRUE	reported	igd	2	TRUE
96	rs118076041	A	G	A	G	248.5	-0.0101	0.0022	0.014	FALSE	FALSE	FALSE	finn-b-DM_RETINOPATHY	8	144562245	0.0554	NA	0.8554	Diabetic retinopathy (DM_RETINOPATHY) || id:finn-b-DM_RETINOPATHY	Diabetic retinopathy (DM_RETINOPATHY)	Diabetic retinopathy (DM_RETINOPATHY) || ||	TRUE	igd	2.41379E-11	144562245	3408	8	37.09	ebi-a-GCST90001698	CD45RA+ CD28- CD8+ T cell Absolute Count || id:ebi-a-GCST90001698	TRUE	reported	igd	2	TRUE
97	rs118089863	T	C	T	C	516.5	0.0188	0.0018	0.02504	FALSE	FALSE	FALSE	finn-b-DM_RETINOPATHY	19	24477916	0.0415	NA	0.6498	Diabetic retinopathy (DM_RETINOPATHY) || id:finn-b-DM_RETINOPATHY	Diabetic retinopathy (DM_RETINOPATHY)	Diabetic retinopathy (DM_RETINOPATHY) || ||	TRUE	igd	1.24509E-22	24477916	3408	19	52.39	ebi-a-GCST90001698	CD45RA+ CD28- CD8+ T cell Absolute Count || id:ebi-a-GCST90001698	TRUE	reported	igd	2	TRUE
98	rs118180479	C	T	C	T	534.9	0.0255	0.001	0.01547	FALSE	FALSE	FALSE	finn-b-DM_RETINOPATHY	20	37027035	0.0525	NA	0.627401	Diabetic retinopathy (DM_RETINOPATHY) || id:finn-b-DM_RETINOPATHY	Diabetic retinopathy (DM_RETINOPATHY)	Diabetic retinopathy (DM_RETINOPATHY) || ||	TRUE	igd	6.75461E-22	37027035	3408	20	55.24	ebi-a-GCST90001698	CD45RA+ CD28- CD8+ T cell Absolute Count || id:ebi-a-GCST90001698	TRUE	reported	igd	2	TRUE
99	rs12130486	C	T	C	T	76.42	0.0094	0.0251	0.1349	FALSE	FALSE	FALSE	finn-b-DM_RETINOPATHY	1	81455274	0.0188	NA	0.6161	Diabetic retinopathy (DM_RETINOPATHY) || id:finn-b-DM_RETINOPATHY	Diabetic retinopathy (DM_RETINOPATHY)	Diabetic retinopathy (DM_RETINOPATHY) || ||	TRUE	igd	1.54597E-11	81455274	3408	1	11.29	ebi-a-GCST90001698	CD45RA+ CD28- CD8+ T cell Absolute Count || id:ebi-a-GCST90001698	TRUE	reported	igd	2	TRUE
100	rs12279408	T	C	T	C	699.1	-0.0353	0.0007	0.00299	FALSE	FALSE	FALSE	finn-b-DM_RETINOPATHY	11	84269972	0.1164	NA	0.7621	Diabetic retinopathy (DM_RETINOPATHY) || id:finn-b-DM_RETINOPATHY	Diabetic retinopathy (DM_RETINOPATHY)	Diabetic retinopathy (DM_RETINOPATHY) || ||	TRUE	igd	1.90283E-23	84269972	3408	11	69.55	ebi-a-GCST90001698	CD45RA+ CD28- CD8+ T cell Absolute Count || id:ebi-a-GCST90001698	TRUE	reported	igd	2	TRUE
101	rs12378893	A	G	A	G	245.4	-0.0229	0.0025	0.02597	FALSE	FALSE	FALSE	finn-b-DM_RETINOPATHY	9	79057643	0.0406	NA	0.5723	Diabetic retinopathy (DM_RETINOPATHY) || id:finn-b-DM_RETINOPATHY	Diabetic retinopathy (DM_RETINOPATHY)	Diabetic retinopathy (DM_RETINOPATHY) || ||	TRUE	igd	3.79402E-11	79057643	3408	9	36.99	ebi-a-GCST90001698	CD45RA+ CD28- CD8+ T cell Absolute Count || id:ebi-a-GCST90001698	TRUE	reported	igd	2	TRUE
102	rs12499962	G	A	G	A	1129	-0.0874	0.0006	0.03657	FALSE	FALSE	FALSE	finn-b-DM_RETINOPATHY	4	99029457	0.0344	NA	0.01104	Diabetic retinopathy (DM_RETINOPATHY) || id:finn-b-DM_RETINOPATHY	Diabetic retinopathy (DM_RETINOPATHY)	Diabetic retinopathy (DM_RETINOPATHY) || ||	TRUE	igd	2.50092E-53	99029457	3408	4	72.17	ebi-a-GCST90001698	CD45RA+ CD28- CD8+ T cell Absolute Count || id:ebi-a-GCST90001698	TRUE	reported	igd	2	TRUE
103	rs12501785	A	G	A	G	620.5	0.0281	0.0013	0.05656	FALSE	FALSE	FALSE	finn-b-DM_RETINOPATHY	4	180565400	0.0274	NA	0.3042	Diabetic retinopathy (DM_RETINOPATHY) || id:finn-b-DM_RETINOPATHY	Diabetic retinopathy (DM_RETINOPATHY)	Diabetic retinopathy (DM_RETINOPATHY) || ||	TRUE	igd	1.1051E-45	180565400	3408	4	43.09	ebi-a-GCST90001698	CD45RA+ CD28- CD8+ T cell Absolute Count || id:ebi-a-GCST90001698	TRUE	reported	igd	2	TRUE
104	rs12616335	T	C	T	C	330.2	-0.0079	0.0012	0.04899	FALSE	FALSE	FALSE	finn-b-DM_RETINOPATHY	2	159969605	0.0302	NA	0.794301	Diabetic retinopathy (DM_RETINOPATHY) || id:finn-b-DM_RETINOPATHY	Diabetic retinopathy (DM_RETINOPATHY)	Diabetic retinopathy (DM_RETINOPATHY) || ||	TRUE	igd	4.27396E-08	159969605	3408	2	60.13	ebi-a-GCST90001698	CD45RA+ CD28- CD8+ T cell Absolute Count || id:ebi-a-GCST90001698	TRUE	reported	igd	2	TRUE
105	rs12750174	A	G	A	G	166.6	-0.0195	0.0035	0.01356	FALSE	FALSE	FALSE	finn-b-DM_RETINOPATHY	1	184765000	0.0561	NA	0.728501	Diabetic retinopathy (DM_RETINOPATHY) || id:finn-b-DM_RETINOPATHY	Diabetic retinopathy (DM_RETINOPATHY)	Diabetic retinopathy (DM_RETINOPATHY) || ||	TRUE	igd	1.224E-08	184765000	3408	1	29.17	ebi-a-GCST90001698	CD45RA+ CD28- CD8+ T cell Absolute Count || id:ebi-a-GCST90001698	TRUE	reported	igd	2	TRUE
106	rs13010105	G	A	G	A	98.72	-0.0406	0.0113	0.02512	FALSE	FALSE	FALSE	finn-b-DM_RETINOPATHY	2	42107980	0.0415	NA	0.3271	Diabetic retinopathy (DM_RETINOPATHY) || id:finn-b-DM_RETINOPATHY	Diabetic retinopathy (DM_RETINOPATHY)	Diabetic retinopathy (DM_RETINOPATHY) || ||	TRUE	igd	2.07702E-08	42107980	3408	2	17.57	ebi-a-GCST90001698	CD45RA+ CD28- CD8+ T cell Absolute Count || id:ebi-a-GCST90001698	TRUE	reported	igd	2	TRUE
107	rs13104493	G	A	G	A	84.59	-0.055	0.0185	0.00132	FALSE	FALSE	FALSE	finn-b-DM_RETINOPATHY	4	32690871	0.199	NA	0.7824	Diabetic retinopathy (DM_RETINOPATHY) || id:finn-b-DM_RETINOPATHY	Diabetic retinopathy (DM_RETINOPATHY)	Diabetic retinopathy (DM_RETINOPATHY) || ||	TRUE	igd	5.08101E-10	32690871	3408	4	13.57	ebi-a-GCST90001698	CD45RA+ CD28- CD8+ T cell Absolute Count || id:ebi-a-GCST90001698	TRUE	reported	igd	2	TRUE
108	rs132751	T	C	T	C	417.3	-0.0144	0.0012	0.0333	FALSE	FALSE	FALSE	finn-b-DM_RETINOPATHY	22	36610967	0.0362	NA	0.690601	Diabetic retinopathy (DM_RETINOPATHY) || id:finn-b-DM_RETINOPATHY	Diabetic retinopathy (DM_RETINOPATHY)	Diabetic retinopathy (DM_RETINOPATHY) || ||	TRUE	igd	6.59174E-16	36610967	3408	22	51.4	ebi-a-GCST90001698	CD45RA+ CD28- CD8+ T cell Absolute Count || id:ebi-a-GCST90001698	TRUE	reported	igd	2	TRUE
109	rs13360609	A	T	A	T	93.82	-0.008	0.0126	0.06773	FALSE	TRUE	FALSE	finn-b-DM_RETINOPATHY	5	180502672	0.0265	NA	0.7641	Diabetic retinopathy (DM_RETINOPATHY) || id:finn-b-DM_RETINOPATHY	Diabetic retinopathy (DM_RETINOPATHY)	Diabetic retinopathy (DM_RETINOPATHY) || ||	TRUE	igd	1.123E-08	180502672	3408	5	16.39	ebi-a-GCST90001698	CD45RA+ CD28- CD8+ T cell Absolute Count || id:ebi-a-GCST90001698	TRUE	reported	igd	2	TRUE
110	rs137942933	T	G	T	G	1000	-0.0114	0.0006	0.01136	FALSE	FALSE	FALSE	finn-b-DM_RETINOPATHY	20	33104122	0.0622	NA	0.8546	Diabetic retinopathy (DM_RETINOPATHY) || id:finn-b-DM_RETINOPATHY	Diabetic retinopathy (DM_RETINOPATHY)	Diabetic retinopathy (DM_RETINOPATHY) || ||	TRUE	igd	1.17598E-41	33104122	3408	20	72.99	ebi-a-GCST90001698	CD45RA+ CD28- CD8+ T cell Absolute Count || id:ebi-a-GCST90001698	TRUE	reported	igd	2	TRUE
111	rs137943198	A	C	A	C	515.7	0.0099	0.0009	0.02595	FALSE	FALSE	FALSE	finn-b-DM_RETINOPATHY	12	10963475	0.0406	NA	0.8067	Diabetic retinopathy (DM_RETINOPATHY) || id:finn-b-DM_RETINOPATHY	Diabetic retinopathy (DM_RETINOPATHY)	Diabetic retinopathy (DM_RETINOPATHY) || ||	TRUE	igd	5.40256E-20	10963475	3408	12	55.97	ebi-a-GCST90001698	CD45RA+ CD28- CD8+ T cell Absolute Count || id:ebi-a-GCST90001698	TRUE	reported	igd	2	TRUE
112	rs138152896	G	A	G	A	244	-0.0401	0.0021	0.00048	FALSE	FALSE	FALSE	finn-b-DM_RETINOPATHY	2	40546780	0.2999	NA	0.8935	Diabetic retinopathy (DM_RETINOPATHY) || id:finn-b-DM_RETINOPATHY	Diabetic retinopathy (DM_RETINOPATHY)	Diabetic retinopathy (DM_RETINOPATHY) || ||	TRUE	igd	4.30031E-11	40546780	3408	2	36.89	ebi-a-GCST90001698	CD45RA+ CD28- CD8+ T cell Absolute Count || id:ebi-a-GCST90001698	TRUE	reported	igd	2	TRUE
113	rs138246394	A	G	A	G	262.1	-0.033	0.0016	0.01626	FALSE	FALSE	FALSE	finn-b-DM_RETINOPATHY	20	54228961	0.052	NA	0.525	Diabetic retinopathy (DM_RETINOPATHY) || id:finn-b-DM_RETINOPATHY	Diabetic retinopathy (DM_RETINOPATHY)	Diabetic retinopathy (DM_RETINOPATHY) || ||	TRUE	igd	2.38402E-09	54228961	3408	20	43.79	ebi-a-GCST90001698	CD45RA+ CD28- CD8+ T cell Absolute Count || id:ebi-a-GCST90001698	TRUE	reported	igd	2	TRUE
114	rs138259561	A	G	A	G	187	-0.3032	0.0029	0.00092	FALSE	FALSE	FALSE	finn-b-DM_RETINOPATHY	11	76470121	0.2134	NA	0.1555	Diabetic retinopathy (DM_RETINOPATHY) || id:finn-b-DM_RETINOPATHY	Diabetic retinopathy (DM_RETINOPATHY)	Diabetic retinopathy (DM_RETINOPATHY) || ||	TRUE	igd	3.98098E-09	76470121	3408	11	31.68	ebi-a-GCST90001698	CD45RA+ CD28- CD8+ T cell Absolute Count || id:ebi-a-GCST90001698	TRUE	reported	igd	2	TRUE
115	rs138327786	A	G	A	G	1285	0.0358	0.0003	0.03042	FALSE	FALSE	FALSE	finn-b-DM_RETINOPATHY	6	1730982	0.0378	NA	0.3443	Diabetic retinopathy (DM_RETINOPATHY) || id:finn-b-DM_RETINOPATHY	Diabetic retinopathy (DM_RETINOPATHY)	Diabetic retinopathy (DM_RETINOPATHY) || ||	TRUE	igd	5.98412E-46	1730982	3408	6	88.96	ebi-a-GCST90001698	CD45RA+ CD28- CD8+ T cell Absolute Count || id:ebi-a-GCST90001698	TRUE	reported	igd	2	TRUE
116	rs138401052	A	G	A	G	139.5	0.0509	0.0054	0.02529	FALSE	FALSE	FALSE	finn-b-DM_RETINOPATHY	3	166256176	0.0411	NA	0.2156	Diabetic retinopathy (DM_RETINOPATHY) || id:finn-b-DM_RETINOPATHY	Diabetic retinopathy (DM_RETINOPATHY)	Diabetic retinopathy (DM_RETINOPATHY) || ||	TRUE	igd	3.08297E-08	166256176	3408	3	25.13	ebi-a-GCST90001698	CD45RA+ CD28- CD8+ T cell Absolute Count || id:ebi-a-GCST90001698	TRUE	reported	igd	2	TRUE
117	rs138449036	T	C	T	C	419.3	-0.0925	0.0006	0.00272	FALSE	FALSE	FALSE	finn-b-DM_RETINOPATHY	7	29025284	0.1256	NA	0.4613	Diabetic retinopathy (DM_RETINOPATHY) || id:finn-b-DM_RETINOPATHY	Diabetic retinopathy (DM_RETINOPATHY)	Diabetic retinopathy (DM_RETINOPATHY) || ||	TRUE	igd	1.22999E-10	29025284	3408	7	64.95	ebi-a-GCST90001698	CD45RA+ CD28- CD8+ T cell Absolute Count || id:ebi-a-GCST90001698	TRUE	reported	igd	2	TRUE
118	rs138567976	A	G	A	G	155.1	0.0338	0.0038	0.0307	FALSE	FALSE	FALSE	finn-b-DM_RETINOPATHY	2	8152821	0.0388	NA	0.3835	Diabetic retinopathy (DM_RETINOPATHY) || id:finn-b-DM_RETINOPATHY	Diabetic retinopathy (DM_RETINOPATHY)	Diabetic retinopathy (DM_RETINOPATHY) || ||	TRUE	igd	3.76097E-08	8152821	3408	2	28.13	ebi-a-GCST90001698	CD45RA+ CD28- CD8+ T cell Absolute Count || id:ebi-a-GCST90001698	TRUE	reported	igd	2	TRUE
119	rs138822361	A	G	A	G	200.7	-0.0909	0.0034	0.00987	FALSE	FALSE	FALSE	finn-b-DM_RETINOPATHY	1	5236853	0.0668	NA	0.1736	Diabetic retinopathy (DM_RETINOPATHY) || id:finn-b-DM_RETINOPATHY	Diabetic retinopathy (DM_RETINOPATHY)	Diabetic retinopathy (DM_RETINOPATHY) || ||	TRUE	igd	9.34501E-10	5236853	3408	1	32.7	ebi-a-GCST90001698	CD45RA+ CD28- CD8+ T cell Absolute Count || id:ebi-a-GCST90001698	TRUE	reported	igd	2	TRUE
120	rs138871895	C	T	C	T	570.9	0.036	0.0006	0.05016	FALSE	FALSE	FALSE	finn-b-DM_RETINOPATHY	3	162179186	0.0295	NA	0.2226	Diabetic retinopathy (DM_RETINOPATHY) || id:finn-b-DM_RETINOPATHY	Diabetic retinopathy (DM_RETINOPATHY)	Diabetic retinopathy (DM_RETINOPATHY) || ||	TRUE	igd	6.11787E-16	162179186	3408	3	70.25	ebi-a-GCST90001698	CD45RA+ CD28- CD8+ T cell Absolute Count || id:ebi-a-GCST90001698	TRUE	reported	igd	2	TRUE
121	rs138943622	A	G	A	G	257.5	-0.0445	0.0015	0.00338	FALSE	FALSE	FALSE	finn-b-DM_RETINOPATHY	4	114293931	0.1144	NA	0.697599	Diabetic retinopathy (DM_RETINOPATHY) || id:finn-b-DM_RETINOPATHY	Diabetic retinopathy (DM_RETINOPATHY)	Diabetic retinopathy (DM_RETINOPATHY) || ||	TRUE	igd	9.75596E-09	114293931	3408	4	44.78	ebi-a-GCST90001698	CD45RA+ CD28- CD8+ T cell Absolute Count || id:ebi-a-GCST90001698	TRUE	reported	igd	2	TRUE
122	rs138948609	A	G	A	G	59.98	0.0343	0.0318	0.02467	FALSE	FALSE	FALSE	finn-b-DM_RETINOPATHY	10	132596864	0.0414	NA	0.4069	Diabetic retinopathy (DM_RETINOPATHY) || id:finn-b-DM_RETINOPATHY	Diabetic retinopathy (DM_RETINOPATHY)	Diabetic retinopathy (DM_RETINOPATHY) || ||	TRUE	igd	6.47098E-09	132596864	3408	10	10.31	ebi-a-GCST90001698	CD45RA+ CD28- CD8+ T cell Absolute Count || id:ebi-a-GCST90001698	TRUE	reported	igd	2	TRUE
123	rs138954494	C	T	C	T	836.1	0.0468	0.0004	0.01581	FALSE	FALSE	FALSE	finn-b-DM_RETINOPATHY	4	32184694	0.052	NA	0.3684	Diabetic retinopathy (DM_RETINOPATHY) || id:finn-b-DM_RETINOPATHY	Diabetic retinopathy (DM_RETINOPATHY)	Diabetic retinopathy (DM_RETINOPATHY) || ||	TRUE	igd	1.74985E-29	32184694	3408	4	73.46	ebi-a-GCST90001698	CD45RA+ CD28- CD8+ T cell Absolute Count || id:ebi-a-GCST90001698	TRUE	reported	igd	2	TRUE
124	rs139075636	G	A	G	A	516.8	-0.0056	0.001	0.0331	FALSE	FALSE	FALSE	finn-b-DM_RETINOPATHY	12	102082782	0.0364	NA	0.877	Diabetic retinopathy (DM_RETINOPATHY) || id:finn-b-DM_RETINOPATHY	Diabetic retinopathy (DM_RETINOPATHY)	Diabetic retinopathy (DM_RETINOPATHY) || ||	TRUE	igd	7.67008E-19	102082782	3408	12	57.96	ebi-a-GCST90001698	CD45RA+ CD28- CD8+ T cell Absolute Count || id:ebi-a-GCST90001698	TRUE	reported	igd	2	TRUE
125	rs139423647	A	G	A	G	381.7	0.0538	0.0009	0.00286	FALSE	FALSE	FALSE	finn-b-DM_RETINOPATHY	1	236238830	0.1228	NA	0.6612	Diabetic retinopathy (DM_RETINOPATHY) || id:finn-b-DM_RETINOPATHY	Diabetic retinopathy (DM_RETINOPATHY)	Diabetic retinopathy (DM_RETINOPATHY) || ||	TRUE	igd	8.73172E-13	236238830	3408	1	53.18	ebi-a-GCST90001698	CD45RA+ CD28- CD8+ T cell Absolute Count || id:ebi-a-GCST90001698	TRUE	reported	igd	2	TRUE
126	rs139584477	A	G	A	G	172.5	0.0653	0.0035	0.01465	FALSE	FALSE	FALSE	finn-b-DM_RETINOPATHY	8	57056704	0.0546	NA	0.2314	Diabetic retinopathy (DM_RETINOPATHY) || id:finn-b-DM_RETINOPATHY	Diabetic retinopathy (DM_RETINOPATHY)	Diabetic retinopathy (DM_RETINOPATHY) || ||	TRUE	igd	4.948E-09	57056704	3408	8	29.41	ebi-a-GCST90001698	CD45RA+ CD28- CD8+ T cell Absolute Count || id:ebi-a-GCST90001698	TRUE	reported	igd	2	TRUE
127	rs139736375	T	C	T	C	443.1	0.0029	0.001	0.02331	FALSE	FALSE	FALSE	finn-b-DM_RETINOPATHY	17	67625638	0.0427	NA	0.9449	Diabetic retinopathy (DM_RETINOPATHY) || id:finn-b-DM_RETINOPATHY	Diabetic retinopathy (DM_RETINOPATHY)	Diabetic retinopathy (DM_RETINOPATHY) || ||	TRUE	igd	2.24595E-17	67625638	3408	17	51.97	ebi-a-GCST90001698	CD45RA+ CD28- CD8+ T cell Absolute Count || id:ebi-a-GCST90001698	TRUE	reported	igd	2	TRUE
128	rs139898536	T	A	T	A	161.3	-0.3269	0.0043	0.00073	FALSE	TRUE	FALSE	finn-b-DM_RETINOPATHY	12	109036912	0.2503	NA	0.1916	Diabetic retinopathy (DM_RETINOPATHY) || id:finn-b-DM_RETINOPATHY	Diabetic retinopathy (DM_RETINOPATHY)	Diabetic retinopathy (DM_RETINOPATHY) || ||	TRUE	igd	1.226E-08	109036912	3408	12	28.25	ebi-a-GCST90001698	CD45RA+ CD28- CD8+ T cell Absolute Count || id:ebi-a-GCST90001698	TRUE	reported	igd	2	TRUE
129	rs140087548	T	C	T	C	176.3	0.042	0.004	0.01534	FALSE	FALSE	FALSE	finn-b-DM_RETINOPATHY	6	168136303	0.0531	NA	0.4286	Diabetic retinopathy (DM_RETINOPATHY) || id:finn-b-DM_RETINOPATHY	Diabetic retinopathy (DM_RETINOPATHY)	Diabetic retinopathy (DM_RETINOPATHY) || ||	TRUE	igd	1.74401E-10	168136303	3408	6	27.54	ebi-a-GCST90001698	CD45RA+ CD28- CD8+ T cell Absolute Count || id:ebi-a-GCST90001698	TRUE	reported	igd	2	TRUE
130	rs140173523	A	C	A	C	199.4	0.037	0.0026	0.00185	FALSE	FALSE	FALSE	finn-b-DM_RETINOPATHY	2	195788562	0.1591	NA	0.8159	Diabetic retinopathy (DM_RETINOPATHY) || id:finn-b-DM_RETINOPATHY	Diabetic retinopathy (DM_RETINOPATHY)	Diabetic retinopathy (DM_RETINOPATHY) || ||	TRUE	igd	9.74294E-09	195788562	3408	2	34.68	ebi-a-GCST90001698	CD45RA+ CD28- CD8+ T cell Absolute Count || id:ebi-a-GCST90001698	TRUE	reported	igd	2	TRUE
131	rs140322068	A	G	A	G	204.4	0.0541	0.0032	0.01532	FALSE	FALSE	FALSE	finn-b-DM_RETINOPATHY	10	1765793	0.052	NA	0.2981	Diabetic retinopathy (DM_RETINOPATHY) || id:finn-b-DM_RETINOPATHY	Diabetic retinopathy (DM_RETINOPATHY)	Diabetic retinopathy (DM_RETINOPATHY) || ||	TRUE	igd	1.58001E-08	1765793	3408	10	36.08	ebi-a-GCST90001698	CD45RA+ CD28- CD8+ T cell Absolute Count || id:ebi-a-GCST90001698	TRUE	reported	igd	2	TRUE
132	rs140367496	C	T	C	T	460.1	-0.0883	0.0012	0.01374	FALSE	FALSE	FALSE	finn-b-DM_RETINOPATHY	4	131786765	0.0571	NA	0.1223	Diabetic retinopathy (DM_RETINOPATHY) || id:finn-b-DM_RETINOPATHY	Diabetic retinopathy (DM_RETINOPATHY)	Diabetic retinopathy (DM_RETINOPATHY) || ||	TRUE	igd	1.21311E-19	131786765	3408	4	50.43	ebi-a-GCST90001698	CD45RA+ CD28- CD8+ T cell Absolute Count || id:ebi-a-GCST90001698	TRUE	reported	igd	2	TRUE
133	rs140800343	T	C	T	C	69.9	-0.0487	0.0211	0.00239	FALSE	FALSE	FALSE	finn-b-DM_RETINOPATHY	19	50001170	0.135	NA	0.7183	Diabetic retinopathy (DM_RETINOPATHY) || id:finn-b-DM_RETINOPATHY	Diabetic retinopathy (DM_RETINOPATHY)	Diabetic retinopathy (DM_RETINOPATHY) || ||	TRUE	igd	7.47601E-09	50001170	3408	19	12.06	ebi-a-GCST90001698	CD45RA+ CD28- CD8+ T cell Absolute Count || id:ebi-a-GCST90001698	TRUE	reported	igd	2	TRUE
134	rs140929582	T	C	T	C	210.6	0.011	0.0026	0.03831	FALSE	FALSE	FALSE	finn-b-DM_RETINOPATHY	2	169297185	0.0335	NA	0.7426	Diabetic retinopathy (DM_RETINOPATHY) || id:finn-b-DM_RETINOPATHY	Diabetic retinopathy (DM_RETINOPATHY)	Diabetic retinopathy (DM_RETINOPATHY) || ||	TRUE	igd	4.976E-10	169297185	3408	2	33.76	ebi-a-GCST90001698	CD45RA+ CD28- CD8+ T cell Absolute Count || id:ebi-a-GCST90001698	TRUE	reported	igd	2	TRUE
135	rs140963286	T	C	T	C	2073	-0.0441	0.0001	0.0215	FALSE	FALSE	FALSE	finn-b-DM_RETINOPATHY	1	24640467	0.0445	NA	0.3219	Diabetic retinopathy (DM_RETINOPATHY) || id:finn-b-DM_RETINOPATHY	Diabetic retinopathy (DM_RETINOPATHY)	Diabetic retinopathy (DM_RETINOPATHY) || ||	TRUE	igd	1.15107E-56	24640467	3408	1	128.3	ebi-a-GCST90001698	CD45RA+ CD28- CD8+ T cell Absolute Count || id:ebi-a-GCST90001698	TRUE	reported	igd	2	TRUE
136	rs141644068	A	G	A	G	636.7	0.0058	0.0009	0.02063	FALSE	FALSE	FALSE	finn-b-DM_RETINOPATHY	1	220781210	0.0451	NA	0.897	Diabetic retinopathy (DM_RETINOPATHY) || id:finn-b-DM_RETINOPATHY	Diabetic retinopathy (DM_RETINOPATHY)	Diabetic retinopathy (DM_RETINOPATHY) || ||	TRUE	igd	5.51188E-22	220781210	3408	1	65.61	ebi-a-GCST90001698	CD45RA+ CD28- CD8+ T cell Absolute Count || id:ebi-a-GCST90001698	TRUE	reported	igd	2	TRUE
137	rs142076427	A	G	A	G	181.9	-0.0073	0.0029	0.03397	FALSE	FALSE	FALSE	finn-b-DM_RETINOPATHY	16	5628078	0.0359	NA	0.8393	Diabetic retinopathy (DM_RETINOPATHY) || id:finn-b-DM_RETINOPATHY	Diabetic retinopathy (DM_RETINOPATHY)	Diabetic retinopathy (DM_RETINOPATHY) || ||	TRUE	igd	2.89801E-08	5628078	3408	16	32.71	ebi-a-GCST90001698	CD45RA+ CD28- CD8+ T cell Absolute Count || id:ebi-a-GCST90001698	TRUE	reported	igd	2	TRUE
138	rs142111513	C	G	C	G	168.8	-0.1863	0.0045	0.00061	FALSE	TRUE	FALSE	finn-b-DM_RETINOPATHY	8	23682802	0.2521	NA	0.46	Diabetic retinopathy (DM_RETINOPATHY) || id:finn-b-DM_RETINOPATHY	Diabetic retinopathy (DM_RETINOPATHY)	Diabetic retinopathy (DM_RETINOPATHY) || ||	TRUE	igd	3.43479E-11	23682802	3408	8	25.4	ebi-a-GCST90001698	CD45RA+ CD28- CD8+ T cell Absolute Count || id:ebi-a-GCST90001698	TRUE	reported	igd	2	TRUE
139	rs142151887	A	C	A	C	274.8	0.0755	0.0019	0.01085	FALSE	FALSE	FALSE	finn-b-DM_RETINOPATHY	16	1071217	0.0647	NA	0.2428	Diabetic retinopathy (DM_RETINOPATHY) || id:finn-b-DM_RETINOPATHY	Diabetic retinopathy (DM_RETINOPATHY)	Diabetic retinopathy (DM_RETINOPATHY) || ||	TRUE	igd	1.69083E-12	1071217	3408	16	38.79	ebi-a-GCST90001698	CD45RA+ CD28- CD8+ T cell Absolute Count || id:ebi-a-GCST90001698	TRUE	reported	igd	2	TRUE
140	rs142604048	C	A	C	A	216.5	-0.0432	0.0026	0.05143	FALSE	FALSE	FALSE	finn-b-DM_RETINOPATHY	2	87503702	0.0296	NA	0.1451	Diabetic retinopathy (DM_RETINOPATHY) || id:finn-b-DM_RETINOPATHY	Diabetic retinopathy (DM_RETINOPATHY)	Diabetic retinopathy (DM_RETINOPATHY) || ||	TRUE	igd	1e-09	87503702	3408	2	35.34	ebi-a-GCST90001698	CD45RA+ CD28- CD8+ T cell Absolute Count || id:ebi-a-GCST90001698	TRUE	reported	igd	2	TRUE
141	rs142686680	C	T	C	T	440.2	-0.0401	0.0007	0.01997	FALSE	FALSE	FALSE	finn-b-DM_RETINOPATHY	12	29095512	0.0475	NA	0.3988	Diabetic retinopathy (DM_RETINOPATHY) || id:finn-b-DM_RETINOPATHY	Diabetic retinopathy (DM_RETINOPATHY)	Diabetic retinopathy (DM_RETINOPATHY) || ||	TRUE	igd	9.45584E-12	29095512	3408	12	64.38	ebi-a-GCST90001698	CD45RA+ CD28- CD8+ T cell Absolute Count || id:ebi-a-GCST90001698	TRUE	reported	igd	2	TRUE
142	rs142869493	T	C	T	C	394.5	-0.003	0.0013	0.01044	FALSE	FALSE	FALSE	finn-b-DM_RETINOPATHY	11	87291175	0.0643	NA	0.9624	Diabetic retinopathy (DM_RETINOPATHY) || id:finn-b-DM_RETINOPATHY	Diabetic retinopathy (DM_RETINOPATHY)	Diabetic retinopathy (DM_RETINOPATHY) || ||	TRUE	igd	1.54917E-14	87291175	3408	11	51.12	ebi-a-GCST90001698	CD45RA+ CD28- CD8+ T cell Absolute Count || id:ebi-a-GCST90001698	TRUE	reported	igd	2	TRUE
143	rs142922198	C	A	C	A	127.1	-0.037	0.0072	0.02269	FALSE	FALSE	FALSE	finn-b-DM_RETINOPATHY	5	145713781	0.0435	NA	0.3956	Diabetic retinopathy (DM_RETINOPATHY) || id:finn-b-DM_RETINOPATHY	Diabetic retinopathy (DM_RETINOPATHY)	Diabetic retinopathy (DM_RETINOPATHY) || ||	TRUE	igd	2.99799E-09	145713781	3408	5	21.37	ebi-a-GCST90001698	CD45RA+ CD28- CD8+ T cell Absolute Count || id:ebi-a-GCST90001698	TRUE	reported	igd	2	TRUE
144	rs143393137	T	C	T	C	189.1	-0.0125	0.0028	0.02693	FALSE	FALSE	FALSE	finn-b-DM_RETINOPATHY	17	30967385	0.0401	NA	0.7546	Diabetic retinopathy (DM_RETINOPATHY) || id:finn-b-DM_RETINOPATHY	Diabetic retinopathy (DM_RETINOPATHY)	Diabetic retinopathy (DM_RETINOPATHY) || ||	TRUE	igd	1.842E-08	30967385	3408	17	33.53	ebi-a-GCST90001698	CD45RA+ CD28- CD8+ T cell Absolute Count || id:ebi-a-GCST90001698	TRUE	reported	igd	2	TRUE
145	rs143395500	T	C	T	C	1232	0.1001	0.0001	0.03219	FALSE	FALSE	FALSE	finn-b-DM_RETINOPATHY	10	69536834	0.0365	NA	0.00613395	Diabetic retinopathy (DM_RETINOPATHY) || id:finn-b-DM_RETINOPATHY	Diabetic retinopathy (DM_RETINOPATHY)	Diabetic retinopathy (DM_RETINOPATHY) || ||	TRUE	igd	1.63301E-09	69536834	3408	10	203.7	ebi-a-GCST90001698	CD45RA+ CD28- CD8+ T cell Absolute Count || id:ebi-a-GCST90001698	TRUE	reported	igd	2	TRUE
146	rs143435133	A	G	A	G	279.2	0.0014	0.0021	0.00781	FALSE	FALSE	FALSE	finn-b-DM_RETINOPATHY	12	129545747	0.0729	NA	0.9852	Diabetic retinopathy (DM_RETINOPATHY) || id:finn-b-DM_RETINOPATHY	Diabetic retinopathy (DM_RETINOPATHY)	Diabetic retinopathy (DM_RETINOPATHY) || ||	TRUE	igd	5.42001E-14	129545747	3408	12	36.97	ebi-a-GCST90001698	CD45RA+ CD28- CD8+ T cell Absolute Count || id:ebi-a-GCST90001698	TRUE	reported	igd	2	TRUE
147	rs143772909	T	C	T	C	328.1	-0.0087	0.001	0.0232	FALSE	FALSE	FALSE	finn-b-DM_RETINOPATHY	10	101494118	0.0435	NA	0.8421	Diabetic retinopathy (DM_RETINOPATHY) || id:finn-b-DM_RETINOPATHY	Diabetic retinopathy (DM_RETINOPATHY)	Diabetic retinopathy (DM_RETINOPATHY) || ||	TRUE	igd	4.018E-10	101494118	3408	10	52.32	ebi-a-GCST90001698	CD45RA+ CD28- CD8+ T cell Absolute Count || id:ebi-a-GCST90001698	TRUE	reported	igd	2	TRUE
148	rs143845801	C	G	C	G	767.7	-0.0087	0.0007	0.08669	FALSE	TRUE	FALSE	finn-b-DM_RETINOPATHY	7	84434549	0.0231	NA	0.7085	Diabetic retinopathy (DM_RETINOPATHY) || id:finn-b-DM_RETINOPATHY	Diabetic retinopathy (DM_RETINOPATHY)	Diabetic retinopathy (DM_RETINOPATHY) || ||	TRUE	igd	2.77013E-32	84434549	3408	7	64.23	ebi-a-GCST90001698	CD45RA+ CD28- CD8+ T cell Absolute Count || id:ebi-a-GCST90001698	TRUE	reported	igd	2	TRUE
149	rs143871291	G	A	G	A	111.8	-0.0293	0.0092	0.02916	FALSE	FALSE	FALSE	finn-b-DM_RETINOPATHY	19	1191667	0.0389	NA	0.4514	Diabetic retinopathy (DM_RETINOPATHY) || id:finn-b-DM_RETINOPATHY	Diabetic retinopathy (DM_RETINOPATHY)	Diabetic retinopathy (DM_RETINOPATHY) || ||	TRUE	igd	6.11801E-10	1191667	3408	19	18.01	ebi-a-GCST90001698	CD45RA+ CD28- CD8+ T cell Absolute Count || id:ebi-a-GCST90001698	TRUE	reported	igd	2	TRUE
150	rs143940797	A	G	A	G	43.94	-0.0224	0.0565	0.01348	FALSE	FALSE	FALSE	finn-b-DM_RETINOPATHY	1	52644883	0.0559	NA	0.688201	Diabetic retinopathy (DM_RETINOPATHY) || id:finn-b-DM_RETINOPATHY	Diabetic retinopathy (DM_RETINOPATHY)	Diabetic retinopathy (DM_RETINOPATHY) || ||	TRUE	igd	4.03404E-08	52644883	3408	1	7.987	ebi-a-GCST90001698	CD45RA+ CD28- CD8+ T cell Absolute Count || id:ebi-a-GCST90001698	TRUE	reported	igd	2	TRUE
151	rs144104650	A	G	A	G	591.4	-0.0263	0.0006	0.01913	FALSE	FALSE	FALSE	finn-b-DM_RETINOPATHY	17	5023557	0.0477	NA	0.582	Diabetic retinopathy (DM_RETINOPATHY) || id:finn-b-DM_RETINOPATHY	Diabetic retinopathy (DM_RETINOPATHY)	Diabetic retinopathy (DM_RETINOPATHY) || ||	TRUE	igd	7.79651E-16	5023557	3408	17	73.04	ebi-a-GCST90001698	CD45RA+ CD28- CD8+ T cell Absolute Count || id:ebi-a-GCST90001698	TRUE	reported	igd	2	TRUE
152	rs144206851	T	G	T	G	494.7	-0.1606	0.0012	0.00057	FALSE	FALSE	FALSE	finn-b-DM_RETINOPATHY	9	77966779	0.2845	NA	0.572499	Diabetic retinopathy (DM_RETINOPATHY) || id:finn-b-DM_RETINOPATHY	Diabetic retinopathy (DM_RETINOPATHY)	Diabetic retinopathy (DM_RETINOPATHY) || ||	TRUE	igd	1.04496E-18	77966779	3408	9	55.7	ebi-a-GCST90001698	CD45RA+ CD28- CD8+ T cell Absolute Count || id:ebi-a-GCST90001698	TRUE	reported	igd	2	TRUE
153	rs144258173	G	A	G	A	369.2	0.013	0.0007	0.04015	FALSE	FALSE	FALSE	finn-b-DM_RETINOPATHY	8	2859400	0.0332	NA	0.696599	Diabetic retinopathy (DM_RETINOPATHY) || id:finn-b-DM_RETINOPATHY	Diabetic retinopathy (DM_RETINOPATHY)	Diabetic retinopathy (DM_RETINOPATHY) || ||	TRUE	igd	2.79203E-09	2859400	3408	8	61.96	ebi-a-GCST90001698	CD45RA+ CD28- CD8+ T cell Absolute Count || id:ebi-a-GCST90001698	TRUE	reported	igd	2	TRUE
154	rs144275943	G	T	G	T	730	-0.0529	0.0003	0.01884	FALSE	FALSE	FALSE	finn-b-DM_RETINOPATHY	14	34065832	0.0477	NA	0.2677	Diabetic retinopathy (DM_RETINOPATHY) || id:finn-b-DM_RETINOPATHY	Diabetic retinopathy (DM_RETINOPATHY)	Diabetic retinopathy (DM_RETINOPATHY) || ||	TRUE	igd	4.64729E-14	34065832	3408	14	96.39	ebi-a-GCST90001698	CD45RA+ CD28- CD8+ T cell Absolute Count || id:ebi-a-GCST90001698	TRUE	reported	igd	2	TRUE
155	rs144613377	C	T	C	T	159.5	0.0087	0.01	0.01476	FALSE	FALSE	FALSE	finn-b-DM_RETINOPATHY	5	81311763	0.0532	NA	0.8703	Diabetic retinopathy (DM_RETINOPATHY) || id:finn-b-DM_RETINOPATHY	Diabetic retinopathy (DM_RETINOPATHY)	Diabetic retinopathy (DM_RETINOPATHY) || ||	TRUE	igd	4.19759E-18	81311763	3408	5	18.29	ebi-a-GCST90001698	CD45RA+ CD28- CD8+ T cell Absolute Count || id:ebi-a-GCST90001698	TRUE	reported	igd	2	TRUE
156	rs144682449	A	G	A	G	144.1	0.0231	0.0062	0.03975	FALSE	FALSE	FALSE	finn-b-DM_RETINOPATHY	12	53402638	0.0329	NA	0.4817	Diabetic retinopathy (DM_RETINOPATHY) || id:finn-b-DM_RETINOPATHY	Diabetic retinopathy (DM_RETINOPATHY)	Diabetic retinopathy (DM_RETINOPATHY) || ||	TRUE	igd	1.29999E-08	53402638	3408	12	25.27	ebi-a-GCST90001698	CD45RA+ CD28- CD8+ T cell Absolute Count || id:ebi-a-GCST90001698	TRUE	reported	igd	2	TRUE
157	rs144942838	T	C	T	C	210.7	-0.0353	0.0025	0.00927	FALSE	FALSE	FALSE	finn-b-DM_RETINOPATHY	1	111842326	0.0687	NA	0.6076	Diabetic retinopathy (DM_RETINOPATHY) || id:finn-b-DM_RETINOPATHY	Diabetic retinopathy (DM_RETINOPATHY)	Diabetic retinopathy (DM_RETINOPATHY) || ||	TRUE	igd	4.24903E-09	111842326	3408	1	35.78	ebi-a-GCST90001698	CD45RA+ CD28- CD8+ T cell Absolute Count || id:ebi-a-GCST90001698	TRUE	reported	igd	2	TRUE
158	rs145021762	A	G	A	G	77.03	-0.0075	0.0207	0.02745	FALSE	FALSE	FALSE	finn-b-DM_RETINOPATHY	10	22411454	0.0397	NA	0.8503	Diabetic retinopathy (DM_RETINOPATHY) || id:finn-b-DM_RETINOPATHY	Diabetic retinopathy (DM_RETINOPATHY)	Diabetic retinopathy (DM_RETINOPATHY) || ||	TRUE	igd	6.37001E-09	22411454	3408	10	13.23	ebi-a-GCST90001698	CD45RA+ CD28- CD8+ T cell Absolute Count || id:ebi-a-GCST90001698	TRUE	reported	igd	2	TRUE
159	rs145250558	C	G	C	G	378.7	0.0642	0.0012	0.01665	FALSE	TRUE	FALSE	finn-b-DM_RETINOPATHY	20	15245578	0.0515	NA	0.2123	Diabetic retinopathy (DM_RETINOPATHY) || id:finn-b-DM_RETINOPATHY	Diabetic retinopathy (DM_RETINOPATHY)	Diabetic retinopathy (DM_RETINOPATHY) || ||	TRUE	igd	1.18495E-14	15245578	3408	20	48.86	ebi-a-GCST90001698	CD45RA+ CD28- CD8+ T cell Absolute Count || id:ebi-a-GCST90001698	TRUE	reported	igd	2	TRUE
160	rs145336406	T	C	T	C	186.1	0.0369	0.0026	0.0299	FALSE	FALSE	FALSE	finn-b-DM_RETINOPATHY	6	78745175	0.0381	NA	0.3326	Diabetic retinopathy (DM_RETINOPATHY) || id:finn-b-DM_RETINOPATHY	Diabetic retinopathy (DM_RETINOPATHY)	Diabetic retinopathy (DM_RETINOPATHY) || ||	TRUE	igd	4.06097E-08	78745175	3408	6	33.82	ebi-a-GCST90001698	CD45RA+ CD28- CD8+ T cell Absolute Count || id:ebi-a-GCST90001698	TRUE	reported	igd	2	TRUE
161	rs145410896	G	C	G	C	202.5	0.0271	0.005	0.0447	FALSE	TRUE	FALSE	finn-b-DM_RETINOPATHY	19	34111992	0.0314	NA	0.3885	Diabetic retinopathy (DM_RETINOPATHY) || id:finn-b-DM_RETINOPATHY	Diabetic retinopathy (DM_RETINOPATHY)	Diabetic retinopathy (DM_RETINOPATHY) || ||	TRUE	igd	2.68225E-16	34111992	3408	19	24.61	ebi-a-GCST90001698	CD45RA+ CD28- CD8+ T cell Absolute Count || id:ebi-a-GCST90001698	TRUE	reported	igd	2	TRUE
162	rs145563511	G	A	G	A	185.9	-0.0131	0.0031	0.04194	FALSE	FALSE	FALSE	finn-b-DM_RETINOPATHY	9	106801353	0.0321	NA	0.6838	Diabetic retinopathy (DM_RETINOPATHY) || id:finn-b-DM_RETINOPATHY	Diabetic retinopathy (DM_RETINOPATHY)	Diabetic retinopathy (DM_RETINOPATHY) || ||	TRUE	igd	2.28202E-08	106801353	3408	9	33.18	ebi-a-GCST90001698	CD45RA+ CD28- CD8+ T cell Absolute Count || id:ebi-a-GCST90001698	TRUE	reported	igd	2	TRUE
163	rs145583539	C	T	C	T	465.8	0.6154	0.001	0.00082	FALSE	FALSE	FALSE	finn-b-DM_RETINOPATHY	1	66490103	0.2365	NA	0.00927299	Diabetic retinopathy (DM_RETINOPATHY) || id:finn-b-DM_RETINOPATHY	Diabetic retinopathy (DM_RETINOPATHY)	Diabetic retinopathy (DM_RETINOPATHY) || ||	TRUE	igd	1.41514E-19	66490103	3408	1	51.16	ebi-a-GCST90001698	CD45RA+ CD28- CD8+ T cell Absolute Count || id:ebi-a-GCST90001698	TRUE	reported	igd	2	TRUE
164	rs145720280	C	T	C	T	202.4	0.0059	0.0031	0.01476	FALSE	FALSE	FALSE	finn-b-DM_RETINOPATHY	13	43404037	0.0535	NA	0.9118	Diabetic retinopathy (DM_RETINOPATHY) || id:finn-b-DM_RETINOPATHY	Diabetic retinopathy (DM_RETINOPATHY)	Diabetic retinopathy (DM_RETINOPATHY) || ||	TRUE	igd	7.305E-10	43404037	3408	13	32.76	ebi-a-GCST90001698	CD45RA+ CD28- CD8+ T cell Absolute Count || id:ebi-a-GCST90001698	TRUE	reported	igd	2	TRUE
165	rs145743664	C	T	C	T	124.1	0.0742	0.0092	0.00794	FALSE	FALSE	FALSE	finn-b-DM_RETINOPATHY	10	16995517	0.0761	NA	0.3293	Diabetic retinopathy (DM_RETINOPATHY) || id:finn-b-DM_RETINOPATHY	Diabetic retinopathy (DM_RETINOPATHY)	Diabetic retinopathy (DM_RETINOPATHY) || ||	TRUE	igd	2.07601E-10	16995517	3408	10	19.47	ebi-a-GCST90001698	CD45RA+ CD28- CD8+ T cell Absolute Count || id:ebi-a-GCST90001698	TRUE	reported	igd	2	TRUE
166	rs145835734	G	T	G	T	479.2	-0.051	0.0004	0.01113	FALSE	FALSE	FALSE	finn-b-DM_RETINOPATHY	10	66659421	0.0613	NA	0.406	Diabetic retinopathy (DM_RETINOPATHY) || id:finn-b-DM_RETINOPATHY	Diabetic retinopathy (DM_RETINOPATHY)	Diabetic retinopathy (DM_RETINOPATHY) || ||	TRUE	igd	2.18998E-09	66659421	3408	10	79.88	ebi-a-GCST90001698	CD45RA+ CD28- CD8+ T cell Absolute Count || id:ebi-a-GCST90001698	TRUE	reported	igd	2	TRUE
167	rs145978106	A	C	A	C	207	-0.0847	0.006	0.01111	FALSE	FALSE	FALSE	finn-b-DM_RETINOPATHY	18	7839215	0.0617	NA	0.1695	Diabetic retinopathy (DM_RETINOPATHY) || id:finn-b-DM_RETINOPATHY	Diabetic retinopathy (DM_RETINOPATHY)	Diabetic retinopathy (DM_RETINOPATHY) || ||	TRUE	igd	1.80385E-19	7839215	3408	18	22.8	ebi-a-GCST90001698	CD45RA+ CD28- CD8+ T cell Absolute Count || id:ebi-a-GCST90001698	TRUE	reported	igd	2	TRUE
168	rs146101423	A	C	A	C	417.2	0.0263	0.0007	0.00339	FALSE	FALSE	FALSE	finn-b-DM_RETINOPATHY	19	6753000	0.1153	NA	0.8198	Diabetic retinopathy (DM_RETINOPATHY) || id:finn-b-DM_RETINOPATHY	Diabetic retinopathy (DM_RETINOPATHY)	Diabetic retinopathy (DM_RETINOPATHY) || ||	TRUE	igd	2.63876E-11	6753000	3408	19	62.38	ebi-a-GCST90001698	CD45RA+ CD28- CD8+ T cell Absolute Count || id:ebi-a-GCST90001698	TRUE	reported	igd	2	TRUE
169	rs146135726	T	C	T	C	235.3	0.0894	0.0016	0.01598	FALSE	FALSE	FALSE	finn-b-DM_RETINOPATHY	5	154015729	0.0516	NA	0.0832799	Diabetic retinopathy (DM_RETINOPATHY) || id:finn-b-DM_RETINOPATHY	Diabetic retinopathy (DM_RETINOPATHY)	Diabetic retinopathy (DM_RETINOPATHY) || ||	TRUE	igd	3.85097E-08	154015729	3408	5	42.7	ebi-a-GCST90001698	CD45RA+ CD28- CD8+ T cell Absolute Count || id:ebi-a-GCST90001698	TRUE	reported	igd	2	TRUE
170	rs146217030	C	T	C	T	143.9	0.033	0.005	0.00288	FALSE	FALSE	FALSE	finn-b-DM_RETINOPATHY	2	41343706	0.123	NA	0.7888	Diabetic retinopathy (DM_RETINOPATHY) || id:finn-b-DM_RETINOPATHY	Diabetic retinopathy (DM_RETINOPATHY)	Diabetic retinopathy (DM_RETINOPATHY) || ||	TRUE	igd	3.78399E-08	41343706	3408	2	26.11	ebi-a-GCST90001698	CD45RA+ CD28- CD8+ T cell Absolute Count || id:ebi-a-GCST90001698	TRUE	reported	igd	2	TRUE
171	rs146314225	C	A	C	A	225.4	0.2449	0.0018	0.00054	FALSE	FALSE	FALSE	finn-b-DM_RETINOPATHY	5	141469416	0.2824	NA	0.3857	Diabetic retinopathy (DM_RETINOPATHY) || id:finn-b-DM_RETINOPATHY	Diabetic retinopathy (DM_RETINOPATHY)	Diabetic retinopathy (DM_RETINOPATHY) || ||	TRUE	igd	3.49197E-08	141469416	3408	5	40.79	ebi-a-GCST90001698	CD45RA+ CD28- CD8+ T cell Absolute Count || id:ebi-a-GCST90001698	TRUE	reported	igd	2	TRUE
172	rs146374482	A	G	A	G	1165	-0.0722	0.0004	0.00153	FALSE	FALSE	FALSE	finn-b-DM_RETINOPATHY	4	85578601	0.1655	NA	0.6625	Diabetic retinopathy (DM_RETINOPATHY) || id:finn-b-DM_RETINOPATHY	Diabetic retinopathy (DM_RETINOPATHY)	Diabetic retinopathy (DM_RETINOPATHY) || ||	TRUE	igd	6.82967E-42	85578601	3408	4	84.75	ebi-a-GCST90001698	CD45RA+ CD28- CD8+ T cell Absolute Count || id:ebi-a-GCST90001698	TRUE	reported	igd	2	TRUE
173	rs146461857	A	G	A	G	355.7	-0.037	0.0013	0.02301	FALSE	FALSE	FALSE	finn-b-DM_RETINOPATHY	22	23709958	0.0448	NA	0.4091	Diabetic retinopathy (DM_RETINOPATHY) || id:finn-b-DM_RETINOPATHY	Diabetic retinopathy (DM_RETINOPATHY)	Diabetic retinopathy (DM_RETINOPATHY) || ||	TRUE	igd	1.25893E-11	23709958	3408	22	52.34	ebi-a-GCST90001698	CD45RA+ CD28- CD8+ T cell Absolute Count || id:ebi-a-GCST90001698	TRUE	reported	igd	2	TRUE
174	rs146650864	A	G	A	G	338.4	-0.011	0.0021	0.01956	FALSE	FALSE	FALSE	finn-b-DM_RETINOPATHY	19	22454852	0.047	NA	0.8144	Diabetic retinopathy (DM_RETINOPATHY) || id:finn-b-DM_RETINOPATHY	Diabetic retinopathy (DM_RETINOPATHY)	Diabetic retinopathy (DM_RETINOPATHY) || ||	TRUE	igd	5.64027E-16	22454852	3408	19	41.59	ebi-a-GCST90001698	CD45RA+ CD28- CD8+ T cell Absolute Count || id:ebi-a-GCST90001698	TRUE	reported	igd	2	TRUE
175	rs146661200	T	C	T	C	152.8	0.0111	0.0056	0.03287	FALSE	FALSE	FALSE	finn-b-DM_RETINOPATHY	12	100494123	0.0362	NA	0.758399	Diabetic retinopathy (DM_RETINOPATHY) || id:finn-b-DM_RETINOPATHY	Diabetic retinopathy (DM_RETINOPATHY)	Diabetic retinopathy (DM_RETINOPATHY) || ||	TRUE	igd	1.575E-10	100494123	3408	12	23.81	ebi-a-GCST90001698	CD45RA+ CD28- CD8+ T cell Absolute Count || id:ebi-a-GCST90001698	TRUE	reported	igd	2	TRUE
176	rs146756366	T	C	T	C	313.5	-0.006	0.0018	0.00433	FALSE	FALSE	FALSE	finn-b-DM_RETINOPATHY	3	76660068	0.1016	NA	0.9529	Diabetic retinopathy (DM_RETINOPATHY) || id:finn-b-DM_RETINOPATHY	Diabetic retinopathy (DM_RETINOPATHY)	Diabetic retinopathy (DM_RETINOPATHY) || ||	TRUE	igd	7.65949E-14	76660068	3408	3	41.76	ebi-a-GCST90001698	CD45RA+ CD28- CD8+ T cell Absolute Count || id:ebi-a-GCST90001698	TRUE	reported	igd	2	TRUE
177	rs146822590	T	A	T	A	642.9	0.0705	0.0009	0.01906	FALSE	TRUE	FALSE	finn-b-DM_RETINOPATHY	12	130060949	0.0483	NA	0.1445	Diabetic retinopathy (DM_RETINOPATHY) || id:finn-b-DM_RETINOPATHY	Diabetic retinopathy (DM_RETINOPATHY)	Diabetic retinopathy (DM_RETINOPATHY) || ||	TRUE	igd	1.65691E-31	130060949	3408	12	54.5	ebi-a-GCST90001698	CD45RA+ CD28- CD8+ T cell Absolute Count || id:ebi-a-GCST90001698	TRUE	reported	igd	2	TRUE
178	rs146937045	G	T	G	T	399.5	0.0136	0.0018	0.01492	FALSE	FALSE	FALSE	finn-b-DM_RETINOPATHY	14	46740502	0.0539	NA	0.8004	Diabetic retinopathy (DM_RETINOPATHY) || id:finn-b-DM_RETINOPATHY	Diabetic retinopathy (DM_RETINOPATHY)	Diabetic retinopathy (DM_RETINOPATHY) || ||	TRUE	igd	1.07399E-13	46740502	3408	14	53.53	ebi-a-GCST90001698	CD45RA+ CD28- CD8+ T cell Absolute Count || id:ebi-a-GCST90001698	TRUE	reported	igd	2	TRUE
179	rs146989801	G	C	G	C	187.4	0.0956	0.0026	0.00884	FALSE	TRUE	FALSE	finn-b-DM_RETINOPATHY	19	45630360	0.0712	NA	0.1795	Diabetic retinopathy (DM_RETINOPATHY) || id:finn-b-DM_RETINOPATHY	Diabetic retinopathy (DM_RETINOPATHY)	Diabetic retinopathy (DM_RETINOPATHY) || ||	TRUE	igd	3.50502E-08	45630360	3408	19	33.91	ebi-a-GCST90001698	CD45RA+ CD28- CD8+ T cell Absolute Count || id:ebi-a-GCST90001698	TRUE	reported	igd	2	TRUE
180	rs147026949	T	C	T	C	181.2	-0.0004	0.0032	0.02162	FALSE	FALSE	FALSE	finn-b-DM_RETINOPATHY	4	100588891	0.0444	NA	0.9926	Diabetic retinopathy (DM_RETINOPATHY) || id:finn-b-DM_RETINOPATHY	Diabetic retinopathy (DM_RETINOPATHY)	Diabetic retinopathy (DM_RETINOPATHY) || ||	TRUE	igd	4.82303E-08	100588891	3408	4	33.13	ebi-a-GCST90001698	CD45RA+ CD28- CD8+ T cell Absolute Count || id:ebi-a-GCST90001698	TRUE	reported	igd	2	TRUE
181	rs147107195	T	C	T	C	851.2	0.0345	0.0003	0.01928	FALSE	FALSE	FALSE	finn-b-DM_RETINOPATHY	12	48190275	0.0472	NA	0.4656	Diabetic retinopathy (DM_RETINOPATHY) || id:finn-b-DM_RETINOPATHY	Diabetic retinopathy (DM_RETINOPATHY)	Diabetic retinopathy (DM_RETINOPATHY) || ||	TRUE	igd	6.37089E-20	48190275	3408	12	92.57	ebi-a-GCST90001698	CD45RA+ CD28- CD8+ T cell Absolute Count || id:ebi-a-GCST90001698	TRUE	reported	igd	2	TRUE
182	rs147563624	T	C	T	C	549.6	0.089	0.0009	0.02516	FALSE	FALSE	FALSE	finn-b-DM_RETINOPATHY	10	5377215	0.0424	NA	0.0356098	Diabetic retinopathy (DM_RETINOPATHY) || id:finn-b-DM_RETINOPATHY	Diabetic retinopathy (DM_RETINOPATHY)	Diabetic retinopathy (DM_RETINOPATHY) || ||	TRUE	igd	1.15505E-21	5377215	3408	10	57.08	ebi-a-GCST90001698	CD45RA+ CD28- CD8+ T cell Absolute Count || id:ebi-a-GCST90001698	TRUE	reported	igd	2	TRUE
183	rs147572731	T	C	T	C	826.8	-0.0388	0.0007	0.01924	FALSE	FALSE	FALSE	finn-b-DM_RETINOPATHY	19	49416171	0.0473	NA	0.4118	Diabetic retinopathy (DM_RETINOPATHY) || id:finn-b-DM_RETINOPATHY	Diabetic retinopathy (DM_RETINOPATHY)	Diabetic retinopathy (DM_RETINOPATHY) || ||	TRUE	igd	7.54397E-32	49416171	3408	19	69.68	ebi-a-GCST90001698	CD45RA+ CD28- CD8+ T cell Absolute Count || id:ebi-a-GCST90001698	TRUE	reported	igd	2	TRUE
184	rs147591823	G	A	G	A	301	0.0115	0.0016	0.03625	FALSE	FALSE	FALSE	finn-b-DM_RETINOPATHY	1	47595103	0.0347	NA	0.741401	Diabetic retinopathy (DM_RETINOPATHY) || id:finn-b-DM_RETINOPATHY	Diabetic retinopathy (DM_RETINOPATHY)	Diabetic retinopathy (DM_RETINOPATHY) || ||	TRUE	igd	5.38394E-12	47595103	3408	1	43.5	ebi-a-GCST90001698	CD45RA+ CD28- CD8+ T cell Absolute Count || id:ebi-a-GCST90001698	TRUE	reported	igd	2	TRUE
185	rs147681963	T	C	T	C	114.2	-0.0271	0.0094	0.02102	FALSE	FALSE	FALSE	finn-b-DM_RETINOPATHY	7	37590076	0.0455	NA	0.5518	Diabetic retinopathy (DM_RETINOPATHY) || id:finn-b-DM_RETINOPATHY	Diabetic retinopathy (DM_RETINOPATHY)	Diabetic retinopathy (DM_RETINOPATHY) || ||	TRUE	igd	4.11396E-10	37590076	3408	7	18.22	ebi-a-GCST90001698	CD45RA+ CD28- CD8+ T cell Absolute Count || id:ebi-a-GCST90001698	TRUE	reported	igd	2	TRUE
186	rs147774047	C	G	C	G	160	0.099	0.0037	0.01174	FALSE	TRUE	FALSE	finn-b-DM_RETINOPATHY	3	23633832	0.0599	NA	0.098519	Diabetic retinopathy (DM_RETINOPATHY) || id:finn-b-DM_RETINOPATHY	Diabetic retinopathy (DM_RETINOPATHY)	Diabetic retinopathy (DM_RETINOPATHY) || ||	TRUE	igd	4.31102E-08	23633832	3408	3	29.14	ebi-a-GCST90001698	CD45RA+ CD28- CD8+ T cell Absolute Count || id:ebi-a-GCST90001698	TRUE	reported	igd	2	TRUE
187	rs147959386	A	G	A	G	123.5	0.1064	0.0079	0.00183	FALSE	FALSE	FALSE	finn-b-DM_RETINOPATHY	8	124197307	0.162	NA	0.5113	Diabetic retinopathy (DM_RETINOPATHY) || id:finn-b-DM_RETINOPATHY	Diabetic retinopathy (DM_RETINOPATHY)	Diabetic retinopathy (DM_RETINOPATHY) || ||	TRUE	igd	7.32099E-10	124197307	3408	8	20	ebi-a-GCST90001698	CD45RA+ CD28- CD8+ T cell Absolute Count || id:ebi-a-GCST90001698	TRUE	reported	igd	2	TRUE
188	rs147968748	G	A	G	A	183.9	-0.05	0.0057	0.01083	FALSE	FALSE	FALSE	finn-b-DM_RETINOPATHY	10	54704473	0.0623	NA	0.4223	Diabetic retinopathy (DM_RETINOPATHY) || id:finn-b-DM_RETINOPATHY	Diabetic retinopathy (DM_RETINOPATHY)	Diabetic retinopathy (DM_RETINOPATHY) || ||	TRUE	igd	2.31793E-16	54704473	3408	10	22.31	ebi-a-GCST90001698	CD45RA+ CD28- CD8+ T cell Absolute Count || id:ebi-a-GCST90001698	TRUE	reported	igd	2	TRUE
189	rs148380088	T	C	T	C	149.3	-0.0517	0.0044	0.0287	FALSE	FALSE	FALSE	finn-b-DM_RETINOPATHY	9	28759554	0.039	NA	0.185	Diabetic retinopathy (DM_RETINOPATHY) || id:finn-b-DM_RETINOPATHY	Diabetic retinopathy (DM_RETINOPATHY)	Diabetic retinopathy (DM_RETINOPATHY) || ||	TRUE	igd	1.64101E-08	28759554	3408	9	26.38	ebi-a-GCST90001698	CD45RA+ CD28- CD8+ T cell Absolute Count || id:ebi-a-GCST90001698	TRUE	reported	igd	2	TRUE
190	rs148513824	T	C	T	C	282.1	0.2826	0.0018	0.00092	FALSE	FALSE	FALSE	finn-b-DM_RETINOPATHY	20	61268143	0.2122	NA	0.183	Diabetic retinopathy (DM_RETINOPATHY) || id:finn-b-DM_RETINOPATHY	Diabetic retinopathy (DM_RETINOPATHY)	Diabetic retinopathy (DM_RETINOPATHY) || ||	TRUE	igd	9.19814E-11	61268143	3408	20	43.4	ebi-a-GCST90001698	CD45RA+ CD28- CD8+ T cell Absolute Count || id:ebi-a-GCST90001698	TRUE	reported	igd	2	TRUE
191	rs148590919	A	G	A	G	262.7	0.0078	0.0015	0.03165	FALSE	FALSE	FALSE	finn-b-DM_RETINOPATHY	4	187560601	0.0371	NA	0.833	Diabetic retinopathy (DM_RETINOPATHY) || id:finn-b-DM_RETINOPATHY	Diabetic retinopathy (DM_RETINOPATHY)	Diabetic retinopathy (DM_RETINOPATHY) || ||	TRUE	igd	4.22202E-09	187560601	3408	4	44.6	ebi-a-GCST90001698	CD45RA+ CD28- CD8+ T cell Absolute Count || id:ebi-a-GCST90001698	TRUE	reported	igd	2	TRUE
192	rs148658406	T	C	T	C	2047	0.0542	0.0001	0.02788	FALSE	FALSE	FALSE	finn-b-DM_RETINOPATHY	3	153311399	0.0393	NA	0.1677	Diabetic retinopathy (DM_RETINOPATHY) || id:finn-b-DM_RETINOPATHY	Diabetic retinopathy (DM_RETINOPATHY)	Diabetic retinopathy (DM_RETINOPATHY) || ||	TRUE	igd	1.21395E-55	153311399	3408	3	127.9	ebi-a-GCST90001698	CD45RA+ CD28- CD8+ T cell Absolute Count || id:ebi-a-GCST90001698	TRUE	reported	igd	2	TRUE
193	rs148816938	G	A	G	A	438.9	-0.0412	0.0007	0.01444	FALSE	FALSE	FALSE	finn-b-DM_RETINOPATHY	5	71107850	0.0555	NA	0.4579	Diabetic retinopathy (DM_RETINOPATHY) || id:finn-b-DM_RETINOPATHY	Diabetic retinopathy (DM_RETINOPATHY)	Diabetic retinopathy (DM_RETINOPATHY) || ||	TRUE	igd	8.69161E-12	71107850	3408	5	64.07	ebi-a-GCST90001698	CD45RA+ CD28- CD8+ T cell Absolute Count || id:ebi-a-GCST90001698	TRUE	reported	igd	2	TRUE
194	rs148939501	G	A	G	A	266.7	-0.0526	0.0013	0.02496	FALSE	FALSE	FALSE	finn-b-DM_RETINOPATHY	5	12480500	0.0413	NA	0.2029	Diabetic retinopathy (DM_RETINOPATHY) || id:finn-b-DM_RETINOPATHY	Diabetic retinopathy (DM_RETINOPATHY)	Diabetic retinopathy (DM_RETINOPATHY) || ||	TRUE	igd	1.339E-08	12480500	3408	5	46.83	ebi-a-GCST90001698	CD45RA+ CD28- CD8+ T cell Absolute Count || id:ebi-a-GCST90001698	TRUE	reported	igd	2	TRUE
195	rs148947489	T	C	T	C	257.4	-0.0209	0.0022	0.03806	FALSE	FALSE	FALSE	finn-b-DM_RETINOPATHY	2	10326418	0.0339	NA	0.5371	Diabetic retinopathy (DM_RETINOPATHY) || id:finn-b-DM_RETINOPATHY	Diabetic retinopathy (DM_RETINOPATHY)	Diabetic retinopathy (DM_RETINOPATHY) || ||	TRUE	igd	1.19591E-12	10326418	3408	2	36.09	ebi-a-GCST90001698	CD45RA+ CD28- CD8+ T cell Absolute Count || id:ebi-a-GCST90001698	TRUE	reported	igd	2	TRUE
196	rs149050426	C	G	C	G	648.7	-0.0739	0.0013	0.02259	FALSE	TRUE	FALSE	finn-b-DM_RETINOPATHY	1	160679804	0.045	NA	0.1003	Diabetic retinopathy (DM_RETINOPATHY) || id:finn-b-DM_RETINOPATHY	Diabetic retinopathy (DM_RETINOPATHY)	Diabetic retinopathy (DM_RETINOPATHY) || ||	TRUE	igd	6.82025E-26	160679804	3408	1	61.14	ebi-a-GCST90001698	CD45RA+ CD28- CD8+ T cell Absolute Count || id:ebi-a-GCST90001698	TRUE	reported	igd	2	TRUE
197	rs149131245	C	G	C	G	332.2	-0.0197	0.001	0.01579	FALSE	TRUE	FALSE	finn-b-DM_RETINOPATHY	2	234725994	0.0518	NA	0.704301	Diabetic retinopathy (DM_RETINOPATHY) || id:finn-b-DM_RETINOPATHY	Diabetic retinopathy (DM_RETINOPATHY)	Diabetic retinopathy (DM_RETINOPATHY) || ||	TRUE	igd	6.34995E-10	234725994	3408	2	53.59	ebi-a-GCST90001698	CD45RA+ CD28- CD8+ T cell Absolute Count || id:ebi-a-GCST90001698	TRUE	reported	igd	2	TRUE
198	rs149208831	C	A	C	A	1445	-0.0275	0.0003	0.02666	FALSE	FALSE	FALSE	finn-b-DM_RETINOPATHY	6	10017676	0.0404	NA	0.497	Diabetic retinopathy (DM_RETINOPATHY) || id:finn-b-DM_RETINOPATHY	Diabetic retinopathy (DM_RETINOPATHY)	Diabetic retinopathy (DM_RETINOPATHY) || ||	TRUE	igd	3.22701E-52	10017676	3408	6	93.44	ebi-a-GCST90001698	CD45RA+ CD28- CD8+ T cell Absolute Count || id:ebi-a-GCST90001698	TRUE	reported	igd	2	TRUE
199	rs149438077	G	A	G	A	159.7	0.0317	0.004	0.01312	FALSE	FALSE	FALSE	finn-b-DM_RETINOPATHY	15	30234373	0.0572	NA	0.5797	Diabetic retinopathy (DM_RETINOPATHY) || id:finn-b-DM_RETINOPATHY	Diabetic retinopathy (DM_RETINOPATHY)	Diabetic retinopathy (DM_RETINOPATHY) || ||	TRUE	igd	1.81501E-08	30234373	3408	15	28.3	ebi-a-GCST90001698	CD45RA+ CD28- CD8+ T cell Absolute Count || id:ebi-a-GCST90001698	TRUE	reported	igd	2	TRUE
200	rs149649979	T	C	T	C	708.1	-0.0722	0.0007	0.0087	FALSE	FALSE	FALSE	finn-b-DM_RETINOPATHY	9	10889621	0.0698	NA	0.3011	Diabetic retinopathy (DM_RETINOPATHY) || id:finn-b-DM_RETINOPATHY	Diabetic retinopathy (DM_RETINOPATHY)	Diabetic retinopathy (DM_RETINOPATHY) || ||	TRUE	igd	3.47136E-28	10889621	3408	9	63.75	ebi-a-GCST90001698	CD45RA+ CD28- CD8+ T cell Absolute Count || id:ebi-a-GCST90001698	TRUE	reported	igd	2	TRUE
201	rs149801155	G	A	G	A	203.9	-0.0146	0.0028	0.04459	FALSE	FALSE	FALSE	finn-b-DM_RETINOPATHY	6	162457335	0.0316	NA	0.6442	Diabetic retinopathy (DM_RETINOPATHY) || id:finn-b-DM_RETINOPATHY	Diabetic retinopathy (DM_RETINOPATHY)	Diabetic retinopathy (DM_RETINOPATHY) || ||	TRUE	igd	2.59699E-08	162457335	3408	6	36.54	ebi-a-GCST90001698	CD45RA+ CD28- CD8+ T cell Absolute Count || id:ebi-a-GCST90001698	TRUE	reported	igd	2	TRUE
202	rs149828559	T	C	T	C	339.6	-0.0006	0.0022	0.02393	FALSE	FALSE	FALSE	finn-b-DM_RETINOPATHY	6	84898123	0.0425	NA	0.9887	Diabetic retinopathy (DM_RETINOPATHY) || id:finn-b-DM_RETINOPATHY	Diabetic retinopathy (DM_RETINOPATHY)	Diabetic retinopathy (DM_RETINOPATHY) || ||	TRUE	igd	2.09218E-23	84898123	3408	6	33.81	ebi-a-GCST90001698	CD45RA+ CD28- CD8+ T cell Absolute Count || id:ebi-a-GCST90001698	TRUE	reported	igd	2	TRUE
203	rs149844272	A	G	A	G	240.6	-0.0764	0.0019	0.01442	FALSE	FALSE	FALSE	finn-b-DM_RETINOPATHY	4	87144762	0.054	NA	0.1572	Diabetic retinopathy (DM_RETINOPATHY) || id:finn-b-DM_RETINOPATHY	Diabetic retinopathy (DM_RETINOPATHY)	Diabetic retinopathy (DM_RETINOPATHY) || ||	TRUE	igd	3.26002E-10	87144762	3408	4	38.16	ebi-a-GCST90001698	CD45RA+ CD28- CD8+ T cell Absolute Count || id:ebi-a-GCST90001698	TRUE	reported	igd	2	TRUE
204	rs149860203	T	C	T	C	453.6	-0.0212	0.0013	0.00264	FALSE	FALSE	FALSE	finn-b-DM_RETINOPATHY	10	31026572	0.1284	NA	0.869	Diabetic retinopathy (DM_RETINOPATHY) || id:finn-b-DM_RETINOPATHY	Diabetic retinopathy (DM_RETINOPATHY)	Diabetic retinopathy (DM_RETINOPATHY) || ||	TRUE	igd	3.54977E-21	31026572	3408	10	47.7	ebi-a-GCST90001698	CD45RA+ CD28- CD8+ T cell Absolute Count || id:ebi-a-GCST90001698	TRUE	reported	igd	2	TRUE
205	rs149876155	C	T	C	T	562.4	0.0033	0.0007	0.00977	FALSE	FALSE	FALSE	finn-b-DM_RETINOPATHY	2	24167677	0.0661	NA	0.9601	Diabetic retinopathy (DM_RETINOPATHY) || id:finn-b-DM_RETINOPATHY	Diabetic retinopathy (DM_RETINOPATHY)	Diabetic retinopathy (DM_RETINOPATHY) || ||	TRUE	igd	8.72971E-17	24167677	3408	2	67.24	ebi-a-GCST90001698	CD45RA+ CD28- CD8+ T cell Absolute Count || id:ebi-a-GCST90001698	TRUE	reported	igd	2	TRUE
206	rs149908314	T	C	T	C	416.3	0.0707	0.0016	0.03195	FALSE	FALSE	FALSE	finn-b-DM_RETINOPATHY	15	54344919	0.0367	NA	0.0538195	Diabetic retinopathy (DM_RETINOPATHY) || id:finn-b-DM_RETINOPATHY	Diabetic retinopathy (DM_RETINOPATHY)	Diabetic retinopathy (DM_RETINOPATHY) || ||	TRUE	igd	1.31099E-19	54344919	3408	15	45.67	ebi-a-GCST90001698	CD45RA+ CD28- CD8+ T cell Absolute Count || id:ebi-a-GCST90001698	TRUE	reported	igd	2	TRUE
207	rs150053624	T	C	T	C	496.1	-0.044	0.0009	0.02115	FALSE	FALSE	FALSE	finn-b-DM_RETINOPATHY	17	80299376	0.0447	NA	0.3249	Diabetic retinopathy (DM_RETINOPATHY) || id:finn-b-DM_RETINOPATHY	Diabetic retinopathy (DM_RETINOPATHY)	Diabetic retinopathy (DM_RETINOPATHY) || ||	TRUE	igd	5.80631E-19	80299376	3408	17	55.44	ebi-a-GCST90001698	CD45RA+ CD28- CD8+ T cell Absolute Count || id:ebi-a-GCST90001698	TRUE	reported	igd	2	TRUE
208	rs150055480	A	G	A	G	262.4	0.0403	0.0025	0.02157	FALSE	FALSE	FALSE	finn-b-DM_RETINOPATHY	14	55295865	0.0445	NA	0.3647	Diabetic retinopathy (DM_RETINOPATHY) || id:finn-b-DM_RETINOPATHY	Diabetic retinopathy (DM_RETINOPATHY)	Diabetic retinopathy (DM_RETINOPATHY) || ||	TRUE	igd	1.90722E-12	55295865	3408	14	37.13	ebi-a-GCST90001698	CD45RA+ CD28- CD8+ T cell Absolute Count || id:ebi-a-GCST90001698	TRUE	reported	igd	2	TRUE
209	rs150400236	T	C	T	C	299.6	-0.0836	0.0018	0.01452	FALSE	FALSE	FALSE	finn-b-DM_RETINOPATHY	7	136855654	0.0558	NA	0.1343	Diabetic retinopathy (DM_RETINOPATHY) || id:finn-b-DM_RETINOPATHY	Diabetic retinopathy (DM_RETINOPATHY)	Diabetic retinopathy (DM_RETINOPATHY) || ||	TRUE	igd	4.15336E-13	136855654	3408	7	41.15	ebi-a-GCST90001698	CD45RA+ CD28- CD8+ T cell Absolute Count || id:ebi-a-GCST90001698	TRUE	reported	igd	2	TRUE
210	rs150476409	A	G	A	G	432.3	-0.1108	0.0012	0.0245	FALSE	FALSE	FALSE	finn-b-DM_RETINOPATHY	13	113289664	0.0425	NA	0.00906108	Diabetic retinopathy (DM_RETINOPATHY) || id:finn-b-DM_RETINOPATHY	Diabetic retinopathy (DM_RETINOPATHY)	Diabetic retinopathy (DM_RETINOPATHY) || ||	TRUE	igd	1.92088E-16	113289664	3408	13	52.29	ebi-a-GCST90001698	CD45RA+ CD28- CD8+ T cell Absolute Count || id:ebi-a-GCST90001698	TRUE	reported	igd	2	TRUE
211	rs150635355	A	T	A	T	93.79	-0.0737	0.0135	0.00655	FALSE	TRUE	FALSE	finn-b-DM_RETINOPATHY	18	38662297	0.0812	NA	0.364	Diabetic retinopathy (DM_RETINOPATHY) || id:finn-b-DM_RETINOPATHY	Diabetic retinopathy (DM_RETINOPATHY)	Diabetic retinopathy (DM_RETINOPATHY) || ||	TRUE	igd	5.14198E-10	38662297	3408	18	15.05	ebi-a-GCST90001698	CD45RA+ CD28- CD8+ T cell Absolute Count || id:ebi-a-GCST90001698	TRUE	reported	igd	2	TRUE
212	rs1508064	T	C	T	C	163.3	-0.0138	0.0073	0.06416	FALSE	FALSE	FALSE	finn-b-DM_RETINOPATHY	2	72979172	0.0263	NA	0.6005	Diabetic retinopathy (DM_RETINOPATHY) || id:finn-b-DM_RETINOPATHY	Diabetic retinopathy (DM_RETINOPATHY)	Diabetic retinopathy (DM_RETINOPATHY) || ||	TRUE	igd	7.7589E-15	72979172	3408	2	20.92	ebi-a-GCST90001698	CD45RA+ CD28- CD8+ T cell Absolute Count || id:ebi-a-GCST90001698	TRUE	reported	igd	2	TRUE
213	rs150889386	C	T	C	T	829.8	0.0131	0.0003	0.03496	FALSE	FALSE	FALSE	finn-b-DM_RETINOPATHY	14	100822892	0.0352	NA	0.7103	Diabetic retinopathy (DM_RETINOPATHY) || id:finn-b-DM_RETINOPATHY	Diabetic retinopathy (DM_RETINOPATHY)	Diabetic retinopathy (DM_RETINOPATHY) || ||	TRUE	igd	2.04409E-15	100822892	3408	14	104	ebi-a-GCST90001698	CD45RA+ CD28- CD8+ T cell Absolute Count || id:ebi-a-GCST90001698	TRUE	reported	igd	2	TRUE
214	rs150905742	A	G	A	G	311	0.0108	0.0015	0.00897	FALSE	FALSE	FALSE	finn-b-DM_RETINOPATHY	18	70586990	0.072	NA	0.8811	Diabetic retinopathy (DM_RETINOPATHY) || id:finn-b-DM_RETINOPATHY	Diabetic retinopathy (DM_RETINOPATHY)	Diabetic retinopathy (DM_RETINOPATHY) || ||	TRUE	igd	7.71969E-11	70586990	3408	18	47.64	ebi-a-GCST90001698	CD45RA+ CD28- CD8+ T cell Absolute Count || id:ebi-a-GCST90001698	TRUE	reported	igd	2	TRUE
215	rs150994087	T	C	T	C	316	-0.0211	0.0013	0.01889	FALSE	FALSE	FALSE	finn-b-DM_RETINOPATHY	18	56708792	0.0473	NA	0.656299	Diabetic retinopathy (DM_RETINOPATHY) || id:finn-b-DM_RETINOPATHY	Diabetic retinopathy (DM_RETINOPATHY)	Diabetic retinopathy (DM_RETINOPATHY) || ||	TRUE	igd	1.59302E-10	56708792	3408	18	49.25	ebi-a-GCST90001698	CD45RA+ CD28- CD8+ T cell Absolute Count || id:ebi-a-GCST90001698	TRUE	reported	igd	2	TRUE
216	rs151246819	A	G	A	G	331.7	0.0079	0.0015	0.019	FALSE	FALSE	FALSE	finn-b-DM_RETINOPATHY	16	23373955	0.0482	NA	0.8699	Diabetic retinopathy (DM_RETINOPATHY) || id:finn-b-DM_RETINOPATHY	Diabetic retinopathy (DM_RETINOPATHY)	Diabetic retinopathy (DM_RETINOPATHY) || ||	TRUE	igd	1.46016E-13	23373955	3408	16	44.7	ebi-a-GCST90001698	CD45RA+ CD28- CD8+ T cell Absolute Count || id:ebi-a-GCST90001698	TRUE	reported	igd	2	TRUE
217	rs151250363	T	C	T	C	320.1	-0.0608	0.0012	0.02545	FALSE	FALSE	FALSE	finn-b-DM_RETINOPATHY	2	240644273	0.042	NA	0.1472	Diabetic retinopathy (DM_RETINOPATHY) || id:finn-b-DM_RETINOPATHY	Diabetic retinopathy (DM_RETINOPATHY)	Diabetic retinopathy (DM_RETINOPATHY) || ||	TRUE	igd	2.29403E-11	240644273	3408	2	47.71	ebi-a-GCST90001698	CD45RA+ CD28- CD8+ T cell Absolute Count || id:ebi-a-GCST90001698	TRUE	reported	igd	2	TRUE
218	rs16864501	A	G	A	G	2073	-0.0893	0.0001	0.003	FALSE	FALSE	FALSE	finn-b-DM_RETINOPATHY	3	152385976	0.1179	NA	0.4488	Diabetic retinopathy (DM_RETINOPATHY) || id:finn-b-DM_RETINOPATHY	Diabetic retinopathy (DM_RETINOPATHY)	Diabetic retinopathy (DM_RETINOPATHY) || ||	TRUE	igd	1.7382E-56	152385976	3408	3	128.5	ebi-a-GCST90001698	CD45RA+ CD28- CD8+ T cell Absolute Count || id:ebi-a-GCST90001698	TRUE	reported	igd	2	TRUE
219	rs17642570	C	T	C	T	150.2	-0.0167	0.0091	0.01007	FALSE	FALSE	FALSE	finn-b-DM_RETINOPATHY	5	148699825	0.0672	NA	0.804	Diabetic retinopathy (DM_RETINOPATHY) || id:finn-b-DM_RETINOPATHY	Diabetic retinopathy (DM_RETINOPATHY)	Diabetic retinopathy (DM_RETINOPATHY) || ||	TRUE	igd	4.14763E-16	148699825	3408	5	18.37	ebi-a-GCST90001698	CD45RA+ CD28- CD8+ T cell Absolute Count || id:ebi-a-GCST90001698	TRUE	reported	igd	2	TRUE
220	rs17791728	C	T	C	T	751.8	-0.0504	0.0006	0.0486	FALSE	FALSE	FALSE	finn-b-DM_RETINOPATHY	20	17556587	0.0302	NA	0.0944104	Diabetic retinopathy (DM_RETINOPATHY) || id:finn-b-DM_RETINOPATHY	Diabetic retinopathy (DM_RETINOPATHY)	Diabetic retinopathy (DM_RETINOPATHY) || ||	TRUE	igd	9.9977E-31	17556587	3408	20	64.6	ebi-a-GCST90001698	CD45RA+ CD28- CD8+ T cell Absolute Count || id:ebi-a-GCST90001698	TRUE	reported	igd	2	TRUE
221	rs17878699	A	G	A	G	235.6	-0.0347	0.0028	0.02732	FALSE	FALSE	FALSE	finn-b-DM_RETINOPATHY	3	3132754	0.0419	NA	0.4086	Diabetic retinopathy (DM_RETINOPATHY) || id:finn-b-DM_RETINOPATHY	Diabetic retinopathy (DM_RETINOPATHY)	Diabetic retinopathy (DM_RETINOPATHY) || ||	TRUE	igd	8.14198E-10	3132754	3408	3	38.25	ebi-a-GCST90001698	CD45RA+ CD28- CD8+ T cell Absolute Count || id:ebi-a-GCST90001698	TRUE	reported	igd	2	TRUE
222	rs17882143	T	C	T	C	121.9	-0.0012	0.007	0.01052	FALSE	FALSE	FALSE	finn-b-DM_RETINOPATHY	17	41836082	0.0638	NA	0.9851	Diabetic retinopathy (DM_RETINOPATHY) || id:finn-b-DM_RETINOPATHY	Diabetic retinopathy (DM_RETINOPATHY)	Diabetic retinopathy (DM_RETINOPATHY) || ||	TRUE	igd	8.323E-09	41836082	3408	17	21.11	ebi-a-GCST90001698	CD45RA+ CD28- CD8+ T cell Absolute Count || id:ebi-a-GCST90001698	TRUE	reported	igd	2	TRUE
223	rs180716798	C	A	C	A	282.9	-0.0959	0.0021	0.00931	FALSE	FALSE	FALSE	finn-b-DM_RETINOPATHY	2	150956800	0.0677	NA	0.1565	Diabetic retinopathy (DM_RETINOPATHY) || id:finn-b-DM_RETINOPATHY	Diabetic retinopathy (DM_RETINOPATHY)	Diabetic retinopathy (DM_RETINOPATHY) || ||	TRUE	igd	9.59843E-14	150956800	3408	2	37.84	ebi-a-GCST90001698	CD45RA+ CD28- CD8+ T cell Absolute Count || id:ebi-a-GCST90001698	TRUE	reported	igd	2	TRUE
224	rs180745907	C	A	C	A	301.9	-0.0072	0.0015	0.0152	FALSE	FALSE	FALSE	finn-b-DM_RETINOPATHY	6	20965785	0.0521	NA	0.8902	Diabetic retinopathy (DM_RETINOPATHY) || id:finn-b-DM_RETINOPATHY	Diabetic retinopathy (DM_RETINOPATHY)	Diabetic retinopathy (DM_RETINOPATHY) || ||	TRUE	igd	2.12324E-11	20965785	3408	6	44.92	ebi-a-GCST90001698	CD45RA+ CD28- CD8+ T cell Absolute Count || id:ebi-a-GCST90001698	TRUE	reported	igd	2	TRUE
225	rs180972485	A	G	A	G	489.9	-0.0708	0.001	0.02652	FALSE	FALSE	FALSE	finn-b-DM_RETINOPATHY	20	24457030	0.0411	NA	0.0848496	Diabetic retinopathy (DM_RETINOPATHY) || id:finn-b-DM_RETINOPATHY	Diabetic retinopathy (DM_RETINOPATHY)	Diabetic retinopathy (DM_RETINOPATHY) || ||	TRUE	igd	8.84708E-22	24457030	3408	20	50.73	ebi-a-GCST90001698	CD45RA+ CD28- CD8+ T cell Absolute Count || id:ebi-a-GCST90001698	TRUE	reported	igd	2	TRUE
226	rs181228225	A	G	A	G	628.3	0.0163	0.0006	0.02601	FALSE	FALSE	FALSE	finn-b-DM_RETINOPATHY	15	84950824	0.0401	NA	0.685499	Diabetic retinopathy (DM_RETINOPATHY) || id:finn-b-DM_RETINOPATHY	Diabetic retinopathy (DM_RETINOPATHY)	Diabetic retinopathy (DM_RETINOPATHY) || ||	TRUE	igd	3.67959E-22	84950824	3408	15	64.46	ebi-a-GCST90001698	CD45RA+ CD28- CD8+ T cell Absolute Count || id:ebi-a-GCST90001698	TRUE	reported	igd	2	TRUE
227	rs181660070	T	C	T	C	137	0.0809	0.0085	0.01559	FALSE	FALSE	FALSE	finn-b-DM_RETINOPATHY	8	117040660	0.0526	NA	0.124	Diabetic retinopathy (DM_RETINOPATHY) || id:finn-b-DM_RETINOPATHY	Diabetic retinopathy (DM_RETINOPATHY)	Diabetic retinopathy (DM_RETINOPATHY) || ||	TRUE	igd	1.26299E-11	117040660	3408	8	20.15	ebi-a-GCST90001698	CD45RA+ CD28- CD8+ T cell Absolute Count || id:ebi-a-GCST90001698	TRUE	reported	igd	2	TRUE
228	rs183280627	A	G	A	G	253.3	0.0165	0.0021	0.00415	FALSE	FALSE	FALSE	finn-b-DM_RETINOPATHY	8	30627573	0.1013	NA	0.8703	Diabetic retinopathy (DM_RETINOPATHY) || id:finn-b-DM_RETINOPATHY	Diabetic retinopathy (DM_RETINOPATHY)	Diabetic retinopathy (DM_RETINOPATHY) || ||	TRUE	igd	5.64287E-11	30627573	3408	8	38.53	ebi-a-GCST90001698	CD45RA+ CD28- CD8+ T cell Absolute Count || id:ebi-a-GCST90001698	TRUE	reported	igd	2	TRUE
229	rs183895386	T	C	T	C	230.6	-0.093	0.0026	0.02613	FALSE	FALSE	FALSE	finn-b-DM_RETINOPATHY	2	22576943	0.0411	NA	0.0238002	Diabetic retinopathy (DM_RETINOPATHY) || id:finn-b-DM_RETINOPATHY	Diabetic retinopathy (DM_RETINOPATHY)	Diabetic retinopathy (DM_RETINOPATHY) || ||	TRUE	igd	1.024E-11	22576943	3408	2	33.78	ebi-a-GCST90001698	CD45RA+ CD28- CD8+ T cell Absolute Count || id:ebi-a-GCST90001698	TRUE	reported	igd	2	TRUE
230	rs184184520	T	G	T	G	306.1	-0.0546	0.0013	0.00926	FALSE	FALSE	FALSE	finn-b-DM_RETINOPATHY	14	45055780	0.0673	NA	0.4165	Diabetic retinopathy (DM_RETINOPATHY) || id:finn-b-DM_RETINOPATHY	Diabetic retinopathy (DM_RETINOPATHY)	Diabetic retinopathy (DM_RETINOPATHY) || ||	TRUE	igd	3.39399E-10	45055780	3408	14	48.59	ebi-a-GCST90001698	CD45RA+ CD28- CD8+ T cell Absolute Count || id:ebi-a-GCST90001698	TRUE	reported	igd	2	TRUE
231	rs184401135	T	C	T	C	181.1	-0.0364	0.0032	0.03724	FALSE	FALSE	FALSE	finn-b-DM_RETINOPATHY	7	83368658	0.0342	NA	0.2873	Diabetic retinopathy (DM_RETINOPATHY) || id:finn-b-DM_RETINOPATHY	Diabetic retinopathy (DM_RETINOPATHY)	Diabetic retinopathy (DM_RETINOPATHY) || ||	TRUE	igd	5.03802E-09	83368658	3408	7	30.9	ebi-a-GCST90001698	CD45RA+ CD28- CD8+ T cell Absolute Count || id:ebi-a-GCST90001698	TRUE	reported	igd	2	TRUE
232	rs184910025	A	G	A	G	271.1	0.0044	0.0019	0.0061	FALSE	FALSE	FALSE	finn-b-DM_RETINOPATHY	12	117089403	0.0878	NA	0.9598	Diabetic retinopathy (DM_RETINOPATHY) || id:finn-b-DM_RETINOPATHY	Diabetic retinopathy (DM_RETINOPATHY)	Diabetic retinopathy (DM_RETINOPATHY) || ||	TRUE	igd	2.02023E-11	117089403	3408	12	40.3	ebi-a-GCST90001698	CD45RA+ CD28- CD8+ T cell Absolute Count || id:ebi-a-GCST90001698	TRUE	reported	igd	2	TRUE
233	rs184911123	A	T	A	T	267.2	-0.0247	0.0018	0.01057	FALSE	TRUE	FALSE	finn-b-DM_RETINOPATHY	20	18880832	0.0644	NA	0.701	Diabetic retinopathy (DM_RETINOPATHY) || id:finn-b-DM_RETINOPATHY	Diabetic retinopathy (DM_RETINOPATHY)	Diabetic retinopathy (DM_RETINOPATHY) || ||	TRUE	igd	4.6752E-11	18880832	3408	20	40.47	ebi-a-GCST90001698	CD45RA+ CD28- CD8+ T cell Absolute Count || id:ebi-a-GCST90001698	TRUE	reported	igd	2	TRUE
234	rs185587352	A	G	A	G	887.3	0.001	0.0006	0.00981	FALSE	FALSE	FALSE	finn-b-DM_RETINOPATHY	3	117384981	0.0661	NA	0.9881	Diabetic retinopathy (DM_RETINOPATHY) || id:finn-b-DM_RETINOPATHY	Diabetic retinopathy (DM_RETINOPATHY)	Diabetic retinopathy (DM_RETINOPATHY) || ||	TRUE	igd	2.03002E-35	117384981	3408	3	70.63	ebi-a-GCST90001698	CD45RA+ CD28- CD8+ T cell Absolute Count || id:ebi-a-GCST90001698	TRUE	reported	igd	2	TRUE
235	rs185754925	G	A	G	A	300.6	-0.0242	0.0025	0.03279	FALSE	FALSE	FALSE	finn-b-DM_RETINOPATHY	7	62917010	0.0372	NA	0.5156	Diabetic retinopathy (DM_RETINOPATHY) || id:finn-b-DM_RETINOPATHY	Diabetic retinopathy (DM_RETINOPATHY)	Diabetic retinopathy (DM_RETINOPATHY) || ||	TRUE	igd	4.14572E-16	62917010	3408	7	36.78	ebi-a-GCST90001698	CD45RA+ CD28- CD8+ T cell Absolute Count || id:ebi-a-GCST90001698	TRUE	reported	igd	2	TRUE
236	rs186251573	C	A	C	A	750.9	0.0379	0.0007	0.0176	FALSE	FALSE	FALSE	finn-b-DM_RETINOPATHY	7	13558580	0.0495	NA	0.4439	Diabetic retinopathy (DM_RETINOPATHY) || id:finn-b-DM_RETINOPATHY	Diabetic retinopathy (DM_RETINOPATHY)	Diabetic retinopathy (DM_RETINOPATHY) || ||	TRUE	igd	1.7049E-27	13558580	3408	7	68.52	ebi-a-GCST90001698	CD45RA+ CD28- CD8+ T cell Absolute Count || id:ebi-a-GCST90001698	TRUE	reported	igd	2	TRUE
237	rs186370342	T	A	T	A	152.4	-0.1707	0.004	0.00598	FALSE	TRUE	FALSE	finn-b-DM_RETINOPATHY	11	92081132	0.0849	NA	0.0442405	Diabetic retinopathy (DM_RETINOPATHY) || id:finn-b-DM_RETINOPATHY	Diabetic retinopathy (DM_RETINOPATHY)	Diabetic retinopathy (DM_RETINOPATHY) || ||	TRUE	igd	1.54198E-08	92081132	3408	11	26.87	ebi-a-GCST90001698	CD45RA+ CD28- CD8+ T cell Absolute Count || id:ebi-a-GCST90001698	TRUE	reported	igd	2	TRUE
238	rs187990734	G	A	G	A	428.3	-0.0017	0.0009	0.02467	FALSE	FALSE	FALSE	finn-b-DM_RETINOPATHY	3	144835290	0.0417	NA	0.9683	Diabetic retinopathy (DM_RETINOPATHY) || id:finn-b-DM_RETINOPATHY	Diabetic retinopathy (DM_RETINOPATHY)	Diabetic retinopathy (DM_RETINOPATHY) || ||	TRUE	igd	9.35837E-13	144835290	3408	3	59.76	ebi-a-GCST90001698	CD45RA+ CD28- CD8+ T cell Absolute Count || id:ebi-a-GCST90001698	TRUE	reported	igd	2	TRUE
239	rs188021268	T	A	T	A	749.7	0.0524	0.0006	0.008	FALSE	TRUE	FALSE	finn-b-DM_RETINOPATHY	2	67789879	0.0736	NA	0.477	Diabetic retinopathy (DM_RETINOPATHY) || id:finn-b-DM_RETINOPATHY	Diabetic retinopathy (DM_RETINOPATHY)	Diabetic retinopathy (DM_RETINOPATHY) || ||	TRUE	igd	1.34586E-18	67789879	3408	2	84.69	ebi-a-GCST90001698	CD45RA+ CD28- CD8+ T cell Absolute Count || id:ebi-a-GCST90001698	TRUE	reported	igd	2	TRUE
240	rs188074116	A	G	A	G	1200	0.0028	0.0001	0.00851	FALSE	FALSE	FALSE	finn-b-DM_RETINOPATHY	12	19311236	0.0697	NA	0.9685	Diabetic retinopathy (DM_RETINOPATHY) || id:finn-b-DM_RETINOPATHY	Diabetic retinopathy (DM_RETINOPATHY)	Diabetic retinopathy (DM_RETINOPATHY) || ||	TRUE	igd	1.70412E-27	19311236	3408	12	109.5	ebi-a-GCST90001698	CD45RA+ CD28- CD8+ T cell Absolute Count || id:ebi-a-GCST90001698	TRUE	reported	igd	2	TRUE
241	rs188087675	A	G	A	G	246	0.026	0.0032	0.01827	FALSE	FALSE	FALSE	finn-b-DM_RETINOPATHY	15	29114742	0.0518	NA	0.615	Diabetic retinopathy (DM_RETINOPATHY) || id:finn-b-DM_RETINOPATHY	Diabetic retinopathy (DM_RETINOPATHY)	Diabetic retinopathy (DM_RETINOPATHY) || ||	TRUE	igd	1.13006E-11	29114742	3408	15	36.11	ebi-a-GCST90001698	CD45RA+ CD28- CD8+ T cell Absolute Count || id:ebi-a-GCST90001698	TRUE	reported	igd	2	TRUE
242	rs188292706	T	C	T	C	413.3	0.0209	0.0007	0.02759	FALSE	FALSE	FALSE	finn-b-DM_RETINOPATHY	2	162960872	0.04	NA	0.600999	Diabetic retinopathy (DM_RETINOPATHY) || id:finn-b-DM_RETINOPATHY	Diabetic retinopathy (DM_RETINOPATHY)	Diabetic retinopathy (DM_RETINOPATHY) || ||	TRUE	igd	4.24522E-11	162960872	3408	2	62.46	ebi-a-GCST90001698	CD45RA+ CD28- CD8+ T cell Absolute Count || id:ebi-a-GCST90001698	TRUE	reported	igd	2	TRUE
243	rs188376248	T	C	T	C	159.6	0.0443	0.0044	0.00747	FALSE	FALSE	FALSE	finn-b-DM_RETINOPATHY	9	102390885	0.0749	NA	0.5543	Diabetic retinopathy (DM_RETINOPATHY) || id:finn-b-DM_RETINOPATHY	Diabetic retinopathy (DM_RETINOPATHY)	Diabetic retinopathy (DM_RETINOPATHY) || ||	TRUE	igd	2.50501E-09	102390885	3408	9	26.7	ebi-a-GCST90001698	CD45RA+ CD28- CD8+ T cell Absolute Count || id:ebi-a-GCST90001698	TRUE	reported	igd	2	TRUE
244	rs188618717	A	G	A	G	353.5	0.0045	0.0018	0.02795	FALSE	FALSE	FALSE	finn-b-DM_RETINOPATHY	13	114441229	0.0395	NA	0.9086	Diabetic retinopathy (DM_RETINOPATHY) || id:finn-b-DM_RETINOPATHY	Diabetic retinopathy (DM_RETINOPATHY)	Diabetic retinopathy (DM_RETINOPATHY) || ||	TRUE	igd	8.65566E-17	114441229	3408	13	42.26	ebi-a-GCST90001698	CD45RA+ CD28- CD8+ T cell Absolute Count || id:ebi-a-GCST90001698	TRUE	reported	igd	2	TRUE
245	rs189131343	T	C	T	C	175.4	0.1628	0.0032	0.00794	FALSE	FALSE	FALSE	finn-b-DM_RETINOPATHY	6	167014418	0.0718	NA	0.0232798	Diabetic retinopathy (DM_RETINOPATHY) || id:finn-b-DM_RETINOPATHY	Diabetic retinopathy (DM_RETINOPATHY)	Diabetic retinopathy (DM_RETINOPATHY) || ||	TRUE	igd	2.59298E-08	167014418	3408	6	31.44	ebi-a-GCST90001698	CD45RA+ CD28- CD8+ T cell Absolute Count || id:ebi-a-GCST90001698	TRUE	reported	igd	2	TRUE
246	rs189369117	T	C	T	C	358.2	0.0581	0.0013	0.00795	FALSE	FALSE	FALSE	finn-b-DM_RETINOPATHY	5	142967016	0.0729	NA	0.4253	Diabetic retinopathy (DM_RETINOPATHY) || id:finn-b-DM_RETINOPATHY	Diabetic retinopathy (DM_RETINOPATHY)	Diabetic retinopathy (DM_RETINOPATHY) || ||	TRUE	igd	1.66994E-14	142967016	3408	5	46.47	ebi-a-GCST90001698	CD45RA+ CD28- CD8+ T cell Absolute Count || id:ebi-a-GCST90001698	TRUE	reported	igd	2	TRUE
247	rs189412340	T	C	T	C	988.1	0.011	0.0004	0.02129	FALSE	FALSE	FALSE	finn-b-DM_RETINOPATHY	5	75564943	0.0448	NA	0.8054	Diabetic retinopathy (DM_RETINOPATHY) || id:finn-b-DM_RETINOPATHY	Diabetic retinopathy (DM_RETINOPATHY)	Diabetic retinopathy (DM_RETINOPATHY) || ||	TRUE	igd	6.57809E-35	75564943	3408	5	79.27	ebi-a-GCST90001698	CD45RA+ CD28- CD8+ T cell Absolute Count || id:ebi-a-GCST90001698	TRUE	reported	igd	2	TRUE
248	rs189796120	T	C	T	C	122.6	-0.166	0.01	0.00262	FALSE	FALSE	FALSE	finn-b-DM_RETINOPATHY	11	109281106	0.1297	NA	0.2004	Diabetic retinopathy (DM_RETINOPATHY) || id:finn-b-DM_RETINOPATHY	Diabetic retinopathy (DM_RETINOPATHY)	Diabetic retinopathy (DM_RETINOPATHY) || ||	TRUE	igd	1.41906E-11	109281106	3408	11	18.08	ebi-a-GCST90001698	CD45RA+ CD28- CD8+ T cell Absolute Count || id:ebi-a-GCST90001698	TRUE	reported	igd	2	TRUE
249	rs190665193	G	A	G	A	1581	0.006	0.0003	0.06667	FALSE	FALSE	FALSE	finn-b-DM_RETINOPATHY	2	106438361	0.0264	NA	0.8187	Diabetic retinopathy (DM_RETINOPATHY) || id:finn-b-DM_RETINOPATHY	Diabetic retinopathy (DM_RETINOPATHY)	Diabetic retinopathy (DM_RETINOPATHY) || ||	TRUE	igd	1.68616E-61	106438361	3408	2	93.65	ebi-a-GCST90001698	CD45RA+ CD28- CD8+ T cell Absolute Count || id:ebi-a-GCST90001698	TRUE	reported	igd	2	TRUE
250	rs191325818	C	A	C	A	177.1	0.087	0.004	0.01704	FALSE	FALSE	FALSE	finn-b-DM_RETINOPATHY	10	120573449	0.05	NA	0.0816394	Diabetic retinopathy (DM_RETINOPATHY) || id:finn-b-DM_RETINOPATHY	Diabetic retinopathy (DM_RETINOPATHY)	Diabetic retinopathy (DM_RETINOPATHY) || ||	TRUE	igd	2.41702E-08	120573449	3408	10	31.66	ebi-a-GCST90001698	CD45RA+ CD28- CD8+ T cell Absolute Count || id:ebi-a-GCST90001698	TRUE	reported	igd	2	TRUE
251	rs191607214	A	C	A	C	580.3	0.0013	0.0007	0.0028	FALSE	FALSE	FALSE	finn-b-DM_RETINOPATHY	4	123414413	0.1236	NA	0.9914	Diabetic retinopathy (DM_RETINOPATHY) || id:finn-b-DM_RETINOPATHY	Diabetic retinopathy (DM_RETINOPATHY)	Diabetic retinopathy (DM_RETINOPATHY) || ||	TRUE	igd	2.16421E-21	123414413	3408	4	60.69	ebi-a-GCST90001698	CD45RA+ CD28- CD8+ T cell Absolute Count || id:ebi-a-GCST90001698	TRUE	reported	igd	2	TRUE
252	rs192397067	T	C	T	C	436.5	-0.049	0.0009	0.01866	FALSE	FALSE	FALSE	finn-b-DM_RETINOPATHY	6	81984275	0.0479	NA	0.3059	Diabetic retinopathy (DM_RETINOPATHY) || id:finn-b-DM_RETINOPATHY	Diabetic retinopathy (DM_RETINOPATHY)	Diabetic retinopathy (DM_RETINOPATHY) || ||	TRUE	igd	8.34834E-13	81984275	3408	6	60.77	ebi-a-GCST90001698	CD45RA+ CD28- CD8+ T cell Absolute Count || id:ebi-a-GCST90001698	TRUE	reported	igd	2	TRUE
253	rs192467351	G	C	G	C	308.3	-0.0161	0.001	0.01862	FALSE	TRUE	FALSE	finn-b-DM_RETINOPATHY	14	76826605	0.0475	NA	0.7347	Diabetic retinopathy (DM_RETINOPATHY) || id:finn-b-DM_RETINOPATHY	Diabetic retinopathy (DM_RETINOPATHY)	Diabetic retinopathy (DM_RETINOPATHY) || ||	TRUE	igd	1.88001E-08	76826605	3408	14	54.7	ebi-a-GCST90001698	CD45RA+ CD28- CD8+ T cell Absolute Count || id:ebi-a-GCST90001698	TRUE	reported	igd	2	TRUE
254	rs192556004	A	G	A	G	189.6	0.0235	0.004	0.01825	FALSE	FALSE	FALSE	finn-b-DM_RETINOPATHY	5	135639453	0.0487	NA	0.6296	Diabetic retinopathy (DM_RETINOPATHY) || id:finn-b-DM_RETINOPATHY	Diabetic retinopathy (DM_RETINOPATHY)	Diabetic retinopathy (DM_RETINOPATHY) || ||	TRUE	igd	1.199E-10	135639453	3408	5	29.36	ebi-a-GCST90001698	CD45RA+ CD28- CD8+ T cell Absolute Count || id:ebi-a-GCST90001698	TRUE	reported	igd	2	TRUE
255	rs192583129	G	C	G	C	505.9	-0.0143	0.0009	0.0393	FALSE	TRUE	FALSE	finn-b-DM_RETINOPATHY	2	129405810	0.0337	NA	0.6703	Diabetic retinopathy (DM_RETINOPATHY) || id:finn-b-DM_RETINOPATHY	Diabetic retinopathy (DM_RETINOPATHY)	Diabetic retinopathy (DM_RETINOPATHY) || ||	TRUE	igd	4.84507E-17	129405810	3408	2	59.97	ebi-a-GCST90001698	CD45RA+ CD28- CD8+ T cell Absolute Count || id:ebi-a-GCST90001698	TRUE	reported	igd	2	TRUE
256	rs200198801	A	G	A	G	319.6	0.024	0.0016	0.01526	FALSE	FALSE	FALSE	finn-b-DM_RETINOPATHY	19	46387941	0.0539	NA	0.655799	Diabetic retinopathy (DM_RETINOPATHY) || id:finn-b-DM_RETINOPATHY	Diabetic retinopathy (DM_RETINOPATHY)	Diabetic retinopathy (DM_RETINOPATHY) || ||	TRUE	igd	7.07457E-13	46387941	3408	19	44.35	ebi-a-GCST90001698	CD45RA+ CD28- CD8+ T cell Absolute Count || id:ebi-a-GCST90001698	TRUE	reported	igd	2	TRUE
257	rs2496150	G	A	G	A	-388.2	0.0397	0.9988	0.9562	FALSE	FALSE	FALSE	finn-b-DM_RETINOPATHY	6	13374132	0.0319	NA	0.2124	Diabetic retinopathy (DM_RETINOPATHY) || id:finn-b-DM_RETINOPATHY	Diabetic retinopathy (DM_RETINOPATHY)	Diabetic retinopathy (DM_RETINOPATHY) || ||	TRUE	igd	1.11301E-14	13374132	3408	6	50.03	ebi-a-GCST90001698	CD45RA+ CD28- CD8+ T cell Absolute Count || id:ebi-a-GCST90001698	TRUE	reported	igd	2	TRUE
258	rs34000508	T	C	T	C	164.3	0.084	0.0066	0.01603	FALSE	FALSE	FALSE	finn-b-DM_RETINOPATHY	8	25574426	0.0518	NA	0.1047	Diabetic retinopathy (DM_RETINOPATHY) || id:finn-b-DM_RETINOPATHY	Diabetic retinopathy (DM_RETINOPATHY)	Diabetic retinopathy (DM_RETINOPATHY) || ||	TRUE	igd	3.68468E-14	25574426	3408	8	21.61	ebi-a-GCST90001698	CD45RA+ CD28- CD8+ T cell Absolute Count || id:ebi-a-GCST90001698	TRUE	reported	igd	2	TRUE
259	rs34039708	A	C	A	C	395.7	-0.0551	0.0019	0.01932	FALSE	FALSE	FALSE	finn-b-DM_RETINOPATHY	8	12500832	0.0502	NA	0.2731	Diabetic retinopathy (DM_RETINOPATHY) || id:finn-b-DM_RETINOPATHY	Diabetic retinopathy (DM_RETINOPATHY)	Diabetic retinopathy (DM_RETINOPATHY) || ||	TRUE	igd	4.88765E-19	12500832	3408	8	44.12	ebi-a-GCST90001698	CD45RA+ CD28- CD8+ T cell Absolute Count || id:ebi-a-GCST90001698	TRUE	reported	igd	2	TRUE
260	rs34265859	C	G	C	G	116.2	0.0465	0.0106	0.00312	FALSE	TRUE	FALSE	finn-b-DM_RETINOPATHY	16	25931790	0.1183	NA	0.6944	Diabetic retinopathy (DM_RETINOPATHY) || id:finn-b-DM_RETINOPATHY	Diabetic retinopathy (DM_RETINOPATHY)	Diabetic retinopathy (DM_RETINOPATHY) || ||	TRUE	igd	1.24601E-10	25931790	3408	16	18	ebi-a-GCST90001698	CD45RA+ CD28- CD8+ T cell Absolute Count || id:ebi-a-GCST90001698	TRUE	reported	igd	2	TRUE
261	rs34539402	A	G	A	G	211.7	-0.0463	0.0026	0.01867	FALSE	FALSE	FALSE	finn-b-DM_RETINOPATHY	17	39959627	0.0477	NA	0.3313	Diabetic retinopathy (DM_RETINOPATHY) || id:finn-b-DM_RETINOPATHY	Diabetic retinopathy (DM_RETINOPATHY)	Diabetic retinopathy (DM_RETINOPATHY) || ||	TRUE	igd	2.42003E-10	39959627	3408	17	33.34	ebi-a-GCST90001698	CD45RA+ CD28- CD8+ T cell Absolute Count || id:ebi-a-GCST90001698	TRUE	reported	igd	2	TRUE
262	rs34609592	A	G	A	G	1008	-0.0011	0.0003	0.03904	FALSE	FALSE	FALSE	finn-b-DM_RETINOPATHY	9	136915695	0.0332	NA	0.974	Diabetic retinopathy (DM_RETINOPATHY) || id:finn-b-DM_RETINOPATHY	Diabetic retinopathy (DM_RETINOPATHY)	Diabetic retinopathy (DM_RETINOPATHY) || ||	TRUE	igd	4.72607E-27	136915695	3408	9	92.78	ebi-a-GCST90001698	CD45RA+ CD28- CD8+ T cell Absolute Count || id:ebi-a-GCST90001698	TRUE	reported	igd	2	TRUE
263	rs34772471	T	C	T	C	270.7	0.0964	0.0018	0.00193	FALSE	FALSE	FALSE	finn-b-DM_RETINOPATHY	1	112269677	0.1433	NA	0.5009	Diabetic retinopathy (DM_RETINOPATHY) || id:finn-b-DM_RETINOPATHY	Diabetic retinopathy (DM_RETINOPATHY)	Diabetic retinopathy (DM_RETINOPATHY) || ||	TRUE	igd	7.31644E-11	112269677	3408	1	41.43	ebi-a-GCST90001698	CD45RA+ CD28- CD8+ T cell Absolute Count || id:ebi-a-GCST90001698	TRUE	reported	igd	2	TRUE
264	rs35275693	G	A	G	A	542.5	-0.0226	0.001	0.1366	FALSE	FALSE	FALSE	finn-b-DM_RETINOPATHY	12	88561479	0.0188	NA	0.2294	Diabetic retinopathy (DM_RETINOPATHY) || id:finn-b-DM_RETINOPATHY	Diabetic retinopathy (DM_RETINOPATHY)	Diabetic retinopathy (DM_RETINOPATHY) || ||	TRUE	igd	9.77913E-23	88561479	3408	12	54.89	ebi-a-GCST90001698	CD45RA+ CD28- CD8+ T cell Absolute Count || id:ebi-a-GCST90001698	TRUE	reported	igd	2	TRUE
265	rs35706199	T	C	T	C	336.7	-0.0564	0.0009	0.01672	FALSE	FALSE	FALSE	finn-b-DM_RETINOPATHY	7	131191874	0.0503	NA	0.2617	Diabetic retinopathy (DM_RETINOPATHY) || id:finn-b-DM_RETINOPATHY	Diabetic retinopathy (DM_RETINOPATHY)	Diabetic retinopathy (DM_RETINOPATHY) || ||	TRUE	igd	3.31398E-10	131191874	3408	7	53.43	ebi-a-GCST90001698	CD45RA+ CD28- CD8+ T cell Absolute Count || id:ebi-a-GCST90001698	TRUE	reported	igd	2	TRUE
266	rs35948774	A	G	A	G	158.9	-0.0208	0.0035	0.01439	FALSE	FALSE	FALSE	finn-b-DM_RETINOPATHY	2	118664032	0.0546	NA	0.7036	Diabetic retinopathy (DM_RETINOPATHY) || id:finn-b-DM_RETINOPATHY	Diabetic retinopathy (DM_RETINOPATHY)	Diabetic retinopathy (DM_RETINOPATHY) || ||	TRUE	igd	3.52598E-08	118664032	3408	2	28.76	ebi-a-GCST90001698	CD45RA+ CD28- CD8+ T cell Absolute Count || id:ebi-a-GCST90001698	TRUE	reported	igd	2	TRUE
267	rs374964617	C	A	C	A	196.4	0.034	0.0038	0.02918	FALSE	FALSE	FALSE	finn-b-DM_RETINOPATHY	9	504491	0.039	NA	0.3829	Diabetic retinopathy (DM_RETINOPATHY) || id:finn-b-DM_RETINOPATHY	Diabetic retinopathy (DM_RETINOPATHY)	Diabetic retinopathy (DM_RETINOPATHY) || ||	TRUE	igd	4.88652E-12	504491	3408	9	28.32	ebi-a-GCST90001698	CD45RA+ CD28- CD8+ T cell Absolute Count || id:ebi-a-GCST90001698	TRUE	reported	igd	2	TRUE
268	rs3821186	G	C	G	C	271.6	-0.0099	0.0015	0.04405	FALSE	TRUE	FALSE	finn-b-DM_RETINOPATHY	2	172953167	0.0312	NA	0.7509	Diabetic retinopathy (DM_RETINOPATHY) || id:finn-b-DM_RETINOPATHY	Diabetic retinopathy (DM_RETINOPATHY)	Diabetic retinopathy (DM_RETINOPATHY) || ||	TRUE	igd	2.10698E-09	172953167	3408	2	45.23	ebi-a-GCST90001698	CD45RA+ CD28- CD8+ T cell Absolute Count || id:ebi-a-GCST90001698	TRUE	reported	igd	2	TRUE
269	rs3822406	T	A	T	A	154.4	0.0341	0.007	0.04196	FALSE	TRUE	FALSE	finn-b-DM_RETINOPATHY	5	180054853	0.0324	NA	0.2924	Diabetic retinopathy (DM_RETINOPATHY) || id:finn-b-DM_RETINOPATHY	Diabetic retinopathy (DM_RETINOPATHY)	Diabetic retinopathy (DM_RETINOPATHY) || ||	TRUE	igd	4.62062E-13	180054853	3408	5	21.25	ebi-a-GCST90001698	CD45RA+ CD28- CD8+ T cell Absolute Count || id:ebi-a-GCST90001698	TRUE	reported	igd	2	TRUE
270	rs3848018	G	A	G	A	257	-0.0871	0.0021	0.0063	FALSE	FALSE	FALSE	finn-b-DM_RETINOPATHY	13	99034552	0.0826	NA	0.2922	Diabetic retinopathy (DM_RETINOPATHY) || id:finn-b-DM_RETINOPATHY	Diabetic retinopathy (DM_RETINOPATHY)	Diabetic retinopathy (DM_RETINOPATHY) || ||	TRUE	igd	1.77787E-11	99034552	3408	13	38.1	ebi-a-GCST90001698	CD45RA+ CD28- CD8+ T cell Absolute Count || id:ebi-a-GCST90001698	TRUE	reported	igd	2	TRUE
271	rs41276984	G	C	G	C	609.3	-0.0151	0.0012	0.01751	FALSE	TRUE	FALSE	finn-b-DM_RETINOPATHY	20	37580670	0.0491	NA	0.758901	Diabetic retinopathy (DM_RETINOPATHY) || id:finn-b-DM_RETINOPATHY	Diabetic retinopathy (DM_RETINOPATHY)	Diabetic retinopathy (DM_RETINOPATHY) || ||	TRUE	igd	6.17163E-30	37580670	3408	20	53.09	ebi-a-GCST90001698	CD45RA+ CD28- CD8+ T cell Absolute Count || id:ebi-a-GCST90001698	TRUE	reported	igd	2	TRUE
272	rs41299575	C	G	C	G	617.1	0.0064	0.0007	0.03114	FALSE	TRUE	FALSE	finn-b-DM_RETINOPATHY	1	113653257	0.037	NA	0.8627	Diabetic retinopathy (DM_RETINOPATHY) || id:finn-b-DM_RETINOPATHY	Diabetic retinopathy (DM_RETINOPATHY)	Diabetic retinopathy (DM_RETINOPATHY) || ||	TRUE	igd	3.76184E-23	113653257	3408	1	61.82	ebi-a-GCST90001698	CD45RA+ CD28- CD8+ T cell Absolute Count || id:ebi-a-GCST90001698	TRUE	reported	igd	2	TRUE
273	rs459056	G	T	G	T	197.3	-0.0852	0.0034	0.01208	FALSE	FALSE	FALSE	finn-b-DM_RETINOPATHY	20	15614140	0.0592	NA	0.1498	Diabetic retinopathy (DM_RETINOPATHY) || id:finn-b-DM_RETINOPATHY	Diabetic retinopathy (DM_RETINOPATHY)	Diabetic retinopathy (DM_RETINOPATHY) || ||	TRUE	igd	2.33884E-11	15614140	3408	20	29.42	ebi-a-GCST90001698	CD45RA+ CD28- CD8+ T cell Absolute Count || id:ebi-a-GCST90001698	TRUE	reported	igd	2	TRUE
274	rs4853078	G	T	G	T	353.7	0.0051	0.0019	0.03544	FALSE	FALSE	FALSE	finn-b-DM_RETINOPATHY	2	75148081	0.0354	NA	0.8855	Diabetic retinopathy (DM_RETINOPATHY) || id:finn-b-DM_RETINOPATHY	Diabetic retinopathy (DM_RETINOPATHY)	Diabetic retinopathy (DM_RETINOPATHY) || ||	TRUE	igd	1.02494E-18	75148081	3408	2	39.81	ebi-a-GCST90001698	CD45RA+ CD28- CD8+ T cell Absolute Count || id:ebi-a-GCST90001698	TRUE	reported	igd	2	TRUE
275	rs55787444	T	C	T	C	212.6	-0.0243	0.0022	0.00381	FALSE	FALSE	FALSE	finn-b-DM_RETINOPATHY	3	185766414	0.1065	NA	0.8198	Diabetic retinopathy (DM_RETINOPATHY) || id:finn-b-DM_RETINOPATHY	Diabetic retinopathy (DM_RETINOPATHY)	Diabetic retinopathy (DM_RETINOPATHY) || ||	TRUE	igd	5.29895E-09	185766414	3408	3	36.32	ebi-a-GCST90001698	CD45RA+ CD28- CD8+ T cell Absolute Count || id:ebi-a-GCST90001698	TRUE	reported	igd	2	TRUE
276	rs55856613	A	G	A	G	330.6	-0.0123	0.0007	0.00942	FALSE	FALSE	FALSE	finn-b-DM_RETINOPATHY	17	79094162	0.0668	NA	0.8537	Diabetic retinopathy (DM_RETINOPATHY) || id:finn-b-DM_RETINOPATHY	Diabetic retinopathy (DM_RETINOPATHY)	Diabetic retinopathy (DM_RETINOPATHY) || ||	TRUE	igd	3.68104E-08	79094162	3408	17	59.91	ebi-a-GCST90001698	CD45RA+ CD28- CD8+ T cell Absolute Count || id:ebi-a-GCST90001698	TRUE	reported	igd	2	TRUE
277	rs56041702	C	G	C	G	203.7	0.0307	0.0032	0.02713	FALSE	TRUE	FALSE	finn-b-DM_RETINOPATHY	15	50008133	0.0397	NA	0.4395	Diabetic retinopathy (DM_RETINOPATHY) || id:finn-b-DM_RETINOPATHY	Diabetic retinopathy (DM_RETINOPATHY)	Diabetic retinopathy (DM_RETINOPATHY) || ||	TRUE	igd	1.41101E-10	50008133	3408	15	31.66	ebi-a-GCST90001698	CD45RA+ CD28- CD8+ T cell Absolute Count || id:ebi-a-GCST90001698	TRUE	reported	igd	2	TRUE
278	rs57121931	C	T	C	T	214.7	-0.0238	0.0022	0.00493	FALSE	FALSE	FALSE	finn-b-DM_RETINOPATHY	19	55017690	0.0918	NA	0.7957	Diabetic retinopathy (DM_RETINOPATHY) || id:finn-b-DM_RETINOPATHY	Diabetic retinopathy (DM_RETINOPATHY)	Diabetic retinopathy (DM_RETINOPATHY) || ||	TRUE	igd	1.93798E-08	55017690	3408	19	38.13	ebi-a-GCST90001698	CD45RA+ CD28- CD8+ T cell Absolute Count || id:ebi-a-GCST90001698	TRUE	reported	igd	2	TRUE
279	rs58243030	G	A	G	A	160.9	-0.0895	0.0037	0.00747	FALSE	FALSE	FALSE	finn-b-DM_RETINOPATHY	5	180495180	0.0784	NA	0.2534	Diabetic retinopathy (DM_RETINOPATHY) || id:finn-b-DM_RETINOPATHY	Diabetic retinopathy (DM_RETINOPATHY)	Diabetic retinopathy (DM_RETINOPATHY) || ||	TRUE	igd	1.46899E-08	180495180	3408	5	28.33	ebi-a-GCST90001698	CD45RA+ CD28- CD8+ T cell Absolute Count || id:ebi-a-GCST90001698	TRUE	reported	igd	2	TRUE
280	rs58817739	G	A	G	A	398.3	0.0544	0.0007	0.03552	FALSE	FALSE	FALSE	finn-b-DM_RETINOPATHY	12	46009960	0.035	NA	0.1198	Diabetic retinopathy (DM_RETINOPATHY) || id:finn-b-DM_RETINOPATHY	Diabetic retinopathy (DM_RETINOPATHY)	Diabetic retinopathy (DM_RETINOPATHY) || ||	TRUE	igd	4.24522E-11	46009960	3408	12	60.2	ebi-a-GCST90001698	CD45RA+ CD28- CD8+ T cell Absolute Count || id:ebi-a-GCST90001698	TRUE	reported	igd	2	TRUE
281	rs595254	C	G	C	G	701.2	-0.0079	0.0004	0.03564	FALSE	TRUE	FALSE	finn-b-DM_RETINOPATHY	1	12228810	0.0348	NA	0.8208	Diabetic retinopathy (DM_RETINOPATHY) || id:finn-b-DM_RETINOPATHY	Diabetic retinopathy (DM_RETINOPATHY)	Diabetic retinopathy (DM_RETINOPATHY) || ||	TRUE	igd	9.38858E-20	12228810	3408	1	76.62	ebi-a-GCST90001698	CD45RA+ CD28- CD8+ T cell Absolute Count || id:ebi-a-GCST90001698	TRUE	reported	igd	2	TRUE
282	rs59745713	A	G	A	G	149.1	-0.0422	0.0069	0.00502	FALSE	FALSE	FALSE	finn-b-DM_RETINOPATHY	19	34075835	0.0918	NA	0.6459	Diabetic retinopathy (DM_RETINOPATHY) || id:finn-b-DM_RETINOPATHY	Diabetic retinopathy (DM_RETINOPATHY)	Diabetic retinopathy (DM_RETINOPATHY) || ||	TRUE	igd	2.35993E-12	34075835	3408	19	21.18	ebi-a-GCST90001698	CD45RA+ CD28- CD8+ T cell Absolute Count || id:ebi-a-GCST90001698	TRUE	reported	igd	2	TRUE
283	rs61755651	T	C	T	C	211.5	0.0235	0.0023	0.00347	FALSE	FALSE	FALSE	finn-b-DM_RETINOPATHY	14	72431599	0.1116	NA	0.8334	Diabetic retinopathy (DM_RETINOPATHY) || id:finn-b-DM_RETINOPATHY	Diabetic retinopathy (DM_RETINOPATHY)	Diabetic retinopathy (DM_RETINOPATHY) || ||	TRUE	igd	4.797E-09	72431599	3408	14	36.04	ebi-a-GCST90001698	CD45RA+ CD28- CD8+ T cell Absolute Count || id:ebi-a-GCST90001698	TRUE	reported	igd	2	TRUE
284	rs61784602	C	T	C	T	360.9	0.046	0.0015	0.00534	FALSE	FALSE	FALSE	finn-b-DM_RETINOPATHY	1	46796909	0.0883	NA	0.6023	Diabetic retinopathy (DM_RETINOPATHY) || id:finn-b-DM_RETINOPATHY	Diabetic retinopathy (DM_RETINOPATHY)	Diabetic retinopathy (DM_RETINOPATHY) || ||	TRUE	igd	1.61808E-15	46796909	3408	1	45.09	ebi-a-GCST90001698	CD45RA+ CD28- CD8+ T cell Absolute Count || id:ebi-a-GCST90001698	TRUE	reported	igd	2	TRUE
285	rs62247421	A	G	A	G	255.1	-0.0301	0.0032	0.03197	FALSE	FALSE	FALSE	finn-b-DM_RETINOPATHY	3	64390467	0.037	NA	0.4158	Diabetic retinopathy (DM_RETINOPATHY) || id:finn-b-DM_RETINOPATHY	Diabetic retinopathy (DM_RETINOPATHY)	Diabetic retinopathy (DM_RETINOPATHY) || ||	TRUE	igd	1.39605E-17	64390467	3408	3	29.73	ebi-a-GCST90001698	CD45RA+ CD28- CD8+ T cell Absolute Count || id:ebi-a-GCST90001698	TRUE	reported	igd	2	TRUE
286	rs62272737	T	A	T	A	225.4	0.0109	0.0022	0.03612	FALSE	TRUE	FALSE	finn-b-DM_RETINOPATHY	3	152065838	0.0347	NA	0.753199	Diabetic retinopathy (DM_RETINOPATHY) || id:finn-b-DM_RETINOPATHY	Diabetic retinopathy (DM_RETINOPATHY)	Diabetic retinopathy (DM_RETINOPATHY) || ||	TRUE	igd	9.71606E-09	152065838	3408	3	39.21	ebi-a-GCST90001698	CD45RA+ CD28- CD8+ T cell Absolute Count || id:ebi-a-GCST90001698	TRUE	reported	igd	2	TRUE
287	rs62321187	T	C	T	C	1757	-0.0722	0.0001	0.00866	FALSE	FALSE	FALSE	finn-b-DM_RETINOPATHY	4	120605817	0.0721	NA	0.3161	Diabetic retinopathy (DM_RETINOPATHY) || id:finn-b-DM_RETINOPATHY	Diabetic retinopathy (DM_RETINOPATHY)	Diabetic retinopathy (DM_RETINOPATHY) || ||	TRUE	igd	8.19408E-41	120605817	3408	4	129.6	ebi-a-GCST90001698	CD45RA+ CD28- CD8+ T cell Absolute Count || id:ebi-a-GCST90001698	TRUE	reported	igd	2	TRUE
288	rs62337106	G	T	G	T	235.6	0.1606	0.0022	0.00737	FALSE	FALSE	FALSE	finn-b-DM_RETINOPATHY	5	1957403	0.0748	NA	0.03179	Diabetic retinopathy (DM_RETINOPATHY) || id:finn-b-DM_RETINOPATHY	Diabetic retinopathy (DM_RETINOPATHY)	Diabetic retinopathy (DM_RETINOPATHY) || ||	TRUE	igd	2.18499E-10	1957403	3408	5	37	ebi-a-GCST90001698	CD45RA+ CD28- CD8+ T cell Absolute Count || id:ebi-a-GCST90001698	TRUE	reported	igd	2	TRUE
289	rs62424171	A	G	A	G	263	-0.012	0.0016	0.03666	FALSE	FALSE	FALSE	finn-b-DM_RETINOPATHY	6	118769058	0.0345	NA	0.727601	Diabetic retinopathy (DM_RETINOPATHY) || id:finn-b-DM_RETINOPATHY	Diabetic retinopathy (DM_RETINOPATHY)	Diabetic retinopathy (DM_RETINOPATHY) || ||	TRUE	igd	1.98898E-09	118769058	3408	6	43.72	ebi-a-GCST90001698	CD45RA+ CD28- CD8+ T cell Absolute Count || id:ebi-a-GCST90001698	TRUE	reported	igd	2	TRUE
290	rs6517382	C	T	C	T	-548.4	-0.0623	0.999	0.984	FALSE	FALSE	FALSE	finn-b-DM_RETINOPATHY	21	38156170	0.0516	NA	0.2268	Diabetic retinopathy (DM_RETINOPATHY) || id:finn-b-DM_RETINOPATHY	Diabetic retinopathy (DM_RETINOPATHY)	Diabetic retinopathy (DM_RETINOPATHY) || ||	TRUE	igd	2.95325E-21	38156170	3408	21	57.56	ebi-a-GCST90001698	CD45RA+ CD28- CD8+ T cell Absolute Count || id:ebi-a-GCST90001698	TRUE	reported	igd	2	TRUE
291	rs6916896	T	C	T	C	466.1	0.0198	0.001	0.02765	FALSE	FALSE	FALSE	finn-b-DM_RETINOPATHY	6	5734886	0.04	NA	0.6208	Diabetic retinopathy (DM_RETINOPATHY) || id:finn-b-DM_RETINOPATHY	Diabetic retinopathy (DM_RETINOPATHY)	Diabetic retinopathy (DM_RETINOPATHY) || ||	TRUE	igd	2.51073E-18	5734886	3408	6	53.08	ebi-a-GCST90001698	CD45RA+ CD28- CD8+ T cell Absolute Count || id:ebi-a-GCST90001698	TRUE	reported	igd	2	TRUE
292	rs71419987	A	G	A	G	584.1	0.0508	0.0006	0.0369	FALSE	FALSE	FALSE	finn-b-DM_RETINOPATHY	14	34919717	0.0347	NA	0.1437	Diabetic retinopathy (DM_RETINOPATHY) || id:finn-b-DM_RETINOPATHY	Diabetic retinopathy (DM_RETINOPATHY)	Diabetic retinopathy (DM_RETINOPATHY) || ||	TRUE	igd	5.21675E-17	34919717	3408	14	69.32	ebi-a-GCST90001698	CD45RA+ CD28- CD8+ T cell Absolute Count || id:ebi-a-GCST90001698	TRUE	reported	igd	2	TRUE
293	rs71466029	T	C	T	C	397	-0.0123	0.0015	0.01834	FALSE	FALSE	FALSE	finn-b-DM_RETINOPATHY	12	82065434	0.0482	NA	0.7984	Diabetic retinopathy (DM_RETINOPATHY) || id:finn-b-DM_RETINOPATHY	Diabetic retinopathy (DM_RETINOPATHY)	Diabetic retinopathy (DM_RETINOPATHY) || ||	TRUE	igd	2.74031E-16	82065434	3408	12	48.27	ebi-a-GCST90001698	CD45RA+ CD28- CD8+ T cell Absolute Count || id:ebi-a-GCST90001698	TRUE	reported	igd	2	TRUE
294	rs7254864	A	G	A	G	643.8	0.0641	0.0006	0.00773	FALSE	FALSE	FALSE	finn-b-DM_RETINOPATHY	19	9246656	0.0771	NA	0.406	Diabetic retinopathy (DM_RETINOPATHY) || id:finn-b-DM_RETINOPATHY	Diabetic retinopathy (DM_RETINOPATHY)	Diabetic retinopathy (DM_RETINOPATHY) || ||	TRUE	igd	1.54206E-15	9246656	3408	19	80.36	ebi-a-GCST90001698	CD45RA+ CD28- CD8+ T cell Absolute Count || id:ebi-a-GCST90001698	TRUE	reported	igd	2	TRUE
295	rs72704856	G	A	G	A	424.9	-0.0371	0.0013	0.03746	FALSE	FALSE	FALSE	finn-b-DM_RETINOPATHY	9	10774031	0.0343	NA	0.279	Diabetic retinopathy (DM_RETINOPATHY) || id:finn-b-DM_RETINOPATHY	Diabetic retinopathy (DM_RETINOPATHY)	Diabetic retinopathy (DM_RETINOPATHY) || ||	TRUE	igd	7.01455E-18	10774031	3408	9	49.05	ebi-a-GCST90001698	CD45RA+ CD28- CD8+ T cell Absolute Count || id:ebi-a-GCST90001698	TRUE	reported	igd	2	TRUE
296	rs72723889	C	T	C	T	381.2	0.0183	0.0012	0.01872	FALSE	FALSE	FALSE	finn-b-DM_RETINOPATHY	4	146773005	0.0481	NA	0.704099	Diabetic retinopathy (DM_RETINOPATHY) || id:finn-b-DM_RETINOPATHY	Diabetic retinopathy (DM_RETINOPATHY)	Diabetic retinopathy (DM_RETINOPATHY) || ||	TRUE	igd	6.19156E-11	146773005	3408	4	58.11	ebi-a-GCST90001698	CD45RA+ CD28- CD8+ T cell Absolute Count || id:ebi-a-GCST90001698	TRUE	reported	igd	2	TRUE
297	rs72768736	A	G	A	G	520	-0.014	0.0007	0.05023	FALSE	FALSE	FALSE	finn-b-DM_RETINOPATHY	9	137149408	0.03	NA	0.64	Diabetic retinopathy (DM_RETINOPATHY) || id:finn-b-DM_RETINOPATHY	Diabetic retinopathy (DM_RETINOPATHY)	Diabetic retinopathy (DM_RETINOPATHY) || ||	TRUE	igd	6.19156E-18	137149408	3408	9	59.93	ebi-a-GCST90001698	CD45RA+ CD28- CD8+ T cell Absolute Count || id:ebi-a-GCST90001698	TRUE	reported	igd	2	TRUE
298	rs72780729	T	A	T	A	206	-0.0321	0.0047	0.02473	FALSE	TRUE	FALSE	finn-b-DM_RETINOPATHY	10	17605945	0.0418	NA	0.4421	Diabetic retinopathy (DM_RETINOPATHY) || id:finn-b-DM_RETINOPATHY	Diabetic retinopathy (DM_RETINOPATHY)	Diabetic retinopathy (DM_RETINOPATHY) || ||	TRUE	igd	1.9169E-16	17605945	3408	10	24.92	ebi-a-GCST90001698	CD45RA+ CD28- CD8+ T cell Absolute Count || id:ebi-a-GCST90001698	TRUE	reported	igd	2	TRUE
299	rs72810820	T	C	T	C	584.7	0.0466	0.0004	0.00434	FALSE	FALSE	FALSE	finn-b-DM_RETINOPATHY	10	92600913	0.0962	NA	0.627899	Diabetic retinopathy (DM_RETINOPATHY) || id:finn-b-DM_RETINOPATHY	Diabetic retinopathy (DM_RETINOPATHY)	Diabetic retinopathy (DM_RETINOPATHY) || ||	TRUE	igd	2.59896E-14	92600913	3408	10	76.44	ebi-a-GCST90001698	CD45RA+ CD28- CD8+ T cell Absolute Count || id:ebi-a-GCST90001698	TRUE	reported	igd	2	TRUE
300	rs72931475	G	A	G	A	1003	-0.001	0.0003	0.01378	FALSE	FALSE	FALSE	finn-b-DM_RETINOPATHY	2	159316835	0.0558	NA	0.9863	Diabetic retinopathy (DM_RETINOPATHY) || id:finn-b-DM_RETINOPATHY	Diabetic retinopathy (DM_RETINOPATHY)	Diabetic retinopathy (DM_RETINOPATHY) || ||	TRUE	igd	3.68978E-24	159316835	3408	2	98.17	ebi-a-GCST90001698	CD45RA+ CD28- CD8+ T cell Absolute Count || id:ebi-a-GCST90001698	TRUE	reported	igd	2	TRUE
301	rs72996438	C	T	C	T	568.9	-0.0341	0.0004	0.02558	FALSE	FALSE	FALSE	finn-b-DM_RETINOPATHY	2	211172214	0.0413	NA	0.4087	Diabetic retinopathy (DM_RETINOPATHY) || id:finn-b-DM_RETINOPATHY	Diabetic retinopathy (DM_RETINOPATHY)	Diabetic retinopathy (DM_RETINOPATHY) || ||	TRUE	igd	6.60085E-13	211172214	3408	2	78.84	ebi-a-GCST90001698	CD45RA+ CD28- CD8+ T cell Absolute Count || id:ebi-a-GCST90001698	TRUE	reported	igd	2	TRUE
302	rs73034498	T	C	T	C	250	-0.0067	0.0016	0.0261	FALSE	FALSE	FALSE	finn-b-DM_RETINOPATHY	19	44937435	0.0413	NA	0.8708	Diabetic retinopathy (DM_RETINOPATHY) || id:finn-b-DM_RETINOPATHY	Diabetic retinopathy (DM_RETINOPATHY)	Diabetic retinopathy (DM_RETINOPATHY) || ||	TRUE	igd	1.20099E-08	44937435	3408	19	43.75	ebi-a-GCST90001698	CD45RA+ CD28- CD8+ T cell Absolute Count || id:ebi-a-GCST90001698	TRUE	reported	igd	2	TRUE
303	rs73116391	G	T	G	T	204.6	-0.0343	0.004	0.01556	FALSE	FALSE	FALSE	finn-b-DM_RETINOPATHY	7	46417626	0.0521	NA	0.5109	Diabetic retinopathy (DM_RETINOPATHY) || id:finn-b-DM_RETINOPATHY	Diabetic retinopathy (DM_RETINOPATHY)	Diabetic retinopathy (DM_RETINOPATHY) || ||	TRUE	igd	4.9306E-14	46417626	3408	7	27.04	ebi-a-GCST90001698	CD45RA+ CD28- CD8+ T cell Absolute Count || id:ebi-a-GCST90001698	TRUE	reported	igd	2	TRUE
304	rs73780868	C	T	C	T	218.4	0.0823	0.0029	0.01823	FALSE	FALSE	FALSE	finn-b-DM_RETINOPATHY	6	152137377	0.0482	NA	0.0874198	Diabetic retinopathy (DM_RETINOPATHY) || id:finn-b-DM_RETINOPATHY	Diabetic retinopathy (DM_RETINOPATHY)	Diabetic retinopathy (DM_RETINOPATHY) || ||	TRUE	igd	5.40754E-11	152137377	3408	6	33.18	ebi-a-GCST90001698	CD45RA+ CD28- CD8+ T cell Absolute Count || id:ebi-a-GCST90001698	TRUE	reported	igd	2	TRUE
305	rs7426047	T	C	T	C	166.4	0.0335	0.0041	0.0257	FALSE	FALSE	FALSE	finn-b-DM_RETINOPATHY	2	107184424	0.0404	NA	0.4072	Diabetic retinopathy (DM_RETINOPATHY) || id:finn-b-DM_RETINOPATHY	Diabetic retinopathy (DM_RETINOPATHY)	Diabetic retinopathy (DM_RETINOPATHY) || ||	TRUE	igd	1.45801E-09	107184424	3408	2	27.44	ebi-a-GCST90001698	CD45RA+ CD28- CD8+ T cell Absolute Count || id:ebi-a-GCST90001698	TRUE	reported	igd	2	TRUE
306	rs74322543	G	A	G	A	658.4	-0.0163	0.0004	0.03685	FALSE	FALSE	FALSE	finn-b-DM_RETINOPATHY	10	85916001	0.0345	NA	0.6363	Diabetic retinopathy (DM_RETINOPATHY) || id:finn-b-DM_RETINOPATHY	Diabetic retinopathy (DM_RETINOPATHY)	Diabetic retinopathy (DM_RETINOPATHY) || ||	TRUE	igd	2.60916E-15	85916001	3408	10	82.87	ebi-a-GCST90001698	CD45RA+ CD28- CD8+ T cell Absolute Count || id:ebi-a-GCST90001698	TRUE	reported	igd	2	TRUE
307	rs74336249	T	C	T	C	125.6	-0.0659	0.0076	0.02037	FALSE	FALSE	FALSE	finn-b-DM_RETINOPATHY	9	135625608	0.0462	NA	0.1536	Diabetic retinopathy (DM_RETINOPATHY) || id:finn-b-DM_RETINOPATHY	Diabetic retinopathy (DM_RETINOPATHY)	Diabetic retinopathy (DM_RETINOPATHY) || ||	TRUE	igd	1.16001E-10	135625608	3408	9	19.43	ebi-a-GCST90001698	CD45RA+ CD28- CD8+ T cell Absolute Count || id:ebi-a-GCST90001698	TRUE	reported	igd	2	TRUE
308	rs74540476	A	G	A	G	90.23	-0.1029	0.0122	0.01281	FALSE	FALSE	FALSE	finn-b-DM_RETINOPATHY	11	29902098	0.0578	NA	0.0751692	Diabetic retinopathy (DM_RETINOPATHY) || id:finn-b-DM_RETINOPATHY	Diabetic retinopathy (DM_RETINOPATHY)	Diabetic retinopathy (DM_RETINOPATHY) || ||	TRUE	igd	3.20797E-08	29902098	3408	11	16.28	ebi-a-GCST90001698	CD45RA+ CD28- CD8+ T cell Absolute Count || id:ebi-a-GCST90001698	TRUE	reported	igd	2	TRUE
309	rs74565504	T	G	T	G	442.9	-0.0132	0.001	0.0621	FALSE	FALSE	FALSE	finn-b-DM_RETINOPATHY	14	89207147	0.0268	NA	0.621901	Diabetic retinopathy (DM_RETINOPATHY) || id:finn-b-DM_RETINOPATHY	Diabetic retinopathy (DM_RETINOPATHY)	Diabetic retinopathy (DM_RETINOPATHY) || ||	TRUE	igd	8.6896E-16	89207147	3408	14	54.79	ebi-a-GCST90001698	CD45RA+ CD28- CD8+ T cell Absolute Count || id:ebi-a-GCST90001698	TRUE	reported	igd	2	TRUE
310	rs74620549	T	A	T	A	363.6	0.056	0.001	0.03554	FALSE	TRUE	FALSE	finn-b-DM_RETINOPATHY	2	36162712	0.0352	NA	0.1114	Diabetic retinopathy (DM_RETINOPATHY) || id:finn-b-DM_RETINOPATHY	Diabetic retinopathy (DM_RETINOPATHY)	Diabetic retinopathy (DM_RETINOPATHY) || ||	TRUE	igd	1.27614E-13	36162712	3408	2	48.88	ebi-a-GCST90001698	CD45RA+ CD28- CD8+ T cell Absolute Count || id:ebi-a-GCST90001698	TRUE	reported	igd	2	TRUE
311	rs74842782	G	T	G	T	184.9	0.013	0.0032	0.0195	FALSE	FALSE	FALSE	finn-b-DM_RETINOPATHY	7	131413341	0.047	NA	0.7824	Diabetic retinopathy (DM_RETINOPATHY) || id:finn-b-DM_RETINOPATHY	Diabetic retinopathy (DM_RETINOPATHY)	Diabetic retinopathy (DM_RETINOPATHY) || ||	TRUE	igd	2.76701E-09	131413341	3408	7	31.03	ebi-a-GCST90001698	CD45RA+ CD28- CD8+ T cell Absolute Count || id:ebi-a-GCST90001698	TRUE	reported	igd	2	TRUE
312	rs74932477	A	G	A	G	658.4	-0.0936	0.0004	0.0011	FALSE	FALSE	FALSE	finn-b-DM_RETINOPATHY	2	229222112	0.1915	NA	0.625101	Diabetic retinopathy (DM_RETINOPATHY) || id:finn-b-DM_RETINOPATHY	Diabetic retinopathy (DM_RETINOPATHY)	Diabetic retinopathy (DM_RETINOPATHY) || ||	TRUE	igd	2.01883E-15	229222112	3408	2	82.54	ebi-a-GCST90001698	CD45RA+ CD28- CD8+ T cell Absolute Count || id:ebi-a-GCST90001698	TRUE	reported	igd	2	TRUE
313	rs75157411	A	G	A	G	212.8	0.0265	0.0022	0.01319	FALSE	FALSE	FALSE	finn-b-DM_RETINOPATHY	11	95180478	0.0562	NA	0.6367	Diabetic retinopathy (DM_RETINOPATHY) || id:finn-b-DM_RETINOPATHY	Diabetic retinopathy (DM_RETINOPATHY)	Diabetic retinopathy (DM_RETINOPATHY) || ||	TRUE	igd	2.003E-08	95180478	3408	11	37.83	ebi-a-GCST90001698	CD45RA+ CD28- CD8+ T cell Absolute Count || id:ebi-a-GCST90001698	TRUE	reported	igd	2	TRUE
314	rs75255396	C	T	C	T	104.8	0.0073	0.0095	0.03185	FALSE	FALSE	FALSE	finn-b-DM_RETINOPATHY	1	35892939	0.037	NA	0.8446	Diabetic retinopathy (DM_RETINOPATHY) || id:finn-b-DM_RETINOPATHY	Diabetic retinopathy (DM_RETINOPATHY)	Diabetic retinopathy (DM_RETINOPATHY) || ||	TRUE	igd	1.97002E-08	35892939	3408	1	18.61	ebi-a-GCST90001698	CD45RA+ CD28- CD8+ T cell Absolute Count || id:ebi-a-GCST90001698	TRUE	reported	igd	2	TRUE
315	rs75361870	A	G	A	G	269.8	0.1109	0.0015	0.0083	FALSE	FALSE	FALSE	finn-b-DM_RETINOPATHY	8	9202609	0.0706	NA	0.1162	Diabetic retinopathy (DM_RETINOPATHY) || id:finn-b-DM_RETINOPATHY	Diabetic retinopathy (DM_RETINOPATHY)	Diabetic retinopathy (DM_RETINOPATHY) || ||	TRUE	igd	1.38998E-09	9202609	3408	8	44.42	ebi-a-GCST90001698	CD45RA+ CD28- CD8+ T cell Absolute Count || id:ebi-a-GCST90001698	TRUE	reported	igd	2	TRUE
316	rs75391939	T	C	T	C	416.6	-0.026	0.0012	0.01682	FALSE	FALSE	FALSE	finn-b-DM_RETINOPATHY	12	133446245	0.0518	NA	0.6153	Diabetic retinopathy (DM_RETINOPATHY) || id:finn-b-DM_RETINOPATHY	Diabetic retinopathy (DM_RETINOPATHY)	Diabetic retinopathy (DM_RETINOPATHY) || ||	TRUE	igd	7.89223E-16	133446245	3408	12	51.47	ebi-a-GCST90001698	CD45RA+ CD28- CD8+ T cell Absolute Count || id:ebi-a-GCST90001698	TRUE	reported	igd	2	TRUE
317	rs75424381	T	A	T	A	121.1	0.1539	0.0079	0.01243	FALSE	TRUE	FALSE	finn-b-DM_RETINOPATHY	6	11805124	0.0612	NA	0.0118801	Diabetic retinopathy (DM_RETINOPATHY) || id:finn-b-DM_RETINOPATHY	Diabetic retinopathy (DM_RETINOPATHY)	Diabetic retinopathy (DM_RETINOPATHY) || ||	TRUE	igd	2.34202E-10	11805124	3408	6	19.05	ebi-a-GCST90001698	CD45RA+ CD28- CD8+ T cell Absolute Count || id:ebi-a-GCST90001698	TRUE	reported	igd	2	TRUE
318	rs75438005	A	G	A	G	939.1	0.0489	0.0001	0.0188	FALSE	FALSE	FALSE	finn-b-DM_RETINOPATHY	18	26017285	0.0472	NA	0.2996	Diabetic retinopathy (DM_RETINOPATHY) || id:finn-b-DM_RETINOPATHY	Diabetic retinopathy (DM_RETINOPATHY)	Diabetic retinopathy (DM_RETINOPATHY) || ||	TRUE	igd	6.41062E-13	26017285	3408	18	130.1	ebi-a-GCST90001698	CD45RA+ CD28- CD8+ T cell Absolute Count || id:ebi-a-GCST90001698	TRUE	reported	igd	2	TRUE
319	rs75510626	C	T	C	T	239.6	0.0271	0.0022	0.01263	FALSE	FALSE	FALSE	finn-b-DM_RETINOPATHY	6	64401131	0.0576	NA	0.6376	Diabetic retinopathy (DM_RETINOPATHY) || id:finn-b-DM_RETINOPATHY	Diabetic retinopathy (DM_RETINOPATHY)	Diabetic retinopathy (DM_RETINOPATHY) || ||	TRUE	igd	5.54243E-11	64401131	3408	6	36.44	ebi-a-GCST90001698	CD45RA+ CD28- CD8+ T cell Absolute Count || id:ebi-a-GCST90001698	TRUE	reported	igd	2	TRUE
320	rs75550713	T	C	T	C	207	-0.0328	0.0029	0.00393	FALSE	FALSE	FALSE	finn-b-DM_RETINOPATHY	13	112088993	0.1047	NA	0.7539	Diabetic retinopathy (DM_RETINOPATHY) || id:finn-b-DM_RETINOPATHY	Diabetic retinopathy (DM_RETINOPATHY)	Diabetic retinopathy (DM_RETINOPATHY) || ||	TRUE	igd	9.16896E-10	112088993	3408	13	33.71	ebi-a-GCST90001698	CD45RA+ CD28- CD8+ T cell Absolute Count || id:ebi-a-GCST90001698	TRUE	reported	igd	2	TRUE
321	rs75551427	G	A	G	A	358.8	0.3286	0.0009	0.00289	FALSE	FALSE	FALSE	finn-b-DM_RETINOPATHY	3	168644376	0.1213	NA	0.00674497	Diabetic retinopathy (DM_RETINOPATHY) || id:finn-b-DM_RETINOPATHY	Diabetic retinopathy (DM_RETINOPATHY)	Diabetic retinopathy (DM_RETINOPATHY) || ||	TRUE	igd	6.3944E-11	168644376	3408	3	54.73	ebi-a-GCST90001698	CD45RA+ CD28- CD8+ T cell Absolute Count || id:ebi-a-GCST90001698	TRUE	reported	igd	2	TRUE
322	rs75561723	T	C	T	C	353	0.077	0.0013	0.02494	FALSE	FALSE	FALSE	finn-b-DM_RETINOPATHY	2	199542954	0.0417	NA	0.0652094	Diabetic retinopathy (DM_RETINOPATHY) || id:finn-b-DM_RETINOPATHY	Diabetic retinopathy (DM_RETINOPATHY)	Diabetic retinopathy (DM_RETINOPATHY) || ||	TRUE	igd	5.06524E-14	199542954	3408	2	46.68	ebi-a-GCST90001698	CD45RA+ CD28- CD8+ T cell Absolute Count || id:ebi-a-GCST90001698	TRUE	reported	igd	2	TRUE
323	rs75592465	T	G	T	G	559.9	-0.0125	0.0006	0.03147	FALSE	FALSE	FALSE	finn-b-DM_RETINOPATHY	13	105831838	0.0373	NA	0.738501	Diabetic retinopathy (DM_RETINOPATHY) || id:finn-b-DM_RETINOPATHY	Diabetic retinopathy (DM_RETINOPATHY)	Diabetic retinopathy (DM_RETINOPATHY) || ||	TRUE	igd	1.21507E-15	105831838	3408	13	69.63	ebi-a-GCST90001698	CD45RA+ CD28- CD8+ T cell Absolute Count || id:ebi-a-GCST90001698	TRUE	reported	igd	2	TRUE
324	rs75600477	G	T	G	T	559.6	0.0384	0.0009	0.014	FALSE	FALSE	FALSE	finn-b-DM_RETINOPATHY	20	40197928	0.0545	NA	0.4802	Diabetic retinopathy (DM_RETINOPATHY) || id:finn-b-DM_RETINOPATHY	Diabetic retinopathy (DM_RETINOPATHY)	Diabetic retinopathy (DM_RETINOPATHY) || ||	TRUE	igd	1.61287E-22	40197928	3408	20	56.91	ebi-a-GCST90001698	CD45RA+ CD28- CD8+ T cell Absolute Count || id:ebi-a-GCST90001698	TRUE	reported	igd	2	TRUE
325	rs75641434	T	C	T	C	605.2	0.1139	0.0007	0.01424	FALSE	FALSE	FALSE	finn-b-DM_RETINOPATHY	1	181280885	0.0543	NA	0.0360604	Diabetic retinopathy (DM_RETINOPATHY) || id:finn-b-DM_RETINOPATHY	Diabetic retinopathy (DM_RETINOPATHY)	Diabetic retinopathy (DM_RETINOPATHY) || ||	TRUE	igd	1.15107E-21	181280885	3408	1	62.86	ebi-a-GCST90001698	CD45RA+ CD28- CD8+ T cell Absolute Count || id:ebi-a-GCST90001698	TRUE	reported	igd	2	TRUE
326	rs75660425	A	G	A	G	632.9	0.0126	0.0004	0.01853	FALSE	FALSE	FALSE	finn-b-DM_RETINOPATHY	3	129232254	0.0477	NA	0.791199	Diabetic retinopathy (DM_RETINOPATHY) || id:finn-b-DM_RETINOPATHY	Diabetic retinopathy (DM_RETINOPATHY)	Diabetic retinopathy (DM_RETINOPATHY) || ||	TRUE	igd	5.07458E-17	129232254	3408	3	75.09	ebi-a-GCST90001698	CD45RA+ CD28- CD8+ T cell Absolute Count || id:ebi-a-GCST90001698	TRUE	reported	igd	2	TRUE
327	rs75669615	A	G	A	G	185	0.0038	0.0037	0.00201	FALSE	FALSE	FALSE	finn-b-DM_RETINOPATHY	15	39668760	0.1531	NA	0.98	Diabetic retinopathy (DM_RETINOPATHY) || id:finn-b-DM_RETINOPATHY	Diabetic retinopathy (DM_RETINOPATHY)	Diabetic retinopathy (DM_RETINOPATHY) || ||	TRUE	igd	6.23993E-10	39668760	3408	15	29.82	ebi-a-GCST90001698	CD45RA+ CD28- CD8+ T cell Absolute Count || id:ebi-a-GCST90001698	TRUE	reported	igd	2	TRUE
328	rs75760272	A	G	A	G	348.1	0.0115	0.0016	0.05201	FALSE	FALSE	FALSE	finn-b-DM_RETINOPATHY	5	10850589	0.0292	NA	0.693	Diabetic retinopathy (DM_RETINOPATHY) || id:finn-b-DM_RETINOPATHY	Diabetic retinopathy (DM_RETINOPATHY)	Diabetic retinopathy (DM_RETINOPATHY) || ||	TRUE	igd	2.49919E-14	10850589	3408	5	45.47	ebi-a-GCST90001698	CD45RA+ CD28- CD8+ T cell Absolute Count || id:ebi-a-GCST90001698	TRUE	reported	igd	2	TRUE
329	rs7597139	A	G	A	G	-87.22	0.0327	0.9869	0.9852	FALSE	FALSE	FALSE	finn-b-DM_RETINOPATHY	2	107560107	0.054	NA	0.5445	Diabetic retinopathy (DM_RETINOPATHY) || id:finn-b-DM_RETINOPATHY	Diabetic retinopathy (DM_RETINOPATHY)	Diabetic retinopathy (DM_RETINOPATHY) || ||	TRUE	igd	1.55199E-08	107560107	3408	2	15.38	ebi-a-GCST90001698	CD45RA+ CD28- CD8+ T cell Absolute Count || id:ebi-a-GCST90001698	TRUE	reported	igd	2	TRUE
330	rs75993384	C	T	C	T	537	-0.0228	0.0001	0.02266	FALSE	FALSE	FALSE	finn-b-DM_RETINOPATHY	4	55305871	0.0441	NA	0.605399	Diabetic retinopathy (DM_RETINOPATHY) || id:finn-b-DM_RETINOPATHY	Diabetic retinopathy (DM_RETINOPATHY)	Diabetic retinopathy (DM_RETINOPATHY) || ||	TRUE	igd	1.02e-06	55305871	3408	4	109.7	ebi-a-GCST90001698	CD45RA+ CD28- CD8+ T cell Absolute Count || id:ebi-a-GCST90001698	TRUE	reported	igd	2	TRUE
331	rs76017116	A	T	A	T	219.6	-0.0203	0.0026	0.0053	FALSE	TRUE	FALSE	finn-b-DM_RETINOPATHY	9	107332377	0.0886	NA	0.819	Diabetic retinopathy (DM_RETINOPATHY) || id:finn-b-DM_RETINOPATHY	Diabetic retinopathy (DM_RETINOPATHY)	Diabetic retinopathy (DM_RETINOPATHY) || ||	TRUE	igd	5.56545E-11	107332377	3408	9	33.39	ebi-a-GCST90001698	CD45RA+ CD28- CD8+ T cell Absolute Count || id:ebi-a-GCST90001698	TRUE	reported	igd	2	TRUE
332	rs7613821	G	A	G	A	-287.7	0.0337	0.9987	0.9577	FALSE	FALSE	FALSE	finn-b-DM_RETINOPATHY	3	105611213	0.032	NA	0.2924	Diabetic retinopathy (DM_RETINOPATHY) || id:finn-b-DM_RETINOPATHY	Diabetic retinopathy (DM_RETINOPATHY)	Diabetic retinopathy (DM_RETINOPATHY) || ||	TRUE	igd	4.25099E-09	105611213	3408	3	48.86	ebi-a-GCST90001698	CD45RA+ CD28- CD8+ T cell Absolute Count || id:ebi-a-GCST90001698	TRUE	reported	igd	2	TRUE
333	rs76385522	T	C	T	C	335	-0.0678	0.0016	0.02108	FALSE	FALSE	FALSE	finn-b-DM_RETINOPATHY	11	10620991	0.0449	NA	0.1313	Diabetic retinopathy (DM_RETINOPATHY) || id:finn-b-DM_RETINOPATHY	Diabetic retinopathy (DM_RETINOPATHY)	Diabetic retinopathy (DM_RETINOPATHY) || ||	TRUE	igd	4.92153E-14	10620991	3408	11	44.28	ebi-a-GCST90001698	CD45RA+ CD28- CD8+ T cell Absolute Count || id:ebi-a-GCST90001698	TRUE	reported	igd	2	TRUE
334	rs76444609	A	G	A	G	2896	0.0351	0.0001	0.02638	FALSE	FALSE	FALSE	finn-b-DM_RETINOPATHY	1	249084997	0.0415	NA	0.3971	Diabetic retinopathy (DM_RETINOPATHY) || id:finn-b-DM_RETINOPATHY	Diabetic retinopathy (DM_RETINOPATHY)	Diabetic retinopathy (DM_RETINOPATHY) || ||	TRUE	igd	5.0004E-107	249084997	3408	1	127.1	ebi-a-GCST90001698	CD45RA+ CD28- CD8+ T cell Absolute Count || id:ebi-a-GCST90001698	TRUE	reported	igd	2	TRUE
335	rs76543451	A	G	A	G	130.9	0.066	0.0079	0.02754	FALSE	FALSE	FALSE	finn-b-DM_RETINOPATHY	9	122201008	0.0395	NA	0.0947393	Diabetic retinopathy (DM_RETINOPATHY) || id:finn-b-DM_RETINOPATHY	Diabetic retinopathy (DM_RETINOPATHY)	Diabetic retinopathy (DM_RETINOPATHY) || ||	TRUE	igd	3.35197E-10	122201008	3408	9	20.78	ebi-a-GCST90001698	CD45RA+ CD28- CD8+ T cell Absolute Count || id:ebi-a-GCST90001698	TRUE	reported	igd	2	TRUE
336	rs76552842	A	G	A	G	2721	-0.0278	0.0001	0.01212	FALSE	FALSE	FALSE	finn-b-DM_RETINOPATHY	11	83433494	0.0586	NA	0.6354	Diabetic retinopathy (DM_RETINOPATHY) || id:finn-b-DM_RETINOPATHY	Diabetic retinopathy (DM_RETINOPATHY)	Diabetic retinopathy (DM_RETINOPATHY) || ||	TRUE	igd	8.414E-101	83433494	3408	11	123.4	ebi-a-GCST90001698	CD45RA+ CD28- CD8+ T cell Absolute Count || id:ebi-a-GCST90001698	TRUE	reported	igd	2	TRUE
337	rs76568972	T	C	T	C	203	-0.0053	0.0029	0.03339	FALSE	FALSE	FALSE	finn-b-DM_RETINOPATHY	2	1592272	0.036	NA	0.8823	Diabetic retinopathy (DM_RETINOPATHY) || id:finn-b-DM_RETINOPATHY	Diabetic retinopathy (DM_RETINOPATHY)	Diabetic retinopathy (DM_RETINOPATHY) || ||	TRUE	igd	1.40602E-08	1592272	3408	2	35.7	ebi-a-GCST90001698	CD45RA+ CD28- CD8+ T cell Absolute Count || id:ebi-a-GCST90001698	TRUE	reported	igd	2	TRUE
338	rs76636736	A	C	A	C	106.8	0.0979	0.0088	0.00833	FALSE	FALSE	FALSE	finn-b-DM_RETINOPATHY	1	99542806	0.0722	NA	0.1754	Diabetic retinopathy (DM_RETINOPATHY) || id:finn-b-DM_RETINOPATHY	Diabetic retinopathy (DM_RETINOPATHY)	Diabetic retinopathy (DM_RETINOPATHY) || ||	TRUE	igd	4.26904E-08	99542806	3408	1	19.44	ebi-a-GCST90001698	CD45RA+ CD28- CD8+ T cell Absolute Count || id:ebi-a-GCST90001698	TRUE	reported	igd	2	TRUE
339	rs76679968	T	C	T	C	634.9	-0.0173	0.0004	0.01832	FALSE	FALSE	FALSE	finn-b-DM_RETINOPATHY	4	129754843	0.0483	NA	0.719999	Diabetic retinopathy (DM_RETINOPATHY) || id:finn-b-DM_RETINOPATHY	Diabetic retinopathy (DM_RETINOPATHY)	Diabetic retinopathy (DM_RETINOPATHY) || ||	TRUE	igd	5.63638E-15	129754843	3408	4	80.9	ebi-a-GCST90001698	CD45RA+ CD28- CD8+ T cell Absolute Count || id:ebi-a-GCST90001698	TRUE	reported	igd	2	TRUE
340	rs76736944	C	T	C	T	134.6	0.0761	0.0063	0.0082	FALSE	FALSE	FALSE	finn-b-DM_RETINOPATHY	1	180881632	0.0726	NA	0.2946	Diabetic retinopathy (DM_RETINOPATHY) || id:finn-b-DM_RETINOPATHY	Diabetic retinopathy (DM_RETINOPATHY)	Diabetic retinopathy (DM_RETINOPATHY) || ||	TRUE	igd	1.16099E-09	180881632	3408	1	22.06	ebi-a-GCST90001698	CD45RA+ CD28- CD8+ T cell Absolute Count || id:ebi-a-GCST90001698	TRUE	reported	igd	2	TRUE
341	rs76808079	C	A	C	A	364.4	0.0628	0.001	0.03781	FALSE	FALSE	FALSE	finn-b-DM_RETINOPATHY	18	22735939	0.0344	NA	0.0677907	Diabetic retinopathy (DM_RETINOPATHY) || id:finn-b-DM_RETINOPATHY	Diabetic retinopathy (DM_RETINOPATHY)	Diabetic retinopathy (DM_RETINOPATHY) || ||	TRUE	igd	2.73779E-11	22735939	3408	18	54.53	ebi-a-GCST90001698	CD45RA+ CD28- CD8+ T cell Absolute Count || id:ebi-a-GCST90001698	TRUE	reported	igd	2	TRUE
342	rs77009235	T	C	T	C	116.6	-0.0359	0.0066	0.03811	FALSE	FALSE	FALSE	finn-b-DM_RETINOPATHY	8	4499026	0.0339	NA	0.2902	Diabetic retinopathy (DM_RETINOPATHY) || id:finn-b-DM_RETINOPATHY	Diabetic retinopathy (DM_RETINOPATHY)	Diabetic retinopathy (DM_RETINOPATHY) || ||	TRUE	igd	3.185E-08	4499026	3408	8	21.02	ebi-a-GCST90001698	CD45RA+ CD28- CD8+ T cell Absolute Count || id:ebi-a-GCST90001698	TRUE	reported	igd	2	TRUE
343	rs77146551	G	A	G	A	475.9	0.013	0.0012	0.00585	FALSE	FALSE	FALSE	finn-b-DM_RETINOPATHY	4	108096534	0.0855	NA	0.8786	Diabetic retinopathy (DM_RETINOPATHY) || id:finn-b-DM_RETINOPATHY	Diabetic retinopathy (DM_RETINOPATHY)	Diabetic retinopathy (DM_RETINOPATHY) || ||	TRUE	igd	6.51028E-19	108096534	3408	4	53.26	ebi-a-GCST90001698	CD45RA+ CD28- CD8+ T cell Absolute Count || id:ebi-a-GCST90001698	TRUE	reported	igd	2	TRUE
344	rs77156603	A	C	A	C	278.8	-0.0954	0.0018	0.00393	FALSE	FALSE	FALSE	finn-b-DM_RETINOPATHY	2	104590904	0.1065	NA	0.3704	Diabetic retinopathy (DM_RETINOPATHY) || id:finn-b-DM_RETINOPATHY	Diabetic retinopathy (DM_RETINOPATHY)	Diabetic retinopathy (DM_RETINOPATHY) || ||	TRUE	igd	7.2277E-11	104590904	3408	2	42.64	ebi-a-GCST90001698	CD45RA+ CD28- CD8+ T cell Absolute Count || id:ebi-a-GCST90001698	TRUE	reported	igd	2	TRUE
345	rs77370289	C	T	C	T	404.4	0.0519	0.0007	0.02369	FALSE	FALSE	FALSE	finn-b-DM_RETINOPATHY	8	57917248	0.042	NA	0.2167	Diabetic retinopathy (DM_RETINOPATHY) || id:finn-b-DM_RETINOPATHY	Diabetic retinopathy (DM_RETINOPATHY)	Diabetic retinopathy (DM_RETINOPATHY) || ||	TRUE	igd	7.98914E-11	57917248	3408	8	62.01	ebi-a-GCST90001698	CD45RA+ CD28- CD8+ T cell Absolute Count || id:ebi-a-GCST90001698	TRUE	reported	igd	2	TRUE
346	rs77390603	A	C	A	C	336.9	0.0234	0.0015	0.02527	FALSE	FALSE	FALSE	finn-b-DM_RETINOPATHY	10	4688192	0.0413	NA	0.5711	Diabetic retinopathy (DM_RETINOPATHY) || id:finn-b-DM_RETINOPATHY	Diabetic retinopathy (DM_RETINOPATHY)	Diabetic retinopathy (DM_RETINOPATHY) || ||	TRUE	igd	2.35613E-13	4688192	3408	10	45.79	ebi-a-GCST90001698	CD45RA+ CD28- CD8+ T cell Absolute Count || id:ebi-a-GCST90001698	TRUE	reported	igd	2	TRUE
347	rs77434296	A	G	A	G	438.9	0.0128	0.0012	0.00613	FALSE	FALSE	FALSE	finn-b-DM_RETINOPATHY	4	22140311	0.0829	NA	0.8775	Diabetic retinopathy (DM_RETINOPATHY) || id:finn-b-DM_RETINOPATHY	Diabetic retinopathy (DM_RETINOPATHY)	Diabetic retinopathy (DM_RETINOPATHY) || ||	TRUE	igd	5.06407E-17	22140311	3408	4	52.07	ebi-a-GCST90001698	CD45RA+ CD28- CD8+ T cell Absolute Count || id:ebi-a-GCST90001698	TRUE	reported	igd	2	TRUE
348	rs77465871	G	A	G	A	413.6	-0.0339	0.0015	0.03019	FALSE	FALSE	FALSE	finn-b-DM_RETINOPATHY	7	47504039	0.0381	NA	0.3733	Diabetic retinopathy (DM_RETINOPATHY) || id:finn-b-DM_RETINOPATHY	Diabetic retinopathy (DM_RETINOPATHY)	Diabetic retinopathy (DM_RETINOPATHY) || ||	TRUE	igd	1.65882E-19	47504039	3408	7	45.5	ebi-a-GCST90001698	CD45RA+ CD28- CD8+ T cell Absolute Count || id:ebi-a-GCST90001698	TRUE	reported	igd	2	TRUE
349	rs77485746	A	C	A	C	287.4	0.0012	0.0015	0.00847	FALSE	FALSE	FALSE	finn-b-DM_RETINOPATHY	11	129187484	0.0699	NA	0.9858	Diabetic retinopathy (DM_RETINOPATHY) || id:finn-b-DM_RETINOPATHY	Diabetic retinopathy (DM_RETINOPATHY)	Diabetic retinopathy (DM_RETINOPATHY) || ||	TRUE	igd	6.96306E-11	129187484	3408	11	43.92	ebi-a-GCST90001698	CD45RA+ CD28- CD8+ T cell Absolute Count || id:ebi-a-GCST90001698	TRUE	reported	igd	2	TRUE
350	rs77521823	T	A	T	A	221	0.0373	0.0023	0.00443	FALSE	TRUE	FALSE	finn-b-DM_RETINOPATHY	3	130074113	0.0962	NA	0.6979	Diabetic retinopathy (DM_RETINOPATHY) || id:finn-b-DM_RETINOPATHY	Diabetic retinopathy (DM_RETINOPATHY)	Diabetic retinopathy (DM_RETINOPATHY) || ||	TRUE	igd	2.746E-10	130074113	3408	3	34.9	ebi-a-GCST90001698	CD45RA+ CD28- CD8+ T cell Absolute Count || id:ebi-a-GCST90001698	TRUE	reported	igd	2	TRUE
351	rs77538429	G	A	G	A	264	-0.0712	0.0018	0.03884	FALSE	FALSE	FALSE	finn-b-DM_RETINOPATHY	1	110742985	0.0341	NA	0.0369003	Diabetic retinopathy (DM_RETINOPATHY) || id:finn-b-DM_RETINOPATHY	Diabetic retinopathy (DM_RETINOPATHY)	Diabetic retinopathy (DM_RETINOPATHY) || ||	TRUE	igd	8.16394E-11	110742985	3408	1	40.5	ebi-a-GCST90001698	CD45RA+ CD28- CD8+ T cell Absolute Count || id:ebi-a-GCST90001698	TRUE	reported	igd	2	TRUE
352	rs77577050	T	G	T	G	322	-0.018	0.0016	0.0717	FALSE	FALSE	FALSE	finn-b-DM_RETINOPATHY	12	116077199	0.0249	NA	0.4682	Diabetic retinopathy (DM_RETINOPATHY) || id:finn-b-DM_RETINOPATHY	Diabetic retinopathy (DM_RETINOPATHY)	Diabetic retinopathy (DM_RETINOPATHY) || ||	TRUE	igd	1.29092E-14	116077199	3408	12	41.59	ebi-a-GCST90001698	CD45RA+ CD28- CD8+ T cell Absolute Count || id:ebi-a-GCST90001698	TRUE	reported	igd	2	TRUE
353	rs77587134	A	G	A	G	308.9	-0.0953	0.0018	0.0147	FALSE	FALSE	FALSE	finn-b-DM_RETINOPATHY	5	3635021	0.054	NA	0.0774497	Diabetic retinopathy (DM_RETINOPATHY) || id:finn-b-DM_RETINOPATHY	Diabetic retinopathy (DM_RETINOPATHY)	Diabetic retinopathy (DM_RETINOPATHY) || ||	TRUE	igd	4.28943E-12	3635021	3408	5	44.43	ebi-a-GCST90001698	CD45RA+ CD28- CD8+ T cell Absolute Count || id:ebi-a-GCST90001698	TRUE	reported	igd	2	TRUE
354	rs77678807	C	G	C	G	320.5	-0.1255	0.001	0.00592	FALSE	TRUE	FALSE	finn-b-DM_RETINOPATHY	2	208755904	0.0896	NA	0.1612	Diabetic retinopathy (DM_RETINOPATHY) || id:finn-b-DM_RETINOPATHY	Diabetic retinopathy (DM_RETINOPATHY)	Diabetic retinopathy (DM_RETINOPATHY) || ||	TRUE	igd	1.32599E-08	208755904	3408	2	56.26	ebi-a-GCST90001698	CD45RA+ CD28- CD8+ T cell Absolute Count || id:ebi-a-GCST90001698	TRUE	reported	igd	2	TRUE
355	rs77689186	A	C	A	C	326.1	-0.1833	0.0019	0.00798	FALSE	FALSE	FALSE	finn-b-DM_RETINOPATHY	4	176614955	0.0762	NA	0.0161801	Diabetic retinopathy (DM_RETINOPATHY) || id:finn-b-DM_RETINOPATHY	Diabetic retinopathy (DM_RETINOPATHY)	Diabetic retinopathy (DM_RETINOPATHY) || ||	TRUE	igd	3.31513E-17	176614955	3408	4	38.46	ebi-a-GCST90001698	CD45RA+ CD28- CD8+ T cell Absolute Count || id:ebi-a-GCST90001698	TRUE	reported	igd	2	TRUE
356	rs77695406	A	T	A	T	269.8	0.0095	0.0018	0.00959	FALSE	TRUE	FALSE	finn-b-DM_RETINOPATHY	11	70599488	0.0663	NA	0.8864	Diabetic retinopathy (DM_RETINOPATHY) || id:finn-b-DM_RETINOPATHY	Diabetic retinopathy (DM_RETINOPATHY)	Diabetic retinopathy (DM_RETINOPATHY) || ||	TRUE	igd	8.22811E-11	70599488	3408	11	41.4	ebi-a-GCST90001698	CD45RA+ CD28- CD8+ T cell Absolute Count || id:ebi-a-GCST90001698	TRUE	reported	igd	2	TRUE
357	rs77725246	T	C	T	C	268.4	0.0004	0.0016	0.02508	FALSE	FALSE	FALSE	finn-b-DM_RETINOPATHY	17	55639212	0.0416	NA	0.9918	Diabetic retinopathy (DM_RETINOPATHY) || id:finn-b-DM_RETINOPATHY	Diabetic retinopathy (DM_RETINOPATHY)	Diabetic retinopathy (DM_RETINOPATHY) || ||	TRUE	igd	1.354E-10	55639212	3408	17	41.66	ebi-a-GCST90001698	CD45RA+ CD28- CD8+ T cell Absolute Count || id:ebi-a-GCST90001698	TRUE	reported	igd	2	TRUE
358	rs77733172	T	C	T	C	188.4	0.0195	0.0037	0.02332	FALSE	FALSE	FALSE	finn-b-DM_RETINOPATHY	9	140235501	0.0464	NA	0.675199	Diabetic retinopathy (DM_RETINOPATHY) || id:finn-b-DM_RETINOPATHY	Diabetic retinopathy (DM_RETINOPATHY)	Diabetic retinopathy (DM_RETINOPATHY) || ||	TRUE	igd	2.45997E-09	140235501	3408	9	31.51	ebi-a-GCST90001698	CD45RA+ CD28- CD8+ T cell Absolute Count || id:ebi-a-GCST90001698	TRUE	reported	igd	2	TRUE
359	rs77814979	C	A	C	A	338.9	-0.0739	0.0018	0.00722	FALSE	FALSE	FALSE	finn-b-DM_RETINOPATHY	4	131041099	0.0774	NA	0.3398	Diabetic retinopathy (DM_RETINOPATHY) || id:finn-b-DM_RETINOPATHY	Diabetic retinopathy (DM_RETINOPATHY)	Diabetic retinopathy (DM_RETINOPATHY) || ||	TRUE	igd	7.8886E-17	131041099	3408	4	40.47	ebi-a-GCST90001698	CD45RA+ CD28- CD8+ T cell Absolute Count || id:ebi-a-GCST90001698	TRUE	reported	igd	2	TRUE
360	rs77955766	G	T	G	T	217.6	-0.0228	0.0023	0.0028	FALSE	FALSE	FALSE	finn-b-DM_RETINOPATHY	19	17307102	0.1221	NA	0.8518	Diabetic retinopathy (DM_RETINOPATHY) || id:finn-b-DM_RETINOPATHY	Diabetic retinopathy (DM_RETINOPATHY)	Diabetic retinopathy (DM_RETINOPATHY) || ||	TRUE	igd	4.71596E-09	17307102	3408	19	37.05	ebi-a-GCST90001698	CD45RA+ CD28- CD8+ T cell Absolute Count || id:ebi-a-GCST90001698	TRUE	reported	igd	2	TRUE
361	rs78085370	A	G	A	G	317.1	-0.0322	0.0013	0.00687	FALSE	FALSE	FALSE	finn-b-DM_RETINOPATHY	1	186023973	0.0789	NA	0.683501	Diabetic retinopathy (DM_RETINOPATHY) || id:finn-b-DM_RETINOPATHY	Diabetic retinopathy (DM_RETINOPATHY)	Diabetic retinopathy (DM_RETINOPATHY) || ||	TRUE	igd	1.18599E-10	186023973	3408	1	49.08	ebi-a-GCST90001698	CD45RA+ CD28- CD8+ T cell Absolute Count || id:ebi-a-GCST90001698	TRUE	reported	igd	2	TRUE
362	rs78085398	A	G	A	G	105.3	-0.0014	0.0094	0.01811	FALSE	FALSE	FALSE	finn-b-DM_RETINOPATHY	11	33121166	0.0483	NA	0.977	Diabetic retinopathy (DM_RETINOPATHY) || id:finn-b-DM_RETINOPATHY	Diabetic retinopathy (DM_RETINOPATHY)	Diabetic retinopathy (DM_RETINOPATHY) || ||	TRUE	igd	1.17501E-08	33121166	3408	11	18.42	ebi-a-GCST90001698	CD45RA+ CD28- CD8+ T cell Absolute Count || id:ebi-a-GCST90001698	TRUE	reported	igd	2	TRUE
363	rs78100215	A	G	A	G	352	0.0403	0.0015	0.02605	FALSE	FALSE	FALSE	finn-b-DM_RETINOPATHY	17	8298873	0.0406	NA	0.3207	Diabetic retinopathy (DM_RETINOPATHY) || id:finn-b-DM_RETINOPATHY	Diabetic retinopathy (DM_RETINOPATHY)	Diabetic retinopathy (DM_RETINOPATHY) || ||	TRUE	igd	6.36209E-15	8298873	3408	17	44.95	ebi-a-GCST90001698	CD45RA+ CD28- CD8+ T cell Absolute Count || id:ebi-a-GCST90001698	TRUE	reported	igd	2	TRUE
364	rs78193714	A	T	A	T	246.7	-0.0312	0.0019	0.02732	FALSE	TRUE	FALSE	finn-b-DM_RETINOPATHY	3	186195530	0.0395	NA	0.4296	Diabetic retinopathy (DM_RETINOPATHY) || id:finn-b-DM_RETINOPATHY	Diabetic retinopathy (DM_RETINOPATHY)	Diabetic retinopathy (DM_RETINOPATHY) || ||	TRUE	igd	5.47268E-11	186195530	3408	3	37.5	ebi-a-GCST90001698	CD45RA+ CD28- CD8+ T cell Absolute Count || id:ebi-a-GCST90001698	TRUE	reported	igd	2	TRUE
365	rs78275221	A	G	A	G	101.4	0.0501	0.0103	0.03749	FALSE	FALSE	FALSE	finn-b-DM_RETINOPATHY	6	90900544	0.0345	NA	0.1468	Diabetic retinopathy (DM_RETINOPATHY) || id:finn-b-DM_RETINOPATHY	Diabetic retinopathy (DM_RETINOPATHY)	Diabetic retinopathy (DM_RETINOPATHY) || ||	TRUE	igd	7.68405E-09	90900544	3408	6	17.52	ebi-a-GCST90001698	CD45RA+ CD28- CD8+ T cell Absolute Count || id:ebi-a-GCST90001698	TRUE	reported	igd	2	TRUE
366	rs78313301	T	C	T	C	225.9	-0.0144	0.0018	0.05528	FALSE	FALSE	FALSE	finn-b-DM_RETINOPATHY	3	11075184	0.0292	NA	0.6215	Diabetic retinopathy (DM_RETINOPATHY) || id:finn-b-DM_RETINOPATHY	Diabetic retinopathy (DM_RETINOPATHY)	Diabetic retinopathy (DM_RETINOPATHY) || ||	TRUE	igd	3.36899E-08	11075184	3408	3	40.82	ebi-a-GCST90001698	CD45RA+ CD28- CD8+ T cell Absolute Count || id:ebi-a-GCST90001698	TRUE	reported	igd	2	TRUE
367	rs78470553	A	G	A	G	132.5	0.0433	0.0097	0.1142	FALSE	FALSE	FALSE	finn-b-DM_RETINOPATHY	7	158334355	0.0204	NA	0.03384	Diabetic retinopathy (DM_RETINOPATHY) || id:finn-b-DM_RETINOPATHY	Diabetic retinopathy (DM_RETINOPATHY)	Diabetic retinopathy (DM_RETINOPATHY) || ||	TRUE	igd	2.60615E-14	158334355	3408	7	17.32	ebi-a-GCST90001698	CD45RA+ CD28- CD8+ T cell Absolute Count || id:ebi-a-GCST90001698	TRUE	reported	igd	2	TRUE
368	rs7850783	G	A	G	A	143.3	0.1499	0.0079	0.00945	FALSE	FALSE	FALSE	finn-b-DM_RETINOPATHY	9	100968226	0.0682	NA	0.0280098	Diabetic retinopathy (DM_RETINOPATHY) || id:finn-b-DM_RETINOPATHY	Diabetic retinopathy (DM_RETINOPATHY)	Diabetic retinopathy (DM_RETINOPATHY) || ||	TRUE	igd	1.88799E-12	100968226	3408	9	20.28	ebi-a-GCST90001698	CD45RA+ CD28- CD8+ T cell Absolute Count || id:ebi-a-GCST90001698	TRUE	reported	igd	2	TRUE
369	rs78524989	G	T	G	T	183	-0.0802	0.0029	0.00383	FALSE	FALSE	FALSE	finn-b-DM_RETINOPATHY	11	94284134	0.1059	NA	0.4484	Diabetic retinopathy (DM_RETINOPATHY) || id:finn-b-DM_RETINOPATHY	Diabetic retinopathy (DM_RETINOPATHY)	Diabetic retinopathy (DM_RETINOPATHY) || ||	TRUE	igd	3.41704E-08	94284134	3408	11	33.09	ebi-a-GCST90001698	CD45RA+ CD28- CD8+ T cell Absolute Count || id:ebi-a-GCST90001698	TRUE	reported	igd	2	TRUE
370	rs78530932	A	T	A	T	76.74	-0.1486	0.0216	0.0039	FALSE	TRUE	FALSE	finn-b-DM_RETINOPATHY	2	81191156	0.1058	NA	0.1602	Diabetic retinopathy (DM_RETINOPATHY) || id:finn-b-DM_RETINOPATHY	Diabetic retinopathy (DM_RETINOPATHY)	Diabetic retinopathy (DM_RETINOPATHY) || ||	TRUE	igd	1.93201E-10	81191156	3408	2	12.02	ebi-a-GCST90001698	CD45RA+ CD28- CD8+ T cell Absolute Count || id:ebi-a-GCST90001698	TRUE	reported	igd	2	TRUE
371	rs78622624	C	T	C	T	97.68	-0.1035	0.0128	0.00908	FALSE	FALSE	FALSE	finn-b-DM_RETINOPATHY	10	33359425	0.0681	NA	0.1286	Diabetic retinopathy (DM_RETINOPATHY) || id:finn-b-DM_RETINOPATHY	Diabetic retinopathy (DM_RETINOPATHY)	Diabetic retinopathy (DM_RETINOPATHY) || ||	TRUE	igd	1.30401E-10	33359425	3408	10	15.15	ebi-a-GCST90001698	CD45RA+ CD28- CD8+ T cell Absolute Count || id:ebi-a-GCST90001698	TRUE	reported	igd	2	TRUE
372	rs78656354	A	G	A	G	287	-0.0202	0.0013	0.0333	FALSE	FALSE	FALSE	finn-b-DM_RETINOPATHY	1	166905650	0.036	NA	0.5759	Diabetic retinopathy (DM_RETINOPATHY) || id:finn-b-DM_RETINOPATHY	Diabetic retinopathy (DM_RETINOPATHY)	Diabetic retinopathy (DM_RETINOPATHY) || ||	TRUE	igd	1.59698E-08	166905650	3408	1	50.66	ebi-a-GCST90001698	CD45RA+ CD28- CD8+ T cell Absolute Count || id:ebi-a-GCST90001698	TRUE	reported	igd	2	TRUE
373	rs78703636	C	T	C	T	1057	0.0147	0.0001	0.04978	FALSE	FALSE	FALSE	finn-b-DM_RETINOPATHY	19	33953595	0.0298	NA	0.621199	Diabetic retinopathy (DM_RETINOPATHY) || id:finn-b-DM_RETINOPATHY	Diabetic retinopathy (DM_RETINOPATHY)	Diabetic retinopathy (DM_RETINOPATHY) || ||	TRUE	igd	4.1783E-15	33953595	3408	19	134.1	ebi-a-GCST90001698	CD45RA+ CD28- CD8+ T cell Absolute Count || id:ebi-a-GCST90001698	TRUE	reported	igd	2	TRUE
374	rs78741146	C	T	C	T	212.5	0.0583	0.0023	0.04321	FALSE	FALSE	FALSE	finn-b-DM_RETINOPATHY	3	182409985	0.0331	NA	0.0788007	Diabetic retinopathy (DM_RETINOPATHY) || id:finn-b-DM_RETINOPATHY	Diabetic retinopathy (DM_RETINOPATHY)	Diabetic retinopathy (DM_RETINOPATHY) || ||	TRUE	igd	5.22601E-09	182409985	3408	3	36.29	ebi-a-GCST90001698	CD45RA+ CD28- CD8+ T cell Absolute Count || id:ebi-a-GCST90001698	TRUE	reported	igd	2	TRUE
375	rs78750136	C	T	C	T	3549	0.0135	NA	0.03095	FALSE	FALSE	FALSE	finn-b-DM_RETINOPATHY	14	26308944	0.0386	NA	0.7272	Diabetic retinopathy (DM_RETINOPATHY) || id:finn-b-DM_RETINOPATHY	Diabetic retinopathy (DM_RETINOPATHY)	Diabetic retinopathy (DM_RETINOPATHY) || ||	TRUE	igd	2.84905E-40	26308944	3408	14	263.7	ebi-a-GCST90001698	CD45RA+ CD28- CD8+ T cell Absolute Count || id:ebi-a-GCST90001698	TRUE	reported	igd	2	TRUE
376	rs78773852	C	T	C	T	303.6	-0.029	0.0016	0.02614	FALSE	FALSE	FALSE	finn-b-DM_RETINOPATHY	12	71181930	0.0406	NA	0.4746	Diabetic retinopathy (DM_RETINOPATHY) || id:finn-b-DM_RETINOPATHY	Diabetic retinopathy (DM_RETINOPATHY)	Diabetic retinopathy (DM_RETINOPATHY) || ||	TRUE	igd	3.79228E-11	71181930	3408	12	45.76	ebi-a-GCST90001698	CD45RA+ CD28- CD8+ T cell Absolute Count || id:ebi-a-GCST90001698	TRUE	reported	igd	2	TRUE
377	rs78881177	C	A	C	A	297	-0.0031	0.0016	0.02359	FALSE	FALSE	FALSE	finn-b-DM_RETINOPATHY	11	127881478	0.0433	NA	0.942	Diabetic retinopathy (DM_RETINOPATHY) || id:finn-b-DM_RETINOPATHY	Diabetic retinopathy (DM_RETINOPATHY)	Diabetic retinopathy (DM_RETINOPATHY) || ||	TRUE	igd	1.06611E-11	127881478	3408	11	43.55	ebi-a-GCST90001698	CD45RA+ CD28- CD8+ T cell Absolute Count || id:ebi-a-GCST90001698	TRUE	reported	igd	2	TRUE
378	rs78888262	A	C	A	C	434.2	0.0379	0.0006	0.00886	FALSE	FALSE	FALSE	finn-b-DM_RETINOPATHY	16	88701572	0.0689	NA	0.5822	Diabetic retinopathy (DM_RETINOPATHY) || id:finn-b-DM_RETINOPATHY	Diabetic retinopathy (DM_RETINOPATHY)	Diabetic retinopathy (DM_RETINOPATHY) || ||	TRUE	igd	7.1978E-12	88701572	3408	16	63.13	ebi-a-GCST90001698	CD45RA+ CD28- CD8+ T cell Absolute Count || id:ebi-a-GCST90001698	TRUE	reported	igd	2	TRUE
379	rs78922116	T	C	T	C	263.6	-0.0482	0.0029	0.01387	FALSE	FALSE	FALSE	finn-b-DM_RETINOPATHY	11	25534610	0.0552	NA	0.3824	Diabetic retinopathy (DM_RETINOPATHY) || id:finn-b-DM_RETINOPATHY	Diabetic retinopathy (DM_RETINOPATHY)	Diabetic retinopathy (DM_RETINOPATHY) || ||	TRUE	igd	1.01601E-16	25534610	3408	11	31.58	ebi-a-GCST90001698	CD45RA+ CD28- CD8+ T cell Absolute Count || id:ebi-a-GCST90001698	TRUE	reported	igd	2	TRUE
380	rs79027575	C	T	C	T	331.8	0.0169	0.0022	0.01041	FALSE	FALSE	FALSE	finn-b-DM_RETINOPATHY	2	146371302	0.0652	NA	0.7952	Diabetic retinopathy (DM_RETINOPATHY) || id:finn-b-DM_RETINOPATHY	Diabetic retinopathy (DM_RETINOPATHY)	Diabetic retinopathy (DM_RETINOPATHY) || ||	TRUE	igd	2.0611E-17	146371302	3408	2	38.87	ebi-a-GCST90001698	CD45RA+ CD28- CD8+ T cell Absolute Count || id:ebi-a-GCST90001698	TRUE	reported	igd	2	TRUE
381	rs79218577	C	G	C	G	828.9	-0.0337	0.0007	0.02744	FALSE	TRUE	FALSE	finn-b-DM_RETINOPATHY	8	143859934	0.0397	NA	0.396	Diabetic retinopathy (DM_RETINOPATHY) || id:finn-b-DM_RETINOPATHY	Diabetic retinopathy (DM_RETINOPATHY)	Diabetic retinopathy (DM_RETINOPATHY) || ||	TRUE	igd	3.17395E-31	143859934	3408	8	70.61	ebi-a-GCST90001698	CD45RA+ CD28- CD8+ T cell Absolute Count || id:ebi-a-GCST90001698	TRUE	reported	igd	2	TRUE
382	rs79395509	T	C	T	C	1584	-0.084	0.0006	0.00218	FALSE	FALSE	FALSE	finn-b-DM_RETINOPATHY	4	176348299	0.1412	NA	0.551899	Diabetic retinopathy (DM_RETINOPATHY) || id:finn-b-DM_RETINOPATHY	Diabetic retinopathy (DM_RETINOPATHY)	Diabetic retinopathy (DM_RETINOPATHY) || ||	TRUE	igd	1.79184E-57	176348299	3408	4	97.29	ebi-a-GCST90001698	CD45RA+ CD28- CD8+ T cell Absolute Count || id:ebi-a-GCST90001698	TRUE	reported	igd	2	TRUE
383	rs79418578	A	C	A	C	961.3	0.1593	0.0003	0.00883	FALSE	FALSE	FALSE	finn-b-DM_RETINOPATHY	3	141886501	0.0694	NA	0.02171	Diabetic retinopathy (DM_RETINOPATHY) || id:finn-b-DM_RETINOPATHY	Diabetic retinopathy (DM_RETINOPATHY)	Diabetic retinopathy (DM_RETINOPATHY) || ||	TRUE	igd	1.80011E-24	141886501	3408	3	93.43	ebi-a-GCST90001698	CD45RA+ CD28- CD8+ T cell Absolute Count || id:ebi-a-GCST90001698	TRUE	reported	igd	2	TRUE
384	rs79518488	C	T	C	T	857.2	-0.0188	0.0003	0.0066	FALSE	FALSE	FALSE	finn-b-DM_RETINOPATHY	6	28389143	0.081	NA	0.8166	Diabetic retinopathy (DM_RETINOPATHY) || id:finn-b-DM_RETINOPATHY	Diabetic retinopathy (DM_RETINOPATHY)	Diabetic retinopathy (DM_RETINOPATHY) || ||	TRUE	igd	1.53497E-15	28389143	3408	6	107	ebi-a-GCST90001698	CD45RA+ CD28- CD8+ T cell Absolute Count || id:ebi-a-GCST90001698	TRUE	reported	igd	2	TRUE
385	rs79548047	C	T	C	T	163.6	-0.0165	0.0053	0.09572	FALSE	FALSE	FALSE	finn-b-DM_RETINOPATHY	16	11614838	0.0222	NA	0.4567	Diabetic retinopathy (DM_RETINOPATHY) || id:finn-b-DM_RETINOPATHY	Diabetic retinopathy (DM_RETINOPATHY)	Diabetic retinopathy (DM_RETINOPATHY) || ||	TRUE	igd	8.70603E-09	11614838	3408	16	28.37	ebi-a-GCST90001698	CD45RA+ CD28- CD8+ T cell Absolute Count || id:ebi-a-GCST90001698	TRUE	reported	igd	2	TRUE
386	rs79647440	T	C	T	C	1574	0.0772	0.0004	0.02583	FALSE	FALSE	FALSE	finn-b-DM_RETINOPATHY	7	142438302	0.0421	NA	0.0670394	Diabetic retinopathy (DM_RETINOPATHY) || id:finn-b-DM_RETINOPATHY	Diabetic retinopathy (DM_RETINOPATHY)	Diabetic retinopathy (DM_RETINOPATHY) || ||	TRUE	igd	1.9059E-42	142438302	3408	7	113.7	ebi-a-GCST90001698	CD45RA+ CD28- CD8+ T cell Absolute Count || id:ebi-a-GCST90001698	TRUE	reported	igd	2	TRUE
387	rs79725470	C	T	C	T	1117	0.0658	0.0004	0.01466	FALSE	FALSE	FALSE	finn-b-DM_RETINOPATHY	5	94705605	0.0541	NA	0.224	Diabetic retinopathy (DM_RETINOPATHY) || id:finn-b-DM_RETINOPATHY	Diabetic retinopathy (DM_RETINOPATHY)	Diabetic retinopathy (DM_RETINOPATHY) || ||	TRUE	igd	3.23296E-39	94705605	3408	5	84.15	ebi-a-GCST90001698	CD45RA+ CD28- CD8+ T cell Absolute Count || id:ebi-a-GCST90001698	TRUE	reported	igd	2	TRUE
388	rs79741386	A	G	A	G	141.4	-0.0487	0.0073	0.00456	FALSE	FALSE	FALSE	finn-b-DM_RETINOPATHY	11	109660227	0.0965	NA	0.613901	Diabetic retinopathy (DM_RETINOPATHY) || id:finn-b-DM_RETINOPATHY	Diabetic retinopathy (DM_RETINOPATHY)	Diabetic retinopathy (DM_RETINOPATHY) || ||	TRUE	igd	8.59607E-12	109660227	3408	11	20.64	ebi-a-GCST90001698	CD45RA+ CD28- CD8+ T cell Absolute Count || id:ebi-a-GCST90001698	TRUE	reported	igd	2	TRUE
389	rs79757812	A	G	A	G	99.34	0.0146	0.0116	0.01744	FALSE	FALSE	FALSE	finn-b-DM_RETINOPATHY	17	65896989	0.0491	NA	0.7666	Diabetic retinopathy (DM_RETINOPATHY) || id:finn-b-DM_RETINOPATHY	Diabetic retinopathy (DM_RETINOPATHY)	Diabetic retinopathy (DM_RETINOPATHY) || ||	TRUE	igd	5.33003E-09	65896989	3408	17	16.98	ebi-a-GCST90001698	CD45RA+ CD28- CD8+ T cell Absolute Count || id:ebi-a-GCST90001698	TRUE	reported	igd	2	TRUE
390	rs79851411	A	G	A	G	1826	0.0445	0.0001	0.0296	FALSE	FALSE	FALSE	finn-b-DM_RETINOPATHY	8	13716390	0.0385	NA	0.2469	Diabetic retinopathy (DM_RETINOPATHY) || id:finn-b-DM_RETINOPATHY	Diabetic retinopathy (DM_RETINOPATHY)	Diabetic retinopathy (DM_RETINOPATHY) || ||	TRUE	igd	6.61302E-42	13716390	3408	8	132.8	ebi-a-GCST90001698	CD45RA+ CD28- CD8+ T cell Absolute Count || id:ebi-a-GCST90001698	TRUE	reported	igd	2	TRUE
391	rs79888370	T	G	T	G	47.59	0.0353	0.0433	0.0142	FALSE	FALSE	FALSE	finn-b-DM_RETINOPATHY	4	180201786	0.0539	NA	0.5129	Diabetic retinopathy (DM_RETINOPATHY) || id:finn-b-DM_RETINOPATHY	Diabetic retinopathy (DM_RETINOPATHY)	Diabetic retinopathy (DM_RETINOPATHY) || ||	TRUE	igd	4.66498E-08	180201786	3408	4	8.691	ebi-a-GCST90001698	CD45RA+ CD28- CD8+ T cell Absolute Count || id:ebi-a-GCST90001698	TRUE	reported	igd	2	TRUE
392	rs80018878	T	C	T	C	774.8	0.0155	0.0004	0.00608	FALSE	FALSE	FALSE	finn-b-DM_RETINOPATHY	7	46985321	0.0857	NA	0.8567	Diabetic retinopathy (DM_RETINOPATHY) || id:finn-b-DM_RETINOPATHY	Diabetic retinopathy (DM_RETINOPATHY)	Diabetic retinopathy (DM_RETINOPATHY) || ||	TRUE	igd	2.02488E-19	46985321	3408	7	85.45	ebi-a-GCST90001698	CD45RA+ CD28- CD8+ T cell Absolute Count || id:ebi-a-GCST90001698	TRUE	reported	igd	2	TRUE
393	rs80133207	C	G	C	G	391.9	0.0215	0.0015	0.01023	FALSE	TRUE	FALSE	finn-b-DM_RETINOPATHY	13	113264513	0.0655	NA	0.743	Diabetic retinopathy (DM_RETINOPATHY) || id:finn-b-DM_RETINOPATHY	Diabetic retinopathy (DM_RETINOPATHY)	Diabetic retinopathy (DM_RETINOPATHY) || ||	TRUE	igd	6.52529E-17	113264513	3408	13	46.66	ebi-a-GCST90001698	CD45RA+ CD28- CD8+ T cell Absolute Count || id:ebi-a-GCST90001698	TRUE	reported	igd	2	TRUE
394	rs80305889	G	T	G	T	404.7	-0.0516	0.0007	0.00578	FALSE	FALSE	FALSE	finn-b-DM_RETINOPATHY	7	34681601	0.0874	NA	0.555	Diabetic retinopathy (DM_RETINOPATHY) || id:finn-b-DM_RETINOPATHY	Diabetic retinopathy (DM_RETINOPATHY)	Diabetic retinopathy (DM_RETINOPATHY) || ||	TRUE	igd	8.88996E-11	34681601	3408	7	62.22	ebi-a-GCST90001698	CD45RA+ CD28- CD8+ T cell Absolute Count || id:ebi-a-GCST90001698	TRUE	reported	igd	2	TRUE
395	rs80331554	G	A	G	A	862.8	0.0768	0.0001	0.01702	FALSE	FALSE	FALSE	finn-b-DM_RETINOPATHY	15	59013643	0.0501	NA	0.1253	Diabetic retinopathy (DM_RETINOPATHY) || id:finn-b-DM_RETINOPATHY	Diabetic retinopathy (DM_RETINOPATHY)	Diabetic retinopathy (DM_RETINOPATHY) || ||	TRUE	igd	1.63501E-06	59013643	3408	15	179.7	ebi-a-GCST90001698	CD45RA+ CD28- CD8+ T cell Absolute Count || id:ebi-a-GCST90001698	TRUE	reported	igd	2	TRUE
396	rs80331575	T	C	T	C	168.6	0.0291	0.0043	0.03478	FALSE	FALSE	FALSE	finn-b-DM_RETINOPATHY	4	109566866	0.0355	NA	0.4122	Diabetic retinopathy (DM_RETINOPATHY) || id:finn-b-DM_RETINOPATHY	Diabetic retinopathy (DM_RETINOPATHY)	Diabetic retinopathy (DM_RETINOPATHY) || ||	TRUE	igd	4.71303E-10	109566866	3408	4	26.99	ebi-a-GCST90001698	CD45RA+ CD28- CD8+ T cell Absolute Count || id:ebi-a-GCST90001698	TRUE	reported	igd	2	TRUE
397	rs80334718	G	A	G	A	391.1	-0.094	0.0012	0.01487	FALSE	FALSE	FALSE	finn-b-DM_RETINOPATHY	14	33998519	0.0532	NA	0.0773499	Diabetic retinopathy (DM_RETINOPATHY) || id:finn-b-DM_RETINOPATHY	Diabetic retinopathy (DM_RETINOPATHY)	Diabetic retinopathy (DM_RETINOPATHY) || ||	TRUE	igd	6.42836E-15	33998519	3408	14	49.95	ebi-a-GCST90001698	CD45RA+ CD28- CD8+ T cell Absolute Count || id:ebi-a-GCST90001698	TRUE	reported	igd	2	TRUE
398	rs8177454	C	G	C	G	268.3	0.032	0.0015	0.00635	FALSE	TRUE	FALSE	finn-b-DM_RETINOPATHY	5	150408639	0.0837	NA	0.702301	Diabetic retinopathy (DM_RETINOPATHY) || id:finn-b-DM_RETINOPATHY	Diabetic retinopathy (DM_RETINOPATHY)	Diabetic retinopathy (DM_RETINOPATHY) || ||	TRUE	igd	1.344E-09	150408639	3408	5	44.14	ebi-a-GCST90001698	CD45RA+ CD28- CD8+ T cell Absolute Count || id:ebi-a-GCST90001698	TRUE	reported	igd	2	TRUE
399	rs8178689	G	A	G	A	301.1	-0.0491	0.0018	0.01106	FALSE	FALSE	FALSE	finn-b-DM_RETINOPATHY	8	42060072	0.0613	NA	0.4229	Diabetic retinopathy (DM_RETINOPATHY) || id:finn-b-DM_RETINOPATHY	Diabetic retinopathy (DM_RETINOPATHY)	Diabetic retinopathy (DM_RETINOPATHY) || ||	TRUE	igd	2.28613E-12	42060072	3408	8	42.76	ebi-a-GCST90001698	CD45RA+ CD28- CD8+ T cell Absolute Count || id:ebi-a-GCST90001698	TRUE	reported	igd	2	TRUE
400	rs9471016	T	C	T	C	85.79	-0.0219	0.0161	0.01749	FALSE	FALSE	FALSE	finn-b-DM_RETINOPATHY	6	39196392	0.0498	NA	0.6598	Diabetic retinopathy (DM_RETINOPATHY) || id:finn-b-DM_RETINOPATHY	Diabetic retinopathy (DM_RETINOPATHY)	Diabetic retinopathy (DM_RETINOPATHY) || ||	TRUE	igd	2.00401E-09	39196392	3408	6	14.27	ebi-a-GCST90001698	CD45RA+ CD28- CD8+ T cell Absolute Count || id:ebi-a-GCST90001698	TRUE	reported	igd	2	TRUE
401	rs9479093	G	A	G	A	193.7	0.0309	0.0031	0.04887	FALSE	FALSE	FALSE	finn-b-DM_RETINOPATHY	6	151992984	0.0299	NA	0.3014	Diabetic retinopathy (DM_RETINOPATHY) || id:finn-b-DM_RETINOPATHY	Diabetic retinopathy (DM_RETINOPATHY)	Diabetic retinopathy (DM_RETINOPATHY) || ||	TRUE	igd	3.17797E-09	151992984	3408	6	32.62	ebi-a-GCST90001698	CD45RA+ CD28- CD8+ T cell Absolute Count || id:ebi-a-GCST90001698	TRUE	reported	igd	2	TRUE
402	rs11124653	A	C	A	C	-0.11	0.0061	0.5909	0.6572	FALSE	FALSE	FALSE	finn-b-DM_RETINOPATHY	2	39112166	0.0135	NA	0.649299	Diabetic retinopathy (DM_RETINOPATHY) || id:finn-b-DM_RETINOPATHY	Diabetic retinopathy (DM_RETINOPATHY)	Diabetic retinopathy (DM_RETINOPATHY) || ||	TRUE	igd	2.04498E-06	39112166	3427	2	0.0239	ebi-a-GCST90001541	Naive CD4+ T cell %CD4+ T cell || id:ebi-a-GCST90001541	TRUE	reported	igd	2	TRUE
403	rs113243185	C	G	C	G	-0.21	-0.1514	0.1996	0.1313	FALSE	TRUE	FALSE	finn-b-DM_RETINOPATHY	6	32585071	0.0194	NA	6.16453E-15	Diabetic retinopathy (DM_RETINOPATHY) || id:finn-b-DM_RETINOPATHY	Diabetic retinopathy (DM_RETINOPATHY)	Diabetic retinopathy (DM_RETINOPATHY) || ||	TRUE	igd	8.06102E-09	32585071	3427	6	0.03639	ebi-a-GCST90001541	Naive CD4+ T cell %CD4+ T cell || id:ebi-a-GCST90001541	TRUE	reported	igd	2	TRUE
404	rs11579717	A	G	A	G	0.83	-0.0505	0.0044	0.07464	FALSE	FALSE	FALSE	finn-b-DM_RETINOPATHY	1	199999121	0.0245	NA	0.0391904	Diabetic retinopathy (DM_RETINOPATHY) || id:finn-b-DM_RETINOPATHY	Diabetic retinopathy (DM_RETINOPATHY)	Diabetic retinopathy (DM_RETINOPATHY) || ||	TRUE	igd	1.33401E-06	199999121	3427	1	0.1723	ebi-a-GCST90001541	Naive CD4+ T cell %CD4+ T cell || id:ebi-a-GCST90001541	TRUE	reported	igd	2	TRUE
405	rs12712610	G	A	G	A	0.15	-0.0171	0.2969	0.1239	FALSE	FALSE	FALSE	finn-b-DM_RETINOPATHY	2	38897249	0.0196	NA	0.3834	Diabetic retinopathy (DM_RETINOPATHY) || id:finn-b-DM_RETINOPATHY	Diabetic retinopathy (DM_RETINOPATHY)	Diabetic retinopathy (DM_RETINOPATHY) || ||	TRUE	igd	1.17501E-08	38897249	3427	2	0.02548	ebi-a-GCST90001541	Naive CD4+ T cell %CD4+ T cell || id:ebi-a-GCST90001541	TRUE	reported	igd	2	TRUE
406	rs146620586	T	G	T	G	1.5	-0.1419	0.0032	0.00568	FALSE	FALSE	FALSE	finn-b-DM_RETINOPATHY	1	198524264	0.0884	NA	0.1084	Diabetic retinopathy (DM_RETINOPATHY) || id:finn-b-DM_RETINOPATHY	Diabetic retinopathy (DM_RETINOPATHY)	Diabetic retinopathy (DM_RETINOPATHY) || ||	TRUE	igd	1.012E-08	198524264	3427	1	0.2604	ebi-a-GCST90001541	Naive CD4+ T cell %CD4+ T cell || id:ebi-a-GCST90001541	TRUE	reported	igd	2	TRUE
407	rs148031710	C	T	C	T	-0.25	0.1797	0.1083	0.00087	FALSE	FALSE	FALSE	finn-b-DM_RETINOPATHY	6	31148873	0.219	NA	0.4119	Diabetic retinopathy (DM_RETINOPATHY) || id:finn-b-DM_RETINOPATHY	Diabetic retinopathy (DM_RETINOPATHY)	Diabetic retinopathy (DM_RETINOPATHY) || ||	TRUE	igd	1.45301E-06	31148873	3427	6	0.05086	ebi-a-GCST90001541	Naive CD4+ T cell %CD4+ T cell || id:ebi-a-GCST90001541	TRUE	reported	igd	2	TRUE
408	rs9271536	T	A	T	A	0.23	0.2096	0.7798	0.7568	FALSE	TRUE	FALSE	finn-b-DM_RETINOPATHY	6	32589978	0.0154	NA	3.37132E-42	Diabetic retinopathy (DM_RETINOPATHY) || id:finn-b-DM_RETINOPATHY	Diabetic retinopathy (DM_RETINOPATHY)	Diabetic retinopathy (DM_RETINOPATHY) || ||	TRUE	igd	3.59832E-12	32589978	3427	6	0.03331	ebi-a-GCST90001541	Naive CD4+ T cell %CD4+ T cell || id:ebi-a-GCST90001541	TRUE	reported	igd	2	TRUE
409	rs112637846	A	C	A	C	3.37	-0.0474	0.0003	0.03565	FALSE	FALSE	FALSE	finn-b-DM_RETINOPATHY	6	149114553	0.035	NA	0.176	Diabetic retinopathy (DM_RETINOPATHY) || id:finn-b-DM_RETINOPATHY	Diabetic retinopathy (DM_RETINOPATHY)	Diabetic retinopathy (DM_RETINOPATHY) || ||	TRUE	igd	7.13707E-08	149114553	3440	6	0.6241	ebi-a-GCST90001664	CD28+ CD45RA+ CD8dim T cell %T cell || id:ebi-a-GCST90001664	TRUE	reported	igd	2	TRUE
410	rs11579717	A	G	A	G	1.3	-0.0505	0.0044	0.07464	FALSE	FALSE	FALSE	finn-b-DM_RETINOPATHY	1	199999121	0.0245	NA	0.0391904	Diabetic retinopathy (DM_RETINOPATHY) || id:finn-b-DM_RETINOPATHY	Diabetic retinopathy (DM_RETINOPATHY)	Diabetic retinopathy (DM_RETINOPATHY) || ||	TRUE	igd	1.01508E-13	199999121	3440	1	0.1744	ebi-a-GCST90001664	CD28+ CD45RA+ CD8dim T cell %T cell || id:ebi-a-GCST90001664	TRUE	reported	igd	2	TRUE
411	rs116794175	C	T	C	T	1.16	-0.1317	0.0042	0.0013	FALSE	FALSE	FALSE	finn-b-DM_RETINOPATHY	1	194010208	0.184	NA	0.4743	Diabetic retinopathy (DM_RETINOPATHY) || id:finn-b-DM_RETINOPATHY	Diabetic retinopathy (DM_RETINOPATHY)	Diabetic retinopathy (DM_RETINOPATHY) || ||	TRUE	igd	1.30101E-10	194010208	3440	1	0.1805	ebi-a-GCST90001664	CD28+ CD45RA+ CD8dim T cell %T cell || id:ebi-a-GCST90001664	TRUE	reported	igd	2	TRUE
412	rs12314907	G	A	G	A	8.25	0.0009	NA	0.08776	FALSE	FALSE	FALSE	finn-b-DM_RETINOPATHY	12	79661771	0.0229	NA	0.9682	Diabetic retinopathy (DM_RETINOPATHY) || id:finn-b-DM_RETINOPATHY	Diabetic retinopathy (DM_RETINOPATHY)	Diabetic retinopathy (DM_RETINOPATHY) || ||	TRUE	igd	6.72295E-08	79661771	3440	12	1.525	ebi-a-GCST90001664	CD28+ CD45RA+ CD8dim T cell %T cell || id:ebi-a-GCST90001664	TRUE	reported	igd	2	TRUE
413	rs12712610	G	A	G	A	0.17	-0.0171	0.2977	0.1239	FALSE	FALSE	FALSE	finn-b-DM_RETINOPATHY	2	38897249	0.0196	NA	0.3834	Diabetic retinopathy (DM_RETINOPATHY) || id:finn-b-DM_RETINOPATHY	Diabetic retinopathy (DM_RETINOPATHY)	Diabetic retinopathy (DM_RETINOPATHY) || ||	TRUE	igd	2.273E-11	38897249	3440	2	0.02569	ebi-a-GCST90001664	CD28+ CD45RA+ CD8dim T cell %T cell || id:ebi-a-GCST90001664	TRUE	reported	igd	2	TRUE
414	rs145827119	T	C	T	C	5.11	-0.0411	0.0001	0.03124	FALSE	FALSE	FALSE	finn-b-DM_RETINOPATHY	20	57132122	0.0373	NA	0.2703	Diabetic retinopathy (DM_RETINOPATHY) || id:finn-b-DM_RETINOPATHY	Diabetic retinopathy (DM_RETINOPATHY)	Diabetic retinopathy (DM_RETINOPATHY) || ||	TRUE	igd	5.11399E-06	57132122	3440	20	1.119	ebi-a-GCST90001664	CD28+ CD45RA+ CD8dim T cell %T cell || id:ebi-a-GCST90001664	TRUE	reported	igd	2	TRUE
415	rs34645541	A	C	A	C	0.62	-0.0757	0.0094	0.02016	FALSE	FALSE	FALSE	finn-b-DM_RETINOPATHY	1	195875605	0.0461	NA	0.1008	Diabetic retinopathy (DM_RETINOPATHY) || id:finn-b-DM_RETINOPATHY	Diabetic retinopathy (DM_RETINOPATHY)	Diabetic retinopathy (DM_RETINOPATHY) || ||	TRUE	igd	3.98502E-07	195875605	3440	1	0.1222	ebi-a-GCST90001664	CD28+ CD45RA+ CD8dim T cell %T cell || id:ebi-a-GCST90001664	TRUE	reported	igd	2	TRUE
416	rs4832054	A	G	A	G	0.17	0.0079	0.243	0.2841	FALSE	FALSE	FALSE	finn-b-DM_RETINOPATHY	2	87058580	0.0142	NA	0.5813	Diabetic retinopathy (DM_RETINOPATHY) || id:finn-b-DM_RETINOPATHY	Diabetic retinopathy (DM_RETINOPATHY)	Diabetic retinopathy (DM_RETINOPATHY) || ||	TRUE	igd	2.208E-10	87058580	3440	2	0.02712	ebi-a-GCST90001664	CD28+ CD45RA+ CD8dim T cell %T cell || id:ebi-a-GCST90001664	TRUE	reported	igd	2	TRUE
417	rs74577787	T	C	T	C	3.38	0.0935	0.0003	0.01309	FALSE	FALSE	FALSE	finn-b-DM_RETINOPATHY	3	84799491	0.0573	NA	0.1029	Diabetic retinopathy (DM_RETINOPATHY) || id:finn-b-DM_RETINOPATHY	Diabetic retinopathy (DM_RETINOPATHY)	Diabetic retinopathy (DM_RETINOPATHY) || ||	TRUE	igd	6.60602E-08	84799491	3440	3	0.6241	ebi-a-GCST90001664	CD28+ CD45RA+ CD8dim T cell %T cell || id:ebi-a-GCST90001664	TRUE	reported	igd	2	TRUE
418	rs7530076	A	G	A	G	-0.41	-0.0004	0.9749	0.9603	FALSE	FALSE	FALSE	finn-b-DM_RETINOPATHY	1	195825276	0.0331	NA	0.9907	Diabetic retinopathy (DM_RETINOPATHY) || id:finn-b-DM_RETINOPATHY	Diabetic retinopathy (DM_RETINOPATHY)	Diabetic retinopathy (DM_RETINOPATHY) || ||	TRUE	igd	9.59202E-08	195825276	3440	1	0.07665	ebi-a-GCST90001664	CD28+ CD45RA+ CD8dim T cell %T cell || id:ebi-a-GCST90001664	TRUE	reported	igd	2	TRUE
419	rs79827501	T	G	T	G	-0.27	-0.0346	0.0731	0.02016	FALSE	FALSE	FALSE	finn-b-DM_RETINOPATHY	2	38431267	0.046	NA	0.4518	Diabetic retinopathy (DM_RETINOPATHY) || id:finn-b-DM_RETINOPATHY	Diabetic retinopathy (DM_RETINOPATHY)	Diabetic retinopathy (DM_RETINOPATHY) || ||	TRUE	igd	3.34103E-09	38431267	3440	2	0.04503	ebi-a-GCST90001664	CD28+ CD45RA+ CD8dim T cell %T cell || id:ebi-a-GCST90001664	TRUE	reported	igd	2	TRUE
420	rs11579717	A	G	A	G	1.31	-0.0505	0.0044	0.07464	FALSE	FALSE	FALSE	finn-b-DM_RETINOPATHY	1	199999121	0.0245	NA	0.0391904	Diabetic retinopathy (DM_RETINOPATHY) || id:finn-b-DM_RETINOPATHY	Diabetic retinopathy (DM_RETINOPATHY)	Diabetic retinopathy (DM_RETINOPATHY) || ||	TRUE	igd	2.37411E-12	199999121	3440	1	0.1858	ebi-a-GCST90001665	CD28+ CD45RA+ CD8dim T cell %CD8dim T cell || id:ebi-a-GCST90001665	TRUE	reported	igd	2	TRUE
421	rs116794175	C	T	C	T	1.19	-0.1317	0.0042	0.0013	FALSE	FALSE	FALSE	finn-b-DM_RETINOPATHY	1	194010208	0.184	NA	0.4743	Diabetic retinopathy (DM_RETINOPATHY) || id:finn-b-DM_RETINOPATHY	Diabetic retinopathy (DM_RETINOPATHY)	Diabetic retinopathy (DM_RETINOPATHY) || ||	TRUE	igd	5.92107E-10	194010208	3440	1	0.1918	ebi-a-GCST90001665	CD28+ CD45RA+ CD8dim T cell %CD8dim T cell || id:ebi-a-GCST90001665	TRUE	reported	igd	2	TRUE
422	rs12712610	G	A	G	A	0.16	-0.0171	0.2977	0.1239	FALSE	FALSE	FALSE	finn-b-DM_RETINOPATHY	2	38897249	0.0196	NA	0.3834	Diabetic retinopathy (DM_RETINOPATHY) || id:finn-b-DM_RETINOPATHY	Diabetic retinopathy (DM_RETINOPATHY)	Diabetic retinopathy (DM_RETINOPATHY) || ||	TRUE	igd	3.79603E-09	38897249	3440	2	0.02726	ebi-a-GCST90001665	CD28+ CD45RA+ CD8dim T cell %CD8dim T cell || id:ebi-a-GCST90001665	TRUE	reported	igd	2	TRUE
423	rs2367376	C	T	C	T	0.17	-0.0033	0.2464	0.4033	FALSE	FALSE	FALSE	finn-b-DM_RETINOPATHY	2	87009742	0.0132	NA	0.805	Diabetic retinopathy (DM_RETINOPATHY) || id:finn-b-DM_RETINOPATHY	Diabetic retinopathy (DM_RETINOPATHY)	Diabetic retinopathy (DM_RETINOPATHY) || ||	TRUE	igd	2.84603E-09	87009742	3440	2	0.02881	ebi-a-GCST90001665	CD28+ CD45RA+ CD8dim T cell %CD8dim T cell || id:ebi-a-GCST90001665	TRUE	reported	igd	2	TRUE
424	rs34645541	A	C	A	C	0.69	-0.0757	0.0094	0.02016	FALSE	FALSE	FALSE	finn-b-DM_RETINOPATHY	1	195875605	0.0461	NA	0.1008	Diabetic retinopathy (DM_RETINOPATHY) || id:finn-b-DM_RETINOPATHY	Diabetic retinopathy (DM_RETINOPATHY)	Diabetic retinopathy (DM_RETINOPATHY) || ||	TRUE	igd	1.18299E-07	195875605	3440	1	0.1297	ebi-a-GCST90001665	CD28+ CD45RA+ CD8dim T cell %CD8dim T cell || id:ebi-a-GCST90001665	TRUE	reported	igd	2	TRUE
425	rs79827501	T	G	T	G	-0.22	-0.0346	0.0731	0.02016	FALSE	FALSE	FALSE	finn-b-DM_RETINOPATHY	2	38431267	0.046	NA	0.4518	Diabetic retinopathy (DM_RETINOPATHY) || id:finn-b-DM_RETINOPATHY	Diabetic retinopathy (DM_RETINOPATHY)	Diabetic retinopathy (DM_RETINOPATHY) || ||	TRUE	igd	4.61403E-06	38431267	3440	2	0.04781	ebi-a-GCST90001665	CD28+ CD45RA+ CD8dim T cell %CD8dim T cell || id:ebi-a-GCST90001665	TRUE	reported	igd	2	TRUE
426	rs11954223	A	G	A	G	2.14	0.0201	0.001	0.01056	FALSE	FALSE	FALSE	finn-b-DM_RETINOPATHY	5	67413499	0.0635	NA	0.7509	Diabetic retinopathy (DM_RETINOPATHY) || id:finn-b-DM_RETINOPATHY	Diabetic retinopathy (DM_RETINOPATHY)	Diabetic retinopathy (DM_RETINOPATHY) || ||	TRUE	igd	4.36204E-09	67413499	3669	5	0.3629	ebi-a-GCST90001643	B cell %CD3- lymphocyte || id:ebi-a-GCST90001643	TRUE	reported	igd	2	TRUE
427	rs183053322	T	C	T	C	0.36	0.1084	0.0354	0.00753	FALSE	FALSE	FALSE	finn-b-DM_RETINOPATHY	1	25076059	0.0749	NA	0.1476	Diabetic retinopathy (DM_RETINOPATHY) || id:finn-b-DM_RETINOPATHY	Diabetic retinopathy (DM_RETINOPATHY)	Diabetic retinopathy (DM_RETINOPATHY) || ||	TRUE	igd	5.72005E-08	25076059	3669	1	0.06592	ebi-a-GCST90001643	B cell %CD3- lymphocyte || id:ebi-a-GCST90001643	TRUE	reported	igd	2	TRUE
428	rs7216096	A	G	A	G	-0.16	-0.0303	0.1623	0.2354	FALSE	FALSE	FALSE	finn-b-DM_RETINOPATHY	17	33772954	0.0151	NA	0.0449304	Diabetic retinopathy (DM_RETINOPATHY) || id:finn-b-DM_RETINOPATHY	Diabetic retinopathy (DM_RETINOPATHY)	Diabetic retinopathy (DM_RETINOPATHY) || ||	TRUE	igd	4.20097E-07	33772954	3669	17	0.03224	ebi-a-GCST90001643	B cell %CD3- lymphocyte || id:ebi-a-GCST90001643	TRUE	reported	igd	2	TRUE
429	rs9520836	G	A	G	A	0.14	0.0197	0.4999	0.2243	FALSE	FALSE	FALSE	finn-b-DM_RETINOPATHY	13	108957063	0.0155	NA	0.2019	Diabetic retinopathy (DM_RETINOPATHY) || id:finn-b-DM_RETINOPATHY	Diabetic retinopathy (DM_RETINOPATHY)	Diabetic retinopathy (DM_RETINOPATHY) || ||	TRUE	igd	8.45006E-09	108957063	3669	13	0.02361	ebi-a-GCST90001643	B cell %CD3- lymphocyte || id:ebi-a-GCST90001643	TRUE	reported	igd	2	TRUE
430	rs9916257	T	G	T	G	0.17	-0.0167	0.5685	0.3829	FALSE	FALSE	FALSE	finn-b-DM_RETINOPATHY	17	33797371	0.0132	NA	0.2047	Diabetic retinopathy (DM_RETINOPATHY) || id:finn-b-DM_RETINOPATHY	Diabetic retinopathy (DM_RETINOPATHY)	Diabetic retinopathy (DM_RETINOPATHY) || ||	TRUE	igd	1.08393E-12	33797371	3669	17	0.0237	ebi-a-GCST90001643	B cell %CD3- lymphocyte || id:ebi-a-GCST90001643	TRUE	reported	igd	2	TRUE
431	rs147487472	A	C	A	C	0.43	-0.0141	0.0414	0.09178	FALSE	FALSE	FALSE	finn-b-DM_RETINOPATHY	10	6191376	0.0225	NA	0.5298	Diabetic retinopathy (DM_RETINOPATHY) || id:finn-b-DM_RETINOPATHY	Diabetic retinopathy (DM_RETINOPATHY)	Diabetic retinopathy (DM_RETINOPATHY) || ||	TRUE	igd	4.00405E-12	6191376	3657	10	0.06126	ebi-a-GCST90001779	CD25 on IgD+ CD24- B cell || id:ebi-a-GCST90001779	TRUE	reported	igd	2	TRUE
432	rs149662107	A	G	A	G	-0.85	0.016	0.0062	0.00479	FALSE	FALSE	FALSE	finn-b-DM_RETINOPATHY	7	47871972	0.0964	NA	0.8682	Diabetic retinopathy (DM_RETINOPATHY) || id:finn-b-DM_RETINOPATHY	Diabetic retinopathy (DM_RETINOPATHY)	Diabetic retinopathy (DM_RETINOPATHY) || ||	TRUE	igd	9.6221E-08	47871972	3657	7	0.1584	ebi-a-GCST90001779	CD25 on IgD+ CD24- B cell || id:ebi-a-GCST90001779	TRUE	reported	igd	2	TRUE
433	rs17403348	C	T	C	T	0.23	0.0701	0.0997	0.0325	FALSE	FALSE	FALSE	finn-b-DM_RETINOPATHY	10	5827901	0.0363	NA	0.0530799	Diabetic retinopathy (DM_RETINOPATHY) || id:finn-b-DM_RETINOPATHY	Diabetic retinopathy (DM_RETINOPATHY)	Diabetic retinopathy (DM_RETINOPATHY) || ||	TRUE	igd	2.29198E-08	5827901	3657	10	0.04168	ebi-a-GCST90001779	CD25 on IgD+ CD24- B cell || id:ebi-a-GCST90001779	TRUE	reported	igd	2	TRUE
434	rs3793662	T	C	T	C	-0.19	-0.0179	0.7759	0.7778	FALSE	FALSE	FALSE	finn-b-DM_RETINOPATHY	9	95886051	0.0155	NA	0.2484	Diabetic retinopathy (DM_RETINOPATHY) || id:finn-b-DM_RETINOPATHY	Diabetic retinopathy (DM_RETINOPATHY)	Diabetic retinopathy (DM_RETINOPATHY) || ||	TRUE	igd	1.11401E-10	95886051	3657	9	0.02934	ebi-a-GCST90001779	CD25 on IgD+ CD24- B cell || id:ebi-a-GCST90001779	TRUE	reported	igd	2	TRUE
435	rs62626323	A	C	A	C	0.58	-0.0627	0.1075	0.03646	FALSE	FALSE	FALSE	finn-b-DM_RETINOPATHY	10	6115678	0.0345	NA	0.0694097	Diabetic retinopathy (DM_RETINOPATHY) || id:finn-b-DM_RETINOPATHY	Diabetic retinopathy (DM_RETINOPATHY)	Diabetic retinopathy (DM_RETINOPATHY) || ||	TRUE	igd	1.31795E-47	6115678	3657	10	0.03976	ebi-a-GCST90001779	CD25 on IgD+ CD24- B cell || id:ebi-a-GCST90001779	TRUE	reported	igd	2	TRUE
436	rs709589	T	C	T	C	-0.18	-0.02	0.4557	0.49	FALSE	FALSE	FALSE	finn-b-DM_RETINOPATHY	14	106306841	0.0139	NA	0.1499	Diabetic retinopathy (DM_RETINOPATHY) || id:finn-b-DM_RETINOPATHY	Diabetic retinopathy (DM_RETINOPATHY)	Diabetic retinopathy (DM_RETINOPATHY) || ||	TRUE	igd	5.97806E-09	106306841	3657	14	0.03138	ebi-a-GCST90001779	CD25 on IgD+ CD24- B cell || id:ebi-a-GCST90001779	TRUE	reported	igd	2	TRUE
437	rs11579717	A	G	A	G	-0.93	-0.0505	0.0044	0.07464	FALSE	FALSE	FALSE	finn-b-DM_RETINOPATHY	1	199999121	0.0245	NA	0.0391904	Diabetic retinopathy (DM_RETINOPATHY) || id:finn-b-DM_RETINOPATHY	Diabetic retinopathy (DM_RETINOPATHY)	Diabetic retinopathy (DM_RETINOPATHY) || ||	TRUE	igd	1.793E-07	199999121	3427	1	0.1786	ebi-a-GCST90001536	CD45RA- CD4+ T cell %T cell || id:ebi-a-GCST90001536	TRUE	reported	igd	2	TRUE
438	rs12712610	G	A	G	A	-0.16	-0.0171	0.2969	0.1239	FALSE	FALSE	FALSE	finn-b-DM_RETINOPATHY	2	38897249	0.0196	NA	0.3834	Diabetic retinopathy (DM_RETINOPATHY) || id:finn-b-DM_RETINOPATHY	Diabetic retinopathy (DM_RETINOPATHY)	Diabetic retinopathy (DM_RETINOPATHY) || ||	TRUE	igd	7.82492E-10	38897249	3427	2	0.02646	ebi-a-GCST90001536	CD45RA- CD4+ T cell %T cell || id:ebi-a-GCST90001536	TRUE	reported	igd	2	TRUE
439	rs146620586	T	G	T	G	-1.99	-0.1419	0.0032	0.00568	FALSE	FALSE	FALSE	finn-b-DM_RETINOPATHY	1	198524264	0.0884	NA	0.1084	Diabetic retinopathy (DM_RETINOPATHY) || id:finn-b-DM_RETINOPATHY	Diabetic retinopathy (DM_RETINOPATHY)	Diabetic retinopathy (DM_RETINOPATHY) || ||	TRUE	igd	1.77992E-13	198524264	3427	1	0.2693	ebi-a-GCST90001536	CD45RA- CD4+ T cell %T cell || id:ebi-a-GCST90001536	TRUE	reported	igd	2	TRUE
440	rs190665193	G	A	G	A	-3.15	0.006	0.0003	0.06667	FALSE	FALSE	FALSE	finn-b-DM_RETINOPATHY	2	106438361	0.0264	NA	0.8187	Diabetic retinopathy (DM_RETINOPATHY) || id:finn-b-DM_RETINOPATHY	Diabetic retinopathy (DM_RETINOPATHY)	Diabetic retinopathy (DM_RETINOPATHY) || ||	TRUE	igd	1.30299E-06	106438361	3427	2	0.6495	ebi-a-GCST90001536	CD45RA- CD4+ T cell %T cell || id:ebi-a-GCST90001536	TRUE	reported	igd	2	TRUE
441	rs79647440	T	C	T	C	-4.11	0.0772	0.0004	0.02583	FALSE	FALSE	FALSE	finn-b-DM_RETINOPATHY	7	142438302	0.0421	NA	0.0670394	Diabetic retinopathy (DM_RETINOPATHY) || id:finn-b-DM_RETINOPATHY	Diabetic retinopathy (DM_RETINOPATHY)	Diabetic retinopathy (DM_RETINOPATHY) || ||	TRUE	igd	1.01801E-07	142438302	3427	7	0.7699	ebi-a-GCST90001536	CD45RA- CD4+ T cell %T cell || id:ebi-a-GCST90001536	TRUE	reported	igd	2	TRUE
442	rs11544989	G	A	G	A	0.12	0.0111	0.6156	0.5609	FALSE	FALSE	FALSE	finn-b-DM_RETINOPATHY	8	145057868	0.013	NA	0.3943	Diabetic retinopathy (DM_RETINOPATHY) || id:finn-b-DM_RETINOPATHY	Diabetic retinopathy (DM_RETINOPATHY)	Diabetic retinopathy (DM_RETINOPATHY) || ||	TRUE	igd	6.61394E-06	145057868	3440	8	0.02626	ebi-a-GCST90001661	CD28- CD8dim T cell %T cell || id:ebi-a-GCST90001661	TRUE	reported	igd	2	TRUE
443	rs117147408	G	A	G	A	0.48	-0.0297	0.0273	0.0405	FALSE	FALSE	FALSE	finn-b-DM_RETINOPATHY	6	101980039	0.0333	NA	0.3735	Diabetic retinopathy (DM_RETINOPATHY) || id:finn-b-DM_RETINOPATHY	Diabetic retinopathy (DM_RETINOPATHY)	Diabetic retinopathy (DM_RETINOPATHY) || ||	TRUE	igd	1.46599E-09	101980039	3440	6	0.07946	ebi-a-GCST90001661	CD28- CD8dim T cell %T cell || id:ebi-a-GCST90001661	TRUE	reported	igd	2	TRUE
444	rs12986962	G	A	G	A	-0.16	0.0047	0.2827	0.3884	FALSE	FALSE	FALSE	finn-b-DM_RETINOPATHY	2	111808558	0.0132	NA	0.7199	Diabetic retinopathy (DM_RETINOPATHY) || id:finn-b-DM_RETINOPATHY	Diabetic retinopathy (DM_RETINOPATHY)	Diabetic retinopathy (DM_RETINOPATHY) || ||	TRUE	igd	1.54099E-08	111808558	3440	2	0.02829	ebi-a-GCST90001661	CD28- CD8dim T cell %T cell || id:ebi-a-GCST90001661	TRUE	reported	igd	2	TRUE
445	rs4796089	C	T	C	T	-0.22	-0.0033	0.1343	0.09289	FALSE	FALSE	FALSE	finn-b-DM_RETINOPATHY	17	33814758	0.0222	NA	0.8837	Diabetic retinopathy (DM_RETINOPATHY) || id:finn-b-DM_RETINOPATHY	Diabetic retinopathy (DM_RETINOPATHY)	Diabetic retinopathy (DM_RETINOPATHY) || ||	TRUE	igd	3.91201E-09	33814758	3440	17	0.0377	ebi-a-GCST90001661	CD28- CD8dim T cell %T cell || id:ebi-a-GCST90001661	TRUE	reported	igd	2	TRUE
446	rs112417310	A	G	A	G	0.54	0.0644	0.0201	0.004	FALSE	FALSE	FALSE	finn-b-DM_RETINOPATHY	1	206855483	0.1004	NA	0.521	Diabetic retinopathy (DM_RETINOPATHY) || id:finn-b-DM_RETINOPATHY	Diabetic retinopathy (DM_RETINOPATHY)	Diabetic retinopathy (DM_RETINOPATHY) || ||	TRUE	igd	1.695E-09	206855483	3657	1	0.08896	ebi-a-GCST90001735	CD19 on IgD- CD38dim B cell || id:ebi-a-GCST90001735	TRUE	reported	igd	2	TRUE
447	rs113612962	C	G	C	G	-0.34	-0.0564	0.0402	0.02073	FALSE	TRUE	FALSE	finn-b-DM_RETINOPATHY	22	43167446	0.0453	NA	0.213	Diabetic retinopathy (DM_RETINOPATHY) || id:finn-b-DM_RETINOPATHY	Diabetic retinopathy (DM_RETINOPATHY)	Diabetic retinopathy (DM_RETINOPATHY) || ||	TRUE	igd	3.77103E-08	43167446	3657	22	0.06242	ebi-a-GCST90001735	CD19 on IgD- CD38dim B cell || id:ebi-a-GCST90001735	TRUE	reported	igd	2	TRUE
448	rs113812519	G	A	G	A	0.43	0.0211	0.0185	0.02559	FALSE	FALSE	FALSE	finn-b-DM_RETINOPATHY	1	207276336	0.0409	NA	0.6053	Diabetic retinopathy (DM_RETINOPATHY) || id:finn-b-DM_RETINOPATHY	Diabetic retinopathy (DM_RETINOPATHY)	Diabetic retinopathy (DM_RETINOPATHY) || ||	TRUE	igd	2.47002E-06	207276336	3657	1	0.09174	ebi-a-GCST90001735	CD19 on IgD- CD38dim B cell || id:ebi-a-GCST90001735	TRUE	reported	igd	2	TRUE
449	rs11643297	G	A	G	A	0.17	0.0019	0.611	0.666	FALSE	FALSE	FALSE	finn-b-DM_RETINOPATHY	16	28973268	0.0136	NA	0.8907	Diabetic retinopathy (DM_RETINOPATHY) || id:finn-b-DM_RETINOPATHY	Diabetic retinopathy (DM_RETINOPATHY)	Diabetic retinopathy (DM_RETINOPATHY) || ||	TRUE	igd	5.48151E-11	28973268	3657	16	0.02538	ebi-a-GCST90001735	CD19 on IgD- CD38dim B cell || id:ebi-a-GCST90001735	TRUE	reported	igd	2	TRUE
450	rs138920008	C	G	C	G	-1.51	0.042	0.0041	0.03051	FALSE	TRUE	FALSE	finn-b-DM_RETINOPATHY	16	32422808	0.0387	NA	0.2778	Diabetic retinopathy (DM_RETINOPATHY) || id:finn-b-DM_RETINOPATHY	Diabetic retinopathy (DM_RETINOPATHY)	Diabetic retinopathy (DM_RETINOPATHY) || ||	TRUE	igd	2.63087E-12	32422808	3657	16	0.2157	ebi-a-GCST90001735	CD19 on IgD- CD38dim B cell || id:ebi-a-GCST90001735	TRUE	reported	igd	2	TRUE
451	rs112417310	A	G	A	G	0.65	0.0644	0.0201	0.004	FALSE	FALSE	FALSE	finn-b-DM_RETINOPATHY	1	206855483	0.1004	NA	0.521	Diabetic retinopathy (DM_RETINOPATHY) || id:finn-b-DM_RETINOPATHY	Diabetic retinopathy (DM_RETINOPATHY)	Diabetic retinopathy (DM_RETINOPATHY) || ||	TRUE	igd	5.4325E-13	206855483	3657	1	0.08983	ebi-a-GCST90001729	CD19 on IgD+ CD38+ B cell || id:ebi-a-GCST90001729	TRUE	reported	igd	2	TRUE
452	rs113812519	G	A	G	A	0.68	0.0211	0.0185	0.02559	FALSE	FALSE	FALSE	finn-b-DM_RETINOPATHY	1	207276336	0.0409	NA	0.6053	Diabetic retinopathy (DM_RETINOPATHY) || id:finn-b-DM_RETINOPATHY	Diabetic retinopathy (DM_RETINOPATHY)	Diabetic retinopathy (DM_RETINOPATHY) || ||	TRUE	igd	2.55211E-13	207276336	3657	1	0.09244	ebi-a-GCST90001729	CD19 on IgD+ CD38+ B cell || id:ebi-a-GCST90001729	TRUE	reported	igd	2	TRUE
453	rs138920008	C	G	C	G	-1.44	0.042	0.0041	0.03051	FALSE	TRUE	FALSE	finn-b-DM_RETINOPATHY	16	32422808	0.0387	NA	0.2778	Diabetic retinopathy (DM_RETINOPATHY) || id:finn-b-DM_RETINOPATHY	Diabetic retinopathy (DM_RETINOPATHY)	Diabetic retinopathy (DM_RETINOPATHY) || ||	TRUE	igd	6.49531E-11	32422808	3657	16	0.2195	ebi-a-GCST90001729	CD19 on IgD+ CD38+ B cell || id:ebi-a-GCST90001729	TRUE	reported	igd	2	TRUE
454	rs144743804	A	G	A	G	0.61	-0.0375	0.0197	0.0113	FALSE	FALSE	FALSE	finn-b-DM_RETINOPATHY	1	207018206	0.0612	NA	0.5407	Diabetic retinopathy (DM_RETINOPATHY) || id:finn-b-DM_RETINOPATHY	Diabetic retinopathy (DM_RETINOPATHY)	Diabetic retinopathy (DM_RETINOPATHY) || ||	TRUE	igd	1.07201E-11	207018206	3657	1	0.09002	ebi-a-GCST90001729	CD19 on IgD+ CD38+ B cell || id:ebi-a-GCST90001729	TRUE	reported	igd	2	TRUE
455	rs144126567	G	C	G	C	0.27	0.0229	0.1721	0.05882	FALSE	TRUE	FALSE	finn-b-DM_RETINOPATHY	1	161510516	0.0276	NA	0.4065	Diabetic retinopathy (DM_RETINOPATHY) || id:finn-b-DM_RETINOPATHY	Diabetic retinopathy (DM_RETINOPATHY)	Diabetic retinopathy (DM_RETINOPATHY) || ||	TRUE	igd	2.01094E-16	161510516	3621	1	0.03257	ebi-a-GCST90001982	CCR2 on CD14- CD16+ monocyte || id:ebi-a-GCST90001982	TRUE	reported	igd	2	TRUE
456	rs1800973	A	C	A	C	-0.24	-0.0365	0.0797	0.04929	FALSE	FALSE	FALSE	finn-b-DM_RETINOPATHY	12	69744014	0.0298	NA	0.2208	Diabetic retinopathy (DM_RETINOPATHY) || id:finn-b-DM_RETINOPATHY	Diabetic retinopathy (DM_RETINOPATHY)	Diabetic retinopathy (DM_RETINOPATHY) || ||	TRUE	igd	1.79498E-07	69744014	3621	12	0.04521	ebi-a-GCST90001982	CCR2 on CD14- CD16+ monocyte || id:ebi-a-GCST90001982	TRUE	reported	igd	2	TRUE
457	rs117308259	C	T	C	T	-0.83	-0.0643	0.0066	0.02232	FALSE	FALSE	FALSE	finn-b-DM_RETINOPATHY	14	31993501	0.0436	NA	0.1403	Diabetic retinopathy (DM_RETINOPATHY) || id:finn-b-DM_RETINOPATHY	Diabetic retinopathy (DM_RETINOPATHY)	Diabetic retinopathy (DM_RETINOPATHY) || ||	TRUE	igd	2.48199E-08	31993501	3659	14	0.1494	ebi-a-GCST90001422	CD20- CD38- B cell %B cell || id:ebi-a-GCST90001422	TRUE	reported	igd	2	TRUE
458	rs12675298	A	G	A	G	-0.67	-0.0345	0.0277	0.00732	FALSE	FALSE	FALSE	finn-b-DM_RETINOPATHY	8	6828813	0.0765	NA	0.652001	Diabetic retinopathy (DM_RETINOPATHY) || id:finn-b-DM_RETINOPATHY	Diabetic retinopathy (DM_RETINOPATHY)	Diabetic retinopathy (DM_RETINOPATHY) || ||	TRUE	igd	2.53922E-15	6828813	2850	8	0.08441	ebi-a-GCST90002040	CD80 on granulocyte || id:ebi-a-GCST90002040	TRUE	reported	igd	2	TRUE
459	rs1886654	C	T	C	T	-0.21	-0.0215	0.8374	0.9147	FALSE	FALSE	FALSE	finn-b-DM_RETINOPATHY	1	236105910	0.023	NA	0.3499	Diabetic retinopathy (DM_RETINOPATHY) || id:finn-b-DM_RETINOPATHY	Diabetic retinopathy (DM_RETINOPATHY)	Diabetic retinopathy (DM_RETINOPATHY) || ||	TRUE	igd	3.36403E-08	236105910	2850	1	0.03753	ebi-a-GCST90002040	CD80 on granulocyte || id:ebi-a-GCST90002040	TRUE	reported	igd	2	TRUE
460	rs2981398	G	A	G	A	-0.22	0.0044	0.3354	0.4628	FALSE	FALSE	FALSE	finn-b-DM_RETINOPATHY	8	6801712	0.013	NA	0.7331	Diabetic retinopathy (DM_RETINOPATHY) || id:finn-b-DM_RETINOPATHY	Diabetic retinopathy (DM_RETINOPATHY)	Diabetic retinopathy (DM_RETINOPATHY) || ||	TRUE	igd	1.77215E-14	6801712	2850	8	0.02895	ebi-a-GCST90002040	CD80 on granulocyte || id:ebi-a-GCST90002040	TRUE	reported	igd	2	TRUE
461	rs445	T	C	T	C	0.18	-0.0141	0.1975	0.05856	FALSE	FALSE	FALSE	finn-b-DM_RETINOPATHY	7	92408370	0.0276	NA	0.609101	Diabetic retinopathy (DM_RETINOPATHY) || id:finn-b-DM_RETINOPATHY	Diabetic retinopathy (DM_RETINOPATHY)	Diabetic retinopathy (DM_RETINOPATHY) || ||	TRUE	igd	1.554E-07	92408370	2850	7	0.03455	ebi-a-GCST90002040	CD80 on granulocyte || id:ebi-a-GCST90002040	TRUE	reported	igd	2	TRUE
462	rs12874404	G	A	G	A	0.17	-0.0297	0.3256	0.03512	FALSE	FALSE	FALSE	finn-b-DM_RETINOPATHY	13	108993494	0.0353	NA	0.4003	Diabetic retinopathy (DM_RETINOPATHY) || id:finn-b-DM_RETINOPATHY	Diabetic retinopathy (DM_RETINOPATHY)	Diabetic retinopathy (DM_RETINOPATHY) || ||	TRUE	igd	1.385E-10	108993494	3656	13	0.02663	ebi-a-GCST90001431	IgD+ CD38- B cell %lymphocyte || id:ebi-a-GCST90001431	TRUE	reported	igd	2	TRUE
463	rs77762131	C	G	C	G	0.35	0.0442	0.045	0.00725	FALSE	TRUE	FALSE	finn-b-DM_RETINOPATHY	14	96205838	0.0759	NA	0.5602	Diabetic retinopathy (DM_RETINOPATHY) || id:finn-b-DM_RETINOPATHY	Diabetic retinopathy (DM_RETINOPATHY)	Diabetic retinopathy (DM_RETINOPATHY) || ||	TRUE	igd	1.24701E-09	96205838	3656	14	0.058	ebi-a-GCST90001431	IgD+ CD38- B cell %lymphocyte || id:ebi-a-GCST90001431	TRUE	reported	igd	2	TRUE
464	rs11256966	G	C	G	C	-0.16	0.0029	0.3848	0.1699	FALSE	TRUE	FALSE	finn-b-DM_RETINOPATHY	10	6185310	0.0173	NA	0.8685	Diabetic retinopathy (DM_RETINOPATHY) || id:finn-b-DM_RETINOPATHY	Diabetic retinopathy (DM_RETINOPATHY)	Diabetic retinopathy (DM_RETINOPATHY) || ||	TRUE	igd	2.64101E-09	6185310	3437	10	0.02626	ebi-a-GCST90001503	Activated & secreting CD4 regulatory T cell %CD4+ T cell || id:ebi-a-GCST90001503	TRUE	reported	igd	2	TRUE
465	rs113435341	G	A	G	A	-2.11	-0.0395	0.0032	0.00462	FALSE	FALSE	FALSE	finn-b-DM_RETINOPATHY	1	198151688	0.0956	NA	0.6798	Diabetic retinopathy (DM_RETINOPATHY) || id:finn-b-DM_RETINOPATHY	Diabetic retinopathy (DM_RETINOPATHY)	Diabetic retinopathy (DM_RETINOPATHY) || ||	TRUE	igd	1.30707E-21	198151688	3437	1	0.2195	ebi-a-GCST90001503	Activated & secreting CD4 regulatory T cell %CD4+ T cell || id:ebi-a-GCST90001503	TRUE	reported	igd	2	TRUE
466	rs11579717	A	G	A	G	-1.57	-0.0505	0.0044	0.07464	FALSE	FALSE	FALSE	finn-b-DM_RETINOPATHY	1	199999121	0.0245	NA	0.0391904	Diabetic retinopathy (DM_RETINOPATHY) || id:finn-b-DM_RETINOPATHY	Diabetic retinopathy (DM_RETINOPATHY)	Diabetic retinopathy (DM_RETINOPATHY) || ||	TRUE	igd	3.3512E-17	199999121	3437	1	0.1855	ebi-a-GCST90001503	Activated & secreting CD4 regulatory T cell %CD4+ T cell || id:ebi-a-GCST90001503	TRUE	reported	igd	2	TRUE
467	rs12712610	G	A	G	A	-0.16	-0.0171	0.2975	0.1239	FALSE	FALSE	FALSE	finn-b-DM_RETINOPATHY	2	38897249	0.0196	NA	0.3834	Diabetic retinopathy (DM_RETINOPATHY) || id:finn-b-DM_RETINOPATHY	Diabetic retinopathy (DM_RETINOPATHY)	Diabetic retinopathy (DM_RETINOPATHY) || ||	TRUE	igd	1.20601E-08	38897249	3437	2	0.02752	ebi-a-GCST90001503	Activated & secreting CD4 regulatory T cell %CD4+ T cell || id:ebi-a-GCST90001503	TRUE	reported	igd	2	TRUE
468	rs138915779	A	C	A	C	-1.57	-0.0332	0.0035	0.01545	FALSE	FALSE	FALSE	finn-b-DM_RETINOPATHY	1	190079170	0.0514	NA	0.5175	Diabetic retinopathy (DM_RETINOPATHY) || id:finn-b-DM_RETINOPATHY	Diabetic retinopathy (DM_RETINOPATHY)	Diabetic retinopathy (DM_RETINOPATHY) || ||	TRUE	igd	6.75461E-12	190079170	3437	1	0.2272	ebi-a-GCST90001503	Activated & secreting CD4 regulatory T cell %CD4+ T cell || id:ebi-a-GCST90001503	TRUE	reported	igd	2	TRUE
469	rs138960714	C	A	C	A	-2.92	0.0273	0.0006	0.00677	FALSE	FALSE	FALSE	finn-b-DM_RETINOPATHY	4	123422719	0.0772	NA	0.724101	Diabetic retinopathy (DM_RETINOPATHY) || id:finn-b-DM_RETINOPATHY	Diabetic retinopathy (DM_RETINOPATHY)	Diabetic retinopathy (DM_RETINOPATHY) || ||	TRUE	igd	5.13098E-09	123422719	3437	4	0.4989	ebi-a-GCST90001503	Activated & secreting CD4 regulatory T cell %CD4+ T cell || id:ebi-a-GCST90001503	TRUE	reported	igd	2	TRUE
470	rs147838148	G	T	G	T	-2.66	0.0338	0.0006	0.01933	FALSE	FALSE	FALSE	finn-b-DM_RETINOPATHY	22	47814108	0.0469	NA	0.4714	Diabetic retinopathy (DM_RETINOPATHY) || id:finn-b-DM_RETINOPATHY	Diabetic retinopathy (DM_RETINOPATHY)	Diabetic retinopathy (DM_RETINOPATHY) || ||	TRUE	igd	2.68398E-08	47814108	3437	22	0.4776	ebi-a-GCST90001503	Activated & secreting CD4 regulatory T cell %CD4+ T cell || id:ebi-a-GCST90001503	TRUE	reported	igd	2	TRUE
471	rs74830391	T	C	T	C	0.2	-0.0119	0.1525	0.1228	FALSE	FALSE	FALSE	finn-b-DM_RETINOPATHY	7	37427289	0.0196	NA	0.5439	Diabetic retinopathy (DM_RETINOPATHY) || id:finn-b-DM_RETINOPATHY	Diabetic retinopathy (DM_RETINOPATHY)	Diabetic retinopathy (DM_RETINOPATHY) || ||	TRUE	igd	3.87097E-08	37427289	3437	7	0.03616	ebi-a-GCST90001503	Activated & secreting CD4 regulatory T cell %CD4+ T cell || id:ebi-a-GCST90001503	TRUE	reported	igd	2	TRUE
472	rs11954223	A	G	A	G	-2.09	0.0201	0.001	0.01056	FALSE	FALSE	FALSE	finn-b-DM_RETINOPATHY	5	67413499	0.0635	NA	0.7509	Diabetic retinopathy (DM_RETINOPATHY) || id:finn-b-DM_RETINOPATHY	Diabetic retinopathy (DM_RETINOPATHY)	Diabetic retinopathy (DM_RETINOPATHY) || ||	TRUE	igd	9.93002E-09	67413499	3669	5	0.3644	ebi-a-GCST90001646	Natural Killer %CD3- lymphocyte || id:ebi-a-GCST90001646	TRUE	reported	igd	2	TRUE
473	rs12874404	G	A	G	A	-0.15	-0.0297	0.319	0.03512	FALSE	FALSE	FALSE	finn-b-DM_RETINOPATHY	13	108993494	0.0353	NA	0.4003	Diabetic retinopathy (DM_RETINOPATHY) || id:finn-b-DM_RETINOPATHY	Diabetic retinopathy (DM_RETINOPATHY)	Diabetic retinopathy (DM_RETINOPATHY) || ||	TRUE	igd	1.60398E-08	108993494	3669	13	0.02572	ebi-a-GCST90001646	Natural Killer %CD3- lymphocyte || id:ebi-a-GCST90001646	TRUE	reported	igd	2	TRUE
474	rs183053322	T	C	T	C	-0.42	0.1084	0.0354	0.00753	FALSE	FALSE	FALSE	finn-b-DM_RETINOPATHY	1	25076059	0.0749	NA	0.1476	Diabetic retinopathy (DM_RETINOPATHY) || id:finn-b-DM_RETINOPATHY	Diabetic retinopathy (DM_RETINOPATHY)	Diabetic retinopathy (DM_RETINOPATHY) || ||	TRUE	igd	3.35097E-10	25076059	3669	1	0.06609	ebi-a-GCST90001646	Natural Killer %CD3- lymphocyte || id:ebi-a-GCST90001646	TRUE	reported	igd	2	TRUE
475	rs55971447	T	C	T	C	-0.15	0.0016	0.237	0.1069	FALSE	FALSE	FALSE	finn-b-DM_RETINOPATHY	1	161515326	0.0209	NA	0.9409	Diabetic retinopathy (DM_RETINOPATHY) || id:finn-b-DM_RETINOPATHY	Diabetic retinopathy (DM_RETINOPATHY)	Diabetic retinopathy (DM_RETINOPATHY) || ||	TRUE	igd	1.76999E-07	161515326	3669	1	0.02845	ebi-a-GCST90001646	Natural Killer %CD3- lymphocyte || id:ebi-a-GCST90001646	TRUE	reported	igd	2	TRUE
476	rs7218011	G	A	G	A	0.18	-0.0296	0.1634	0.2353	FALSE	FALSE	FALSE	finn-b-DM_RETINOPATHY	17	33773022	0.0151	NA	0.0504998	Diabetic retinopathy (DM_RETINOPATHY) || id:finn-b-DM_RETINOPATHY	Diabetic retinopathy (DM_RETINOPATHY)	Diabetic retinopathy (DM_RETINOPATHY) || ||	TRUE	igd	1.741E-08	33773022	3669	17	0.03225	ebi-a-GCST90001646	Natural Killer %CD3- lymphocyte || id:ebi-a-GCST90001646	TRUE	reported	igd	2	TRUE
477	rs9916257	T	G	T	G	-0.19	-0.0167	0.5685	0.3829	FALSE	FALSE	FALSE	finn-b-DM_RETINOPATHY	17	33797371	0.0132	NA	0.2047	Diabetic retinopathy (DM_RETINOPATHY) || id:finn-b-DM_RETINOPATHY	Diabetic retinopathy (DM_RETINOPATHY)	Diabetic retinopathy (DM_RETINOPATHY) || ||	TRUE	igd	1.21088E-15	33797371	3669	17	0.02375	ebi-a-GCST90001646	Natural Killer %CD3- lymphocyte || id:ebi-a-GCST90001646	TRUE	reported	igd	2	TRUE
478	rs10882701	C	A	C	A	-0.4	0.0257	0.5141	0.5757	FALSE	FALSE	FALSE	finn-b-DM_RETINOPATHY	10	97741071	0.0131	NA	0.0507797	Diabetic retinopathy (DM_RETINOPATHY) || id:finn-b-DM_RETINOPATHY	Diabetic retinopathy (DM_RETINOPATHY)	Diabetic retinopathy (DM_RETINOPATHY) || ||	TRUE	igd	4.54255E-61	97741071	3440	10	0.02377	ebi-a-GCST90001659	CD39+ CD4+ T cell %CD4+ T cell || id:ebi-a-GCST90001659	TRUE	reported	igd	2	TRUE
479	rs12778797	C	T	C	T	0.25	-0.0074	0.3836	0.3464	FALSE	FALSE	FALSE	finn-b-DM_RETINOPATHY	10	96998688	0.0135	NA	0.5833	Diabetic retinopathy (DM_RETINOPATHY) || id:finn-b-DM_RETINOPATHY	Diabetic retinopathy (DM_RETINOPATHY)	Diabetic retinopathy (DM_RETINOPATHY) || ||	TRUE	igd	1.45613E-22	96998688	3440	10	0.02546	ebi-a-GCST90001659	CD39+ CD4+ T cell %CD4+ T cell || id:ebi-a-GCST90001659	TRUE	reported	igd	2	TRUE
480	rs1410600	T	C	T	C	-0.25	0.0231	0.4068	0.5275	FALSE	FALSE	FALSE	finn-b-DM_RETINOPATHY	10	97070694	0.0129	NA	0.0727294	Diabetic retinopathy (DM_RETINOPATHY) || id:finn-b-DM_RETINOPATHY	Diabetic retinopathy (DM_RETINOPATHY)	Diabetic retinopathy (DM_RETINOPATHY) || ||	TRUE	igd	2.17721E-22	97070694	3440	10	0.02509	ebi-a-GCST90001659	CD39+ CD4+ T cell %CD4+ T cell || id:ebi-a-GCST90001659	TRUE	reported	igd	2	TRUE
481	rs145557266	G	A	G	A	0.75	-0.0216	0.0211	0.01337	FALSE	FALSE	FALSE	finn-b-DM_RETINOPATHY	10	95850055	0.0561	NA	0.7005	Diabetic retinopathy (DM_RETINOPATHY) || id:finn-b-DM_RETINOPATHY	Diabetic retinopathy (DM_RETINOPATHY)	Diabetic retinopathy (DM_RETINOPATHY) || ||	TRUE	igd	8.40427E-18	95850055	3440	10	0.08624	ebi-a-GCST90001659	CD39+ CD4+ T cell %CD4+ T cell || id:ebi-a-GCST90001659	TRUE	reported	igd	2	TRUE
482	rs111283043	C	A	C	A	3.54	0.0091	0.0001	0.02095	FALSE	FALSE	FALSE	finn-b-DM_RETINOPATHY	16	79205197	0.0451	NA	0.8405	Diabetic retinopathy (DM_RETINOPATHY) || id:finn-b-DM_RETINOPATHY	Diabetic retinopathy (DM_RETINOPATHY)	Diabetic retinopathy (DM_RETINOPATHY) || ||	TRUE	igd	9.08092E-06	79205197	3408	16	0.7971	ebi-a-GCST90001690	CD28+ CD45RA+ CD8+ T cell Absolute Count || id:ebi-a-GCST90001690	TRUE	reported	igd	2	TRUE
483	rs113447229	C	T	C	T	3.77	0.0206	0.0001	0.01946	FALSE	FALSE	FALSE	finn-b-DM_RETINOPATHY	9	105346840	0.0465	NA	0.6579	Diabetic retinopathy (DM_RETINOPATHY) || id:finn-b-DM_RETINOPATHY	Diabetic retinopathy (DM_RETINOPATHY)	Diabetic retinopathy (DM_RETINOPATHY) || ||	TRUE	igd	9.63496E-06	105346840	3408	9	0.8512	ebi-a-GCST90001690	CD28+ CD45RA+ CD8+ T cell Absolute Count || id:ebi-a-GCST90001690	TRUE	reported	igd	2	TRUE
484	rs115077170	G	T	G	T	6.28	-0.0716	NA	0.01237	FALSE	FALSE	FALSE	finn-b-DM_RETINOPATHY	2	53872294	0.058	NA	0.2175	Diabetic retinopathy (DM_RETINOPATHY) || id:finn-b-DM_RETINOPATHY	Diabetic retinopathy (DM_RETINOPATHY)	Diabetic retinopathy (DM_RETINOPATHY) || ||	TRUE	igd	8.96809E-06	53872294	3408	2	1.413	ebi-a-GCST90001690	CD28+ CD45RA+ CD8+ T cell Absolute Count || id:ebi-a-GCST90001690	TRUE	reported	igd	2	TRUE
485	rs117475733	T	C	T	C	1.37	-0.0091	0.0004	0.01709	FALSE	FALSE	FALSE	finn-b-DM_RETINOPATHY	6	148775706	0.0507	NA	0.8581	Diabetic retinopathy (DM_RETINOPATHY) || id:finn-b-DM_RETINOPATHY	Diabetic retinopathy (DM_RETINOPATHY)	Diabetic retinopathy (DM_RETINOPATHY) || ||	TRUE	igd	4.917e-06	148775706	3408	6	0.3001	ebi-a-GCST90001690	CD28+ CD45RA+ CD8+ T cell Absolute Count || id:ebi-a-GCST90001690	TRUE	reported	igd	2	TRUE
486	rs117927481	A	G	A	G	3	0.0872	0.0001	0.01214	FALSE	FALSE	FALSE	finn-b-DM_RETINOPATHY	12	49315200	0.0589	NA	0.1389	Diabetic retinopathy (DM_RETINOPATHY) || id:finn-b-DM_RETINOPATHY	Diabetic retinopathy (DM_RETINOPATHY)	Diabetic retinopathy (DM_RETINOPATHY) || ||	TRUE	igd	8.60003E-06	49315200	3408	12	0.6725	ebi-a-GCST90001690	CD28+ CD45RA+ CD8+ T cell Absolute Count || id:ebi-a-GCST90001690	TRUE	reported	igd	2	TRUE
487	rs11896593	C	G	C	G	0.11	0.0174	0.3706	0.1326	FALSE	TRUE	FALSE	finn-b-DM_RETINOPATHY	2	38925155	0.019	NA	0.3595	Diabetic retinopathy (DM_RETINOPATHY) || id:finn-b-DM_RETINOPATHY	Diabetic retinopathy (DM_RETINOPATHY)	Diabetic retinopathy (DM_RETINOPATHY) || ||	TRUE	igd	1.16799E-08	38925155	3408	2	0.01838	ebi-a-GCST90001690	CD28+ CD45RA+ CD8+ T cell Absolute Count || id:ebi-a-GCST90001690	TRUE	reported	igd	2	TRUE
488	rs12901644	T	C	T	C	-0.17	-0.003	0.0929	0.1111	FALSE	FALSE	FALSE	finn-b-DM_RETINOPATHY	15	36456429	0.0205	NA	0.8846	Diabetic retinopathy (DM_RETINOPATHY) || id:finn-b-DM_RETINOPATHY	Diabetic retinopathy (DM_RETINOPATHY)	Diabetic retinopathy (DM_RETINOPATHY) || ||	TRUE	igd	3.80303E-08	36456429	3408	15	0.03056	ebi-a-GCST90001690	CD28+ CD45RA+ CD8+ T cell Absolute Count || id:ebi-a-GCST90001690	TRUE	reported	igd	2	TRUE
489	rs142208889	T	C	T	C	3.04	-0.0925	0.0001	0.00978	FALSE	FALSE	FALSE	finn-b-DM_RETINOPATHY	19	51829114	0.0655	NA	0.1582	Diabetic retinopathy (DM_RETINOPATHY) || id:finn-b-DM_RETINOPATHY	Diabetic retinopathy (DM_RETINOPATHY)	Diabetic retinopathy (DM_RETINOPATHY) || ||	TRUE	igd	4.95998E-06	51829114	3408	19	0.6653	ebi-a-GCST90001690	CD28+ CD45RA+ CD8+ T cell Absolute Count || id:ebi-a-GCST90001690	TRUE	reported	igd	2	TRUE
490	rs142530179	G	A	G	A	3	0.0731	0.0001	0.02319	FALSE	FALSE	FALSE	finn-b-DM_RETINOPATHY	1	62672889	0.0426	NA	0.0863993	Diabetic retinopathy (DM_RETINOPATHY) || id:finn-b-DM_RETINOPATHY	Diabetic retinopathy (DM_RETINOPATHY)	Diabetic retinopathy (DM_RETINOPATHY) || ||	TRUE	igd	8.71505E-06	62672889	3408	1	0.6725	ebi-a-GCST90001690	CD28+ CD45RA+ CD8+ T cell Absolute Count || id:ebi-a-GCST90001690	TRUE	reported	igd	2	TRUE
491	rs142967914	C	G	C	G	3	0.0574	0.0001	0.04815	FALSE	TRUE	FALSE	finn-b-DM_RETINOPATHY	9	12800264	0.0302	NA	0.0574196	Diabetic retinopathy (DM_RETINOPATHY) || id:finn-b-DM_RETINOPATHY	Diabetic retinopathy (DM_RETINOPATHY)	Diabetic retinopathy (DM_RETINOPATHY) || ||	TRUE	igd	8.09003E-06	12800264	3408	9	0.6718	ebi-a-GCST90001690	CD28+ CD45RA+ CD8+ T cell Absolute Count || id:ebi-a-GCST90001690	TRUE	reported	igd	2	TRUE
492	rs144591335	G	A	G	A	3.14	0.0175	0.0001	0.02706	FALSE	FALSE	FALSE	finn-b-DM_RETINOPATHY	16	59010741	0.0403	NA	0.6633	Diabetic retinopathy (DM_RETINOPATHY) || id:finn-b-DM_RETINOPATHY	Diabetic retinopathy (DM_RETINOPATHY)	Diabetic retinopathy (DM_RETINOPATHY) || ||	TRUE	igd	7.64293E-06	59010741	3408	16	0.701	ebi-a-GCST90001690	CD28+ CD45RA+ CD8+ T cell Absolute Count || id:ebi-a-GCST90001690	TRUE	reported	igd	2	TRUE
493	rs145827119	T	C	T	C	3.75	-0.0411	0.0001	0.03124	FALSE	FALSE	FALSE	finn-b-DM_RETINOPATHY	20	57132122	0.0373	NA	0.2703	Diabetic retinopathy (DM_RETINOPATHY) || id:finn-b-DM_RETINOPATHY	Diabetic retinopathy (DM_RETINOPATHY)	Diabetic retinopathy (DM_RETINOPATHY) || ||	TRUE	igd	9.2619E-06	57132122	3408	20	0.8441	ebi-a-GCST90001690	CD28+ CD45RA+ CD8+ T cell Absolute Count || id:ebi-a-GCST90001690	TRUE	reported	igd	2	TRUE
494	rs146073003	T	C	T	C	6.02	0.2056	NA	0.01032	FALSE	FALSE	FALSE	finn-b-DM_RETINOPATHY	17	11512358	0.0654	NA	0.00167598	Diabetic retinopathy (DM_RETINOPATHY) || id:finn-b-DM_RETINOPATHY	Diabetic retinopathy (DM_RETINOPATHY)	Diabetic retinopathy (DM_RETINOPATHY) || ||	TRUE	igd	9.11507E-06	11512358	3408	17	1.355	ebi-a-GCST90001690	CD28+ CD45RA+ CD8+ T cell Absolute Count || id:ebi-a-GCST90001690	TRUE	reported	igd	2	TRUE
495	rs146985291	G	A	G	A	5.31	0.0145	0.0001	0.02123	FALSE	FALSE	FALSE	finn-b-DM_RETINOPATHY	3	170169608	0.0451	NA	0.7483	Diabetic retinopathy (DM_RETINOPATHY) || id:finn-b-DM_RETINOPATHY	Diabetic retinopathy (DM_RETINOPATHY)	Diabetic retinopathy (DM_RETINOPATHY) || ||	TRUE	igd	2.88197E-06	170169608	3408	3	1.132	ebi-a-GCST90001690	CD28+ CD45RA+ CD8+ T cell Absolute Count || id:ebi-a-GCST90001690	TRUE	reported	igd	2	TRUE
496	rs149023182	G	A	G	A	3.55	0.0397	0.0001	0.01081	FALSE	FALSE	FALSE	finn-b-DM_RETINOPATHY	1	232754676	0.0627	NA	0.5269	Diabetic retinopathy (DM_RETINOPATHY) || id:finn-b-DM_RETINOPATHY	Diabetic retinopathy (DM_RETINOPATHY)	Diabetic retinopathy (DM_RETINOPATHY) || ||	TRUE	igd	8.12606E-06	232754676	3408	1	0.7947	ebi-a-GCST90001690	CD28+ CD45RA+ CD8+ T cell Absolute Count || id:ebi-a-GCST90001690	TRUE	reported	igd	2	TRUE
497	rs149926070	A	G	A	G	2.84	-0.056	0.0001	0.0023	FALSE	FALSE	FALSE	finn-b-DM_RETINOPATHY	21	41143748	0.1403	NA	0.6897	Diabetic retinopathy (DM_RETINOPATHY) || id:finn-b-DM_RETINOPATHY	Diabetic retinopathy (DM_RETINOPATHY)	Diabetic retinopathy (DM_RETINOPATHY) || ||	TRUE	igd	9.93596E-06	41143748	3408	21	0.6407	ebi-a-GCST90001690	CD28+ CD45RA+ CD8+ T cell Absolute Count || id:ebi-a-GCST90001690	TRUE	reported	igd	2	TRUE
498	rs182236332	G	A	G	A	3.91	0.0858	0.0001	0.00466	FALSE	FALSE	FALSE	finn-b-DM_RETINOPATHY	7	124954943	0.0991	NA	0.3865	Diabetic retinopathy (DM_RETINOPATHY) || id:finn-b-DM_RETINOPATHY	Diabetic retinopathy (DM_RETINOPATHY)	Diabetic retinopathy (DM_RETINOPATHY) || ||	TRUE	igd	1.67101E-06	124954943	3408	7	0.8139	ebi-a-GCST90001690	CD28+ CD45RA+ CD8+ T cell Absolute Count || id:ebi-a-GCST90001690	TRUE	reported	igd	2	TRUE
499	rs184082746	C	T	C	T	3.3	-0.0044	0.0001	0.0156	FALSE	FALSE	FALSE	finn-b-DM_RETINOPATHY	7	92791863	0.0529	NA	0.934	Diabetic retinopathy (DM_RETINOPATHY) || id:finn-b-DM_RETINOPATHY	Diabetic retinopathy (DM_RETINOPATHY)	Diabetic retinopathy (DM_RETINOPATHY) || ||	TRUE	igd	3.11301E-07	92791863	3408	7	0.6445	ebi-a-GCST90001690	CD28+ CD45RA+ CD8+ T cell Absolute Count || id:ebi-a-GCST90001690	TRUE	reported	igd	2	TRUE
500	rs188748536	C	T	C	T	11.46	0.0052	NA	0.03398	FALSE	FALSE	FALSE	finn-b-DM_RETINOPATHY	19	8271140	0.036	NA	0.8858	Diabetic retinopathy (DM_RETINOPATHY) || id:finn-b-DM_RETINOPATHY	Diabetic retinopathy (DM_RETINOPATHY)	Diabetic retinopathy (DM_RETINOPATHY) || ||	TRUE	igd	2.29198E-07	8271140	3408	19	2.211	ebi-a-GCST90001690	CD28+ CD45RA+ CD8+ T cell Absolute Count || id:ebi-a-GCST90001690	TRUE	reported	igd	2	TRUE
501	rs189801254	A	C	A	C	3.26	-0.0065	0.0001	0.00448	FALSE	FALSE	FALSE	finn-b-DM_RETINOPATHY	10	68336237	0.098	NA	0.9468	Diabetic retinopathy (DM_RETINOPATHY) || id:finn-b-DM_RETINOPATHY	Diabetic retinopathy (DM_RETINOPATHY)	Diabetic retinopathy (DM_RETINOPATHY) || ||	TRUE	igd	8.48106E-06	68336237	3408	10	0.7301	ebi-a-GCST90001690	CD28+ CD45RA+ CD8+ T cell Absolute Count || id:ebi-a-GCST90001690	TRUE	reported	igd	2	TRUE
502	rs192475369	T	A	T	A	4.57	-0.0114	0.0001	0.01907	FALSE	TRUE	FALSE	finn-b-DM_RETINOPATHY	9	33552507	0.048	NA	0.8118	Diabetic retinopathy (DM_RETINOPATHY) || id:finn-b-DM_RETINOPATHY	Diabetic retinopathy (DM_RETINOPATHY)	Diabetic retinopathy (DM_RETINOPATHY) || ||	TRUE	igd	6.1e-06	33552507	3408	9	1.008	ebi-a-GCST90001690	CD28+ CD45RA+ CD8+ T cell Absolute Count || id:ebi-a-GCST90001690	TRUE	reported	igd	2	TRUE
503	rs3131627	G	A	G	A	0.13	0.051	0.5109	0.5432	FALSE	FALSE	FALSE	finn-b-DM_RETINOPATHY	6	31415065	0.0132	NA	0.0001088	Diabetic retinopathy (DM_RETINOPATHY) || id:finn-b-DM_RETINOPATHY	Diabetic retinopathy (DM_RETINOPATHY)	Diabetic retinopathy (DM_RETINOPATHY) || ||	TRUE	igd	2.26501E-09	31415065	3408	6	0.021	ebi-a-GCST90001690	CD28+ CD45RA+ CD8+ T cell Absolute Count || id:ebi-a-GCST90001690	TRUE	reported	igd	2	TRUE
504	rs4849134	G	A	G	A	0.09	0.0056	0.6455	0.7963	FALSE	FALSE	FALSE	finn-b-DM_RETINOPATHY	2	111615015	0.0159	NA	0.723299	Diabetic retinopathy (DM_RETINOPATHY) || id:finn-b-DM_RETINOPATHY	Diabetic retinopathy (DM_RETINOPATHY)	Diabetic retinopathy (DM_RETINOPATHY) || ||	TRUE	igd	8.93203E-07	111615015	3408	2	0.01847	ebi-a-GCST90001690	CD28+ CD45RA+ CD8+ T cell Absolute Count || id:ebi-a-GCST90001690	TRUE	reported	igd	2	TRUE
505	rs58471414	G	T	G	T	3.04	-0.0514	0.0001	0.01915	FALSE	FALSE	FALSE	finn-b-DM_RETINOPATHY	14	28349764	0.047	NA	0.2745	Diabetic retinopathy (DM_RETINOPATHY) || id:finn-b-DM_RETINOPATHY	Diabetic retinopathy (DM_RETINOPATHY)	Diabetic retinopathy (DM_RETINOPATHY) || ||	TRUE	igd	8.60003E-06	28349764	3408	14	0.6813	ebi-a-GCST90001690	CD28+ CD45RA+ CD8+ T cell Absolute Count || id:ebi-a-GCST90001690	TRUE	reported	igd	2	TRUE
506	rs76325389	G	A	G	A	3.85	0.0109	0.0001	0.02117	FALSE	FALSE	FALSE	finn-b-DM_RETINOPATHY	9	122676137	0.0454	NA	0.8098	Diabetic retinopathy (DM_RETINOPATHY) || id:finn-b-DM_RETINOPATHY	Diabetic retinopathy (DM_RETINOPATHY)	Diabetic retinopathy (DM_RETINOPATHY) || ||	TRUE	igd	8.73092E-06	122676137	3408	9	0.8653	ebi-a-GCST90001690	CD28+ CD45RA+ CD8+ T cell Absolute Count || id:ebi-a-GCST90001690	TRUE	reported	igd	2	TRUE
507	rs80194890	G	T	G	T	3.7	-0.0834	0.0001	0.02296	FALSE	FALSE	FALSE	finn-b-DM_RETINOPATHY	10	91332621	0.043	NA	0.0523396	Diabetic retinopathy (DM_RETINOPATHY) || id:finn-b-DM_RETINOPATHY	Diabetic retinopathy (DM_RETINOPATHY)	Diabetic retinopathy (DM_RETINOPATHY) || ||	TRUE	igd	5.863e-06	91332621	3408	10	0.8162	ebi-a-GCST90001690	CD28+ CD45RA+ CD8+ T cell Absolute Count || id:ebi-a-GCST90001690	TRUE	reported	igd	2	TRUE
508	rs9592479	C	G	C	G	3.78	-0.0033	0.0001	0.01762	FALSE	TRUE	FALSE	finn-b-DM_RETINOPATHY	13	67157607	0.05	NA	0.9468	Diabetic retinopathy (DM_RETINOPATHY) || id:finn-b-DM_RETINOPATHY	Diabetic retinopathy (DM_RETINOPATHY)	Diabetic retinopathy (DM_RETINOPATHY) || ||	TRUE	igd	8.55697E-06	67157607	3408	13	0.8469	ebi-a-GCST90001690	CD28+ CD45RA+ CD8+ T cell Absolute Count || id:ebi-a-GCST90001690	TRUE	reported	igd	2	TRUE
509	rs113435341	G	A	G	A	-2.03	-0.0395	0.0032	0.00462	FALSE	FALSE	FALSE	finn-b-DM_RETINOPATHY	1	198151688	0.0956	NA	0.6798	Diabetic retinopathy (DM_RETINOPATHY) || id:finn-b-DM_RETINOPATHY	Diabetic retinopathy (DM_RETINOPATHY)	Diabetic retinopathy (DM_RETINOPATHY) || ||	TRUE	igd	8.6856E-19	198151688	3405	1	0.2282	ebi-a-GCST90001492	Secreting CD4 regulatory T cell Absolute Count || id:ebi-a-GCST90001492	TRUE	reported	igd	2	TRUE
510	rs11579717	A	G	A	G	-1.2	-0.0505	0.0044	0.07464	FALSE	FALSE	FALSE	finn-b-DM_RETINOPATHY	1	199999121	0.0245	NA	0.0391904	Diabetic retinopathy (DM_RETINOPATHY) || id:finn-b-DM_RETINOPATHY	Diabetic retinopathy (DM_RETINOPATHY)	Diabetic retinopathy (DM_RETINOPATHY) || ||	TRUE	igd	5.94005E-10	199999121	3405	1	0.1934	ebi-a-GCST90001492	Secreting CD4 regulatory T cell Absolute Count || id:ebi-a-GCST90001492	TRUE	reported	igd	2	TRUE
511	rs138915779	A	C	A	C	-1.46	-0.0332	0.0034	0.01545	FALSE	FALSE	FALSE	finn-b-DM_RETINOPATHY	1	190079170	0.0514	NA	0.5175	Diabetic retinopathy (DM_RETINOPATHY) || id:finn-b-DM_RETINOPATHY	Diabetic retinopathy (DM_RETINOPATHY)	Diabetic retinopathy (DM_RETINOPATHY) || ||	TRUE	igd	9.40091E-10	190079170	3405	1	0.2371	ebi-a-GCST90001492	Secreting CD4 regulatory T cell Absolute Count || id:ebi-a-GCST90001492	TRUE	reported	igd	2	TRUE
512	rs138960714	C	A	C	A	-2.39	0.0273	0.0006	0.00677	FALSE	FALSE	FALSE	finn-b-DM_RETINOPATHY	4	123422719	0.0772	NA	0.724101	Diabetic retinopathy (DM_RETINOPATHY) || id:finn-b-DM_RETINOPATHY	Diabetic retinopathy (DM_RETINOPATHY)	Diabetic retinopathy (DM_RETINOPATHY) || ||	TRUE	igd	4.302e-06	123422719	3405	4	0.5194	ebi-a-GCST90001492	Secreting CD4 regulatory T cell Absolute Count || id:ebi-a-GCST90001492	TRUE	reported	igd	2	TRUE
513	rs72915529	A	G	A	G	-0.56	0.0087	0.0103	0.04933	FALSE	FALSE	FALSE	finn-b-DM_RETINOPATHY	2	54970478	0.0298	NA	0.7709	Diabetic retinopathy (DM_RETINOPATHY) || id:finn-b-DM_RETINOPATHY	Diabetic retinopathy (DM_RETINOPATHY)	Diabetic retinopathy (DM_RETINOPATHY) || ||	TRUE	igd	6.21799E-06	54970478	3405	2	0.124	ebi-a-GCST90001492	Secreting CD4 regulatory T cell Absolute Count || id:ebi-a-GCST90001492	TRUE	reported	igd	2	TRUE
514	rs139795227	C	A	C	A	-1.15	-0.0711	0.0481	0.02752	FALSE	FALSE	FALSE	finn-b-DM_RETINOPATHY	1	92842367	0.0393	NA	0.0708794	Diabetic retinopathy (DM_RETINOPATHY) || id:finn-b-DM_RETINOPATHY	Diabetic retinopathy (DM_RETINOPATHY)	Diabetic retinopathy (DM_RETINOPATHY) || ||	TRUE	igd	2.33776E-72	92842367	2850	1	0.06195	ebi-a-GCST90002039	CD80 on monocyte || id:ebi-a-GCST90002039	TRUE	reported	igd	2	TRUE
515	rs141264358	C	T	C	T	-0.59	0.0013	0.016	0.03706	FALSE	FALSE	FALSE	finn-b-DM_RETINOPATHY	1	90530314	0.0344	NA	0.9705	Diabetic retinopathy (DM_RETINOPATHY) || id:finn-b-DM_RETINOPATHY	Diabetic retinopathy (DM_RETINOPATHY)	Diabetic retinopathy (DM_RETINOPATHY) || ||	TRUE	igd	4.18196E-08	90530314	2850	1	0.1067	ebi-a-GCST90002039	CD80 on monocyte || id:ebi-a-GCST90002039	TRUE	reported	igd	2	TRUE
516	rs35075155	C	T	C	T	-0.16	0.0088	0.4402	0.3678	FALSE	FALSE	FALSE	finn-b-DM_RETINOPATHY	3	53273195	0.0135	NA	0.5141	Diabetic retinopathy (DM_RETINOPATHY) || id:finn-b-DM_RETINOPATHY	Diabetic retinopathy (DM_RETINOPATHY)	Diabetic retinopathy (DM_RETINOPATHY) || ||	TRUE	igd	7.76497E-09	53273195	2850	3	0.02843	ebi-a-GCST90002039	CD80 on monocyte || id:ebi-a-GCST90002039	TRUE	reported	igd	2	TRUE
517	rs758800	C	T	C	T	0.66	-0.0181	0.8956	0.9633	FALSE	FALSE	FALSE	finn-b-DM_RETINOPATHY	3	52529266	0.034	NA	0.594101	Diabetic retinopathy (DM_RETINOPATHY) || id:finn-b-DM_RETINOPATHY	Diabetic retinopathy (DM_RETINOPATHY)	Diabetic retinopathy (DM_RETINOPATHY) || ||	TRUE	igd	5.12153E-48	52529266	2850	3	0.04462	ebi-a-GCST90002039	CD80 on monocyte || id:ebi-a-GCST90002039	TRUE	reported	igd	2	TRUE
518	rs76064946	G	T	G	T	-0.35	-0.0162	0.1204	0.05641	FALSE	FALSE	FALSE	finn-b-DM_RETINOPATHY	1	93926697	0.0281	NA	0.5626	Diabetic retinopathy (DM_RETINOPATHY) || id:finn-b-DM_RETINOPATHY	Diabetic retinopathy (DM_RETINOPATHY)	Diabetic retinopathy (DM_RETINOPATHY) || ||	TRUE	igd	2.60976E-16	93926697	2850	1	0.04248	ebi-a-GCST90002039	CD80 on monocyte || id:ebi-a-GCST90002039	TRUE	reported	igd	2	TRUE
519	rs79015439	T	C	T	C	-0.79	0	0.0126	0.0319	FALSE	FALSE	FALSE	finn-b-DM_RETINOPATHY	1	94803124	0.037	NA	1	Diabetic retinopathy (DM_RETINOPATHY) || id:finn-b-DM_RETINOPATHY	Diabetic retinopathy (DM_RETINOPATHY)	Diabetic retinopathy (DM_RETINOPATHY) || ||	TRUE	igd	6.94065E-11	94803124	2850	1	0.1209	ebi-a-GCST90002039	CD80 on monocyte || id:ebi-a-GCST90002039	TRUE	reported	igd	2	TRUE
520	rs10505739	C	A	C	A	18.81	0.041	0.0004	0.05039	FALSE	FALSE	FALSE	finn-b-DM_RETINOPATHY	12	10043518	0.0296	NA	0.1663	Diabetic retinopathy (DM_RETINOPATHY) || id:finn-b-DM_RETINOPATHY	Diabetic retinopathy (DM_RETINOPATHY)	Diabetic retinopathy (DM_RETINOPATHY) || ||	TRUE	igd	3.20597E-08	10043518	3425	12	3.393	ebi-a-GCST90001700	CD45RA+ CD28- CD8+ T cell %T cell || id:ebi-a-GCST90001700	TRUE	reported	igd	2	TRUE
521	rs10824158	T	G	T	G	9.77	0.0089	0.0019	0.07431	FALSE	FALSE	FALSE	finn-b-DM_RETINOPATHY	10	53915868	0.0247	NA	0.7172	Diabetic retinopathy (DM_RETINOPATHY) || id:finn-b-DM_RETINOPATHY	Diabetic retinopathy (DM_RETINOPATHY)	Diabetic retinopathy (DM_RETINOPATHY) || ||	TRUE	igd	1.62401E-08	53915868	3425	10	1.725	ebi-a-GCST90001700	CD45RA+ CD28- CD8+ T cell %T cell || id:ebi-a-GCST90001700	TRUE	reported	igd	2	TRUE
522	rs1106305	T	C	T	C	2.68	-0.0182	0.0172	0.01405	FALSE	FALSE	FALSE	finn-b-DM_RETINOPATHY	11	12065087	0.0545	NA	0.738599	Diabetic retinopathy (DM_RETINOPATHY) || id:finn-b-DM_RETINOPATHY	Diabetic retinopathy (DM_RETINOPATHY)	Diabetic retinopathy (DM_RETINOPATHY) || ||	TRUE	igd	3.81997E-06	12065087	3425	11	0.5792	ebi-a-GCST90001700	CD45RA+ CD28- CD8+ T cell %T cell || id:ebi-a-GCST90001700	TRUE	reported	igd	2	TRUE
523	rs111747460	A	G	A	G	26.82	-0.0396	0.0003	0.00363	FALSE	FALSE	FALSE	finn-b-DM_RETINOPATHY	3	74016318	0.1073	NA	0.7118	Diabetic retinopathy (DM_RETINOPATHY) || id:finn-b-DM_RETINOPATHY	Diabetic retinopathy (DM_RETINOPATHY)	Diabetic retinopathy (DM_RETINOPATHY) || ||	TRUE	igd	4.80596E-10	74016318	3425	3	4.296	ebi-a-GCST90001700	CD45RA+ CD28- CD8+ T cell %T cell || id:ebi-a-GCST90001700	TRUE	reported	igd	2	TRUE
524	rs11202534	T	G	T	G	13.13	-0.0482	0.001	0.05628	FALSE	FALSE	FALSE	finn-b-DM_RETINOPATHY	10	89500755	0.028	NA	0.0856998	Diabetic retinopathy (DM_RETINOPATHY) || id:finn-b-DM_RETINOPATHY	Diabetic retinopathy (DM_RETINOPATHY)	Diabetic retinopathy (DM_RETINOPATHY) || ||	TRUE	igd	2.65901E-06	89500755	3425	10	2.792	ebi-a-GCST90001700	CD45RA+ CD28- CD8+ T cell %T cell || id:ebi-a-GCST90001700	TRUE	reported	igd	2	TRUE
525	rs113007178	A	T	A	T	7.79	0.1911	0.0018	0.00129	FALSE	TRUE	FALSE	finn-b-DM_RETINOPATHY	13	40914557	0.1876	NA	0.3083	Diabetic retinopathy (DM_RETINOPATHY) || id:finn-b-DM_RETINOPATHY	Diabetic retinopathy (DM_RETINOPATHY)	Diabetic retinopathy (DM_RETINOPATHY) || ||	TRUE	igd	8.73193E-06	40914557	3425	13	1.749	ebi-a-GCST90001700	CD45RA+ CD28- CD8+ T cell %T cell || id:ebi-a-GCST90001700	TRUE	reported	igd	2	TRUE
526	rs114021246	C	G	C	G	13.26	-0.0296	0.0007	0.03016	FALSE	TRUE	FALSE	finn-b-DM_RETINOPATHY	1	46898789	0.0386	NA	0.4443	Diabetic retinopathy (DM_RETINOPATHY) || id:finn-b-DM_RETINOPATHY	Diabetic retinopathy (DM_RETINOPATHY)	Diabetic retinopathy (DM_RETINOPATHY) || ||	TRUE	igd	3.34403E-07	46898789	3425	1	2.594	ebi-a-GCST90001700	CD45RA+ CD28- CD8+ T cell %T cell || id:ebi-a-GCST90001700	TRUE	reported	igd	2	TRUE
527	rs114230155	A	G	A	G	9.27	0.0324	0.0023	0.01795	FALSE	FALSE	FALSE	finn-b-DM_RETINOPATHY	1	102796337	0.0488	NA	0.5069	Diabetic retinopathy (DM_RETINOPATHY) || id:finn-b-DM_RETINOPATHY	Diabetic retinopathy (DM_RETINOPATHY)	Diabetic retinopathy (DM_RETINOPATHY) || ||	TRUE	igd	5.46802E-09	102796337	3425	1	1.585	ebi-a-GCST90001700	CD45RA+ CD28- CD8+ T cell %T cell || id:ebi-a-GCST90001700	TRUE	reported	igd	2	TRUE
528	rs114559319	A	T	A	T	18.49	-0.0401	0.0004	0.02518	FALSE	TRUE	FALSE	finn-b-DM_RETINOPATHY	4	85213802	0.0421	NA	0.3418	Diabetic retinopathy (DM_RETINOPATHY) || id:finn-b-DM_RETINOPATHY	Diabetic retinopathy (DM_RETINOPATHY)	Diabetic retinopathy (DM_RETINOPATHY) || ||	TRUE	igd	7.51398E-07	85213802	3425	4	3.731	ebi-a-GCST90001700	CD45RA+ CD28- CD8+ T cell %T cell || id:ebi-a-GCST90001700	TRUE	reported	igd	2	TRUE
529	rs114581990	G	A	G	A	8.87	0.0472	0.0022	0.00679	FALSE	FALSE	FALSE	finn-b-DM_RETINOPATHY	2	235962017	0.0793	NA	0.5514	Diabetic retinopathy (DM_RETINOPATHY) || id:finn-b-DM_RETINOPATHY	Diabetic retinopathy (DM_RETINOPATHY)	Diabetic retinopathy (DM_RETINOPATHY) || ||	TRUE	igd	1.513E-08	235962017	3425	2	1.564	ebi-a-GCST90001700	CD45RA+ CD28- CD8+ T cell %T cell || id:ebi-a-GCST90001700	TRUE	reported	igd	2	TRUE
530	rs114619811	G	A	G	A	15.63	-0.0119	0.0006	0.03572	FALSE	FALSE	FALSE	finn-b-DM_RETINOPATHY	4	71875684	0.0346	NA	0.730099	Diabetic retinopathy (DM_RETINOPATHY) || id:finn-b-DM_RETINOPATHY	Diabetic retinopathy (DM_RETINOPATHY)	Diabetic retinopathy (DM_RETINOPATHY) || ||	TRUE	igd	7.15105E-08	71875684	3425	4	2.895	ebi-a-GCST90001700	CD45RA+ CD28- CD8+ T cell %T cell || id:ebi-a-GCST90001700	TRUE	reported	igd	2	TRUE
531	rs114672498	G	C	G	C	7.85	0.0428	0.002	0.01505	FALSE	TRUE	FALSE	finn-b-DM_RETINOPATHY	1	4591565	0.0534	NA	0.4227	Diabetic retinopathy (DM_RETINOPATHY) || id:finn-b-DM_RETINOPATHY	Diabetic retinopathy (DM_RETINOPATHY)	Diabetic retinopathy (DM_RETINOPATHY) || ||	TRUE	igd	1.279e-06	4591565	3425	1	1.619	ebi-a-GCST90001700	CD45RA+ CD28- CD8+ T cell %T cell || id:ebi-a-GCST90001700	TRUE	reported	igd	2	TRUE
532	rs114685875	A	G	A	G	17.06	-0.0391	0.0004	0.01609	FALSE	FALSE	FALSE	finn-b-DM_RETINOPATHY	4	138349095	0.0507	NA	0.4398	Diabetic retinopathy (DM_RETINOPATHY) || id:finn-b-DM_RETINOPATHY	Diabetic retinopathy (DM_RETINOPATHY)	Diabetic retinopathy (DM_RETINOPATHY) || ||	TRUE	igd	1.21501E-06	138349095	3425	4	3.509	ebi-a-GCST90001700	CD45RA+ CD28- CD8+ T cell %T cell || id:ebi-a-GCST90001700	TRUE	reported	igd	2	TRUE
533	rs11576563	T	C	T	C	13.78	-0.0097	0.0006	0.04737	FALSE	FALSE	FALSE	finn-b-DM_RETINOPATHY	1	6118693	0.0303	NA	0.749501	Diabetic retinopathy (DM_RETINOPATHY) || id:finn-b-DM_RETINOPATHY	Diabetic retinopathy (DM_RETINOPATHY)	Diabetic retinopathy (DM_RETINOPATHY) || ||	TRUE	igd	4.16102E-06	6118693	3425	1	2.988	ebi-a-GCST90001700	CD45RA+ CD28- CD8+ T cell %T cell || id:ebi-a-GCST90001700	TRUE	reported	igd	2	TRUE
534	rs11580627	C	T	C	T	15.69	-0.0172	0.0007	0.05611	FALSE	FALSE	FALSE	finn-b-DM_RETINOPATHY	1	207801545	0.0278	NA	0.5364	Diabetic retinopathy (DM_RETINOPATHY) || id:finn-b-DM_RETINOPATHY	Diabetic retinopathy (DM_RETINOPATHY)	Diabetic retinopathy (DM_RETINOPATHY) || ||	TRUE	igd	2.32702E-07	207801545	3425	1	3.028	ebi-a-GCST90001700	CD45RA+ CD28- CD8+ T cell %T cell || id:ebi-a-GCST90001700	TRUE	reported	igd	2	TRUE
535	rs115879183	G	A	G	A	12.99	0.0482	0.0009	0.01363	FALSE	FALSE	FALSE	finn-b-DM_RETINOPATHY	3	194347376	0.0589	NA	0.413	Diabetic retinopathy (DM_RETINOPATHY) || id:finn-b-DM_RETINOPATHY	Diabetic retinopathy (DM_RETINOPATHY)	Diabetic retinopathy (DM_RETINOPATHY) || ||	TRUE	igd	4.95804E-07	194347376	3425	3	2.578	ebi-a-GCST90001700	CD45RA+ CD28- CD8+ T cell %T cell || id:ebi-a-GCST90001700	TRUE	reported	igd	2	TRUE
536	rs116399750	A	G	A	G	17.96	-0.0083	0.0006	0.02165	FALSE	FALSE	FALSE	finn-b-DM_RETINOPATHY	4	176754667	0.0445	NA	0.852	Diabetic retinopathy (DM_RETINOPATHY) || id:finn-b-DM_RETINOPATHY	Diabetic retinopathy (DM_RETINOPATHY)	Diabetic retinopathy (DM_RETINOPATHY) || ||	TRUE	igd	2.27101E-08	176754667	3425	4	3.205	ebi-a-GCST90001700	CD45RA+ CD28- CD8+ T cell %T cell || id:ebi-a-GCST90001700	TRUE	reported	igd	2	TRUE
537	rs116581718	C	T	C	T	22.4	0.0659	0.0006	0.01128	FALSE	FALSE	FALSE	finn-b-DM_RETINOPATHY	5	29413612	0.061	NA	0.2802	Diabetic retinopathy (DM_RETINOPATHY) || id:finn-b-DM_RETINOPATHY	Diabetic retinopathy (DM_RETINOPATHY)	Diabetic retinopathy (DM_RETINOPATHY) || ||	TRUE	igd	1.35207E-11	29413612	3425	5	3.301	ebi-a-GCST90001700	CD45RA+ CD28- CD8+ T cell %T cell || id:ebi-a-GCST90001700	TRUE	reported	igd	2	TRUE
538	rs116915023	T	C	T	C	10.65	0.0589	0.0016	0.01278	FALSE	FALSE	FALSE	finn-b-DM_RETINOPATHY	18	62442252	0.0587	NA	0.3158	Diabetic retinopathy (DM_RETINOPATHY) || id:finn-b-DM_RETINOPATHY	Diabetic retinopathy (DM_RETINOPATHY)	Diabetic retinopathy (DM_RETINOPATHY) || ||	TRUE	igd	2.49701E-09	62442252	3425	18	1.782	ebi-a-GCST90001700	CD45RA+ CD28- CD8+ T cell %T cell || id:ebi-a-GCST90001700	TRUE	reported	igd	2	TRUE
539	rs116916598	G	A	G	A	19.07	0.0719	0.0006	0.00289	FALSE	FALSE	FALSE	finn-b-DM_RETINOPATHY	11	121746998	0.13	NA	0.580301	Diabetic retinopathy (DM_RETINOPATHY) || id:finn-b-DM_RETINOPATHY	Diabetic retinopathy (DM_RETINOPATHY)	Diabetic retinopathy (DM_RETINOPATHY) || ||	TRUE	igd	2.33297E-08	121746998	3425	11	3.407	ebi-a-GCST90001700	CD45RA+ CD28- CD8+ T cell %T cell || id:ebi-a-GCST90001700	TRUE	reported	igd	2	TRUE
540	rs117173207	A	G	A	G	18.77	0.0432	0.0004	0.00483	FALSE	FALSE	FALSE	finn-b-DM_RETINOPATHY	11	24544063	0.0929	NA	0.6422	Diabetic retinopathy (DM_RETINOPATHY) || id:finn-b-DM_RETINOPATHY	Diabetic retinopathy (DM_RETINOPATHY)	Diabetic retinopathy (DM_RETINOPATHY) || ||	TRUE	igd	2.10199E-08	24544063	3425	11	3.342	ebi-a-GCST90001700	CD45RA+ CD28- CD8+ T cell %T cell || id:ebi-a-GCST90001700	TRUE	reported	igd	2	TRUE
541	rs117284243	T	A	T	A	49.65	-0.001	0.0001	0.02375	FALSE	TRUE	FALSE	finn-b-DM_RETINOPATHY	11	122918979	0.0423	NA	0.9819	Diabetic retinopathy (DM_RETINOPATHY) || id:finn-b-DM_RETINOPATHY	Diabetic retinopathy (DM_RETINOPATHY)	Diabetic retinopathy (DM_RETINOPATHY) || ||	TRUE	igd	1.5729E-17	122918979	3425	11	5.795	ebi-a-GCST90001700	CD45RA+ CD28- CD8+ T cell %T cell || id:ebi-a-GCST90001700	TRUE	reported	igd	2	TRUE
542	rs117469911	A	C	A	C	6.23	0.0882	0.0036	0.0114	FALSE	FALSE	FALSE	finn-b-DM_RETINOPATHY	7	79791344	0.0623	NA	0.1564	Diabetic retinopathy (DM_RETINOPATHY) || id:finn-b-DM_RETINOPATHY	Diabetic retinopathy (DM_RETINOPATHY)	Diabetic retinopathy (DM_RETINOPATHY) || ||	TRUE	igd	7.38601E-08	79791344	3425	7	1.155	ebi-a-GCST90001700	CD45RA+ CD28- CD8+ T cell %T cell || id:ebi-a-GCST90001700	TRUE	reported	igd	2	TRUE
543	rs117478414	T	C	T	C	32.87	0.0804	0.0001	0.00568	FALSE	FALSE	FALSE	finn-b-DM_RETINOPATHY	8	56081028	0.0882	NA	0.3622	Diabetic retinopathy (DM_RETINOPATHY) || id:finn-b-DM_RETINOPATHY	Diabetic retinopathy (DM_RETINOPATHY)	Diabetic retinopathy (DM_RETINOPATHY) || ||	TRUE	igd	1.532E-08	56081028	3425	8	5.796	ebi-a-GCST90001700	CD45RA+ CD28- CD8+ T cell %T cell || id:ebi-a-GCST90001700	TRUE	reported	igd	2	TRUE
544	rs117692894	T	G	T	G	33.95	0.0027	0.0001	0.0356	FALSE	FALSE	FALSE	finn-b-DM_RETINOPATHY	7	39587008	0.0352	NA	0.9396	Diabetic retinopathy (DM_RETINOPATHY) || id:finn-b-DM_RETINOPATHY	Diabetic retinopathy (DM_RETINOPATHY)	Diabetic retinopathy (DM_RETINOPATHY) || ||	TRUE	igd	5.40804E-09	39587008	3425	7	5.804	ebi-a-GCST90001700	CD45RA+ CD28- CD8+ T cell %T cell || id:ebi-a-GCST90001700	TRUE	reported	igd	2	TRUE
545	rs117785622	T	G	T	G	13.02	0.0225	0.001	0.02455	FALSE	FALSE	FALSE	finn-b-DM_RETINOPATHY	12	132283582	0.042	NA	0.592199	Diabetic retinopathy (DM_RETINOPATHY) || id:finn-b-DM_RETINOPATHY	Diabetic retinopathy (DM_RETINOPATHY)	Diabetic retinopathy (DM_RETINOPATHY) || ||	TRUE	igd	5.78895E-08	132283582	3425	12	2.395	ebi-a-GCST90001700	CD45RA+ CD28- CD8+ T cell %T cell || id:ebi-a-GCST90001700	TRUE	reported	igd	2	TRUE
546	rs117808048	A	G	A	G	6.97	0.1686	0.0026	0.00274	FALSE	FALSE	FALSE	finn-b-DM_RETINOPATHY	8	73079210	0.1235	NA	0.172	Diabetic retinopathy (DM_RETINOPATHY) || id:finn-b-DM_RETINOPATHY	Diabetic retinopathy (DM_RETINOPATHY)	Diabetic retinopathy (DM_RETINOPATHY) || ||	TRUE	igd	7.89605E-06	73079210	3425	8	1.557	ebi-a-GCST90001700	CD45RA+ CD28- CD8+ T cell %T cell || id:ebi-a-GCST90001700	TRUE	reported	igd	2	TRUE
547	rs117867588	A	G	A	G	36.56	0.0641	0.0001	0.01249	FALSE	FALSE	FALSE	finn-b-DM_RETINOPATHY	8	15699657	0.0581	NA	0.2693	Diabetic retinopathy (DM_RETINOPATHY) || id:finn-b-DM_RETINOPATHY	Diabetic retinopathy (DM_RETINOPATHY)	Diabetic retinopathy (DM_RETINOPATHY) || ||	TRUE	igd	6.06206E-09	15699657	3425	8	6.272	ebi-a-GCST90001700	CD45RA+ CD28- CD8+ T cell %T cell || id:ebi-a-GCST90001700	TRUE	reported	igd	2	TRUE
548	rs118089863	T	C	T	C	12.62	0.0188	0.0018	0.02504	FALSE	FALSE	FALSE	finn-b-DM_RETINOPATHY	19	24477916	0.0415	NA	0.6498	Diabetic retinopathy (DM_RETINOPATHY) || id:finn-b-DM_RETINOPATHY	Diabetic retinopathy (DM_RETINOPATHY)	Diabetic retinopathy (DM_RETINOPATHY) || ||	TRUE	igd	1.98299E-08	24477916	3425	19	2.243	ebi-a-GCST90001700	CD45RA+ CD28- CD8+ T cell %T cell || id:ebi-a-GCST90001700	TRUE	reported	igd	2	TRUE
549	rs118180479	C	T	C	T	11.65	0.0255	0.001	0.01547	FALSE	FALSE	FALSE	finn-b-DM_RETINOPATHY	20	37027035	0.0525	NA	0.627401	Diabetic retinopathy (DM_RETINOPATHY) || id:finn-b-DM_RETINOPATHY	Diabetic retinopathy (DM_RETINOPATHY)	Diabetic retinopathy (DM_RETINOPATHY) || ||	TRUE	igd	7.99006E-07	37027035	3425	20	2.356	ebi-a-GCST90001700	CD45RA+ CD28- CD8+ T cell %T cell || id:ebi-a-GCST90001700	TRUE	reported	igd	2	TRUE
550	rs12279408	T	C	T	C	16	-0.0353	0.0007	0.00299	FALSE	FALSE	FALSE	finn-b-DM_RETINOPATHY	11	84269972	0.1164	NA	0.7621	Diabetic retinopathy (DM_RETINOPATHY) || id:finn-b-DM_RETINOPATHY	Diabetic retinopathy (DM_RETINOPATHY)	Diabetic retinopathy (DM_RETINOPATHY) || ||	TRUE	igd	4.59505E-08	84269972	3425	11	2.92	ebi-a-GCST90001700	CD45RA+ CD28- CD8+ T cell %T cell || id:ebi-a-GCST90001700	TRUE	reported	igd	2	TRUE
551	rs12499962	G	A	G	A	25.15	-0.0874	0.0006	0.03657	FALSE	FALSE	FALSE	finn-b-DM_RETINOPATHY	4	99029457	0.0344	NA	0.01104	Diabetic retinopathy (DM_RETINOPATHY) || id:finn-b-DM_RETINOPATHY	Diabetic retinopathy (DM_RETINOPATHY)	Diabetic retinopathy (DM_RETINOPATHY) || ||	TRUE	igd	1.58599E-15	99029457	3425	4	3.141	ebi-a-GCST90001700	CD45RA+ CD28- CD8+ T cell %T cell || id:ebi-a-GCST90001700	TRUE	reported	igd	2	TRUE
552	rs12501785	A	G	A	G	10.8	0.0281	0.0013	0.05656	FALSE	FALSE	FALSE	finn-b-DM_RETINOPATHY	4	180565400	0.0274	NA	0.3042	Diabetic retinopathy (DM_RETINOPATHY) || id:finn-b-DM_RETINOPATHY	Diabetic retinopathy (DM_RETINOPATHY)	Diabetic retinopathy (DM_RETINOPATHY) || ||	TRUE	igd	1.00399E-08	180565400	3425	4	1.881	ebi-a-GCST90001700	CD45RA+ CD28- CD8+ T cell %T cell || id:ebi-a-GCST90001700	TRUE	reported	igd	2	TRUE
553	rs132751	T	C	T	C	11.84	-0.0144	0.0012	0.0333	FALSE	FALSE	FALSE	finn-b-DM_RETINOPATHY	22	36610967	0.0362	NA	0.690601	Diabetic retinopathy (DM_RETINOPATHY) || id:finn-b-DM_RETINOPATHY	Diabetic retinopathy (DM_RETINOPATHY)	Diabetic retinopathy (DM_RETINOPATHY) || ||	TRUE	igd	5.72796E-08	36610967	3425	22	2.178	ebi-a-GCST90001700	CD45RA+ CD28- CD8+ T cell %T cell || id:ebi-a-GCST90001700	TRUE	reported	igd	2	TRUE
554	rs137942933	T	G	T	G	23.37	-0.0114	0.0006	0.01136	FALSE	FALSE	FALSE	finn-b-DM_RETINOPATHY	20	33104122	0.0622	NA	0.8546	Diabetic retinopathy (DM_RETINOPATHY) || id:finn-b-DM_RETINOPATHY	Diabetic retinopathy (DM_RETINOPATHY)	Diabetic retinopathy (DM_RETINOPATHY) || ||	TRUE	igd	1.57906E-13	33104122	3425	20	3.154	ebi-a-GCST90001700	CD45RA+ CD28- CD8+ T cell %T cell || id:ebi-a-GCST90001700	TRUE	reported	igd	2	TRUE
555	rs138327786	A	G	A	G	21.5	0.0358	0.0003	0.03042	FALSE	FALSE	FALSE	finn-b-DM_RETINOPATHY	6	1730982	0.0378	NA	0.3443	Diabetic retinopathy (DM_RETINOPATHY) || id:finn-b-DM_RETINOPATHY	Diabetic retinopathy (DM_RETINOPATHY)	Diabetic retinopathy (DM_RETINOPATHY) || ||	TRUE	igd	3.38104E-08	1730982	3425	6	3.886	ebi-a-GCST90001700	CD45RA+ CD28- CD8+ T cell %T cell || id:ebi-a-GCST90001700	TRUE	reported	igd	2	TRUE
556	rs139898536	T	A	T	A	5.21	-0.3269	0.0042	0.00073	FALSE	TRUE	FALSE	finn-b-DM_RETINOPATHY	12	109036912	0.2503	NA	0.1916	Diabetic retinopathy (DM_RETINOPATHY) || id:finn-b-DM_RETINOPATHY	Diabetic retinopathy (DM_RETINOPATHY)	Diabetic retinopathy (DM_RETINOPATHY) || ||	TRUE	igd	9.86098E-06	109036912	3425	12	1.178	ebi-a-GCST90001700	CD45RA+ CD28- CD8+ T cell %T cell || id:ebi-a-GCST90001700	TRUE	reported	igd	2	TRUE
557	rs140963286	T	C	T	C	33.4	-0.0441	0.0001	0.0215	FALSE	FALSE	FALSE	finn-b-DM_RETINOPATHY	1	24640467	0.0445	NA	0.3219	Diabetic retinopathy (DM_RETINOPATHY) || id:finn-b-DM_RETINOPATHY	Diabetic retinopathy (DM_RETINOPATHY)	Diabetic retinopathy (DM_RETINOPATHY) || ||	TRUE	igd	6.30202E-09	24640467	3425	1	5.736	ebi-a-GCST90001700	CD45RA+ CD28- CD8+ T cell %T cell || id:ebi-a-GCST90001700	TRUE	reported	igd	2	TRUE
558	rs143395500	T	C	T	C	51.17	0.1001	0.0001	0.03219	FALSE	FALSE	FALSE	finn-b-DM_RETINOPATHY	10	69536834	0.0365	NA	0.00613395	Diabetic retinopathy (DM_RETINOPATHY) || id:finn-b-DM_RETINOPATHY	Diabetic retinopathy (DM_RETINOPATHY)	Diabetic retinopathy (DM_RETINOPATHY) || ||	TRUE	igd	7.91608E-09	69536834	3425	10	8.845	ebi-a-GCST90001700	CD45RA+ CD28- CD8+ T cell %T cell || id:ebi-a-GCST90001700	TRUE	reported	igd	2	TRUE
559	rs143845801	C	G	C	G	18.54	-0.0087	0.0007	0.08669	FALSE	TRUE	FALSE	finn-b-DM_RETINOPATHY	7	84434549	0.0231	NA	0.7085	Diabetic retinopathy (DM_RETINOPATHY) || id:finn-b-DM_RETINOPATHY	Diabetic retinopathy (DM_RETINOPATHY)	Diabetic retinopathy (DM_RETINOPATHY) || ||	TRUE	igd	1.89583E-11	84434549	3425	7	2.753	ebi-a-GCST90001700	CD45RA+ CD28- CD8+ T cell %T cell || id:ebi-a-GCST90001700	TRUE	reported	igd	2	TRUE
560	rs144104650	A	G	A	G	15.28	-0.0263	0.0006	0.01913	FALSE	FALSE	FALSE	finn-b-DM_RETINOPATHY	17	5023557	0.0477	NA	0.582	Diabetic retinopathy (DM_RETINOPATHY) || id:finn-b-DM_RETINOPATHY	Diabetic retinopathy (DM_RETINOPATHY)	Diabetic retinopathy (DM_RETINOPATHY) || ||	TRUE	igd	7.31307E-07	5023557	3425	17	3.08	ebi-a-GCST90001700	CD45RA+ CD28- CD8+ T cell %T cell || id:ebi-a-GCST90001700	TRUE	reported	igd	2	TRUE
561	rs144275943	G	T	G	T	19.21	-0.0529	0.0003	0.01884	FALSE	FALSE	FALSE	finn-b-DM_RETINOPATHY	14	34065832	0.0477	NA	0.2677	Diabetic retinopathy (DM_RETINOPATHY) || id:finn-b-DM_RETINOPATHY	Diabetic retinopathy (DM_RETINOPATHY)	Diabetic retinopathy (DM_RETINOPATHY) || ||	TRUE	igd	4.52699E-06	34065832	3425	14	4.183	ebi-a-GCST90001700	CD45RA+ CD28- CD8+ T cell %T cell || id:ebi-a-GCST90001700	TRUE	reported	igd	2	TRUE
562	rs144613377	C	T	C	T	3.83	0.0087	0.0101	0.01476	FALSE	FALSE	FALSE	finn-b-DM_RETINOPATHY	5	81311763	0.0532	NA	0.8703	Diabetic retinopathy (DM_RETINOPATHY) || id:finn-b-DM_RETINOPATHY	Diabetic retinopathy (DM_RETINOPATHY)	Diabetic retinopathy (DM_RETINOPATHY) || ||	TRUE	igd	5.03895E-07	81311763	3425	5	0.7616	ebi-a-GCST90001700	CD45RA+ CD28- CD8+ T cell %T cell || id:ebi-a-GCST90001700	TRUE	reported	igd	2	TRUE
563	rs145410896	G	C	G	C	5.4	0.0271	0.005	0.0447	FALSE	TRUE	FALSE	finn-b-DM_RETINOPATHY	19	34111992	0.0314	NA	0.3885	Diabetic retinopathy (DM_RETINOPATHY) || id:finn-b-DM_RETINOPATHY	Diabetic retinopathy (DM_RETINOPATHY)	Diabetic retinopathy (DM_RETINOPATHY) || ||	TRUE	igd	2.65699E-07	34111992	3425	19	1.046	ebi-a-GCST90001700	CD45RA+ CD28- CD8+ T cell %T cell || id:ebi-a-GCST90001700	TRUE	reported	igd	2	TRUE
564	rs146374482	A	G	A	G	19.45	-0.0722	0.0004	0.00153	FALSE	FALSE	FALSE	finn-b-DM_RETINOPATHY	4	85578601	0.1655	NA	0.6625	Diabetic retinopathy (DM_RETINOPATHY) || id:finn-b-DM_RETINOPATHY	Diabetic retinopathy (DM_RETINOPATHY)	Diabetic retinopathy (DM_RETINOPATHY) || ||	TRUE	igd	1.31199E-07	85578601	3425	4	3.678	ebi-a-GCST90001700	CD45RA+ CD28- CD8+ T cell %T cell || id:ebi-a-GCST90001700	TRUE	reported	igd	2	TRUE
565	rs146650864	A	G	A	G	9.12	-0.011	0.002	0.01956	FALSE	FALSE	FALSE	finn-b-DM_RETINOPATHY	19	22454852	0.047	NA	0.8144	Diabetic retinopathy (DM_RETINOPATHY) || id:finn-b-DM_RETINOPATHY	Diabetic retinopathy (DM_RETINOPATHY)	Diabetic retinopathy (DM_RETINOPATHY) || ||	TRUE	igd	2.18902E-07	22454852	3425	19	1.757	ebi-a-GCST90001700	CD45RA+ CD28- CD8+ T cell %T cell || id:ebi-a-GCST90001700	TRUE	reported	igd	2	TRUE
566	rs146822590	T	A	T	A	14.19	0.0705	0.0009	0.01906	FALSE	TRUE	FALSE	finn-b-DM_RETINOPATHY	12	130060949	0.0483	NA	0.1445	Diabetic retinopathy (DM_RETINOPATHY) || id:finn-b-DM_RETINOPATHY	Diabetic retinopathy (DM_RETINOPATHY)	Diabetic retinopathy (DM_RETINOPATHY) || ||	TRUE	igd	2.683E-09	130060949	3425	12	2.379	ebi-a-GCST90001700	CD45RA+ CD28- CD8+ T cell %T cell || id:ebi-a-GCST90001700	TRUE	reported	igd	2	TRUE
567	rs147093663	T	G	T	G	42.63	0.0655	0.0001	0.00645	FALSE	FALSE	FALSE	finn-b-DM_RETINOPATHY	15	81422902	0.0826	NA	0.4279	Diabetic retinopathy (DM_RETINOPATHY) || id:finn-b-DM_RETINOPATHY	Diabetic retinopathy (DM_RETINOPATHY)	Diabetic retinopathy (DM_RETINOPATHY) || ||	TRUE	igd	9.65006E-09	81422902	3425	15	7.413	ebi-a-GCST90001700	CD45RA+ CD28- CD8+ T cell %T cell || id:ebi-a-GCST90001700	TRUE	reported	igd	2	TRUE
568	rs147107195	T	C	T	C	23.9	0.0345	0.0003	0.01928	FALSE	FALSE	FALSE	finn-b-DM_RETINOPATHY	12	48190275	0.0472	NA	0.4656	Diabetic retinopathy (DM_RETINOPATHY) || id:finn-b-DM_RETINOPATHY	Diabetic retinopathy (DM_RETINOPATHY)	Diabetic retinopathy (DM_RETINOPATHY) || ||	TRUE	igd	3.92401E-09	48190275	3425	12	4.049	ebi-a-GCST90001700	CD45RA+ CD28- CD8+ T cell %T cell || id:ebi-a-GCST90001700	TRUE	reported	igd	2	TRUE
569	rs147572731	T	C	T	C	14.48	-0.0388	0.0007	0.01924	FALSE	FALSE	FALSE	finn-b-DM_RETINOPATHY	19	49416171	0.0473	NA	0.4118	Diabetic retinopathy (DM_RETINOPATHY) || id:finn-b-DM_RETINOPATHY	Diabetic retinopathy (DM_RETINOPATHY)	Diabetic retinopathy (DM_RETINOPATHY) || ||	TRUE	igd	1.44401E-06	49416171	3425	19	3.001	ebi-a-GCST90001700	CD45RA+ CD28- CD8+ T cell %T cell || id:ebi-a-GCST90001700	TRUE	reported	igd	2	TRUE
570	rs147968748	G	A	G	A	4.52	-0.05	0.0057	0.01083	FALSE	FALSE	FALSE	finn-b-DM_RETINOPATHY	10	54704473	0.0623	NA	0.4223	Diabetic retinopathy (DM_RETINOPATHY) || id:finn-b-DM_RETINOPATHY	Diabetic retinopathy (DM_RETINOPATHY)	Diabetic retinopathy (DM_RETINOPATHY) || ||	TRUE	igd	2e-06	54704473	3425	10	0.9486	ebi-a-GCST90001700	CD45RA+ CD28- CD8+ T cell %T cell || id:ebi-a-GCST90001700	TRUE	reported	igd	2	TRUE
571	rs148658406	T	C	T	C	32.81	0.0542	0.0001	0.02788	FALSE	FALSE	FALSE	finn-b-DM_RETINOPATHY	3	153311399	0.0393	NA	0.1677	Diabetic retinopathy (DM_RETINOPATHY) || id:finn-b-DM_RETINOPATHY	Diabetic retinopathy (DM_RETINOPATHY)	Diabetic retinopathy (DM_RETINOPATHY) || ||	TRUE	igd	1.02499E-08	153311399	3425	3	5.716	ebi-a-GCST90001700	CD45RA+ CD28- CD8+ T cell %T cell || id:ebi-a-GCST90001700	TRUE	reported	igd	2	TRUE
572	rs148947489	T	C	T	C	8.3	-0.0209	0.0022	0.03806	FALSE	FALSE	FALSE	finn-b-DM_RETINOPATHY	2	10326418	0.0339	NA	0.5371	Diabetic retinopathy (DM_RETINOPATHY) || id:finn-b-DM_RETINOPATHY	Diabetic retinopathy (DM_RETINOPATHY)	Diabetic retinopathy (DM_RETINOPATHY) || ||	TRUE	igd	6.57703E-08	10326418	3425	2	1.533	ebi-a-GCST90001700	CD45RA+ CD28- CD8+ T cell %T cell || id:ebi-a-GCST90001700	TRUE	reported	igd	2	TRUE
573	rs149050426	C	G	C	G	12.68	-0.0739	0.0013	0.02259	FALSE	TRUE	FALSE	finn-b-DM_RETINOPATHY	1	160679804	0.045	NA	0.1003	Diabetic retinopathy (DM_RETINOPATHY) || id:finn-b-DM_RETINOPATHY	Diabetic retinopathy (DM_RETINOPATHY)	Diabetic retinopathy (DM_RETINOPATHY) || ||	TRUE	igd	1.72401E-06	160679804	3425	1	2.647	ebi-a-GCST90001700	CD45RA+ CD28- CD8+ T cell %T cell || id:ebi-a-GCST90001700	TRUE	reported	igd	2	TRUE
574	rs149208831	C	A	C	A	25.69	-0.0275	0.0003	0.02666	FALSE	FALSE	FALSE	finn-b-DM_RETINOPATHY	6	10017676	0.0404	NA	0.497	Diabetic retinopathy (DM_RETINOPATHY) || id:finn-b-DM_RETINOPATHY	Diabetic retinopathy (DM_RETINOPATHY)	Diabetic retinopathy (DM_RETINOPATHY) || ||	TRUE	igd	3.96899E-10	10017676	3425	6	4.095	ebi-a-GCST90001700	CD45RA+ CD28- CD8+ T cell %T cell || id:ebi-a-GCST90001700	TRUE	reported	igd	2	TRUE
575	rs149908314	T	C	T	C	8.63	0.0707	0.0016	0.03195	FALSE	FALSE	FALSE	finn-b-DM_RETINOPATHY	15	54344919	0.0367	NA	0.0538195	Diabetic retinopathy (DM_RETINOPATHY) || id:finn-b-DM_RETINOPATHY	Diabetic retinopathy (DM_RETINOPATHY)	Diabetic retinopathy (DM_RETINOPATHY) || ||	TRUE	igd	7.01197E-06	54344919	3425	15	1.919	ebi-a-GCST90001700	CD45RA+ CD28- CD8+ T cell %T cell || id:ebi-a-GCST90001700	TRUE	reported	igd	2	TRUE
576	rs150400236	T	C	T	C	8.21	-0.0836	0.0018	0.01452	FALSE	FALSE	FALSE	finn-b-DM_RETINOPATHY	7	136855654	0.0558	NA	0.1343	Diabetic retinopathy (DM_RETINOPATHY) || id:finn-b-DM_RETINOPATHY	Diabetic retinopathy (DM_RETINOPATHY)	Diabetic retinopathy (DM_RETINOPATHY) || ||	TRUE	igd	2.69501E-06	136855654	3425	7	1.748	ebi-a-GCST90001700	CD45RA+ CD28- CD8+ T cell %T cell || id:ebi-a-GCST90001700	TRUE	reported	igd	2	TRUE
577	rs16864501	A	G	A	G	33.31	-0.0893	0.0001	0.003	FALSE	FALSE	FALSE	finn-b-DM_RETINOPATHY	3	152385976	0.1179	NA	0.4488	Diabetic retinopathy (DM_RETINOPATHY) || id:finn-b-DM_RETINOPATHY	Diabetic retinopathy (DM_RETINOPATHY)	Diabetic retinopathy (DM_RETINOPATHY) || ||	TRUE	igd	7.30802E-09	152385976	3425	3	5.744	ebi-a-GCST90001700	CD45RA+ CD28- CD8+ T cell %T cell || id:ebi-a-GCST90001700	TRUE	reported	igd	2	TRUE
578	rs17642570	C	T	C	T	3.65	-0.0167	0.0091	0.01007	FALSE	FALSE	FALSE	finn-b-DM_RETINOPATHY	5	148699825	0.0672	NA	0.804	Diabetic retinopathy (DM_RETINOPATHY) || id:finn-b-DM_RETINOPATHY	Diabetic retinopathy (DM_RETINOPATHY)	Diabetic retinopathy (DM_RETINOPATHY) || ||	TRUE	igd	3.54397E-06	148699825	3425	5	0.7857	ebi-a-GCST90001700	CD45RA+ CD28- CD8+ T cell %T cell || id:ebi-a-GCST90001700	TRUE	reported	igd	2	TRUE
579	rs17791728	C	T	C	T	15.79	-0.0504	0.0006	0.0486	FALSE	FALSE	FALSE	finn-b-DM_RETINOPATHY	20	17556587	0.0302	NA	0.0944104	Diabetic retinopathy (DM_RETINOPATHY) || id:finn-b-DM_RETINOPATHY	Diabetic retinopathy (DM_RETINOPATHY)	Diabetic retinopathy (DM_RETINOPATHY) || ||	TRUE	igd	2.10402E-08	17556587	3425	20	2.811	ebi-a-GCST90001700	CD45RA+ CD28- CD8+ T cell %T cell || id:ebi-a-GCST90001700	TRUE	reported	igd	2	TRUE
580	rs17878699	A	G	A	G	8.18	-0.0347	0.0028	0.02732	FALSE	FALSE	FALSE	finn-b-DM_RETINOPATHY	3	3132754	0.0419	NA	0.4086	Diabetic retinopathy (DM_RETINOPATHY) || id:finn-b-DM_RETINOPATHY	Diabetic retinopathy (DM_RETINOPATHY)	Diabetic retinopathy (DM_RETINOPATHY) || ||	TRUE	igd	4.72999E-07	3132754	3425	3	1.62	ebi-a-GCST90001700	CD45RA+ CD28- CD8+ T cell %T cell || id:ebi-a-GCST90001700	TRUE	reported	igd	2	TRUE
581	rs180972485	A	G	A	G	12.36	-0.0708	0.001	0.02652	FALSE	FALSE	FALSE	finn-b-DM_RETINOPATHY	20	24457030	0.0411	NA	0.0848496	Diabetic retinopathy (DM_RETINOPATHY) || id:finn-b-DM_RETINOPATHY	Diabetic retinopathy (DM_RETINOPATHY)	Diabetic retinopathy (DM_RETINOPATHY) || ||	TRUE	igd	2.21998E-08	24457030	3425	20	2.205	ebi-a-GCST90001700	CD45RA+ CD28- CD8+ T cell %T cell || id:ebi-a-GCST90001700	TRUE	reported	igd	2	TRUE
582	rs185587352	A	G	A	G	18.17	0.001	0.0006	0.00981	FALSE	FALSE	FALSE	finn-b-DM_RETINOPATHY	3	117384981	0.0661	NA	0.9881	Diabetic retinopathy (DM_RETINOPATHY) || id:finn-b-DM_RETINOPATHY	Diabetic retinopathy (DM_RETINOPATHY)	Diabetic retinopathy (DM_RETINOPATHY) || ||	TRUE	igd	3.62101E-09	117384981	3425	3	3.072	ebi-a-GCST90001700	CD45RA+ CD28- CD8+ T cell %T cell || id:ebi-a-GCST90001700	TRUE	reported	igd	2	TRUE
583	rs185754925	G	A	G	A	8.53	-0.0242	0.0025	0.03279	FALSE	FALSE	FALSE	finn-b-DM_RETINOPATHY	7	62917010	0.0372	NA	0.5156	Diabetic retinopathy (DM_RETINOPATHY) || id:finn-b-DM_RETINOPATHY	Diabetic retinopathy (DM_RETINOPATHY)	Diabetic retinopathy (DM_RETINOPATHY) || ||	TRUE	igd	4.90196E-08	62917010	3425	7	1.56	ebi-a-GCST90001700	CD45RA+ CD28- CD8+ T cell %T cell || id:ebi-a-GCST90001700	TRUE	reported	igd	2	TRUE
584	rs186251573	C	A	C	A	14.06	0.0379	0.0007	0.0176	FALSE	FALSE	FALSE	finn-b-DM_RETINOPATHY	7	13558580	0.0495	NA	0.4439	Diabetic retinopathy (DM_RETINOPATHY) || id:finn-b-DM_RETINOPATHY	Diabetic retinopathy (DM_RETINOPATHY)	Diabetic retinopathy (DM_RETINOPATHY) || ||	TRUE	igd	2.34801E-06	13558580	3425	7	2.974	ebi-a-GCST90001700	CD45RA+ CD28- CD8+ T cell %T cell || id:ebi-a-GCST90001700	TRUE	reported	igd	2	TRUE
585	rs188074116	A	G	A	G	22.71	0.0028	0.0001	0.00851	FALSE	FALSE	FALSE	finn-b-DM_RETINOPATHY	12	19311236	0.0697	NA	0.9685	Diabetic retinopathy (DM_RETINOPATHY) || id:finn-b-DM_RETINOPATHY	Diabetic retinopathy (DM_RETINOPATHY)	Diabetic retinopathy (DM_RETINOPATHY) || ||	TRUE	igd	1.59001E-06	19311236	3425	12	4.723	ebi-a-GCST90001700	CD45RA+ CD28- CD8+ T cell %T cell || id:ebi-a-GCST90001700	TRUE	reported	igd	2	TRUE
586	rs188087675	A	G	A	G	7.21	0.026	0.0032	0.01827	FALSE	FALSE	FALSE	finn-b-DM_RETINOPATHY	15	29114742	0.0518	NA	0.615	Diabetic retinopathy (DM_RETINOPATHY) || id:finn-b-DM_RETINOPATHY	Diabetic retinopathy (DM_RETINOPATHY)	Diabetic retinopathy (DM_RETINOPATHY) || ||	TRUE	igd	2.03798E-06	29114742	3425	15	1.516	ebi-a-GCST90001700	CD45RA+ CD28- CD8+ T cell %T cell || id:ebi-a-GCST90001700	TRUE	reported	igd	2	TRUE
587	rs189412340	T	C	T	C	16.05	0.011	0.0004	0.02129	FALSE	FALSE	FALSE	finn-b-DM_RETINOPATHY	5	75564943	0.0448	NA	0.8054	Diabetic retinopathy (DM_RETINOPATHY) || id:finn-b-DM_RETINOPATHY	Diabetic retinopathy (DM_RETINOPATHY)	Diabetic retinopathy (DM_RETINOPATHY) || ||	TRUE	igd	3.59104E-06	75564943	3425	5	3.457	ebi-a-GCST90001700	CD45RA+ CD28- CD8+ T cell %T cell || id:ebi-a-GCST90001700	TRUE	reported	igd	2	TRUE
588	rs189796120	T	C	T	C	4.47	-0.166	0.0099	0.00262	FALSE	FALSE	FALSE	finn-b-DM_RETINOPATHY	11	109281106	0.1297	NA	0.2004	Diabetic retinopathy (DM_RETINOPATHY) || id:finn-b-DM_RETINOPATHY	Diabetic retinopathy (DM_RETINOPATHY)	Diabetic retinopathy (DM_RETINOPATHY) || ||	TRUE	igd	5.13594E-09	109281106	3425	11	0.763	ebi-a-GCST90001700	CD45RA+ CD28- CD8+ T cell %T cell || id:ebi-a-GCST90001700	TRUE	reported	igd	2	TRUE
589	rs190665193	G	A	G	A	35.37	0.006	0.0003	0.06667	FALSE	FALSE	FALSE	finn-b-DM_RETINOPATHY	2	106438361	0.0264	NA	0.8187	Diabetic retinopathy (DM_RETINOPATHY) || id:finn-b-DM_RETINOPATHY	Diabetic retinopathy (DM_RETINOPATHY)	Diabetic retinopathy (DM_RETINOPATHY) || ||	TRUE	igd	4.43507E-18	106438361	3425	2	4.058	ebi-a-GCST90001700	CD45RA+ CD28- CD8+ T cell %T cell || id:ebi-a-GCST90001700	TRUE	reported	igd	2	TRUE
590	rs191607214	A	C	A	C	12.67	0.0013	0.0007	0.0028	FALSE	FALSE	FALSE	finn-b-DM_RETINOPATHY	4	123414413	0.1236	NA	0.9914	Diabetic retinopathy (DM_RETINOPATHY) || id:finn-b-DM_RETINOPATHY	Diabetic retinopathy (DM_RETINOPATHY)	Diabetic retinopathy (DM_RETINOPATHY) || ||	TRUE	igd	1.228e-06	123414413	3425	4	2.608	ebi-a-GCST90001700	CD45RA+ CD28- CD8+ T cell %T cell || id:ebi-a-GCST90001700	TRUE	reported	igd	2	TRUE
591	rs200198801	A	G	A	G	8.76	0.024	0.0016	0.01526	FALSE	FALSE	FALSE	finn-b-DM_RETINOPATHY	19	46387941	0.0539	NA	0.655799	Diabetic retinopathy (DM_RETINOPATHY) || id:finn-b-DM_RETINOPATHY	Diabetic retinopathy (DM_RETINOPATHY)	Diabetic retinopathy (DM_RETINOPATHY) || ||	TRUE	igd	2.50098E-06	46387941	3425	19	1.857	ebi-a-GCST90001700	CD45RA+ CD28- CD8+ T cell %T cell || id:ebi-a-GCST90001700	TRUE	reported	igd	2	TRUE
592	rs34039708	A	C	A	C	12.51	-0.0551	0.0019	0.01932	FALSE	FALSE	FALSE	finn-b-DM_RETINOPATHY	8	12500832	0.0502	NA	0.2731	Diabetic retinopathy (DM_RETINOPATHY) || id:finn-b-DM_RETINOPATHY	Diabetic retinopathy (DM_RETINOPATHY)	Diabetic retinopathy (DM_RETINOPATHY) || ||	TRUE	igd	1.58416E-11	12500832	3425	8	1.85	ebi-a-GCST90001700	CD45RA+ CD28- CD8+ T cell %T cell || id:ebi-a-GCST90001700	TRUE	reported	igd	2	TRUE
593	rs35068665	G	T	G	T	53.41	-0.0192	0.0001	0.03867	FALSE	FALSE	FALSE	finn-b-DM_RETINOPATHY	14	101798387	0.0338	NA	0.570401	Diabetic retinopathy (DM_RETINOPATHY) || id:finn-b-DM_RETINOPATHY	Diabetic retinopathy (DM_RETINOPATHY)	Diabetic retinopathy (DM_RETINOPATHY) || ||	TRUE	igd	5.86813E-21	101798387	3425	14	5.65	ebi-a-GCST90001700	CD45RA+ CD28- CD8+ T cell %T cell || id:ebi-a-GCST90001700	TRUE	reported	igd	2	TRUE
594	rs35772393	T	C	T	C	38.7	0.0537	NA	0.01594	FALSE	FALSE	FALSE	finn-b-DM_RETINOPATHY	16	47727514	0.051	NA	0.2923	Diabetic retinopathy (DM_RETINOPATHY) || id:finn-b-DM_RETINOPATHY	Diabetic retinopathy (DM_RETINOPATHY)	Diabetic retinopathy (DM_RETINOPATHY) || ||	TRUE	igd	2.34202E-09	47727514	3425	16	6.463	ebi-a-GCST90001700	CD45RA+ CD28- CD8+ T cell %T cell || id:ebi-a-GCST90001700	TRUE	reported	igd	2	TRUE
595	rs374964617	C	A	C	A	6.49	0.034	0.0038	0.02918	FALSE	FALSE	FALSE	finn-b-DM_RETINOPATHY	9	504491	0.039	NA	0.3829	Diabetic retinopathy (DM_RETINOPATHY) || id:finn-b-DM_RETINOPATHY	Diabetic retinopathy (DM_RETINOPATHY)	Diabetic retinopathy (DM_RETINOPATHY) || ||	TRUE	igd	6.11998E-08	504491	3425	9	1.196	ebi-a-GCST90001700	CD45RA+ CD28- CD8+ T cell %T cell || id:ebi-a-GCST90001700	TRUE	reported	igd	2	TRUE
596	rs375356899	G	A	G	A	4.52	0.0733	0.0092	0.02098	FALSE	FALSE	FALSE	finn-b-DM_RETINOPATHY	6	165166578	0.0454	NA	0.106	Diabetic retinopathy (DM_RETINOPATHY) || id:finn-b-DM_RETINOPATHY	Diabetic retinopathy (DM_RETINOPATHY)	Diabetic retinopathy (DM_RETINOPATHY) || ||	TRUE	igd	2.04099E-08	165166578	3425	6	0.8043	ebi-a-GCST90001700	CD45RA+ CD28- CD8+ T cell %T cell || id:ebi-a-GCST90001700	TRUE	reported	igd	2	TRUE
597	rs41276984	G	C	G	C	15.14	-0.0151	0.0012	0.01751	FALSE	TRUE	FALSE	finn-b-DM_RETINOPATHY	20	37580670	0.0491	NA	0.758901	Diabetic retinopathy (DM_RETINOPATHY) || id:finn-b-DM_RETINOPATHY	Diabetic retinopathy (DM_RETINOPATHY)	Diabetic retinopathy (DM_RETINOPATHY) || ||	TRUE	igd	2.20191E-11	37580670	3425	20	2.254	ebi-a-GCST90001700	CD45RA+ CD28- CD8+ T cell %T cell || id:ebi-a-GCST90001700	TRUE	reported	igd	2	TRUE
598	rs4796089	C	T	C	T	-1.05	-0.0033	0.1345	0.09289	FALSE	FALSE	FALSE	finn-b-DM_RETINOPATHY	17	33814758	0.0222	NA	0.8837	Diabetic retinopathy (DM_RETINOPATHY) || id:finn-b-DM_RETINOPATHY	Diabetic retinopathy (DM_RETINOPATHY)	Diabetic retinopathy (DM_RETINOPATHY) || ||	TRUE	igd	2.70402E-06	33814758	3425	17	0.2225	ebi-a-GCST90001700	CD45RA+ CD28- CD8+ T cell %T cell || id:ebi-a-GCST90001700	TRUE	reported	igd	2	TRUE
599	rs4853078	G	T	G	T	9.27	0.0051	0.0019	0.03544	FALSE	FALSE	FALSE	finn-b-DM_RETINOPATHY	2	75148081	0.0354	NA	0.8855	Diabetic retinopathy (DM_RETINOPATHY) || id:finn-b-DM_RETINOPATHY	Diabetic retinopathy (DM_RETINOPATHY)	Diabetic retinopathy (DM_RETINOPATHY) || ||	TRUE	igd	3.74197E-08	75148081	3425	2	1.681	ebi-a-GCST90001700	CD45RA+ CD28- CD8+ T cell %T cell || id:ebi-a-GCST90001700	TRUE	reported	igd	2	TRUE
600	rs59745713	A	G	A	G	3.98	-0.0422	0.0069	0.00502	FALSE	FALSE	FALSE	finn-b-DM_RETINOPATHY	19	34075835	0.0918	NA	0.6459	Diabetic retinopathy (DM_RETINOPATHY) || id:finn-b-DM_RETINOPATHY	Diabetic retinopathy (DM_RETINOPATHY)	Diabetic retinopathy (DM_RETINOPATHY) || ||	TRUE	igd	9.59599E-06	34075835	3425	19	0.8973	ebi-a-GCST90001700	CD45RA+ CD28- CD8+ T cell %T cell || id:ebi-a-GCST90001700	TRUE	reported	igd	2	TRUE
601	rs62218442	A	T	A	T	15.67	0.0215	0.0007	0.03884	FALSE	TRUE	FALSE	finn-b-DM_RETINOPATHY	22	23072586	0.0349	NA	0.5386	Diabetic retinopathy (DM_RETINOPATHY) || id:finn-b-DM_RETINOPATHY	Diabetic retinopathy (DM_RETINOPATHY)	Diabetic retinopathy (DM_RETINOPATHY) || ||	TRUE	igd	4.64997E-08	23072586	3425	22	2.862	ebi-a-GCST90001700	CD45RA+ CD28- CD8+ T cell %T cell || id:ebi-a-GCST90001700	TRUE	reported	igd	2	TRUE
602	rs62321187	T	C	T	C	49	-0.0722	0.0001	0.00866	FALSE	FALSE	FALSE	finn-b-DM_RETINOPATHY	4	120605817	0.0721	NA	0.3161	Diabetic retinopathy (DM_RETINOPATHY) || id:finn-b-DM_RETINOPATHY	Diabetic retinopathy (DM_RETINOPATHY)	Diabetic retinopathy (DM_RETINOPATHY) || ||	TRUE	igd	1.26386E-17	120605817	3425	4	5.703	ebi-a-GCST90001700	CD45RA+ CD28- CD8+ T cell %T cell || id:ebi-a-GCST90001700	TRUE	reported	igd	2	TRUE
603	rs72758450	C	T	C	T	33.05	-0.0284	0.0001	0.01706	FALSE	FALSE	FALSE	finn-b-DM_RETINOPATHY	15	69811049	0.0501	NA	0.5705	Diabetic retinopathy (DM_RETINOPATHY) || id:finn-b-DM_RETINOPATHY	Diabetic retinopathy (DM_RETINOPATHY)	Diabetic retinopathy (DM_RETINOPATHY) || ||	TRUE	igd	5.188E-09	69811049	3425	15	5.644	ebi-a-GCST90001700	CD45RA+ CD28- CD8+ T cell %T cell || id:ebi-a-GCST90001700	TRUE	reported	igd	2	TRUE
604	rs72931475	G	A	G	A	31.04	-0.001	0.0003	0.01378	FALSE	FALSE	FALSE	finn-b-DM_RETINOPATHY	2	159316835	0.0558	NA	0.9863	Diabetic retinopathy (DM_RETINOPATHY) || id:finn-b-DM_RETINOPATHY	Diabetic retinopathy (DM_RETINOPATHY)	Diabetic retinopathy (DM_RETINOPATHY) || ||	TRUE	igd	7.30466E-13	159316835	3425	2	4.31	ebi-a-GCST90001700	CD45RA+ CD28- CD8+ T cell %T cell || id:ebi-a-GCST90001700	TRUE	reported	igd	2	TRUE
605	rs75438005	A	G	A	G	38.95	0.0489	0.0001	0.0188	FALSE	FALSE	FALSE	finn-b-DM_RETINOPATHY	18	26017285	0.0472	NA	0.2996	Diabetic retinopathy (DM_RETINOPATHY) || id:finn-b-DM_RETINOPATHY	Diabetic retinopathy (DM_RETINOPATHY)	Diabetic retinopathy (DM_RETINOPATHY) || ||	TRUE	igd	9.31108E-12	26017285	3425	18	5.695	ebi-a-GCST90001700	CD45RA+ CD28- CD8+ T cell %T cell || id:ebi-a-GCST90001700	TRUE	reported	igd	2	TRUE
606	rs75600477	G	T	G	T	13.07	0.0384	0.0009	0.014	FALSE	FALSE	FALSE	finn-b-DM_RETINOPATHY	20	40197928	0.0545	NA	0.4802	Diabetic retinopathy (DM_RETINOPATHY) || id:finn-b-DM_RETINOPATHY	Diabetic retinopathy (DM_RETINOPATHY)	Diabetic retinopathy (DM_RETINOPATHY) || ||	TRUE	igd	9.24698E-08	40197928	3425	20	2.441	ebi-a-GCST90001700	CD45RA+ CD28- CD8+ T cell %T cell || id:ebi-a-GCST90001700	TRUE	reported	igd	2	TRUE
607	rs75993384	C	T	C	T	38.22	-0.0228	0.0001	0.02266	FALSE	FALSE	FALSE	finn-b-DM_RETINOPATHY	4	55305871	0.0441	NA	0.605399	Diabetic retinopathy (DM_RETINOPATHY) || id:finn-b-DM_RETINOPATHY	Diabetic retinopathy (DM_RETINOPATHY)	Diabetic retinopathy (DM_RETINOPATHY) || ||	TRUE	igd	9.73419E-16	55305871	3425	4	4.737	ebi-a-GCST90001700	CD45RA+ CD28- CD8+ T cell %T cell || id:ebi-a-GCST90001700	TRUE	reported	igd	2	TRUE
608	rs76444609	A	G	A	G	51.58	0.0351	0.0001	0.02638	FALSE	FALSE	FALSE	finn-b-DM_RETINOPATHY	1	249084997	0.0415	NA	0.3971	Diabetic retinopathy (DM_RETINOPATHY) || id:finn-b-DM_RETINOPATHY	Diabetic retinopathy (DM_RETINOPATHY)	Diabetic retinopathy (DM_RETINOPATHY) || ||	TRUE	igd	4.81615E-19	249084997	3425	1	5.751	ebi-a-GCST90001700	CD45RA+ CD28- CD8+ T cell %T cell || id:ebi-a-GCST90001700	TRUE	reported	igd	2	TRUE
609	rs76552842	A	G	A	G	49.64	-0.0278	0.0001	0.01212	FALSE	FALSE	FALSE	finn-b-DM_RETINOPATHY	11	83433494	0.0586	NA	0.6354	Diabetic retinopathy (DM_RETINOPATHY) || id:finn-b-DM_RETINOPATHY	Diabetic retinopathy (DM_RETINOPATHY)	Diabetic retinopathy (DM_RETINOPATHY) || ||	TRUE	igd	6.60237E-19	83433494	3425	11	5.557	ebi-a-GCST90001700	CD45RA+ CD28- CD8+ T cell %T cell || id:ebi-a-GCST90001700	TRUE	reported	igd	2	TRUE
610	rs77113660	G	A	G	A	52.91	-0.0375	0.0001	0.01659	FALSE	FALSE	FALSE	finn-b-DM_RETINOPATHY	12	83249816	0.0511	NA	0.4634	Diabetic retinopathy (DM_RETINOPATHY) || id:finn-b-DM_RETINOPATHY	Diabetic retinopathy (DM_RETINOPATHY)	Diabetic retinopathy (DM_RETINOPATHY) || ||	TRUE	igd	1.15611E-20	83249816	3425	12	5.64	ebi-a-GCST90001700	CD45RA+ CD28- CD8+ T cell %T cell || id:ebi-a-GCST90001700	TRUE	reported	igd	2	TRUE
611	rs77465871	G	A	G	A	13.03	-0.0339	0.0015	0.03019	FALSE	FALSE	FALSE	finn-b-DM_RETINOPATHY	7	47504039	0.0381	NA	0.3733	Diabetic retinopathy (DM_RETINOPATHY) || id:finn-b-DM_RETINOPATHY	Diabetic retinopathy (DM_RETINOPATHY)	Diabetic retinopathy (DM_RETINOPATHY) || ||	TRUE	igd	2.13304E-11	47504039	3425	7	1.94	ebi-a-GCST90001700	CD45RA+ CD28- CD8+ T cell %T cell || id:ebi-a-GCST90001700	TRUE	reported	igd	2	TRUE
612	rs77467380	T	C	T	C	34.38	0.0155	0.0001	0.02342	FALSE	FALSE	FALSE	finn-b-DM_RETINOPATHY	16	78662086	0.0427	NA	0.7168	Diabetic retinopathy (DM_RETINOPATHY) || id:finn-b-DM_RETINOPATHY	Diabetic retinopathy (DM_RETINOPATHY)	Diabetic retinopathy (DM_RETINOPATHY) || ||	TRUE	igd	4.55596E-09	78662086	3425	16	5.85	ebi-a-GCST90001700	CD45RA+ CD28- CD8+ T cell %T cell || id:ebi-a-GCST90001700	TRUE	reported	igd	2	TRUE
613	rs77689186	A	C	A	C	7.95	-0.1833	0.0019	0.00798	FALSE	FALSE	FALSE	finn-b-DM_RETINOPATHY	4	176614955	0.0762	NA	0.0161801	Diabetic retinopathy (DM_RETINOPATHY) || id:finn-b-DM_RETINOPATHY	Diabetic retinopathy (DM_RETINOPATHY)	Diabetic retinopathy (DM_RETINOPATHY) || ||	TRUE	igd	1.60498E-06	176614955	3425	4	1.654	ebi-a-GCST90001700	CD45RA+ CD28- CD8+ T cell %T cell || id:ebi-a-GCST90001700	TRUE	reported	igd	2	TRUE
614	rs78088167	G	A	G	A	19.81	-0.0284	0.0006	0.01808	FALSE	FALSE	FALSE	finn-b-DM_RETINOPATHY	4	130098084	0.0485	NA	0.558	Diabetic retinopathy (DM_RETINOPATHY) || id:finn-b-DM_RETINOPATHY	Diabetic retinopathy (DM_RETINOPATHY)	Diabetic retinopathy (DM_RETINOPATHY) || ||	TRUE	igd	8.98607E-10	130098084	3425	4	3.224	ebi-a-GCST90001700	CD45RA+ CD28- CD8+ T cell %T cell || id:ebi-a-GCST90001700	TRUE	reported	igd	2	TRUE
615	rs78470553	A	G	A	G	3.91	0.0433	0.0096	0.1142	FALSE	FALSE	FALSE	finn-b-DM_RETINOPATHY	7	158334355	0.0204	NA	0.03384	Diabetic retinopathy (DM_RETINOPATHY) || id:finn-b-DM_RETINOPATHY	Diabetic retinopathy (DM_RETINOPATHY)	Diabetic retinopathy (DM_RETINOPATHY) || ||	TRUE	igd	1.007E-07	158334355	3425	7	0.7324	ebi-a-GCST90001700	CD45RA+ CD28- CD8+ T cell %T cell || id:ebi-a-GCST90001700	TRUE	reported	igd	2	TRUE
616	rs78750136	C	T	C	T	100.8	0.0135	NA	0.03095	FALSE	FALSE	FALSE	finn-b-DM_RETINOPATHY	14	26308944	0.0386	NA	0.7272	Diabetic retinopathy (DM_RETINOPATHY) || id:finn-b-DM_RETINOPATHY	Diabetic retinopathy (DM_RETINOPATHY)	Diabetic retinopathy (DM_RETINOPATHY) || ||	TRUE	igd	5.21075E-18	26308944	3425	14	11.59	ebi-a-GCST90001700	CD45RA+ CD28- CD8+ T cell %T cell || id:ebi-a-GCST90001700	TRUE	reported	igd	2	TRUE
617	rs78922116	T	C	T	C	6.97	-0.0482	0.0029	0.01387	FALSE	FALSE	FALSE	finn-b-DM_RETINOPATHY	11	25534610	0.0552	NA	0.3824	Diabetic retinopathy (DM_RETINOPATHY) || id:finn-b-DM_RETINOPATHY	Diabetic retinopathy (DM_RETINOPATHY)	Diabetic retinopathy (DM_RETINOPATHY) || ||	TRUE	igd	2.72703E-07	25534610	3425	11	1.353	ebi-a-GCST90001700	CD45RA+ CD28- CD8+ T cell %T cell || id:ebi-a-GCST90001700	TRUE	reported	igd	2	TRUE
618	rs79027575	C	T	C	T	9.04	0.0169	0.0022	0.01041	FALSE	FALSE	FALSE	finn-b-DM_RETINOPATHY	2	146371302	0.0652	NA	0.7952	Diabetic retinopathy (DM_RETINOPATHY) || id:finn-b-DM_RETINOPATHY	Diabetic retinopathy (DM_RETINOPATHY)	Diabetic retinopathy (DM_RETINOPATHY) || ||	TRUE	igd	4.83704E-08	146371302	3425	2	1.652	ebi-a-GCST90001700	CD45RA+ CD28- CD8+ T cell %T cell || id:ebi-a-GCST90001700	TRUE	reported	igd	2	TRUE
619	rs79218577	C	G	C	G	15.3	-0.0337	0.0007	0.02744	FALSE	TRUE	FALSE	finn-b-DM_RETINOPATHY	8	143859934	0.0397	NA	0.396	Diabetic retinopathy (DM_RETINOPATHY) || id:finn-b-DM_RETINOPATHY	Diabetic retinopathy (DM_RETINOPATHY)	Diabetic retinopathy (DM_RETINOPATHY) || ||	TRUE	igd	5.92598E-07	143859934	3425	8	3.059	ebi-a-GCST90001700	CD45RA+ CD28- CD8+ T cell %T cell || id:ebi-a-GCST90001700	TRUE	reported	igd	2	TRUE
620	rs79395509	T	C	T	C	26.23	-0.084	0.0006	0.00218	FALSE	FALSE	FALSE	finn-b-DM_RETINOPATHY	4	176348299	0.1412	NA	0.551899	Diabetic retinopathy (DM_RETINOPATHY) || id:finn-b-DM_RETINOPATHY	Diabetic retinopathy (DM_RETINOPATHY)	Diabetic retinopathy (DM_RETINOPATHY) || ||	TRUE	igd	4.38198E-10	176348299	3425	4	4.191	ebi-a-GCST90001700	CD45RA+ CD28- CD8+ T cell %T cell || id:ebi-a-GCST90001700	TRUE	reported	igd	2	TRUE
621	rs79518488	C	T	C	T	24.55	-0.0188	0.0003	0.0066	FALSE	FALSE	FALSE	finn-b-DM_RETINOPATHY	6	28389143	0.081	NA	0.8166	Diabetic retinopathy (DM_RETINOPATHY) || id:finn-b-DM_RETINOPATHY	Diabetic retinopathy (DM_RETINOPATHY)	Diabetic retinopathy (DM_RETINOPATHY) || ||	TRUE	igd	4.37401E-08	28389143	3425	6	4.474	ebi-a-GCST90001700	CD45RA+ CD28- CD8+ T cell %T cell || id:ebi-a-GCST90001700	TRUE	reported	igd	2	TRUE
622	rs79647440	T	C	T	C	37.38	0.0772	0.0004	0.02583	FALSE	FALSE	FALSE	finn-b-DM_RETINOPATHY	7	142438302	0.0421	NA	0.0670394	Diabetic retinopathy (DM_RETINOPATHY) || id:finn-b-DM_RETINOPATHY	Diabetic retinopathy (DM_RETINOPATHY)	Diabetic retinopathy (DM_RETINOPATHY) || ||	TRUE	igd	3.94003E-14	142438302	3425	7	4.922	ebi-a-GCST90001700	CD45RA+ CD28- CD8+ T cell %T cell || id:ebi-a-GCST90001700	TRUE	reported	igd	2	TRUE
623	rs79725470	C	T	C	T	19.78	0.0658	0.0004	0.01466	FALSE	FALSE	FALSE	finn-b-DM_RETINOPATHY	5	94705605	0.0541	NA	0.224	Diabetic retinopathy (DM_RETINOPATHY) || id:finn-b-DM_RETINOPATHY	Diabetic retinopathy (DM_RETINOPATHY)	Diabetic retinopathy (DM_RETINOPATHY) || ||	TRUE	igd	8.39595E-08	94705605	3425	5	3.684	ebi-a-GCST90001700	CD45RA+ CD28- CD8+ T cell %T cell || id:ebi-a-GCST90001700	TRUE	reported	igd	2	TRUE
624	rs79851411	A	G	A	G	35.15	0.0445	0.0001	0.0296	FALSE	FALSE	FALSE	finn-b-DM_RETINOPATHY	8	13716390	0.0385	NA	0.2469	Diabetic retinopathy (DM_RETINOPATHY) || id:finn-b-DM_RETINOPATHY	Diabetic retinopathy (DM_RETINOPATHY)	Diabetic retinopathy (DM_RETINOPATHY) || ||	TRUE	igd	1.439E-09	13716390	3425	8	5.793	ebi-a-GCST90001700	CD45RA+ CD28- CD8+ T cell %T cell || id:ebi-a-GCST90001700	TRUE	reported	igd	2	TRUE
625	rs80331554	G	A	G	A	44.6	0.0768	0.0001	0.01702	FALSE	FALSE	FALSE	finn-b-DM_RETINOPATHY	15	59013643	0.0501	NA	0.1253	Diabetic retinopathy (DM_RETINOPATHY) || id:finn-b-DM_RETINOPATHY	Diabetic retinopathy (DM_RETINOPATHY)	Diabetic retinopathy (DM_RETINOPATHY) || ||	TRUE	igd	7.70407E-09	59013643	3425	15	7.703	ebi-a-GCST90001700	CD45RA+ CD28- CD8+ T cell %T cell || id:ebi-a-GCST90001700	TRUE	reported	igd	2	TRUE
626	rs111417549	T	C	T	C	303.3	-0.0003	0.0006	0.03302	FALSE	FALSE	FALSE	finn-b-DM_RETINOPATHY	11	36584481	0.0364	NA	0.9938	Diabetic retinopathy (DM_RETINOPATHY) || id:finn-b-DM_RETINOPATHY	Diabetic retinopathy (DM_RETINOPATHY)	Diabetic retinopathy (DM_RETINOPATHY) || ||	TRUE	igd	1.95398E-08	36584481	3408	11	53.88	ebi-a-GCST90001695	CD45RA- CD28- CD8+ T cell Absolute Count || id:ebi-a-GCST90001695	TRUE	reported	igd	2	TRUE
627	rs111953852	G	A	G	A	137.6	-0.0113	0.0025	0.01152	FALSE	FALSE	FALSE	finn-b-DM_RETINOPATHY	14	84194540	0.0597	NA	0.8499	Diabetic retinopathy (DM_RETINOPATHY) || id:finn-b-DM_RETINOPATHY	Diabetic retinopathy (DM_RETINOPATHY)	Diabetic retinopathy (DM_RETINOPATHY) || ||	TRUE	igd	1.821E-08	84194540	3408	14	24.38	ebi-a-GCST90001695	CD45RA- CD28- CD8+ T cell Absolute Count || id:ebi-a-GCST90001695	TRUE	reported	igd	2	TRUE
628	rs111978771	C	T	C	T	123.8	0.0181	0.0043	0.02307	FALSE	FALSE	FALSE	finn-b-DM_RETINOPATHY	1	21025910	0.0435	NA	0.677001	Diabetic retinopathy (DM_RETINOPATHY) || id:finn-b-DM_RETINOPATHY	Diabetic retinopathy (DM_RETINOPATHY)	Diabetic retinopathy (DM_RETINOPATHY) || ||	TRUE	igd	3.21403E-10	21025910	3408	1	19.64	ebi-a-GCST90001695	CD45RA- CD28- CD8+ T cell Absolute Count || id:ebi-a-GCST90001695	TRUE	reported	igd	2	TRUE
629	rs112568609	T	C	T	C	87.63	-0.1141	0.0076	0.00429	FALSE	FALSE	FALSE	finn-b-DM_RETINOPATHY	15	27818525	0.0996	NA	0.2519	Diabetic retinopathy (DM_RETINOPATHY) || id:finn-b-DM_RETINOPATHY	Diabetic retinopathy (DM_RETINOPATHY)	Diabetic retinopathy (DM_RETINOPATHY) || ||	TRUE	igd	9.60196E-09	27818525	3408	15	15.24	ebi-a-GCST90001695	CD45RA- CD28- CD8+ T cell Absolute Count || id:ebi-a-GCST90001695	TRUE	reported	igd	2	TRUE
630	rs112785730	A	G	A	G	115.7	-0.0936	0.0026	0.0125	FALSE	FALSE	FALSE	finn-b-DM_RETINOPATHY	2	127831527	0.059	NA	0.1124	Diabetic retinopathy (DM_RETINOPATHY) || id:finn-b-DM_RETINOPATHY	Diabetic retinopathy (DM_RETINOPATHY)	Diabetic retinopathy (DM_RETINOPATHY) || ||	TRUE	igd	2.319e-06	127831527	3408	2	24.44	ebi-a-GCST90001695	CD45RA- CD28- CD8+ T cell Absolute Count || id:ebi-a-GCST90001695	TRUE	reported	igd	2	TRUE
631	rs112839187	A	G	A	G	444.1	-0.0024	0.0003	0.00675	FALSE	FALSE	FALSE	finn-b-DM_RETINOPATHY	2	238422350	0.0794	NA	0.9755	Diabetic retinopathy (DM_RETINOPATHY) || id:finn-b-DM_RETINOPATHY	Diabetic retinopathy (DM_RETINOPATHY)	Diabetic retinopathy (DM_RETINOPATHY) || ||	TRUE	igd	7.31493E-09	238422350	3408	2	76.59	ebi-a-GCST90001695	CD45RA- CD28- CD8+ T cell Absolute Count || id:ebi-a-GCST90001695	TRUE	reported	igd	2	TRUE
632	rs112857714	T	C	T	C	286.9	-0.0226	0.0009	0.04171	FALSE	FALSE	FALSE	finn-b-DM_RETINOPATHY	6	148462118	0.0325	NA	0.4876	Diabetic retinopathy (DM_RETINOPATHY) || id:finn-b-DM_RETINOPATHY	Diabetic retinopathy (DM_RETINOPATHY)	Diabetic retinopathy (DM_RETINOPATHY) || ||	TRUE	igd	2.84302E-10	148462118	3408	6	45.35	ebi-a-GCST90001695	CD45RA- CD28- CD8+ T cell Absolute Count || id:ebi-a-GCST90001695	TRUE	reported	igd	2	TRUE
633	rs113432575	T	C	T	C	345.8	0.0734	0.0006	0.00944	FALSE	FALSE	FALSE	finn-b-DM_RETINOPATHY	21	30128360	0.0658	NA	0.2641	Diabetic retinopathy (DM_RETINOPATHY) || id:finn-b-DM_RETINOPATHY	Diabetic retinopathy (DM_RETINOPATHY)	Diabetic retinopathy (DM_RETINOPATHY) || ||	TRUE	igd	1.48201E-09	30128360	3408	21	57.03	ebi-a-GCST90001695	CD45RA- CD28- CD8+ T cell Absolute Count || id:ebi-a-GCST90001695	TRUE	reported	igd	2	TRUE
634	rs113819655	T	C	T	C	442.7	-0.012	0.0004	0.00673	FALSE	FALSE	FALSE	finn-b-DM_RETINOPATHY	13	100586942	0.0809	NA	0.8817	Diabetic retinopathy (DM_RETINOPATHY) || id:finn-b-DM_RETINOPATHY	Diabetic retinopathy (DM_RETINOPATHY)	Diabetic retinopathy (DM_RETINOPATHY) || ||	TRUE	igd	3.90301E-12	100586942	3408	13	63.56	ebi-a-GCST90001695	CD45RA- CD28- CD8+ T cell Absolute Count || id:ebi-a-GCST90001695	TRUE	reported	igd	2	TRUE
635	rs114216104	T	C	T	C	591	-0.0044	0.0001	0.02378	FALSE	FALSE	FALSE	finn-b-DM_RETINOPATHY	5	140131486	0.0428	NA	0.918	Diabetic retinopathy (DM_RETINOPATHY) || id:finn-b-DM_RETINOPATHY	Diabetic retinopathy (DM_RETINOPATHY)	Diabetic retinopathy (DM_RETINOPATHY) || ||	TRUE	igd	1.16001E-09	140131486	3408	5	96.85	ebi-a-GCST90001695	CD45RA- CD28- CD8+ T cell Absolute Count || id:ebi-a-GCST90001695	TRUE	reported	igd	2	TRUE
636	rs114507999	A	G	A	G	176.7	-0.0297	0.0022	0.02512	FALSE	FALSE	FALSE	finn-b-DM_RETINOPATHY	1	21892266	0.0407	NA	0.4646	Diabetic retinopathy (DM_RETINOPATHY) || id:finn-b-DM_RETINOPATHY	Diabetic retinopathy (DM_RETINOPATHY)	Diabetic retinopathy (DM_RETINOPATHY) || ||	TRUE	igd	1.91902E-09	21892266	3408	1	29.35	ebi-a-GCST90001695	CD45RA- CD28- CD8+ T cell Absolute Count || id:ebi-a-GCST90001695	TRUE	reported	igd	2	TRUE
637	rs114619811	G	A	G	A	240.1	-0.0119	0.0006	0.03572	FALSE	FALSE	FALSE	finn-b-DM_RETINOPATHY	4	71875684	0.0346	NA	0.730099	Diabetic retinopathy (DM_RETINOPATHY) || id:finn-b-DM_RETINOPATHY	Diabetic retinopathy (DM_RETINOPATHY)	Diabetic retinopathy (DM_RETINOPATHY) || ||	TRUE	igd	2.52e-06	71875684	3408	4	50.93	ebi-a-GCST90001695	CD45RA- CD28- CD8+ T cell Absolute Count || id:ebi-a-GCST90001695	TRUE	reported	igd	2	TRUE
638	rs114763811	A	C	A	C	979.6	0.0786	0.0001	0.01555	FALSE	FALSE	FALSE	finn-b-DM_RETINOPATHY	2	191319109	0.052	NA	0.1309	Diabetic retinopathy (DM_RETINOPATHY) || id:finn-b-DM_RETINOPATHY	Diabetic retinopathy (DM_RETINOPATHY)	Diabetic retinopathy (DM_RETINOPATHY) || ||	TRUE	igd	2.51501E-09	191319109	3408	2	163.9	ebi-a-GCST90001695	CD45RA- CD28- CD8+ T cell Absolute Count || id:ebi-a-GCST90001695	TRUE	reported	igd	2	TRUE
639	rs114801643	A	C	A	C	436	-0.0037	0.0003	0.03169	FALSE	FALSE	FALSE	finn-b-DM_RETINOPATHY	6	66316172	0.0371	NA	0.9199	Diabetic retinopathy (DM_RETINOPATHY) || id:finn-b-DM_RETINOPATHY	Diabetic retinopathy (DM_RETINOPATHY)	Diabetic retinopathy (DM_RETINOPATHY) || ||	TRUE	igd	6.72295E-09	66316172	3408	6	75.02	ebi-a-GCST90001695	CD45RA- CD28- CD8+ T cell Absolute Count || id:ebi-a-GCST90001695	TRUE	reported	igd	2	TRUE
640	rs115379408	A	G	A	G	450.6	-0.1756	0.0003	0.00885	FALSE	FALSE	FALSE	finn-b-DM_RETINOPATHY	6	18617129	0.0692	NA	0.0111401	Diabetic retinopathy (DM_RETINOPATHY) || id:finn-b-DM_RETINOPATHY	Diabetic retinopathy (DM_RETINOPATHY)	Diabetic retinopathy (DM_RETINOPATHY) || ||	TRUE	igd	7.79202E-09	18617129	3408	6	77.86	ebi-a-GCST90001695	CD45RA- CD28- CD8+ T cell Absolute Count || id:ebi-a-GCST90001695	TRUE	reported	igd	2	TRUE
641	rs115485721	A	T	A	T	69.53	-0.0257	0.0139	0.1211	FALSE	TRUE	FALSE	finn-b-DM_RETINOPATHY	6	65783601	0.0198	NA	0.1937	Diabetic retinopathy (DM_RETINOPATHY) || id:finn-b-DM_RETINOPATHY	Diabetic retinopathy (DM_RETINOPATHY)	Diabetic retinopathy (DM_RETINOPATHY) || ||	TRUE	igd	1.86801E-09	65783601	3408	6	11.54	ebi-a-GCST90001695	CD45RA- CD28- CD8+ T cell Absolute Count || id:ebi-a-GCST90001695	TRUE	reported	igd	2	TRUE
642	rs115546994	T	A	T	A	383.2	0.0296	0.0004	0.00647	FALSE	TRUE	FALSE	finn-b-DM_RETINOPATHY	5	159062854	0.0838	NA	0.724101	Diabetic retinopathy (DM_RETINOPATHY) || id:finn-b-DM_RETINOPATHY	Diabetic retinopathy (DM_RETINOPATHY)	Diabetic retinopathy (DM_RETINOPATHY) || ||	TRUE	igd	7.72147E-11	159062854	3408	5	58.71	ebi-a-GCST90001695	CD45RA- CD28- CD8+ T cell Absolute Count || id:ebi-a-GCST90001695	TRUE	reported	igd	2	TRUE
643	rs115879183	G	A	G	A	281.9	0.0482	0.0009	0.01363	FALSE	FALSE	FALSE	finn-b-DM_RETINOPATHY	3	194347376	0.0589	NA	0.413	Diabetic retinopathy (DM_RETINOPATHY) || id:finn-b-DM_RETINOPATHY	Diabetic retinopathy (DM_RETINOPATHY)	Diabetic retinopathy (DM_RETINOPATHY) || ||	TRUE	igd	5.10305E-10	194347376	3408	3	45.23	ebi-a-GCST90001695	CD45RA- CD28- CD8+ T cell Absolute Count || id:ebi-a-GCST90001695	TRUE	reported	igd	2	TRUE
644	rs115954619	A	G	A	G	213	-0.0277	0.0015	0.01712	FALSE	FALSE	FALSE	finn-b-DM_RETINOPATHY	2	174896997	0.0507	NA	0.585	Diabetic retinopathy (DM_RETINOPATHY) || id:finn-b-DM_RETINOPATHY	Diabetic retinopathy (DM_RETINOPATHY)	Diabetic retinopathy (DM_RETINOPATHY) || ||	TRUE	igd	7.23003E-09	174896997	3408	2	36.73	ebi-a-GCST90001695	CD45RA- CD28- CD8+ T cell Absolute Count || id:ebi-a-GCST90001695	TRUE	reported	igd	2	TRUE
645	rs116581718	C	T	C	T	384.3	0.0659	0.0006	0.01128	FALSE	FALSE	FALSE	finn-b-DM_RETINOPATHY	5	29413612	0.061	NA	0.2802	Diabetic retinopathy (DM_RETINOPATHY) || id:finn-b-DM_RETINOPATHY	Diabetic retinopathy (DM_RETINOPATHY)	Diabetic retinopathy (DM_RETINOPATHY) || ||	TRUE	igd	4.1419E-11	29413612	3408	5	58.05	ebi-a-GCST90001695	CD45RA- CD28- CD8+ T cell Absolute Count || id:ebi-a-GCST90001695	TRUE	reported	igd	2	TRUE
646	rs116876186	C	T	C	T	647.9	-0.0505	0.0001	0.03451	FALSE	FALSE	FALSE	finn-b-DM_RETINOPATHY	17	16446446	0.0356	NA	0.1555	Diabetic retinopathy (DM_RETINOPATHY) || id:finn-b-DM_RETINOPATHY	Diabetic retinopathy (DM_RETINOPATHY)	Diabetic retinopathy (DM_RETINOPATHY) || ||	TRUE	igd	6.57052E-11	16446446	3408	17	98.9	ebi-a-GCST90001695	CD45RA- CD28- CD8+ T cell Absolute Count || id:ebi-a-GCST90001695	TRUE	reported	igd	2	TRUE
647	rs116959045	G	T	G	T	172.7	0.0668	0.0022	0.00675	FALSE	FALSE	FALSE	finn-b-DM_RETINOPATHY	8	53929771	0.0779	NA	0.3912	Diabetic retinopathy (DM_RETINOPATHY) || id:finn-b-DM_RETINOPATHY	Diabetic retinopathy (DM_RETINOPATHY)	Diabetic retinopathy (DM_RETINOPATHY) || ||	TRUE	igd	1.118E-09	53929771	3408	8	28.26	ebi-a-GCST90001695	CD45RA- CD28- CD8+ T cell Absolute Count || id:ebi-a-GCST90001695	TRUE	reported	igd	2	TRUE
648	rs117006645	G	A	G	A	308.2	0.0239	0.0004	0.00401	FALSE	FALSE	FALSE	finn-b-DM_RETINOPATHY	10	108143796	0.1046	NA	0.819	Diabetic retinopathy (DM_RETINOPATHY) || id:finn-b-DM_RETINOPATHY	Diabetic retinopathy (DM_RETINOPATHY)	Diabetic retinopathy (DM_RETINOPATHY) || ||	TRUE	igd	1.40501E-07	108143796	3408	10	58.42	ebi-a-GCST90001695	CD45RA- CD28- CD8+ T cell Absolute Count || id:ebi-a-GCST90001695	TRUE	reported	igd	2	TRUE
649	rs117036387	G	A	G	A	84.27	0.0168	0.0075	0.01484	FALSE	FALSE	FALSE	finn-b-DM_RETINOPATHY	20	3521072	0.0533	NA	0.752199	Diabetic retinopathy (DM_RETINOPATHY) || id:finn-b-DM_RETINOPATHY	Diabetic retinopathy (DM_RETINOPATHY)	Diabetic retinopathy (DM_RETINOPATHY) || ||	TRUE	igd	4.03701E-08	3521072	3408	20	15.32	ebi-a-GCST90001695	CD45RA- CD28- CD8+ T cell Absolute Count || id:ebi-a-GCST90001695	TRUE	reported	igd	2	TRUE
650	rs117048727	T	C	T	C	368.8	-0.0113	0.0004	0.02593	FALSE	FALSE	FALSE	finn-b-DM_RETINOPATHY	13	44264686	0.0409	NA	0.7817	Diabetic retinopathy (DM_RETINOPATHY) || id:finn-b-DM_RETINOPATHY	Diabetic retinopathy (DM_RETINOPATHY)	Diabetic retinopathy (DM_RETINOPATHY) || ||	TRUE	igd	2.585E-08	44264686	3408	13	66.09	ebi-a-GCST90001695	CD45RA- CD28- CD8+ T cell Absolute Count || id:ebi-a-GCST90001695	TRUE	reported	igd	2	TRUE
651	rs117196114	A	G	A	G	201.5	0.0944	0.0018	0.02152	FALSE	FALSE	FALSE	finn-b-DM_RETINOPATHY	9	83853182	0.045	NA	0.0357298	Diabetic retinopathy (DM_RETINOPATHY) || id:finn-b-DM_RETINOPATHY	Diabetic retinopathy (DM_RETINOPATHY)	Diabetic retinopathy (DM_RETINOPATHY) || ||	TRUE	igd	4.10696E-10	83853182	3408	9	32.14	ebi-a-GCST90001695	CD45RA- CD28- CD8+ T cell Absolute Count || id:ebi-a-GCST90001695	TRUE	reported	igd	2	TRUE
652	rs117262195	T	C	T	C	270.5	0.0711	0.0013	0.01373	FALSE	FALSE	FALSE	finn-b-DM_RETINOPATHY	16	5991815	0.0579	NA	0.2192	Diabetic retinopathy (DM_RETINOPATHY) || id:finn-b-DM_RETINOPATHY	Diabetic retinopathy (DM_RETINOPATHY)	Diabetic retinopathy (DM_RETINOPATHY) || ||	TRUE	igd	1.5531E-11	5991815	3408	16	39.98	ebi-a-GCST90001695	CD45RA- CD28- CD8+ T cell Absolute Count || id:ebi-a-GCST90001695	TRUE	reported	igd	2	TRUE
653	rs117271894	A	G	A	G	192.8	-0.0132	0.0022	0.00976	FALSE	FALSE	FALSE	finn-b-DM_RETINOPATHY	8	112881674	0.0659	NA	0.8418	Diabetic retinopathy (DM_RETINOPATHY) || id:finn-b-DM_RETINOPATHY	Diabetic retinopathy (DM_RETINOPATHY)	Diabetic retinopathy (DM_RETINOPATHY) || ||	TRUE	igd	1.62701E-08	112881674	3408	8	34.06	ebi-a-GCST90001695	CD45RA- CD28- CD8+ T cell Absolute Count || id:ebi-a-GCST90001695	TRUE	reported	igd	2	TRUE
654	rs117413806	C	T	C	T	364.8	-0.0365	0.0004	0.0241	FALSE	FALSE	FALSE	finn-b-DM_RETINOPATHY	11	16290338	0.0427	NA	0.393	Diabetic retinopathy (DM_RETINOPATHY) || id:finn-b-DM_RETINOPATHY	Diabetic retinopathy (DM_RETINOPATHY)	Diabetic retinopathy (DM_RETINOPATHY) || ||	TRUE	igd	3.57001E-08	16290338	3408	11	66.04	ebi-a-GCST90001695	CD45RA- CD28- CD8+ T cell Absolute Count || id:ebi-a-GCST90001695	TRUE	reported	igd	2	TRUE
655	rs117428784	A	C	A	C	472.2	-0.2195	0.0004	0.00608	FALSE	FALSE	FALSE	finn-b-DM_RETINOPATHY	19	43422957	0.0853	NA	0.01003	Diabetic retinopathy (DM_RETINOPATHY) || id:finn-b-DM_RETINOPATHY	Diabetic retinopathy (DM_RETINOPATHY)	Diabetic retinopathy (DM_RETINOPATHY) || ||	TRUE	igd	2.03095E-11	43422957	3408	19	70.2	ebi-a-GCST90001695	CD45RA- CD28- CD8+ T cell Absolute Count || id:ebi-a-GCST90001695	TRUE	reported	igd	2	TRUE
656	rs117431224	G	A	G	A	385.7	0.0137	0.0004	0.02196	FALSE	FALSE	FALSE	finn-b-DM_RETINOPATHY	11	44356396	0.0445	NA	0.758799	Diabetic retinopathy (DM_RETINOPATHY) || id:finn-b-DM_RETINOPATHY	Diabetic retinopathy (DM_RETINOPATHY)	Diabetic retinopathy (DM_RETINOPATHY) || ||	TRUE	igd	2.31201E-08	44356396	3408	11	68.87	ebi-a-GCST90001695	CD45RA- CD28- CD8+ T cell Absolute Count || id:ebi-a-GCST90001695	TRUE	reported	igd	2	TRUE
657	rs117469911	A	C	A	C	132.8	0.0882	0.0035	0.0114	FALSE	FALSE	FALSE	finn-b-DM_RETINOPATHY	7	79791344	0.0623	NA	0.1564	Diabetic retinopathy (DM_RETINOPATHY) || id:finn-b-DM_RETINOPATHY	Diabetic retinopathy (DM_RETINOPATHY)	Diabetic retinopathy (DM_RETINOPATHY) || ||	TRUE	igd	1.238E-10	79791344	3408	7	20.58	ebi-a-GCST90001695	CD45RA- CD28- CD8+ T cell Absolute Count || id:ebi-a-GCST90001695	TRUE	reported	igd	2	TRUE
658	rs117514047	C	A	C	A	462.3	0.0136	0.0003	0.0037	FALSE	FALSE	FALSE	finn-b-DM_RETINOPATHY	21	26316207	0.1076	NA	0.8996	Diabetic retinopathy (DM_RETINOPATHY) || id:finn-b-DM_RETINOPATHY	Diabetic retinopathy (DM_RETINOPATHY)	Diabetic retinopathy (DM_RETINOPATHY) || ||	TRUE	igd	2.70801E-08	26316207	3408	21	82.97	ebi-a-GCST90001695	CD45RA- CD28- CD8+ T cell Absolute Count || id:ebi-a-GCST90001695	TRUE	reported	igd	2	TRUE
659	rs117785622	T	G	T	G	232.5	0.0225	0.001	0.02455	FALSE	FALSE	FALSE	finn-b-DM_RETINOPATHY	12	132283582	0.042	NA	0.592199	Diabetic retinopathy (DM_RETINOPATHY) || id:finn-b-DM_RETINOPATHY	Diabetic retinopathy (DM_RETINOPATHY)	Diabetic retinopathy (DM_RETINOPATHY) || ||	TRUE	igd	3.62602E-08	132283582	3408	12	42.11	ebi-a-GCST90001695	CD45RA- CD28- CD8+ T cell Absolute Count || id:ebi-a-GCST90001695	TRUE	reported	igd	2	TRUE
660	rs117804407	G	A	G	A	2185	0.0116	NA	0.0227	FALSE	FALSE	FALSE	finn-b-DM_RETINOPATHY	16	5944116	0.0433	NA	0.7898	Diabetic retinopathy (DM_RETINOPATHY) || id:finn-b-DM_RETINOPATHY	Diabetic retinopathy (DM_RETINOPATHY)	Diabetic retinopathy (DM_RETINOPATHY) || ||	TRUE	igd	2.46297E-08	5944116	3408	16	391	ebi-a-GCST90001695	CD45RA- CD28- CD8+ T cell Absolute Count || id:ebi-a-GCST90001695	TRUE	reported	igd	2	TRUE
661	rs117975109	T	G	T	G	308.9	0.1096	0.0006	0.00234	FALSE	FALSE	FALSE	finn-b-DM_RETINOPATHY	12	52408142	0.1358	NA	0.4195	Diabetic retinopathy (DM_RETINOPATHY) || id:finn-b-DM_RETINOPATHY	Diabetic retinopathy (DM_RETINOPATHY)	Diabetic retinopathy (DM_RETINOPATHY) || ||	TRUE	igd	4.82303E-07	52408142	3408	12	61.24	ebi-a-GCST90001695	CD45RA- CD28- CD8+ T cell Absolute Count || id:ebi-a-GCST90001695	TRUE	reported	igd	2	TRUE
662	rs12279408	T	C	T	C	259.3	-0.0353	0.0007	0.00299	FALSE	FALSE	FALSE	finn-b-DM_RETINOPATHY	11	84269972	0.1164	NA	0.7621	Diabetic retinopathy (DM_RETINOPATHY) || id:finn-b-DM_RETINOPATHY	Diabetic retinopathy (DM_RETINOPATHY)	Diabetic retinopathy (DM_RETINOPATHY) || ||	TRUE	igd	4.69602E-07	84269972	3408	11	51.36	ebi-a-GCST90001695	CD45RA- CD28- CD8+ T cell Absolute Count || id:ebi-a-GCST90001695	TRUE	reported	igd	2	TRUE
663	rs12464465	A	G	A	G	189.7	-0.0344	0.0015	0.02226	FALSE	FALSE	FALSE	finn-b-DM_RETINOPATHY	2	176542288	0.0442	NA	0.4375	Diabetic retinopathy (DM_RETINOPATHY) || id:finn-b-DM_RETINOPATHY	Diabetic retinopathy (DM_RETINOPATHY)	Diabetic retinopathy (DM_RETINOPATHY) || ||	TRUE	igd	4.08602E-08	176542288	3408	2	34.49	ebi-a-GCST90001695	CD45RA- CD28- CD8+ T cell Absolute Count || id:ebi-a-GCST90001695	TRUE	reported	igd	2	TRUE
664	rs12656604	A	C	A	C	101.8	0.01	0.0047	0.02432	FALSE	FALSE	FALSE	finn-b-DM_RETINOPATHY	5	72679056	0.0418	NA	0.8111	Diabetic retinopathy (DM_RETINOPATHY) || id:finn-b-DM_RETINOPATHY	Diabetic retinopathy (DM_RETINOPATHY)	Diabetic retinopathy (DM_RETINOPATHY) || ||	TRUE	igd	1.19201E-07	72679056	3408	5	19.19	ebi-a-GCST90001695	CD45RA- CD28- CD8+ T cell Absolute Count || id:ebi-a-GCST90001695	TRUE	reported	igd	2	TRUE
665	rs13044559	A	G	A	G	1678	0.01	NA	0.03737	FALSE	FALSE	FALSE	finn-b-DM_RETINOPATHY	20	36073660	0.0344	NA	0.771299	Diabetic retinopathy (DM_RETINOPATHY) || id:finn-b-DM_RETINOPATHY	Diabetic retinopathy (DM_RETINOPATHY)	Diabetic retinopathy (DM_RETINOPATHY) || ||	TRUE	igd	3.87802E-08	36073660	3408	20	304.6	ebi-a-GCST90001695	CD45RA- CD28- CD8+ T cell Absolute Count || id:ebi-a-GCST90001695	TRUE	reported	igd	2	TRUE
666	rs137942933	T	G	T	G	304	-0.0114	0.0006	0.01136	FALSE	FALSE	FALSE	finn-b-DM_RETINOPATHY	20	33104122	0.0622	NA	0.8546	Diabetic retinopathy (DM_RETINOPATHY) || id:finn-b-DM_RETINOPATHY	Diabetic retinopathy (DM_RETINOPATHY)	Diabetic retinopathy (DM_RETINOPATHY) || ||	TRUE	igd	5.05697E-08	33104122	3408	20	55.65	ebi-a-GCST90001695	CD45RA- CD28- CD8+ T cell Absolute Count || id:ebi-a-GCST90001695	TRUE	reported	igd	2	TRUE
667	rs137978465	A	G	A	G	641.1	-0.0209	0.0004	0.00572	FALSE	FALSE	FALSE	finn-b-DM_RETINOPATHY	2	228411157	0.0864	NA	0.8084	Diabetic retinopathy (DM_RETINOPATHY) || id:finn-b-DM_RETINOPATHY	Diabetic retinopathy (DM_RETINOPATHY)	Diabetic retinopathy (DM_RETINOPATHY) || ||	TRUE	igd	2.23821E-21	228411157	3408	2	67.08	ebi-a-GCST90001695	CD45RA- CD28- CD8+ T cell Absolute Count || id:ebi-a-GCST90001695	TRUE	reported	igd	2	TRUE
668	rs138010330	T	C	T	C	111	0.0633	0.0048	0.01667	FALSE	FALSE	FALSE	finn-b-DM_RETINOPATHY	1	161526187	0.0508	NA	0.2131	Diabetic retinopathy (DM_RETINOPATHY) || id:finn-b-DM_RETINOPATHY	Diabetic retinopathy (DM_RETINOPATHY)	Diabetic retinopathy (DM_RETINOPATHY) || ||	TRUE	igd	1.88899E-08	161526187	3408	1	19.7	ebi-a-GCST90001695	CD45RA- CD28- CD8+ T cell Absolute Count || id:ebi-a-GCST90001695	TRUE	reported	igd	2	TRUE
669	rs138358136	T	A	T	A	726.8	-0.1041	0.0003	0.00759	FALSE	TRUE	FALSE	finn-b-DM_RETINOPATHY	7	194075	0.075	NA	0.1653	Diabetic retinopathy (DM_RETINOPATHY) || id:finn-b-DM_RETINOPATHY	Diabetic retinopathy (DM_RETINOPATHY)	Diabetic retinopathy (DM_RETINOPATHY) || ||	TRUE	igd	1.25893E-18	194075	3408	7	82.02	ebi-a-GCST90001695	CD45RA- CD28- CD8+ T cell Absolute Count || id:ebi-a-GCST90001695	TRUE	reported	igd	2	TRUE
670	rs138799468	T	C	T	C	791.9	-0.0575	0.0001	0.01768	FALSE	FALSE	FALSE	finn-b-DM_RETINOPATHY	2	9441279	0.0501	NA	0.2513	Diabetic retinopathy (DM_RETINOPATHY) || id:finn-b-DM_RETINOPATHY	Diabetic retinopathy (DM_RETINOPATHY)	Diabetic retinopathy (DM_RETINOPATHY) || ||	TRUE	igd	1.17409E-15	9441279	3408	2	98.43	ebi-a-GCST90001695	CD45RA- CD28- CD8+ T cell Absolute Count || id:ebi-a-GCST90001695	TRUE	reported	igd	2	TRUE
671	rs138829583	A	G	A	G	463.8	0.0408	0.0004	0.0021	FALSE	FALSE	FALSE	finn-b-DM_RETINOPATHY	1	79094990	0.1457	NA	0.779701	Diabetic retinopathy (DM_RETINOPATHY) || id:finn-b-DM_RETINOPATHY	Diabetic retinopathy (DM_RETINOPATHY)	Diabetic retinopathy (DM_RETINOPATHY) || ||	TRUE	igd	2.45697E-15	79094990	3408	1	58.31	ebi-a-GCST90001695	CD45RA- CD28- CD8+ T cell Absolute Count || id:ebi-a-GCST90001695	TRUE	reported	igd	2	TRUE
672	rs138962348	C	T	C	T	259.1	0.0091	0.0007	0.04659	FALSE	FALSE	FALSE	finn-b-DM_RETINOPATHY	2	146534594	0.0311	NA	0.7692	Diabetic retinopathy (DM_RETINOPATHY) || id:finn-b-DM_RETINOPATHY	Diabetic retinopathy (DM_RETINOPATHY)	Diabetic retinopathy (DM_RETINOPATHY) || ||	TRUE	igd	9.69706E-09	146534594	3408	2	45.06	ebi-a-GCST90001695	CD45RA- CD28- CD8+ T cell Absolute Count || id:ebi-a-GCST90001695	TRUE	reported	igd	2	TRUE
673	rs139457426	T	C	T	C	71.36	-0.0942	0.0147	0.02356	FALSE	FALSE	FALSE	finn-b-DM_RETINOPATHY	12	47679643	0.0435	NA	0.0304397	Diabetic retinopathy (DM_RETINOPATHY) || id:finn-b-DM_RETINOPATHY	Diabetic retinopathy (DM_RETINOPATHY)	Diabetic retinopathy (DM_RETINOPATHY) || ||	TRUE	igd	9.2406E-11	47679643	3408	12	10.98	ebi-a-GCST90001695	CD45RA- CD28- CD8+ T cell Absolute Count || id:ebi-a-GCST90001695	TRUE	reported	igd	2	TRUE
674	rs139772031	G	T	G	T	550.9	0.1043	0.0001	0.01396	FALSE	FALSE	FALSE	finn-b-DM_RETINOPATHY	3	10035985	0.0557	NA	0.0613098	Diabetic retinopathy (DM_RETINOPATHY) || id:finn-b-DM_RETINOPATHY	Diabetic retinopathy (DM_RETINOPATHY)	Diabetic retinopathy (DM_RETINOPATHY) || ||	TRUE	igd	2.171E-08	10035985	3408	3	98.17	ebi-a-GCST90001695	CD45RA- CD28- CD8+ T cell Absolute Count || id:ebi-a-GCST90001695	TRUE	reported	igd	2	TRUE
675	rs140112233	C	G	C	G	887.7	-0.029	0.0001	0.01806	FALSE	TRUE	FALSE	finn-b-DM_RETINOPATHY	7	115835641	0.0487	NA	0.5516	Diabetic retinopathy (DM_RETINOPATHY) || id:finn-b-DM_RETINOPATHY	Diabetic retinopathy (DM_RETINOPATHY)	Diabetic retinopathy (DM_RETINOPATHY) || ||	TRUE	igd	1.32898E-09	115835641	3408	7	146	ebi-a-GCST90001695	CD45RA- CD28- CD8+ T cell Absolute Count || id:ebi-a-GCST90001695	TRUE	reported	igd	2	TRUE
676	rs140134394	C	T	C	T	151.8	-0.0153	0.0028	0.03515	FALSE	FALSE	FALSE	finn-b-DM_RETINOPATHY	16	17341866	0.0354	NA	0.6651	Diabetic retinopathy (DM_RETINOPATHY) || id:finn-b-DM_RETINOPATHY	Diabetic retinopathy (DM_RETINOPATHY)	Diabetic retinopathy (DM_RETINOPATHY) || ||	TRUE	igd	9.75596E-10	17341866	3408	16	24.76	ebi-a-GCST90001695	CD45RA- CD28- CD8+ T cell Absolute Count || id:ebi-a-GCST90001695	TRUE	reported	igd	2	TRUE
677	rs140311178	T	C	T	C	142.3	-0.022	0.0037	0.04717	FALSE	FALSE	FALSE	finn-b-DM_RETINOPATHY	4	8174723	0.0309	NA	0.4765	Diabetic retinopathy (DM_RETINOPATHY) || id:finn-b-DM_RETINOPATHY	Diabetic retinopathy (DM_RETINOPATHY)	Diabetic retinopathy (DM_RETINOPATHY) || ||	TRUE	igd	2.86999E-10	8174723	3408	4	22.5	ebi-a-GCST90001695	CD45RA- CD28- CD8+ T cell Absolute Count || id:ebi-a-GCST90001695	TRUE	reported	igd	2	TRUE
678	rs140605634	T	C	T	C	161.7	0.0038	0.0025	0.01737	FALSE	FALSE	FALSE	finn-b-DM_RETINOPATHY	16	68607748	0.0489	NA	0.9376	Diabetic retinopathy (DM_RETINOPATHY) || id:finn-b-DM_RETINOPATHY	Diabetic retinopathy (DM_RETINOPATHY)	Diabetic retinopathy (DM_RETINOPATHY) || ||	TRUE	igd	1.32501E-09	68607748	3408	16	26.59	ebi-a-GCST90001695	CD45RA- CD28- CD8+ T cell Absolute Count || id:ebi-a-GCST90001695	TRUE	reported	igd	2	TRUE
679	rs140963286	T	C	T	C	760.9	-0.0441	0.0001	0.0215	FALSE	FALSE	FALSE	finn-b-DM_RETINOPATHY	1	24640467	0.0445	NA	0.3219	Diabetic retinopathy (DM_RETINOPATHY) || id:finn-b-DM_RETINOPATHY	Diabetic retinopathy (DM_RETINOPATHY)	Diabetic retinopathy (DM_RETINOPATHY) || ||	TRUE	igd	4.67951E-14	24640467	3408	1	100.5	ebi-a-GCST90001695	CD45RA- CD28- CD8+ T cell Absolute Count || id:ebi-a-GCST90001695	TRUE	reported	igd	2	TRUE
680	rs141023610	A	G	A	G	556.4	-0.0558	0.0004	0.00191	FALSE	FALSE	FALSE	finn-b-DM_RETINOPATHY	3	15790899	0.1515	NA	0.712901	Diabetic retinopathy (DM_RETINOPATHY) || id:finn-b-DM_RETINOPATHY	Diabetic retinopathy (DM_RETINOPATHY)	Diabetic retinopathy (DM_RETINOPATHY) || ||	TRUE	igd	4.5144E-11	15790899	3408	3	84.21	ebi-a-GCST90001695	CD45RA- CD28- CD8+ T cell Absolute Count || id:ebi-a-GCST90001695	TRUE	reported	igd	2	TRUE
681	rs141656121	T	A	T	A	754.3	-0.0159	0.0001	0.01963	FALSE	TRUE	FALSE	finn-b-DM_RETINOPATHY	11	91872187	0.0472	NA	0.7364	Diabetic retinopathy (DM_RETINOPATHY) || id:finn-b-DM_RETINOPATHY	Diabetic retinopathy (DM_RETINOPATHY)	Diabetic retinopathy (DM_RETINOPATHY) || ||	TRUE	igd	4.01606E-13	91872187	3408	11	103.6	ebi-a-GCST90001695	CD45RA- CD28- CD8+ T cell Absolute Count || id:ebi-a-GCST90001695	TRUE	reported	igd	2	TRUE
682	rs142470414	T	C	T	C	259.6	-0.0618	0.0009	0.01527	FALSE	FALSE	FALSE	finn-b-DM_RETINOPATHY	13	73498369	0.0528	NA	0.2417	Diabetic retinopathy (DM_RETINOPATHY) || id:finn-b-DM_RETINOPATHY	Diabetic retinopathy (DM_RETINOPATHY)	Diabetic retinopathy (DM_RETINOPATHY) || ||	TRUE	igd	2.11198E-09	73498369	3408	13	43.23	ebi-a-GCST90001695	CD45RA- CD28- CD8+ T cell Absolute Count || id:ebi-a-GCST90001695	TRUE	reported	igd	2	TRUE
683	rs142522853	T	C	T	C	595.1	0.0512	0.0003	0.01419	FALSE	FALSE	FALSE	finn-b-DM_RETINOPATHY	7	1084031	0.0551	NA	0.3527	Diabetic retinopathy (DM_RETINOPATHY) || id:finn-b-DM_RETINOPATHY	Diabetic retinopathy (DM_RETINOPATHY)	Diabetic retinopathy (DM_RETINOPATHY) || ||	TRUE	igd	1.2249E-16	1084031	3408	7	71.5	ebi-a-GCST90001695	CD45RA- CD28- CD8+ T cell Absolute Count || id:ebi-a-GCST90001695	TRUE	reported	igd	2	TRUE
684	rs142911819	A	G	A	G	320.2	-0.0014	0.0006	0.01511	FALSE	FALSE	FALSE	finn-b-DM_RETINOPATHY	12	114081812	0.0537	NA	0.9797	Diabetic retinopathy (DM_RETINOPATHY) || id:finn-b-DM_RETINOPATHY	Diabetic retinopathy (DM_RETINOPATHY)	Diabetic retinopathy (DM_RETINOPATHY) || ||	TRUE	igd	1.41501E-08	114081812	3408	12	56.32	ebi-a-GCST90001695	CD45RA- CD28- CD8+ T cell Absolute Count || id:ebi-a-GCST90001695	TRUE	reported	igd	2	TRUE
685	rs143825022	T	C	T	C	251.2	-0.0417	0.001	0.02849	FALSE	FALSE	FALSE	finn-b-DM_RETINOPATHY	8	28561116	0.0387	NA	0.2803	Diabetic retinopathy (DM_RETINOPATHY) || id:finn-b-DM_RETINOPATHY	Diabetic retinopathy (DM_RETINOPATHY)	Diabetic retinopathy (DM_RETINOPATHY) || ||	TRUE	igd	1.149E-09	28561116	3408	8	41.16	ebi-a-GCST90001695	CD45RA- CD28- CD8+ T cell Absolute Count || id:ebi-a-GCST90001695	TRUE	reported	igd	2	TRUE
686	rs143845801	C	G	C	G	271.2	-0.0087	0.0007	0.08669	FALSE	TRUE	FALSE	finn-b-DM_RETINOPATHY	7	84434549	0.0231	NA	0.7085	Diabetic retinopathy (DM_RETINOPATHY) || id:finn-b-DM_RETINOPATHY	Diabetic retinopathy (DM_RETINOPATHY)	Diabetic retinopathy (DM_RETINOPATHY) || ||	TRUE	igd	2.386E-08	84434549	3408	7	48.48	ebi-a-GCST90001695	CD45RA- CD28- CD8+ T cell Absolute Count || id:ebi-a-GCST90001695	TRUE	reported	igd	2	TRUE
687	rs143930177	A	G	A	G	80	0.022	0.0072	0.03473	FALSE	FALSE	FALSE	finn-b-DM_RETINOPATHY	10	70543706	0.0356	NA	0.5353	Diabetic retinopathy (DM_RETINOPATHY) || id:finn-b-DM_RETINOPATHY	Diabetic retinopathy (DM_RETINOPATHY)	Diabetic retinopathy (DM_RETINOPATHY) || ||	TRUE	igd	5.25799E-07	70543706	3408	10	15.92	ebi-a-GCST90001695	CD45RA- CD28- CD8+ T cell Absolute Count || id:ebi-a-GCST90001695	TRUE	reported	igd	2	TRUE
688	rs144571871	G	A	G	A	725.9	0.0019	0.0001	0.02083	FALSE	FALSE	FALSE	finn-b-DM_RETINOPATHY	1	65133062	0.0455	NA	0.9667	Diabetic retinopathy (DM_RETINOPATHY) || id:finn-b-DM_RETINOPATHY	Diabetic retinopathy (DM_RETINOPATHY)	Diabetic retinopathy (DM_RETINOPATHY) || ||	TRUE	igd	6.75772E-13	65133062	3408	1	100.6	ebi-a-GCST90001695	CD45RA- CD28- CD8+ T cell Absolute Count || id:ebi-a-GCST90001695	TRUE	reported	igd	2	TRUE
689	rs144711723	T	C	T	C	429	-0.058	0.0003	0.03436	FALSE	FALSE	FALSE	finn-b-DM_RETINOPATHY	2	145836600	0.0357	NA	0.1038	Diabetic retinopathy (DM_RETINOPATHY) || id:finn-b-DM_RETINOPATHY	Diabetic retinopathy (DM_RETINOPATHY)	Diabetic retinopathy (DM_RETINOPATHY) || ||	TRUE	igd	1.06001E-08	145836600	3408	2	74.81	ebi-a-GCST90001695	CD45RA- CD28- CD8+ T cell Absolute Count || id:ebi-a-GCST90001695	TRUE	reported	igd	2	TRUE
690	rs144993401	A	G	A	G	1279	-0.0622	NA	0.00119	FALSE	FALSE	FALSE	finn-b-DM_RETINOPATHY	12	38374287	0.1908	NA	0.7443	Diabetic retinopathy (DM_RETINOPATHY) || id:finn-b-DM_RETINOPATHY	Diabetic retinopathy (DM_RETINOPATHY)	Diabetic retinopathy (DM_RETINOPATHY) || ||	TRUE	igd	2.02502E-08	38374287	3408	12	227.4	ebi-a-GCST90001695	CD45RA- CD28- CD8+ T cell Absolute Count || id:ebi-a-GCST90001695	TRUE	reported	igd	2	TRUE
691	rs145336406	T	C	T	C	148.2	0.0369	0.0026	0.0299	FALSE	FALSE	FALSE	finn-b-DM_RETINOPATHY	6	78745175	0.0381	NA	0.3326	Diabetic retinopathy (DM_RETINOPATHY) || id:finn-b-DM_RETINOPATHY	Diabetic retinopathy (DM_RETINOPATHY)	Diabetic retinopathy (DM_RETINOPATHY) || ||	TRUE	igd	4.22202E-09	78745175	3408	6	25.16	ebi-a-GCST90001695	CD45RA- CD28- CD8+ T cell Absolute Count || id:ebi-a-GCST90001695	TRUE	reported	igd	2	TRUE
692	rs146940094	T	G	T	G	285.3	-0.0732	0.0007	0.01707	FALSE	FALSE	FALSE	finn-b-DM_RETINOPATHY	15	94946993	0.0501	NA	0.1443	Diabetic retinopathy (DM_RETINOPATHY) || id:finn-b-DM_RETINOPATHY	Diabetic retinopathy (DM_RETINOPATHY)	Diabetic retinopathy (DM_RETINOPATHY) || ||	TRUE	igd	1.66399E-09	94946993	3408	15	47.21	ebi-a-GCST90001695	CD45RA- CD28- CD8+ T cell Absolute Count || id:ebi-a-GCST90001695	TRUE	reported	igd	2	TRUE
693	rs147385696	G	C	G	C	326.5	0.0571	0.0006	0.01323	FALSE	TRUE	FALSE	finn-b-DM_RETINOPATHY	6	143880059	0.0557	NA	0.306	Diabetic retinopathy (DM_RETINOPATHY) || id:finn-b-DM_RETINOPATHY	Diabetic retinopathy (DM_RETINOPATHY)	Diabetic retinopathy (DM_RETINOPATHY) || ||	TRUE	igd	5.12602E-09	143880059	3408	6	55.73	ebi-a-GCST90001695	CD45RA- CD28- CD8+ T cell Absolute Count || id:ebi-a-GCST90001695	TRUE	reported	igd	2	TRUE
694	rs148362510	C	G	C	G	363.2	0.061	0.0004	0.01433	FALSE	TRUE	FALSE	finn-b-DM_RETINOPATHY	18	3267975	0.0546	NA	0.2637	Diabetic retinopathy (DM_RETINOPATHY) || id:finn-b-DM_RETINOPATHY	Diabetic retinopathy (DM_RETINOPATHY)	Diabetic retinopathy (DM_RETINOPATHY) || ||	TRUE	igd	1.58599E-09	3267975	3408	18	60.02	ebi-a-GCST90001695	CD45RA- CD28- CD8+ T cell Absolute Count || id:ebi-a-GCST90001695	TRUE	reported	igd	2	TRUE
695	rs148620542	T	A	T	A	358.6	0.0614	0.0006	0.01955	FALSE	TRUE	FALSE	finn-b-DM_RETINOPATHY	1	178035728	0.0471	NA	0.1929	Diabetic retinopathy (DM_RETINOPATHY) || id:finn-b-DM_RETINOPATHY	Diabetic retinopathy (DM_RETINOPATHY)	Diabetic retinopathy (DM_RETINOPATHY) || ||	TRUE	igd	4.53733E-12	178035728	3408	1	51.64	ebi-a-GCST90001695	CD45RA- CD28- CD8+ T cell Absolute Count || id:ebi-a-GCST90001695	TRUE	reported	igd	2	TRUE
696	rs148658406	T	C	T	C	751.4	0.0542	0.0001	0.02788	FALSE	FALSE	FALSE	finn-b-DM_RETINOPATHY	3	153311399	0.0393	NA	0.1677	Diabetic retinopathy (DM_RETINOPATHY) || id:finn-b-DM_RETINOPATHY	Diabetic retinopathy (DM_RETINOPATHY)	Diabetic retinopathy (DM_RETINOPATHY) || ||	TRUE	igd	7.82168E-14	153311399	3408	3	100.1	ebi-a-GCST90001695	CD45RA- CD28- CD8+ T cell Absolute Count || id:ebi-a-GCST90001695	TRUE	reported	igd	2	TRUE
697	rs149124296	C	G	C	G	307.6	-0.002	0.0006	0.0397	FALSE	TRUE	FALSE	finn-b-DM_RETINOPATHY	1	213124992	0.0336	NA	0.952	Diabetic retinopathy (DM_RETINOPATHY) || id:finn-b-DM_RETINOPATHY	Diabetic retinopathy (DM_RETINOPATHY)	Diabetic retinopathy (DM_RETINOPATHY) || ||	TRUE	igd	3.35097E-08	213124992	3408	1	55.58	ebi-a-GCST90001695	CD45RA- CD28- CD8+ T cell Absolute Count || id:ebi-a-GCST90001695	TRUE	reported	igd	2	TRUE
698	rs149716976	G	A	G	A	118.8	-0.0484	0.0057	0.04984	FALSE	FALSE	FALSE	finn-b-DM_RETINOPATHY	16	75062625	0.03	NA	0.1063	Diabetic retinopathy (DM_RETINOPATHY) || id:finn-b-DM_RETINOPATHY	Diabetic retinopathy (DM_RETINOPATHY)	Diabetic retinopathy (DM_RETINOPATHY) || ||	TRUE	igd	2.26621E-12	75062625	3408	16	16.87	ebi-a-GCST90001695	CD45RA- CD28- CD8+ T cell Absolute Count || id:ebi-a-GCST90001695	TRUE	reported	igd	2	TRUE
699	rs149957527	A	G	A	G	913.1	0.014	0.0001	0.01334	FALSE	FALSE	FALSE	finn-b-DM_RETINOPATHY	6	52375282	0.0564	NA	0.804	Diabetic retinopathy (DM_RETINOPATHY) || id:finn-b-DM_RETINOPATHY	Diabetic retinopathy (DM_RETINOPATHY)	Diabetic retinopathy (DM_RETINOPATHY) || ||	TRUE	igd	4.71411E-20	52375282	3408	6	98.95	ebi-a-GCST90001695	CD45RA- CD28- CD8+ T cell Absolute Count || id:ebi-a-GCST90001695	TRUE	reported	igd	2	TRUE
700	rs150146567	A	T	A	T	148.4	-0.0288	0.0019	0.01403	FALSE	TRUE	FALSE	finn-b-DM_RETINOPATHY	2	12784208	0.0558	NA	0.605399	Diabetic retinopathy (DM_RETINOPATHY) || id:finn-b-DM_RETINOPATHY	Diabetic retinopathy (DM_RETINOPATHY)	Diabetic retinopathy (DM_RETINOPATHY) || ||	TRUE	igd	7.53998E-07	12784208	3408	2	29.95	ebi-a-GCST90001695	CD45RA- CD28- CD8+ T cell Absolute Count || id:ebi-a-GCST90001695	TRUE	reported	igd	2	TRUE
701	rs150383571	C	T	C	T	61.29	0.0718	0.0141	0.00369	FALSE	FALSE	FALSE	finn-b-DM_RETINOPATHY	14	43151367	0.11	NA	0.5142	Diabetic retinopathy (DM_RETINOPATHY) || id:finn-b-DM_RETINOPATHY	Diabetic retinopathy (DM_RETINOPATHY)	Diabetic retinopathy (DM_RETINOPATHY) || ||	TRUE	igd	4.77101E-08	43151367	3408	14	11.2	ebi-a-GCST90001695	CD45RA- CD28- CD8+ T cell Absolute Count || id:ebi-a-GCST90001695	TRUE	reported	igd	2	TRUE
702	rs150427323	A	G	A	G	352.4	0.0442	0.0007	0.0124	FALSE	FALSE	FALSE	finn-b-DM_RETINOPATHY	11	118189351	0.0591	NA	0.4546	Diabetic retinopathy (DM_RETINOPATHY) || id:finn-b-DM_RETINOPATHY	Diabetic retinopathy (DM_RETINOPATHY)	Diabetic retinopathy (DM_RETINOPATHY) || ||	TRUE	igd	1.08593E-12	118189351	3408	11	49.32	ebi-a-GCST90001695	CD45RA- CD28- CD8+ T cell Absolute Count || id:ebi-a-GCST90001695	TRUE	reported	igd	2	TRUE
703	rs150650566	C	A	C	A	530.8	-0.0316	0.0004	0.00139	FALSE	FALSE	FALSE	finn-b-DM_RETINOPATHY	1	83046200	0.1793	NA	0.8602	Diabetic retinopathy (DM_RETINOPATHY) || id:finn-b-DM_RETINOPATHY	Diabetic retinopathy (DM_RETINOPATHY)	Diabetic retinopathy (DM_RETINOPATHY) || ||	TRUE	igd	1.80593E-19	83046200	3408	1	58.46	ebi-a-GCST90001695	CD45RA- CD28- CD8+ T cell Absolute Count || id:ebi-a-GCST90001695	TRUE	reported	igd	2	TRUE
704	rs150856260	T	C	T	C	337.2	0.056	0.0007	0.01236	FALSE	FALSE	FALSE	finn-b-DM_RETINOPATHY	16	26527473	0.0579	NA	0.333	Diabetic retinopathy (DM_RETINOPATHY) || id:finn-b-DM_RETINOPATHY	Diabetic retinopathy (DM_RETINOPATHY)	Diabetic retinopathy (DM_RETINOPATHY) || ||	TRUE	igd	3.73396E-10	26527473	3408	16	53.66	ebi-a-GCST90001695	CD45RA- CD28- CD8+ T cell Absolute Count || id:ebi-a-GCST90001695	TRUE	reported	igd	2	TRUE
705	rs151120803	A	G	A	G	402.2	0.0474	0.0004	0.02566	FALSE	FALSE	FALSE	finn-b-DM_RETINOPATHY	9	96711406	0.0408	NA	0.245	Diabetic retinopathy (DM_RETINOPATHY) || id:finn-b-DM_RETINOPATHY	Diabetic retinopathy (DM_RETINOPATHY)	Diabetic retinopathy (DM_RETINOPATHY) || ||	TRUE	igd	4.24326E-11	96711406	3408	9	60.78	ebi-a-GCST90001695	CD45RA- CD28- CD8+ T cell Absolute Count || id:ebi-a-GCST90001695	TRUE	reported	igd	2	TRUE
706	rs151145927	A	G	A	G	613.8	0.0396	0.0001	0.00615	FALSE	FALSE	FALSE	finn-b-DM_RETINOPATHY	18	38375388	0.0846	NA	0.6398	Diabetic retinopathy (DM_RETINOPATHY) || id:finn-b-DM_RETINOPATHY	Diabetic retinopathy (DM_RETINOPATHY)	Diabetic retinopathy (DM_RETINOPATHY) || ||	TRUE	igd	1.49899E-11	38375388	3408	18	90.65	ebi-a-GCST90001695	CD45RA- CD28- CD8+ T cell Absolute Count || id:ebi-a-GCST90001695	TRUE	reported	igd	2	TRUE
707	rs151237482	C	A	C	A	416.3	0.052	0.0009	0.0177	FALSE	FALSE	FALSE	finn-b-DM_RETINOPATHY	16	78214566	0.0489	NA	0.2871	Diabetic retinopathy (DM_RETINOPATHY) || id:finn-b-DM_RETINOPATHY	Diabetic retinopathy (DM_RETINOPATHY)	Diabetic retinopathy (DM_RETINOPATHY) || ||	TRUE	igd	2.82293E-21	78214566	3408	16	43.68	ebi-a-GCST90001695	CD45RA- CD28- CD8+ T cell Absolute Count || id:ebi-a-GCST90001695	TRUE	reported	igd	2	TRUE
708	rs16864501	A	G	A	G	760.5	-0.0893	0.0001	0.003	FALSE	FALSE	FALSE	finn-b-DM_RETINOPATHY	3	152385976	0.1179	NA	0.4488	Diabetic retinopathy (DM_RETINOPATHY) || id:finn-b-DM_RETINOPATHY	Diabetic retinopathy (DM_RETINOPATHY)	Diabetic retinopathy (DM_RETINOPATHY) || ||	TRUE	igd	5.25291E-14	152385976	3408	3	100.6	ebi-a-GCST90001695	CD45RA- CD28- CD8+ T cell Absolute Count || id:ebi-a-GCST90001695	TRUE	reported	igd	2	TRUE
709	rs17212021	C	T	C	T	-22.92	-0.1712	0.2372	0.02201	FALSE	FALSE	FALSE	finn-b-DM_RETINOPATHY	6	32637474	0.0444	NA	0.000115199	Diabetic retinopathy (DM_RETINOPATHY) || id:finn-b-DM_RETINOPATHY	Diabetic retinopathy (DM_RETINOPATHY)	Diabetic retinopathy (DM_RETINOPATHY) || ||	TRUE	igd	2.31201E-08	32637474	3408	6	4.094	ebi-a-GCST90001695	CD45RA- CD28- CD8+ T cell Absolute Count || id:ebi-a-GCST90001695	TRUE	reported	igd	2	TRUE
710	rs17212998	G	A	G	A	101.4	-0.0448	0.0053	0.03672	FALSE	FALSE	FALSE	finn-b-DM_RETINOPATHY	12	13243168	0.0341	NA	0.1887	Diabetic retinopathy (DM_RETINOPATHY) || id:finn-b-DM_RETINOPATHY	Diabetic retinopathy (DM_RETINOPATHY)	Diabetic retinopathy (DM_RETINOPATHY) || ||	TRUE	igd	3.249E-08	13243168	3408	12	18.3	ebi-a-GCST90001695	CD45RA- CD28- CD8+ T cell Absolute Count || id:ebi-a-GCST90001695	TRUE	reported	igd	2	TRUE
711	rs17676161	C	G	C	G	216.7	-0.0067	0.0013	0.1297	FALSE	TRUE	FALSE	finn-b-DM_RETINOPATHY	11	65259911	0.0194	NA	0.729201	Diabetic retinopathy (DM_RETINOPATHY) || id:finn-b-DM_RETINOPATHY	Diabetic retinopathy (DM_RETINOPATHY)	Diabetic retinopathy (DM_RETINOPATHY) || ||	TRUE	igd	2.326E-09	65259911	3408	11	36.18	ebi-a-GCST90001695	CD45RA- CD28- CD8+ T cell Absolute Count || id:ebi-a-GCST90001695	TRUE	reported	igd	2	TRUE
712	rs182784388	T	G	T	G	328.7	-0.0438	0.0006	0.02613	FALSE	FALSE	FALSE	finn-b-DM_RETINOPATHY	1	18635367	0.0413	NA	0.288	Diabetic retinopathy (DM_RETINOPATHY) || id:finn-b-DM_RETINOPATHY	Diabetic retinopathy (DM_RETINOPATHY)	Diabetic retinopathy (DM_RETINOPATHY) || ||	TRUE	igd	5.39896E-09	18635367	3408	1	56.2	ebi-a-GCST90001695	CD45RA- CD28- CD8+ T cell Absolute Count || id:ebi-a-GCST90001695	TRUE	reported	igd	2	TRUE
713	rs183382760	C	A	C	A	1005	-0.0625	0.0003	0.00473	FALSE	FALSE	FALSE	finn-b-DM_RETINOPATHY	4	116470715	0.0947	NA	0.5094	Diabetic retinopathy (DM_RETINOPATHY) || id:finn-b-DM_RETINOPATHY	Diabetic retinopathy (DM_RETINOPATHY)	Diabetic retinopathy (DM_RETINOPATHY) || ||	TRUE	igd	1.39187E-14	116470715	3408	4	130	ebi-a-GCST90001695	CD45RA- CD28- CD8+ T cell Absolute Count || id:ebi-a-GCST90001695	TRUE	reported	igd	2	TRUE
714	rs185778924	A	G	A	G	332.4	-0.1998	0.0006	0.00077	FALSE	FALSE	FALSE	finn-b-DM_RETINOPATHY	7	148905542	0.2448	NA	0.4144	Diabetic retinopathy (DM_RETINOPATHY) || id:finn-b-DM_RETINOPATHY	Diabetic retinopathy (DM_RETINOPATHY)	Diabetic retinopathy (DM_RETINOPATHY) || ||	TRUE	igd	3.92004E-09	148905542	3408	7	56.32	ebi-a-GCST90001695	CD45RA- CD28- CD8+ T cell Absolute Count || id:ebi-a-GCST90001695	TRUE	reported	igd	2	TRUE
715	rs186595909	A	G	A	G	402.2	0.0466	0.0003	0.00789	FALSE	FALSE	FALSE	finn-b-DM_RETINOPATHY	15	78554710	0.0728	NA	0.522001	Diabetic retinopathy (DM_RETINOPATHY) || id:finn-b-DM_RETINOPATHY	Diabetic retinopathy (DM_RETINOPATHY)	Diabetic retinopathy (DM_RETINOPATHY) || ||	TRUE	igd	2.386E-08	78554710	3408	15	71.9	ebi-a-GCST90001695	CD45RA- CD28- CD8+ T cell Absolute Count || id:ebi-a-GCST90001695	TRUE	reported	igd	2	TRUE
716	rs188394601	G	T	G	T	654.7	-0.0947	0.0003	0.00786	FALSE	FALSE	FALSE	finn-b-DM_RETINOPATHY	16	70343845	0.0741	NA	0.2016	Diabetic retinopathy (DM_RETINOPATHY) || id:finn-b-DM_RETINOPATHY	Diabetic retinopathy (DM_RETINOPATHY)	Diabetic retinopathy (DM_RETINOPATHY) || ||	TRUE	igd	1.05599E-08	70343845	3408	16	114.1	ebi-a-GCST90001695	CD45RA- CD28- CD8+ T cell Absolute Count || id:ebi-a-GCST90001695	TRUE	reported	igd	2	TRUE
717	rs189683893	A	C	A	C	138.5	-0.0399	0.0037	0.05153	FALSE	FALSE	FALSE	finn-b-DM_RETINOPATHY	10	89153882	0.0297	NA	0.1796	Diabetic retinopathy (DM_RETINOPATHY) || id:finn-b-DM_RETINOPATHY	Diabetic retinopathy (DM_RETINOPATHY)	Diabetic retinopathy (DM_RETINOPATHY) || ||	TRUE	igd	1.79999E-10	89153882	3408	10	21.65	ebi-a-GCST90001695	CD45RA- CD28- CD8+ T cell Absolute Count || id:ebi-a-GCST90001695	TRUE	reported	igd	2	TRUE
718	rs192302673	T	C	T	C	317.4	-0.0452	0.0009	0.03837	FALSE	FALSE	FALSE	finn-b-DM_RETINOPATHY	16	85685140	0.0342	NA	0.1866	Diabetic retinopathy (DM_RETINOPATHY) || id:finn-b-DM_RETINOPATHY	Diabetic retinopathy (DM_RETINOPATHY)	Diabetic retinopathy (DM_RETINOPATHY) || ||	TRUE	igd	2.33884E-13	85685140	3408	16	43.13	ebi-a-GCST90001695	CD45RA- CD28- CD8+ T cell Absolute Count || id:ebi-a-GCST90001695	TRUE	reported	igd	2	TRUE
719	rs192553272	T	C	T	C	293.3	0.0385	0.0007	0.02794	FALSE	FALSE	FALSE	finn-b-DM_RETINOPATHY	4	114347303	0.0395	NA	0.3296	Diabetic retinopathy (DM_RETINOPATHY) || id:finn-b-DM_RETINOPATHY	Diabetic retinopathy (DM_RETINOPATHY)	Diabetic retinopathy (DM_RETINOPATHY) || ||	TRUE	igd	2.15501E-09	114347303	3408	4	48.87	ebi-a-GCST90001695	CD45RA- CD28- CD8+ T cell Absolute Count || id:ebi-a-GCST90001695	TRUE	reported	igd	2	TRUE
720	rs2615702	T	C	T	C	-397.5	-0.0384	0.9991	0.983	FALSE	FALSE	FALSE	finn-b-DM_RETINOPATHY	16	81462243	0.0509	NA	0.4514	Diabetic retinopathy (DM_RETINOPATHY) || id:finn-b-DM_RETINOPATHY	Diabetic retinopathy (DM_RETINOPATHY)	Diabetic retinopathy (DM_RETINOPATHY) || ||	TRUE	igd	2.39994E-20	81462243	3408	16	42.74	ebi-a-GCST90001695	CD45RA- CD28- CD8+ T cell Absolute Count || id:ebi-a-GCST90001695	TRUE	reported	igd	2	TRUE
721	rs34592474	C	T	C	T	256.7	0.0089	0.0009	0.06217	FALSE	FALSE	FALSE	finn-b-DM_RETINOPATHY	7	57279055	0.0269	NA	0.742	Diabetic retinopathy (DM_RETINOPATHY) || id:finn-b-DM_RETINOPATHY	Diabetic retinopathy (DM_RETINOPATHY)	Diabetic retinopathy (DM_RETINOPATHY) || ||	TRUE	igd	1.911E-08	57279055	3408	7	45.57	ebi-a-GCST90001695	CD45RA- CD28- CD8+ T cell Absolute Count || id:ebi-a-GCST90001695	TRUE	reported	igd	2	TRUE
722	rs34609592	A	G	A	G	420	-0.0011	0.0003	0.03904	FALSE	FALSE	FALSE	finn-b-DM_RETINOPATHY	9	136915695	0.0332	NA	0.974	Diabetic retinopathy (DM_RETINOPATHY) || id:finn-b-DM_RETINOPATHY	Diabetic retinopathy (DM_RETINOPATHY)	Diabetic retinopathy (DM_RETINOPATHY) || ||	TRUE	igd	3.874E-09	136915695	3408	9	71.13	ebi-a-GCST90001695	CD45RA- CD28- CD8+ T cell Absolute Count || id:ebi-a-GCST90001695	TRUE	reported	igd	2	TRUE
723	rs41276984	G	C	G	C	285.3	-0.0151	0.0012	0.01751	FALSE	TRUE	FALSE	finn-b-DM_RETINOPATHY	20	37580670	0.0491	NA	0.758901	Diabetic retinopathy (DM_RETINOPATHY) || id:finn-b-DM_RETINOPATHY	Diabetic retinopathy (DM_RETINOPATHY)	Diabetic retinopathy (DM_RETINOPATHY) || ||	TRUE	igd	7.09088E-13	37580670	3408	20	39.59	ebi-a-GCST90001695	CD45RA- CD28- CD8+ T cell Absolute Count || id:ebi-a-GCST90001695	TRUE	reported	igd	2	TRUE
724	rs45507192	A	G	A	G	416.6	-0.0914	0.0003	0.02203	FALSE	FALSE	FALSE	finn-b-DM_RETINOPATHY	10	21304171	0.0444	NA	0.0396798	Diabetic retinopathy (DM_RETINOPATHY) || id:finn-b-DM_RETINOPATHY	Diabetic retinopathy (DM_RETINOPATHY)	Diabetic retinopathy (DM_RETINOPATHY) || ||	TRUE	igd	2.57697E-08	21304171	3408	10	74.65	ebi-a-GCST90001695	CD45RA- CD28- CD8+ T cell Absolute Count || id:ebi-a-GCST90001695	TRUE	reported	igd	2	TRUE
725	rs55830085	T	C	T	C	548.7	-0.0096	0.0004	0.07935	FALSE	FALSE	FALSE	finn-b-DM_RETINOPATHY	4	106862213	0.0246	NA	0.6975	Diabetic retinopathy (DM_RETINOPATHY) || id:finn-b-DM_RETINOPATHY	Diabetic retinopathy (DM_RETINOPATHY)	Diabetic retinopathy (DM_RETINOPATHY) || ||	TRUE	igd	3.00802E-08	106862213	3408	4	98.8	ebi-a-GCST90001695	CD45RA- CD28- CD8+ T cell Absolute Count || id:ebi-a-GCST90001695	TRUE	reported	igd	2	TRUE
726	rs55881385	T	G	T	G	721.2	0.016	0.0001	0.04296	FALSE	FALSE	FALSE	finn-b-DM_RETINOPATHY	1	34724192	0.0317	NA	0.6132	Diabetic retinopathy (DM_RETINOPATHY) || id:finn-b-DM_RETINOPATHY	Diabetic retinopathy (DM_RETINOPATHY)	Diabetic retinopathy (DM_RETINOPATHY) || ||	TRUE	igd	4.49573E-15	34724192	3408	1	91.57	ebi-a-GCST90001695	CD45RA- CD28- CD8+ T cell Absolute Count || id:ebi-a-GCST90001695	TRUE	reported	igd	2	TRUE
727	rs58860560	A	C	A	C	404.2	-0.0173	0.0003	0.04855	FALSE	FALSE	FALSE	finn-b-DM_RETINOPATHY	6	79460848	0.03	NA	0.5636	Diabetic retinopathy (DM_RETINOPATHY) || id:finn-b-DM_RETINOPATHY	Diabetic retinopathy (DM_RETINOPATHY)	Diabetic retinopathy (DM_RETINOPATHY) || ||	TRUE	igd	2.088E-08	79460848	3408	6	71.96	ebi-a-GCST90001695	CD45RA- CD28- CD8+ T cell Absolute Count || id:ebi-a-GCST90001695	TRUE	reported	igd	2	TRUE
728	rs59236867	C	T	C	T	178.9	-0.0498	0.0023	0.01101	FALSE	FALSE	FALSE	finn-b-DM_RETINOPATHY	8	42077996	0.0614	NA	0.417	Diabetic retinopathy (DM_RETINOPATHY) || id:finn-b-DM_RETINOPATHY	Diabetic retinopathy (DM_RETINOPATHY)	Diabetic retinopathy (DM_RETINOPATHY) || ||	TRUE	igd	9.06985E-11	42077996	3408	8	27.52	ebi-a-GCST90001695	CD45RA- CD28- CD8+ T cell Absolute Count || id:ebi-a-GCST90001695	TRUE	reported	igd	2	TRUE
729	rs61772921	C	T	C	T	644.1	0.0259	0.0001	0.01793	FALSE	FALSE	FALSE	finn-b-DM_RETINOPATHY	1	80897562	0.0485	NA	0.5937	Diabetic retinopathy (DM_RETINOPATHY) || id:finn-b-DM_RETINOPATHY	Diabetic retinopathy (DM_RETINOPATHY)	Diabetic retinopathy (DM_RETINOPATHY) || ||	TRUE	igd	1.37401E-09	80897562	3408	1	106	ebi-a-GCST90001695	CD45RA- CD28- CD8+ T cell Absolute Count || id:ebi-a-GCST90001695	TRUE	reported	igd	2	TRUE
730	rs61908026	C	G	C	G	370	-0.0544	0.0004	0.01823	FALSE	TRUE	FALSE	finn-b-DM_RETINOPATHY	12	2808166	0.0504	NA	0.2797	Diabetic retinopathy (DM_RETINOPATHY) || id:finn-b-DM_RETINOPATHY	Diabetic retinopathy (DM_RETINOPATHY)	Diabetic retinopathy (DM_RETINOPATHY) || ||	TRUE	igd	4.28302E-08	2808166	3408	12	67.38	ebi-a-GCST90001695	CD45RA- CD28- CD8+ T cell Absolute Count || id:ebi-a-GCST90001695	TRUE	reported	igd	2	TRUE
731	rs61988500	C	T	C	T	296.2	0.0058	0.0007	0.03416	FALSE	FALSE	FALSE	finn-b-DM_RETINOPATHY	14	86640070	0.036	NA	0.8723	Diabetic retinopathy (DM_RETINOPATHY) || id:finn-b-DM_RETINOPATHY	Diabetic retinopathy (DM_RETINOPATHY)	Diabetic retinopathy (DM_RETINOPATHY) || ||	TRUE	igd	3.93396E-09	86640070	3408	14	50.18	ebi-a-GCST90001695	CD45RA- CD28- CD8+ T cell Absolute Count || id:ebi-a-GCST90001695	TRUE	reported	igd	2	TRUE
732	rs62021713	T	C	T	C	1065	-0.0002	0.0001	0.05882	FALSE	FALSE	FALSE	finn-b-DM_RETINOPATHY	15	50365389	0.0276	NA	0.9946	Diabetic retinopathy (DM_RETINOPATHY) || id:finn-b-DM_RETINOPATHY	Diabetic retinopathy (DM_RETINOPATHY)	Diabetic retinopathy (DM_RETINOPATHY) || ||	TRUE	igd	1.78402E-09	50365389	3408	15	176.6	ebi-a-GCST90001695	CD45RA- CD28- CD8+ T cell Absolute Count || id:ebi-a-GCST90001695	TRUE	reported	igd	2	TRUE
733	rs62033204	A	T	A	T	195.7	-0.0642	0.0015	0.01158	FALSE	TRUE	FALSE	finn-b-DM_RETINOPATHY	16	17388418	0.0624	NA	0.3032	Diabetic retinopathy (DM_RETINOPATHY) || id:finn-b-DM_RETINOPATHY	Diabetic retinopathy (DM_RETINOPATHY)	Diabetic retinopathy (DM_RETINOPATHY) || ||	TRUE	igd	3.68502E-08	17388418	3408	16	35.46	ebi-a-GCST90001695	CD45RA- CD28- CD8+ T cell Absolute Count || id:ebi-a-GCST90001695	TRUE	reported	igd	2	TRUE
734	rs62369101	A	G	A	G	251.6	0.0811	0.001	0.01816	FALSE	FALSE	FALSE	finn-b-DM_RETINOPATHY	5	97959184	0.0498	NA	0.103	Diabetic retinopathy (DM_RETINOPATHY) || id:finn-b-DM_RETINOPATHY	Diabetic retinopathy (DM_RETINOPATHY)	Diabetic retinopathy (DM_RETINOPATHY) || ||	TRUE	igd	2.78298E-09	97959184	3408	5	42.22	ebi-a-GCST90001695	CD45RA- CD28- CD8+ T cell Absolute Count || id:ebi-a-GCST90001695	TRUE	reported	igd	2	TRUE
735	rs62409210	A	G	A	G	610.4	-0.0526	0.0001	0.02023	FALSE	FALSE	FALSE	finn-b-DM_RETINOPATHY	4	25412773	0.046	NA	0.2532	Diabetic retinopathy (DM_RETINOPATHY) || id:finn-b-DM_RETINOPATHY	Diabetic retinopathy (DM_RETINOPATHY)	Diabetic retinopathy (DM_RETINOPATHY) || ||	TRUE	igd	1.10999E-08	25412773	3408	4	106.6	ebi-a-GCST90001695	CD45RA- CD28- CD8+ T cell Absolute Count || id:ebi-a-GCST90001695	TRUE	reported	igd	2	TRUE
736	rs62488802	T	C	T	C	591.6	0.0511	0.0003	0.03297	FALSE	FALSE	FALSE	finn-b-DM_RETINOPATHY	8	7162695	0.0371	NA	0.168	Diabetic retinopathy (DM_RETINOPATHY) || id:finn-b-DM_RETINOPATHY	Diabetic retinopathy (DM_RETINOPATHY)	Diabetic retinopathy (DM_RETINOPATHY) || ||	TRUE	igd	3.55713E-12	7162695	3408	8	84.77	ebi-a-GCST90001695	CD45RA- CD28- CD8+ T cell Absolute Count || id:ebi-a-GCST90001695	TRUE	reported	igd	2	TRUE
737	rs62531041	T	C	T	C	351.9	0.2208	0.0006	0.00063	FALSE	FALSE	FALSE	finn-b-DM_RETINOPATHY	19	48379346	0.2575	NA	0.3912	Diabetic retinopathy (DM_RETINOPATHY) || id:finn-b-DM_RETINOPATHY	Diabetic retinopathy (DM_RETINOPATHY)	Diabetic retinopathy (DM_RETINOPATHY) || ||	TRUE	igd	1.67502E-09	48379346	3408	19	58.23	ebi-a-GCST90001695	CD45RA- CD28- CD8+ T cell Absolute Count || id:ebi-a-GCST90001695	TRUE	reported	igd	2	TRUE
738	rs72728362	C	T	C	T	375.7	-0.0375	0.0007	0.00469	FALSE	FALSE	FALSE	finn-b-DM_RETINOPATHY	8	127054086	0.0956	NA	0.6946	Diabetic retinopathy (DM_RETINOPATHY) || id:finn-b-DM_RETINOPATHY	Diabetic retinopathy (DM_RETINOPATHY)	Diabetic retinopathy (DM_RETINOPATHY) || ||	TRUE	igd	2.635E-10	127054086	3408	8	59.27	ebi-a-GCST90001695	CD45RA- CD28- CD8+ T cell Absolute Count || id:ebi-a-GCST90001695	TRUE	reported	igd	2	TRUE
739	rs72815709	C	T	C	T	185.1	0.0173	0.0022	0.03696	FALSE	FALSE	FALSE	finn-b-DM_RETINOPATHY	2	80415786	0.0349	NA	0.618899	Diabetic retinopathy (DM_RETINOPATHY) || id:finn-b-DM_RETINOPATHY	Diabetic retinopathy (DM_RETINOPATHY)	Diabetic retinopathy (DM_RETINOPATHY) || ||	TRUE	igd	6.76083E-12	80415786	3408	2	26.88	ebi-a-GCST90001695	CD45RA- CD28- CD8+ T cell Absolute Count || id:ebi-a-GCST90001695	TRUE	reported	igd	2	TRUE
740	rs72847598	C	T	C	T	319.5	0.1322	0.0006	0.0277	FALSE	FALSE	FALSE	finn-b-DM_RETINOPATHY	17	71902183	0.0392	NA	0.000747498	Diabetic retinopathy (DM_RETINOPATHY) || id:finn-b-DM_RETINOPATHY	Diabetic retinopathy (DM_RETINOPATHY)	Diabetic retinopathy (DM_RETINOPATHY) || ||	TRUE	igd	1.86999E-09	71902183	3408	17	53.02	ebi-a-GCST90001695	CD45RA- CD28- CD8+ T cell Absolute Count || id:ebi-a-GCST90001695	TRUE	reported	igd	2	TRUE
741	rs72929459	T	C	T	C	485.7	-0.0578	0.0003	0.0156	FALSE	FALSE	FALSE	finn-b-DM_RETINOPATHY	2	200181613	0.0524	NA	0.2695	Diabetic retinopathy (DM_RETINOPATHY) || id:finn-b-DM_RETINOPATHY	Diabetic retinopathy (DM_RETINOPATHY)	Diabetic retinopathy (DM_RETINOPATHY) || ||	TRUE	igd	3.28927E-11	200181613	3408	2	72.98	ebi-a-GCST90001695	CD45RA- CD28- CD8+ T cell Absolute Count || id:ebi-a-GCST90001695	TRUE	reported	igd	2	TRUE
742	rs72996438	C	T	C	T	306.9	-0.0341	0.0004	0.02558	FALSE	FALSE	FALSE	finn-b-DM_RETINOPATHY	2	211172214	0.0413	NA	0.4087	Diabetic retinopathy (DM_RETINOPATHY) || id:finn-b-DM_RETINOPATHY	Diabetic retinopathy (DM_RETINOPATHY)	Diabetic retinopathy (DM_RETINOPATHY) || ||	TRUE	igd	2.41602E-07	211172214	3408	2	59.3	ebi-a-GCST90001695	CD45RA- CD28- CD8+ T cell Absolute Count || id:ebi-a-GCST90001695	TRUE	reported	igd	2	TRUE
743	rs74603821	C	A	C	A	591.3	0.0212	0.0001	0.03111	FALSE	FALSE	FALSE	finn-b-DM_RETINOPATHY	12	101714936	0.0367	NA	0.5632	Diabetic retinopathy (DM_RETINOPATHY) || id:finn-b-DM_RETINOPATHY	Diabetic retinopathy (DM_RETINOPATHY)	Diabetic retinopathy (DM_RETINOPATHY) || ||	TRUE	igd	3.23303E-09	101714936	3408	12	99.63	ebi-a-GCST90001695	CD45RA- CD28- CD8+ T cell Absolute Count || id:ebi-a-GCST90001695	TRUE	reported	igd	2	TRUE
744	rs74651043	T	A	T	A	419.1	0.0198	0.0003	0.0352	FALSE	TRUE	FALSE	finn-b-DM_RETINOPATHY	6	24233134	0.0354	NA	0.5771	Diabetic retinopathy (DM_RETINOPATHY) || id:finn-b-DM_RETINOPATHY	Diabetic retinopathy (DM_RETINOPATHY)	Diabetic retinopathy (DM_RETINOPATHY) || ||	TRUE	igd	1.59901E-08	24233134	3408	6	73.98	ebi-a-GCST90001695	CD45RA- CD28- CD8+ T cell Absolute Count || id:ebi-a-GCST90001695	TRUE	reported	igd	2	TRUE
745	rs74902462	T	C	T	C	123.2	-0.0223	0.004	0.05741	FALSE	FALSE	FALSE	finn-b-DM_RETINOPATHY	12	59066617	0.0279	NA	0.425	Diabetic retinopathy (DM_RETINOPATHY) || id:finn-b-DM_RETINOPATHY	Diabetic retinopathy (DM_RETINOPATHY)	Diabetic retinopathy (DM_RETINOPATHY) || ||	TRUE	igd	1.42498E-08	59066617	3408	12	21.68	ebi-a-GCST90001695	CD45RA- CD28- CD8+ T cell Absolute Count || id:ebi-a-GCST90001695	TRUE	reported	igd	2	TRUE
746	rs74932477	A	G	A	G	405.6	-0.0936	0.0004	0.0011	FALSE	FALSE	FALSE	finn-b-DM_RETINOPATHY	2	229222112	0.1915	NA	0.625101	Diabetic retinopathy (DM_RETINOPATHY) || id:finn-b-DM_RETINOPATHY	Diabetic retinopathy (DM_RETINOPATHY)	Diabetic retinopathy (DM_RETINOPATHY) || ||	TRUE	igd	5.83579E-11	229222112	3408	2	61.74	ebi-a-GCST90001695	CD45RA- CD28- CD8+ T cell Absolute Count || id:ebi-a-GCST90001695	TRUE	reported	igd	2	TRUE
747	rs75067089	T	C	T	C	144.2	-0.0678	0.0023	0.00653	FALSE	FALSE	FALSE	finn-b-DM_RETINOPATHY	9	14983311	0.0795	NA	0.3943	Diabetic retinopathy (DM_RETINOPATHY) || id:finn-b-DM_RETINOPATHY	Diabetic retinopathy (DM_RETINOPATHY)	Diabetic retinopathy (DM_RETINOPATHY) || ||	TRUE	igd	2.28802E-07	14983311	3408	9	27.81	ebi-a-GCST90001695	CD45RA- CD28- CD8+ T cell Absolute Count || id:ebi-a-GCST90001695	TRUE	reported	igd	2	TRUE
748	rs75346347	T	C	T	C	88.88	0.0708	0.0073	0.00514	FALSE	FALSE	FALSE	finn-b-DM_RETINOPATHY	18	7862061	0.0923	NA	0.4427	Diabetic retinopathy (DM_RETINOPATHY) || id:finn-b-DM_RETINOPATHY	Diabetic retinopathy (DM_RETINOPATHY)	Diabetic retinopathy (DM_RETINOPATHY) || ||	TRUE	igd	2.65901E-08	7862061	3408	18	15.94	ebi-a-GCST90001695	CD45RA- CD28- CD8+ T cell Absolute Count || id:ebi-a-GCST90001695	TRUE	reported	igd	2	TRUE
749	rs75420474	C	T	C	T	538.9	0.0276	0.0003	0.02397	FALSE	FALSE	FALSE	finn-b-DM_RETINOPATHY	18	39828718	0.0425	NA	0.5154	Diabetic retinopathy (DM_RETINOPATHY) || id:finn-b-DM_RETINOPATHY	Diabetic retinopathy (DM_RETINOPATHY)	Diabetic retinopathy (DM_RETINOPATHY) || ||	TRUE	igd	4.02624E-13	39828718	3408	18	73.99	ebi-a-GCST90001695	CD45RA- CD28- CD8+ T cell Absolute Count || id:ebi-a-GCST90001695	TRUE	reported	igd	2	TRUE
750	rs75828981	A	G	A	G	283	-0.0009	0.0007	0.03755	FALSE	FALSE	FALSE	finn-b-DM_RETINOPATHY	2	144233823	0.0342	NA	0.9789	Diabetic retinopathy (DM_RETINOPATHY) || id:finn-b-DM_RETINOPATHY	Diabetic retinopathy (DM_RETINOPATHY)	Diabetic retinopathy (DM_RETINOPATHY) || ||	TRUE	igd	1.554E-09	144233823	3408	2	46.74	ebi-a-GCST90001695	CD45RA- CD28- CD8+ T cell Absolute Count || id:ebi-a-GCST90001695	TRUE	reported	igd	2	TRUE
751	rs75884646	A	G	A	G	186.4	0.0605	0.0022	0.01584	FALSE	FALSE	FALSE	finn-b-DM_RETINOPATHY	15	95776793	0.0525	NA	0.2493	Diabetic retinopathy (DM_RETINOPATHY) || id:finn-b-DM_RETINOPATHY	Diabetic retinopathy (DM_RETINOPATHY)	Diabetic retinopathy (DM_RETINOPATHY) || ||	TRUE	igd	2.25996E-11	95776793	3408	15	27.77	ebi-a-GCST90001695	CD45RA- CD28- CD8+ T cell Absolute Count || id:ebi-a-GCST90001695	TRUE	reported	igd	2	TRUE
752	rs76343453	C	T	C	T	224.8	-0.2334	0.0018	0.00155	FALSE	FALSE	FALSE	finn-b-DM_RETINOPATHY	5	81353920	0.1668	NA	0.1617	Diabetic retinopathy (DM_RETINOPATHY) || id:finn-b-DM_RETINOPATHY	Diabetic retinopathy (DM_RETINOPATHY)	Diabetic retinopathy (DM_RETINOPATHY) || ||	TRUE	igd	2.834E-12	81353920	3408	5	32.07	ebi-a-GCST90001695	CD45RA- CD28- CD8+ T cell Absolute Count || id:ebi-a-GCST90001695	TRUE	reported	igd	2	TRUE
753	rs76506268	G	A	G	A	154.5	0.0326	0.0032	0.03253	FALSE	FALSE	FALSE	finn-b-DM_RETINOPATHY	4	187981624	0.0375	NA	0.3844	Diabetic retinopathy (DM_RETINOPATHY) || id:finn-b-DM_RETINOPATHY	Diabetic retinopathy (DM_RETINOPATHY)	Diabetic retinopathy (DM_RETINOPATHY) || ||	TRUE	igd	8.23E-12	187981624	3408	4	22.53	ebi-a-GCST90001695	CD45RA- CD28- CD8+ T cell Absolute Count || id:ebi-a-GCST90001695	TRUE	reported	igd	2	TRUE
754	rs76595423	G	T	G	T	147.3	0.025	0.0035	0.07292	FALSE	FALSE	FALSE	finn-b-DM_RETINOPATHY	1	102745011	0.0248	NA	0.3141	Diabetic retinopathy (DM_RETINOPATHY) || id:finn-b-DM_RETINOPATHY	Diabetic retinopathy (DM_RETINOPATHY)	Diabetic retinopathy (DM_RETINOPATHY) || ||	TRUE	igd	3.92898E-10	102745011	3408	1	23.48	ebi-a-GCST90001695	CD45RA- CD28- CD8+ T cell Absolute Count || id:ebi-a-GCST90001695	TRUE	reported	igd	2	TRUE
755	rs76732756	A	G	A	G	187	0.0257	0.0016	0.02105	FALSE	FALSE	FALSE	finn-b-DM_RETINOPATHY	1	221000197	0.0451	NA	0.568	Diabetic retinopathy (DM_RETINOPATHY) || id:finn-b-DM_RETINOPATHY	Diabetic retinopathy (DM_RETINOPATHY)	Diabetic retinopathy (DM_RETINOPATHY) || ||	TRUE	igd	1.74401E-08	221000197	3408	1	33.11	ebi-a-GCST90001695	CD45RA- CD28- CD8+ T cell Absolute Count || id:ebi-a-GCST90001695	TRUE	reported	igd	2	TRUE
756	rs77152285	G	A	G	A	285.1	0.0483	0.0006	0.01256	FALSE	FALSE	FALSE	finn-b-DM_RETINOPATHY	4	93935039	0.0579	NA	0.4039	Diabetic retinopathy (DM_RETINOPATHY) || id:finn-b-DM_RETINOPATHY	Diabetic retinopathy (DM_RETINOPATHY)	Diabetic retinopathy (DM_RETINOPATHY) || ||	TRUE	igd	2.10601E-08	93935039	3408	4	50.77	ebi-a-GCST90001695	CD45RA- CD28- CD8+ T cell Absolute Count || id:ebi-a-GCST90001695	TRUE	reported	igd	2	TRUE
757	rs77164608	A	G	A	G	379.6	0.0699	0.0006	0.01725	FALSE	FALSE	FALSE	finn-b-DM_RETINOPATHY	7	21673701	0.051	NA	0.1705	Diabetic retinopathy (DM_RETINOPATHY) || id:finn-b-DM_RETINOPATHY	Diabetic retinopathy (DM_RETINOPATHY)	Diabetic retinopathy (DM_RETINOPATHY) || ||	TRUE	igd	5.75599E-10	21673701	3408	7	61.08	ebi-a-GCST90001695	CD45RA- CD28- CD8+ T cell Absolute Count || id:ebi-a-GCST90001695	TRUE	reported	igd	2	TRUE
758	rs77243672	G	T	G	T	109	-0.0603	0.0072	0.01685	FALSE	FALSE	FALSE	finn-b-DM_RETINOPATHY	14	76846837	0.0501	NA	0.2287	Diabetic retinopathy (DM_RETINOPATHY) || id:finn-b-DM_RETINOPATHY	Diabetic retinopathy (DM_RETINOPATHY)	Diabetic retinopathy (DM_RETINOPATHY) || ||	TRUE	igd	4.63767E-12	76846837	3408	14	15.71	ebi-a-GCST90001695	CD45RA- CD28- CD8+ T cell Absolute Count || id:ebi-a-GCST90001695	TRUE	reported	igd	2	TRUE
759	rs77937827	C	T	C	T	358.8	-0.0133	0.0004	0.02898	FALSE	FALSE	FALSE	finn-b-DM_RETINOPATHY	20	20799344	0.039	NA	0.7331	Diabetic retinopathy (DM_RETINOPATHY) || id:finn-b-DM_RETINOPATHY	Diabetic retinopathy (DM_RETINOPATHY)	Diabetic retinopathy (DM_RETINOPATHY) || ||	TRUE	igd	2.28302E-10	20799344	3408	20	56.41	ebi-a-GCST90001695	CD45RA- CD28- CD8+ T cell Absolute Count || id:ebi-a-GCST90001695	TRUE	reported	igd	2	TRUE
760	rs78656354	A	G	A	G	263.3	-0.0202	0.0013	0.0333	FALSE	FALSE	FALSE	finn-b-DM_RETINOPATHY	1	166905650	0.036	NA	0.5759	Diabetic retinopathy (DM_RETINOPATHY) || id:finn-b-DM_RETINOPATHY	Diabetic retinopathy (DM_RETINOPATHY)	Diabetic retinopathy (DM_RETINOPATHY) || ||	TRUE	igd	1.89496E-12	166905650	3408	1	37.24	ebi-a-GCST90001695	CD45RA- CD28- CD8+ T cell Absolute Count || id:ebi-a-GCST90001695	TRUE	reported	igd	2	TRUE
761	rs78939697	C	A	C	A	74.28	-0.0818	0.0125	0.00412	FALSE	FALSE	FALSE	finn-b-DM_RETINOPATHY	6	67374008	0.1	NA	0.4132	Diabetic retinopathy (DM_RETINOPATHY) || id:finn-b-DM_RETINOPATHY	Diabetic retinopathy (DM_RETINOPATHY)	Diabetic retinopathy (DM_RETINOPATHY) || ||	TRUE	igd	1.287E-10	67374008	3408	6	11.52	ebi-a-GCST90001695	CD45RA- CD28- CD8+ T cell Absolute Count || id:ebi-a-GCST90001695	TRUE	reported	igd	2	TRUE
762	rs79407975	A	C	A	C	389.2	0.0415	0.0003	0.01147	FALSE	FALSE	FALSE	finn-b-DM_RETINOPATHY	10	28109090	0.061	NA	0.496	Diabetic retinopathy (DM_RETINOPATHY) || id:finn-b-DM_RETINOPATHY	Diabetic retinopathy (DM_RETINOPATHY)	Diabetic retinopathy (DM_RETINOPATHY) || ||	TRUE	igd	4.144E-08	28109090	3408	10	70.79	ebi-a-GCST90001695	CD45RA- CD28- CD8+ T cell Absolute Count || id:ebi-a-GCST90001695	TRUE	reported	igd	2	TRUE
763	rs79489889	A	G	A	G	239.7	-0.0075	0.001	0.01031	FALSE	FALSE	FALSE	finn-b-DM_RETINOPATHY	3	39505173	0.0654	NA	0.9085	Diabetic retinopathy (DM_RETINOPATHY) || id:finn-b-DM_RETINOPATHY	Diabetic retinopathy (DM_RETINOPATHY)	Diabetic retinopathy (DM_RETINOPATHY) || ||	TRUE	igd	1.26101E-08	39505173	3408	3	42.01	ebi-a-GCST90001695	CD45RA- CD28- CD8+ T cell Absolute Count || id:ebi-a-GCST90001695	TRUE	reported	igd	2	TRUE
764	rs79647440	T	C	T	C	521.4	0.0772	0.0004	0.02583	FALSE	FALSE	FALSE	finn-b-DM_RETINOPATHY	7	142438302	0.0421	NA	0.0670394	Diabetic retinopathy (DM_RETINOPATHY) || id:finn-b-DM_RETINOPATHY	Diabetic retinopathy (DM_RETINOPATHY)	Diabetic retinopathy (DM_RETINOPATHY) || ||	TRUE	igd	2.07501E-09	142438302	3408	7	86.78	ebi-a-GCST90001695	CD45RA- CD28- CD8+ T cell Absolute Count || id:ebi-a-GCST90001695	TRUE	reported	igd	2	TRUE
765	rs79870119	A	G	A	G	397.6	0.0102	0.0004	0.02513	FALSE	FALSE	FALSE	finn-b-DM_RETINOPATHY	4	64142694	0.0427	NA	0.8113	Diabetic retinopathy (DM_RETINOPATHY) || id:finn-b-DM_RETINOPATHY	Diabetic retinopathy (DM_RETINOPATHY)	Diabetic retinopathy (DM_RETINOPATHY) || ||	TRUE	igd	3.49599E-08	64142694	3408	4	71.92	ebi-a-GCST90001695	CD45RA- CD28- CD8+ T cell Absolute Count || id:ebi-a-GCST90001695	TRUE	reported	igd	2	TRUE
766	rs79888820	C	T	C	T	514.7	0.0115	0.0003	0.01937	FALSE	FALSE	FALSE	finn-b-DM_RETINOPATHY	15	96888705	0.0488	NA	0.8135	Diabetic retinopathy (DM_RETINOPATHY) || id:finn-b-DM_RETINOPATHY	Diabetic retinopathy (DM_RETINOPATHY)	Diabetic retinopathy (DM_RETINOPATHY) || ||	TRUE	igd	3.96899E-10	96888705	3408	15	82.05	ebi-a-GCST90001695	CD45RA- CD28- CD8+ T cell Absolute Count || id:ebi-a-GCST90001695	TRUE	reported	igd	2	TRUE
767	rs80012883	T	G	T	G	368.8	-0.1176	0.0004	0.01685	FALSE	FALSE	FALSE	finn-b-DM_RETINOPATHY	13	94341740	0.05	NA	0.01862	Diabetic retinopathy (DM_RETINOPATHY) || id:finn-b-DM_RETINOPATHY	Diabetic retinopathy (DM_RETINOPATHY)	Diabetic retinopathy (DM_RETINOPATHY) || ||	TRUE	igd	2.585E-08	94341740	3408	13	66.09	ebi-a-GCST90001695	CD45RA- CD28- CD8+ T cell Absolute Count || id:ebi-a-GCST90001695	TRUE	reported	igd	2	TRUE
768	rs80142250	T	C	T	C	128.8	-0.0471	0.0034	0.03064	FALSE	FALSE	FALSE	finn-b-DM_RETINOPATHY	13	110903174	0.0382	NA	0.2178	Diabetic retinopathy (DM_RETINOPATHY) || id:finn-b-DM_RETINOPATHY	Diabetic retinopathy (DM_RETINOPATHY)	Diabetic retinopathy (DM_RETINOPATHY) || ||	TRUE	igd	6.54395E-09	110903174	3408	13	22.13	ebi-a-GCST90001695	CD45RA- CD28- CD8+ T cell Absolute Count || id:ebi-a-GCST90001695	TRUE	reported	igd	2	TRUE
769	rs80347872	A	G	A	G	1621	-0.0048	NA	0.05046	FALSE	FALSE	FALSE	finn-b-DM_RETINOPATHY	6	562203	0.0294	NA	0.8714	Diabetic retinopathy (DM_RETINOPATHY) || id:finn-b-DM_RETINOPATHY	Diabetic retinopathy (DM_RETINOPATHY)	Diabetic retinopathy (DM_RETINOPATHY) || ||	TRUE	igd	1.54899E-10	562203	3408	6	252.5	ebi-a-GCST90001695	CD45RA- CD28- CD8+ T cell Absolute Count || id:ebi-a-GCST90001695	TRUE	reported	igd	2	TRUE
770	rs10183338	T	G	T	G	0.12	0.0066	0.1892	0.2899	FALSE	FALSE	FALSE	finn-b-DM_RETINOPATHY	2	111610816	0.0141	NA	0.6425	Diabetic retinopathy (DM_RETINOPATHY) || id:finn-b-DM_RETINOPATHY	Diabetic retinopathy (DM_RETINOPATHY)	Diabetic retinopathy (DM_RETINOPATHY) || ||	TRUE	igd	2.66299E-08	111610816	3427	2	0.02163	ebi-a-GCST90001553	Naive CD8+ T cell %T cell || id:ebi-a-GCST90001553	TRUE	reported	igd	2	TRUE
771	rs1064086	A	G	A	G	-0.09	-0.0046	0.328	0.4256	FALSE	FALSE	FALSE	finn-b-DM_RETINOPATHY	2	237034061	0.0131	NA	0.723	Diabetic retinopathy (DM_RETINOPATHY) || id:finn-b-DM_RETINOPATHY	Diabetic retinopathy (DM_RETINOPATHY)	Diabetic retinopathy (DM_RETINOPATHY) || ||	TRUE	igd	3.67096E-07	237034061	3427	2	0.01765	ebi-a-GCST90001553	Naive CD8+ T cell %T cell || id:ebi-a-GCST90001553	TRUE	reported	igd	2	TRUE
772	rs116562707	G	A	G	A	0.4	0.1226	0.0191	0.0474	FALSE	FALSE	FALSE	finn-b-DM_RETINOPATHY	6	31360602	0.0305	NA	5.71597E-05	Diabetic retinopathy (DM_RETINOPATHY) || id:finn-b-DM_RETINOPATHY	Diabetic retinopathy (DM_RETINOPATHY)	Diabetic retinopathy (DM_RETINOPATHY) || ||	TRUE	igd	2.713E-09	31360602	3427	6	0.06626	ebi-a-GCST90001553	Naive CD8+ T cell %T cell || id:ebi-a-GCST90001553	TRUE	reported	igd	2	TRUE
773	rs143809235	G	T	G	T	-12.04	-0.018	NA	0.02606	FALSE	FALSE	FALSE	finn-b-DM_RETINOPATHY	2	167484735	0.0405	NA	0.6555	Diabetic retinopathy (DM_RETINOPATHY) || id:finn-b-DM_RETINOPATHY	Diabetic retinopathy (DM_RETINOPATHY)	Diabetic retinopathy (DM_RETINOPATHY) || ||	TRUE	igd	5.87895E-09	167484735	3427	2	2.063	ebi-a-GCST90001553	Naive CD8+ T cell %T cell || id:ebi-a-GCST90001553	TRUE	reported	igd	2	TRUE
774	rs10183338	T	G	T	G	0.11	0.0066	0.1891	0.2899	FALSE	FALSE	FALSE	finn-b-DM_RETINOPATHY	2	111610816	0.0141	NA	0.6425	Diabetic retinopathy (DM_RETINOPATHY) || id:finn-b-DM_RETINOPATHY	Diabetic retinopathy (DM_RETINOPATHY)	Diabetic retinopathy (DM_RETINOPATHY) || ||	TRUE	igd	4.71303E-07	111610816	3440	2	0.02243	ebi-a-GCST90001688	CD28+ CD45RA+ CD8+ T cell %T cell || id:ebi-a-GCST90001688	TRUE	reported	igd	2	TRUE
775	rs111283043	C	A	C	A	4.46	0.0091	0.0001	0.02095	FALSE	FALSE	FALSE	finn-b-DM_RETINOPATHY	16	79205197	0.0451	NA	0.8405	Diabetic retinopathy (DM_RETINOPATHY) || id:finn-b-DM_RETINOPATHY	Diabetic retinopathy (DM_RETINOPATHY)	Diabetic retinopathy (DM_RETINOPATHY) || ||	TRUE	igd	1.90498E-08	79205197	3440	16	0.7922	ebi-a-GCST90001688	CD28+ CD45RA+ CD8+ T cell %T cell || id:ebi-a-GCST90001688	TRUE	reported	igd	2	TRUE
776	rs112258643	T	C	T	C	3.44	0.0637	0.0001	0.00611	FALSE	FALSE	FALSE	finn-b-DM_RETINOPATHY	12	55672838	0.0843	NA	0.4498	Diabetic retinopathy (DM_RETINOPATHY) || id:finn-b-DM_RETINOPATHY	Diabetic retinopathy (DM_RETINOPATHY)	Diabetic retinopathy (DM_RETINOPATHY) || ||	TRUE	igd	1.25401E-08	55672838	3440	12	0.6021	ebi-a-GCST90001688	CD28+ CD45RA+ CD8+ T cell %T cell || id:ebi-a-GCST90001688	TRUE	reported	igd	2	TRUE
777	rs112571466	G	A	G	A	3.79	0.0329	0.0001	0.01536	FALSE	FALSE	FALSE	finn-b-DM_RETINOPATHY	7	111704231	0.053	NA	0.534101	Diabetic retinopathy (DM_RETINOPATHY) || id:finn-b-DM_RETINOPATHY	Diabetic retinopathy (DM_RETINOPATHY)	Diabetic retinopathy (DM_RETINOPATHY) || ||	TRUE	igd	2.43602E-08	111704231	3440	7	0.6773	ebi-a-GCST90001688	CD28+ CD45RA+ CD8+ T cell %T cell || id:ebi-a-GCST90001688	TRUE	reported	igd	2	TRUE
778	rs112637846	A	C	A	C	2.35	-0.0474	0.0003	0.03565	FALSE	FALSE	FALSE	finn-b-DM_RETINOPATHY	6	149114553	0.035	NA	0.176	Diabetic retinopathy (DM_RETINOPATHY) || id:finn-b-DM_RETINOPATHY	Diabetic retinopathy (DM_RETINOPATHY)	Diabetic retinopathy (DM_RETINOPATHY) || ||	TRUE	igd	5.95799E-07	149114553	3440	6	0.4689	ebi-a-GCST90001688	CD28+ CD45RA+ CD8+ T cell %T cell || id:ebi-a-GCST90001688	TRUE	reported	igd	2	TRUE
779	rs113116201	C	T	C	T	0.64	-0.0856	0.0047	0.01069	FALSE	FALSE	FALSE	finn-b-DM_RETINOPATHY	1	198830942	0.0622	NA	0.1684	Diabetic retinopathy (DM_RETINOPATHY) || id:finn-b-DM_RETINOPATHY	Diabetic retinopathy (DM_RETINOPATHY)	Diabetic retinopathy (DM_RETINOPATHY) || ||	TRUE	igd	2.29699E-07	198830942	3440	1	0.1227	ebi-a-GCST90001688	CD28+ CD45RA+ CD8+ T cell %T cell || id:ebi-a-GCST90001688	TRUE	reported	igd	2	TRUE
780	rs113447229	C	T	C	T	4.77	0.0206	0.0001	0.01946	FALSE	FALSE	FALSE	finn-b-DM_RETINOPATHY	9	105346840	0.0465	NA	0.6579	Diabetic retinopathy (DM_RETINOPATHY) || id:finn-b-DM_RETINOPATHY	Diabetic retinopathy (DM_RETINOPATHY)	Diabetic retinopathy (DM_RETINOPATHY) || ||	TRUE	igd	1.91801E-08	105346840	3440	9	0.8459	ebi-a-GCST90001688	CD28+ CD45RA+ CD8+ T cell %T cell || id:ebi-a-GCST90001688	TRUE	reported	igd	2	TRUE
781	rs115077170	G	T	G	T	7.99	-0.0716	NA	0.01237	FALSE	FALSE	FALSE	finn-b-DM_RETINOPATHY	2	53872294	0.058	NA	0.2175	Diabetic retinopathy (DM_RETINOPATHY) || id:finn-b-DM_RETINOPATHY	Diabetic retinopathy (DM_RETINOPATHY)	Diabetic retinopathy (DM_RETINOPATHY) || ||	TRUE	igd	1.36801E-08	53872294	3440	2	1.404	ebi-a-GCST90001688	CD28+ CD45RA+ CD8+ T cell %T cell || id:ebi-a-GCST90001688	TRUE	reported	igd	2	TRUE
782	rs115218435	G	T	G	T	4.27	-0.1133	0.0001	0.01909	FALSE	FALSE	FALSE	finn-b-DM_RETINOPATHY	4	67836131	0.0474	NA	0.01689	Diabetic retinopathy (DM_RETINOPATHY) || id:finn-b-DM_RETINOPATHY	Diabetic retinopathy (DM_RETINOPATHY)	Diabetic retinopathy (DM_RETINOPATHY) || ||	TRUE	igd	1.60299E-08	67836131	3440	4	0.7543	ebi-a-GCST90001688	CD28+ CD45RA+ CD8+ T cell %T cell || id:ebi-a-GCST90001688	TRUE	reported	igd	2	TRUE
783	rs116562707	G	A	G	A	0.4	0.1226	0.0192	0.0474	FALSE	FALSE	FALSE	finn-b-DM_RETINOPATHY	6	31360602	0.0305	NA	5.71597E-05	Diabetic retinopathy (DM_RETINOPATHY) || id:finn-b-DM_RETINOPATHY	Diabetic retinopathy (DM_RETINOPATHY)	Diabetic retinopathy (DM_RETINOPATHY) || ||	TRUE	igd	3.96899E-09	31360602	3440	6	0.06819	ebi-a-GCST90001688	CD28+ CD45RA+ CD8+ T cell %T cell || id:ebi-a-GCST90001688	TRUE	reported	igd	2	TRUE
784	rs116767883	T	C	T	C	9.1	-0.0154	NA	0.01494	FALSE	FALSE	FALSE	finn-b-DM_RETINOPATHY	6	24745313	0.0534	NA	0.772899	Diabetic retinopathy (DM_RETINOPATHY) || id:finn-b-DM_RETINOPATHY	Diabetic retinopathy (DM_RETINOPATHY)	Diabetic retinopathy (DM_RETINOPATHY) || ||	TRUE	igd	9.87711E-09	24745313	3440	6	1.583	ebi-a-GCST90001688	CD28+ CD45RA+ CD8+ T cell %T cell || id:ebi-a-GCST90001688	TRUE	reported	igd	2	TRUE
785	rs116984539	T	C	T	C	8.74	-0.0173	NA	0.01109	FALSE	FALSE	FALSE	finn-b-DM_RETINOPATHY	13	22348885	0.0621	NA	0.781	Diabetic retinopathy (DM_RETINOPATHY) || id:finn-b-DM_RETINOPATHY	Diabetic retinopathy (DM_RETINOPATHY)	Diabetic retinopathy (DM_RETINOPATHY) || ||	TRUE	igd	1.83E-08	22348885	3440	13	1.55	ebi-a-GCST90001688	CD28+ CD45RA+ CD8+ T cell %T cell || id:ebi-a-GCST90001688	TRUE	reported	igd	2	TRUE
786	rs117475733	T	C	T	C	1.82	-0.0091	0.0004	0.01709	FALSE	FALSE	FALSE	finn-b-DM_RETINOPATHY	6	148775706	0.0507	NA	0.8581	Diabetic retinopathy (DM_RETINOPATHY) || id:finn-b-DM_RETINOPATHY	Diabetic retinopathy (DM_RETINOPATHY)	Diabetic retinopathy (DM_RETINOPATHY) || ||	TRUE	igd	1.17101E-09	148775706	3440	6	0.2979	ebi-a-GCST90001688	CD28+ CD45RA+ CD8+ T cell %T cell || id:ebi-a-GCST90001688	TRUE	reported	igd	2	TRUE
787	rs117494082	A	G	A	G	3.89	0.0474	0.0001	0.00345	FALSE	FALSE	FALSE	finn-b-DM_RETINOPATHY	14	56862154	0.109	NA	0.6633	Diabetic retinopathy (DM_RETINOPATHY) || id:finn-b-DM_RETINOPATHY	Diabetic retinopathy (DM_RETINOPATHY)	Diabetic retinopathy (DM_RETINOPATHY) || ||	TRUE	igd	1.935E-08	56862154	3440	14	0.6914	ebi-a-GCST90001688	CD28+ CD45RA+ CD8+ T cell %T cell || id:ebi-a-GCST90001688	TRUE	reported	igd	2	TRUE
788	rs117927481	A	G	A	G	3.78	0.0872	0.0001	0.01214	FALSE	FALSE	FALSE	finn-b-DM_RETINOPATHY	12	49315200	0.0589	NA	0.1389	Diabetic retinopathy (DM_RETINOPATHY) || id:finn-b-DM_RETINOPATHY	Diabetic retinopathy (DM_RETINOPATHY)	Diabetic retinopathy (DM_RETINOPATHY) || ||	TRUE	igd	1.62701E-08	49315200	3440	12	0.6683	ebi-a-GCST90001688	CD28+ CD45RA+ CD8+ T cell %T cell || id:ebi-a-GCST90001688	TRUE	reported	igd	2	TRUE
789	rs118016388	C	T	C	T	7.82	0.002	NA	0.02153	FALSE	FALSE	FALSE	finn-b-DM_RETINOPATHY	12	28662288	0.0445	NA	0.9646	Diabetic retinopathy (DM_RETINOPATHY) || id:finn-b-DM_RETINOPATHY	Diabetic retinopathy (DM_RETINOPATHY)	Diabetic retinopathy (DM_RETINOPATHY) || ||	TRUE	igd	4.26904E-08	28662288	3440	12	1.424	ebi-a-GCST90001688	CD28+ CD45RA+ CD8+ T cell %T cell || id:ebi-a-GCST90001688	TRUE	reported	igd	2	TRUE
790	rs12314907	G	A	G	A	6.24	0.0009	NA	0.08776	FALSE	FALSE	FALSE	finn-b-DM_RETINOPATHY	12	79661771	0.0229	NA	0.9682	Diabetic retinopathy (DM_RETINOPATHY) || id:finn-b-DM_RETINOPATHY	Diabetic retinopathy (DM_RETINOPATHY)	Diabetic retinopathy (DM_RETINOPATHY) || ||	TRUE	igd	5.32599E-08	79661771	3440	12	1.145	ebi-a-GCST90001688	CD28+ CD45RA+ CD8+ T cell %T cell || id:ebi-a-GCST90001688	TRUE	reported	igd	2	TRUE
791	rs12755474	G	A	G	A	6.64	0.0458	0.0001	0.01394	FALSE	FALSE	FALSE	finn-b-DM_RETINOPATHY	1	216352525	0.0553	NA	0.4075	Diabetic retinopathy (DM_RETINOPATHY) || id:finn-b-DM_RETINOPATHY	Diabetic retinopathy (DM_RETINOPATHY)	Diabetic retinopathy (DM_RETINOPATHY) || ||	TRUE	igd	3.21603E-08	216352525	3440	1	1.199	ebi-a-GCST90001688	CD28+ CD45RA+ CD8+ T cell %T cell || id:ebi-a-GCST90001688	TRUE	reported	igd	2	TRUE
792	rs137858581	C	T	C	T	3.97	0.0402	0.0001	0.01408	FALSE	FALSE	FALSE	finn-b-DM_RETINOPATHY	5	173002007	0.0561	NA	0.4739	Diabetic retinopathy (DM_RETINOPATHY) || id:finn-b-DM_RETINOPATHY	Diabetic retinopathy (DM_RETINOPATHY)	Diabetic retinopathy (DM_RETINOPATHY) || ||	TRUE	igd	4.54098E-08	173002007	3440	5	0.7251	ebi-a-GCST90001688	CD28+ CD45RA+ CD8+ T cell %T cell || id:ebi-a-GCST90001688	TRUE	reported	igd	2	TRUE
793	rs142208889	T	C	T	C	3.81	-0.0925	0.0001	0.00978	FALSE	FALSE	FALSE	finn-b-DM_RETINOPATHY	19	51829114	0.0655	NA	0.1582	Diabetic retinopathy (DM_RETINOPATHY) || id:finn-b-DM_RETINOPATHY	Diabetic retinopathy (DM_RETINOPATHY)	Diabetic retinopathy (DM_RETINOPATHY) || ||	TRUE	igd	8.681E-09	51829114	3440	19	0.6612	ebi-a-GCST90001688	CD28+ CD45RA+ CD8+ T cell %T cell || id:ebi-a-GCST90001688	TRUE	reported	igd	2	TRUE
794	rs142530179	G	A	G	A	3.78	0.0731	0.0001	0.02319	FALSE	FALSE	FALSE	finn-b-DM_RETINOPATHY	1	62672889	0.0426	NA	0.0863993	Diabetic retinopathy (DM_RETINOPATHY) || id:finn-b-DM_RETINOPATHY	Diabetic retinopathy (DM_RETINOPATHY)	Diabetic retinopathy (DM_RETINOPATHY) || ||	TRUE	igd	1.62499E-08	62672889	3440	1	0.6683	ebi-a-GCST90001688	CD28+ CD45RA+ CD8+ T cell %T cell || id:ebi-a-GCST90001688	TRUE	reported	igd	2	TRUE
795	rs142967914	C	G	C	G	3.79	0.0574	0.0001	0.04815	FALSE	TRUE	FALSE	finn-b-DM_RETINOPATHY	9	12800264	0.0302	NA	0.0574196	Diabetic retinopathy (DM_RETINOPATHY) || id:finn-b-DM_RETINOPATHY	Diabetic retinopathy (DM_RETINOPATHY)	Diabetic retinopathy (DM_RETINOPATHY) || ||	TRUE	igd	1.438E-08	12800264	3440	9	0.6676	ebi-a-GCST90001688	CD28+ CD45RA+ CD8+ T cell %T cell || id:ebi-a-GCST90001688	TRUE	reported	igd	2	TRUE
796	rs143498795	A	C	A	C	3.72	-0.019	0.0001	0.02769	FALSE	FALSE	FALSE	finn-b-DM_RETINOPATHY	8	140342260	0.0411	NA	0.643899	Diabetic retinopathy (DM_RETINOPATHY) || id:finn-b-DM_RETINOPATHY	Diabetic retinopathy (DM_RETINOPATHY)	Diabetic retinopathy (DM_RETINOPATHY) || ||	TRUE	igd	3.11301E-08	140342260	3440	8	0.67	ebi-a-GCST90001688	CD28+ CD45RA+ CD8+ T cell %T cell || id:ebi-a-GCST90001688	TRUE	reported	igd	2	TRUE
797	rs144591335	G	A	G	A	3.95	0.0175	0.0001	0.02706	FALSE	FALSE	FALSE	finn-b-DM_RETINOPATHY	16	59010741	0.0403	NA	0.6633	Diabetic retinopathy (DM_RETINOPATHY) || id:finn-b-DM_RETINOPATHY	Diabetic retinopathy (DM_RETINOPATHY)	Diabetic retinopathy (DM_RETINOPATHY) || ||	TRUE	igd	1.59698E-08	59010741	3440	16	0.6967	ebi-a-GCST90001688	CD28+ CD45RA+ CD8+ T cell %T cell || id:ebi-a-GCST90001688	TRUE	reported	igd	2	TRUE
798	rs145827119	T	C	T	C	4.89	-0.0411	0.0001	0.03124	FALSE	FALSE	FALSE	finn-b-DM_RETINOPATHY	20	57132122	0.0373	NA	0.2703	Diabetic retinopathy (DM_RETINOPATHY) || id:finn-b-DM_RETINOPATHY	Diabetic retinopathy (DM_RETINOPATHY)	Diabetic retinopathy (DM_RETINOPATHY) || ||	TRUE	igd	5.91494E-09	57132122	3440	20	0.8386	ebi-a-GCST90001688	CD28+ CD45RA+ CD8+ T cell %T cell || id:ebi-a-GCST90001688	TRUE	reported	igd	2	TRUE
799	rs146073003	T	C	T	C	7.6	0.2056	NA	0.01032	FALSE	FALSE	FALSE	finn-b-DM_RETINOPATHY	17	11512358	0.0654	NA	0.00167598	Diabetic retinopathy (DM_RETINOPATHY) || id:finn-b-DM_RETINOPATHY	Diabetic retinopathy (DM_RETINOPATHY)	Diabetic retinopathy (DM_RETINOPATHY) || ||	TRUE	igd	1.799E-08	11512358	3440	17	1.346	ebi-a-GCST90001688	CD28+ CD45RA+ CD8+ T cell %T cell || id:ebi-a-GCST90001688	TRUE	reported	igd	2	TRUE
800	rs146985291	G	A	G	A	6.49	0.0145	0.0001	0.02123	FALSE	FALSE	FALSE	finn-b-DM_RETINOPATHY	3	170169608	0.0451	NA	0.7483	Diabetic retinopathy (DM_RETINOPATHY) || id:finn-b-DM_RETINOPATHY	Diabetic retinopathy (DM_RETINOPATHY)	Diabetic retinopathy (DM_RETINOPATHY) || ||	TRUE	igd	8.688E-09	170169608	3440	3	1.126	ebi-a-GCST90001688	CD28+ CD45RA+ CD8+ T cell %T cell || id:ebi-a-GCST90001688	TRUE	reported	igd	2	TRUE
801	rs149023182	G	A	G	A	4.52	0.0397	0.0001	0.01081	FALSE	FALSE	FALSE	finn-b-DM_RETINOPATHY	1	232754676	0.0627	NA	0.5269	Diabetic retinopathy (DM_RETINOPATHY) || id:finn-b-DM_RETINOPATHY	Diabetic retinopathy (DM_RETINOPATHY)	Diabetic retinopathy (DM_RETINOPATHY) || ||	TRUE	igd	1.13399E-08	232754676	3440	1	0.7897	ebi-a-GCST90001688	CD28+ CD45RA+ CD8+ T cell %T cell || id:ebi-a-GCST90001688	TRUE	reported	igd	2	TRUE
802	rs149926070	A	G	A	G	3.53	-0.056	0.0001	0.0023	FALSE	FALSE	FALSE	finn-b-DM_RETINOPATHY	21	41143748	0.1403	NA	0.6897	Diabetic retinopathy (DM_RETINOPATHY) || id:finn-b-DM_RETINOPATHY	Diabetic retinopathy (DM_RETINOPATHY)	Diabetic retinopathy (DM_RETINOPATHY) || ||	TRUE	igd	3.11602E-08	41143748	3440	21	0.6368	ebi-a-GCST90001688	CD28+ CD45RA+ CD8+ T cell %T cell || id:ebi-a-GCST90001688	TRUE	reported	igd	2	TRUE
803	rs182236332	G	A	G	A	4.85	0.0858	0.0001	0.00466	FALSE	FALSE	FALSE	finn-b-DM_RETINOPATHY	7	124954943	0.0991	NA	0.3865	Diabetic retinopathy (DM_RETINOPATHY) || id:finn-b-DM_RETINOPATHY	Diabetic retinopathy (DM_RETINOPATHY)	Diabetic retinopathy (DM_RETINOPATHY) || ||	TRUE	igd	2.34202E-09	124954943	3440	7	0.8097	ebi-a-GCST90001688	CD28+ CD45RA+ CD8+ T cell %T cell || id:ebi-a-GCST90001688	TRUE	reported	igd	2	TRUE
804	rs184082746	C	T	C	T	4.03	-0.0044	0.0001	0.0156	FALSE	FALSE	FALSE	finn-b-DM_RETINOPATHY	7	92791863	0.0529	NA	0.934	Diabetic retinopathy (DM_RETINOPATHY) || id:finn-b-DM_RETINOPATHY	Diabetic retinopathy (DM_RETINOPATHY)	Diabetic retinopathy (DM_RETINOPATHY) || ||	TRUE	igd	3.58897E-10	92791863	3440	7	0.6399	ebi-a-GCST90001688	CD28+ CD45RA+ CD8+ T cell %T cell || id:ebi-a-GCST90001688	TRUE	reported	igd	2	TRUE
805	rs188748536	C	T	C	T	13.7	0.0052	NA	0.03398	FALSE	FALSE	FALSE	finn-b-DM_RETINOPATHY	19	8271140	0.036	NA	0.8858	Diabetic retinopathy (DM_RETINOPATHY) || id:finn-b-DM_RETINOPATHY	Diabetic retinopathy (DM_RETINOPATHY)	Diabetic retinopathy (DM_RETINOPATHY) || ||	TRUE	igd	5.05999E-10	8271140	3440	19	2.197	ebi-a-GCST90001688	CD28+ CD45RA+ CD8+ T cell %T cell || id:ebi-a-GCST90001688	TRUE	reported	igd	2	TRUE
806	rs189801254	A	C	A	C	4.11	-0.0065	0.0001	0.00448	FALSE	FALSE	FALSE	finn-b-DM_RETINOPATHY	10	68336237	0.098	NA	0.9468	Diabetic retinopathy (DM_RETINOPATHY) || id:finn-b-DM_RETINOPATHY	Diabetic retinopathy (DM_RETINOPATHY)	Diabetic retinopathy (DM_RETINOPATHY) || ||	TRUE	igd	1.59901E-08	68336237	3440	10	0.7256	ebi-a-GCST90001688	CD28+ CD45RA+ CD8+ T cell %T cell || id:ebi-a-GCST90001688	TRUE	reported	igd	2	TRUE
807	rs192475369	T	A	T	A	5.7	-0.0114	0.0001	0.01907	FALSE	TRUE	FALSE	finn-b-DM_RETINOPATHY	9	33552507	0.048	NA	0.8118	Diabetic retinopathy (DM_RETINOPATHY) || id:finn-b-DM_RETINOPATHY	Diabetic retinopathy (DM_RETINOPATHY)	Diabetic retinopathy (DM_RETINOPATHY) || ||	TRUE	igd	1.34602E-08	33552507	3440	9	1.002	ebi-a-GCST90001688	CD28+ CD45RA+ CD8+ T cell %T cell || id:ebi-a-GCST90001688	TRUE	reported	igd	2	TRUE
808	rs58471414	G	T	G	T	3.83	-0.0514	0.0001	0.01915	FALSE	FALSE	FALSE	finn-b-DM_RETINOPATHY	14	28349764	0.047	NA	0.2745	Diabetic retinopathy (DM_RETINOPATHY) || id:finn-b-DM_RETINOPATHY	Diabetic retinopathy (DM_RETINOPATHY)	Diabetic retinopathy (DM_RETINOPATHY) || ||	TRUE	igd	1.62701E-08	28349764	3440	14	0.6771	ebi-a-GCST90001688	CD28+ CD45RA+ CD8+ T cell %T cell || id:ebi-a-GCST90001688	TRUE	reported	igd	2	TRUE
809	rs74577787	T	C	T	C	2.35	0.0935	0.0003	0.01309	FALSE	FALSE	FALSE	finn-b-DM_RETINOPATHY	3	84799491	0.0573	NA	0.1029	Diabetic retinopathy (DM_RETINOPATHY) || id:finn-b-DM_RETINOPATHY	Diabetic retinopathy (DM_RETINOPATHY)	Diabetic retinopathy (DM_RETINOPATHY) || ||	TRUE	igd	5.75201E-07	84799491	3440	3	0.4689	ebi-a-GCST90001688	CD28+ CD45RA+ CD8+ T cell %T cell || id:ebi-a-GCST90001688	TRUE	reported	igd	2	TRUE
810	rs76325389	G	A	G	A	4.88	0.0109	0.0001	0.02117	FALSE	FALSE	FALSE	finn-b-DM_RETINOPATHY	9	122676137	0.0454	NA	0.8098	Diabetic retinopathy (DM_RETINOPATHY) || id:finn-b-DM_RETINOPATHY	Diabetic retinopathy (DM_RETINOPATHY)	Diabetic retinopathy (DM_RETINOPATHY) || ||	TRUE	igd	1.53299E-08	122676137	3440	9	0.8599	ebi-a-GCST90001688	CD28+ CD45RA+ CD8+ T cell %T cell || id:ebi-a-GCST90001688	TRUE	reported	igd	2	TRUE
811	rs76604940	C	A	C	A	3.87	-0.0296	0.0001	0.0227	FALSE	FALSE	FALSE	finn-b-DM_RETINOPATHY	4	31397782	0.0435	NA	0.4969	Diabetic retinopathy (DM_RETINOPATHY) || id:finn-b-DM_RETINOPATHY	Diabetic retinopathy (DM_RETINOPATHY)	Diabetic retinopathy (DM_RETINOPATHY) || ||	TRUE	igd	1.58899E-08	31397782	3440	4	0.6826	ebi-a-GCST90001688	CD28+ CD45RA+ CD8+ T cell %T cell || id:ebi-a-GCST90001688	TRUE	reported	igd	2	TRUE
812	rs77935824	G	A	G	A	3.76	-0.0163	0.0001	0.00404	FALSE	FALSE	FALSE	finn-b-DM_RETINOPATHY	18	68968361	0.1002	NA	0.8707	Diabetic retinopathy (DM_RETINOPATHY) || id:finn-b-DM_RETINOPATHY	Diabetic retinopathy (DM_RETINOPATHY)	Diabetic retinopathy (DM_RETINOPATHY) || ||	TRUE	igd	1.71601E-08	68968361	3440	18	0.6644	ebi-a-GCST90001688	CD28+ CD45RA+ CD8+ T cell %T cell || id:ebi-a-GCST90001688	TRUE	reported	igd	2	TRUE
813	rs80194890	G	T	G	T	4.68	-0.0834	0.0001	0.02296	FALSE	FALSE	FALSE	finn-b-DM_RETINOPATHY	10	91332621	0.043	NA	0.0523396	Diabetic retinopathy (DM_RETINOPATHY) || id:finn-b-DM_RETINOPATHY	Diabetic retinopathy (DM_RETINOPATHY)	Diabetic retinopathy (DM_RETINOPATHY) || ||	TRUE	igd	8.64809E-09	91332621	3440	10	0.8111	ebi-a-GCST90001688	CD28+ CD45RA+ CD8+ T cell %T cell || id:ebi-a-GCST90001688	TRUE	reported	igd	2	TRUE
814	rs9592479	C	G	C	G	4.76	-0.0033	0.0001	0.01762	FALSE	TRUE	FALSE	finn-b-DM_RETINOPATHY	13	67157607	0.05	NA	0.9468	Diabetic retinopathy (DM_RETINOPATHY) || id:finn-b-DM_RETINOPATHY	Diabetic retinopathy (DM_RETINOPATHY)	Diabetic retinopathy (DM_RETINOPATHY) || ||	TRUE	igd	1.65101E-08	67157607	3440	13	0.8417	ebi-a-GCST90001688	CD28+ CD45RA+ CD8+ T cell %T cell || id:ebi-a-GCST90001688	TRUE	reported	igd	2	TRUE
815	rs112637846	A	C	A	C	-2.71	-0.0474	0.0003	0.03565	FALSE	FALSE	FALSE	finn-b-DM_RETINOPATHY	6	149114553	0.035	NA	0.176	Diabetic retinopathy (DM_RETINOPATHY) || id:finn-b-DM_RETINOPATHY	Diabetic retinopathy (DM_RETINOPATHY)	Diabetic retinopathy (DM_RETINOPATHY) || ||	TRUE	igd	5.60906E-06	149114553	3437	6	0.5963	ebi-a-GCST90001502	Activated & secreting CD4 regulatory T cell %CD4 regulatory T cell || id:ebi-a-GCST90001502	TRUE	reported	igd	2	TRUE
816	rs113435341	G	A	G	A	-2.62	-0.0395	0.0032	0.00462	FALSE	FALSE	FALSE	finn-b-DM_RETINOPATHY	1	198151688	0.0956	NA	0.6798	Diabetic retinopathy (DM_RETINOPATHY) || id:finn-b-DM_RETINOPATHY	Diabetic retinopathy (DM_RETINOPATHY)	Diabetic retinopathy (DM_RETINOPATHY) || ||	TRUE	igd	6.32995E-40	198151688	3437	1	0.1957	ebi-a-GCST90001502	Activated & secreting CD4 regulatory T cell %CD4 regulatory T cell || id:ebi-a-GCST90001502	TRUE	reported	igd	2	TRUE
817	rs11579717	A	G	A	G	-1.82	-0.0505	0.0044	0.07464	FALSE	FALSE	FALSE	finn-b-DM_RETINOPATHY	1	199999121	0.0245	NA	0.0391904	Diabetic retinopathy (DM_RETINOPATHY) || id:finn-b-DM_RETINOPATHY	Diabetic retinopathy (DM_RETINOPATHY)	Diabetic retinopathy (DM_RETINOPATHY) || ||	TRUE	igd	1.86896E-27	199999121	3437	1	0.1663	ebi-a-GCST90001502	Activated & secreting CD4 regulatory T cell %CD4 regulatory T cell || id:ebi-a-GCST90001502	TRUE	reported	igd	2	TRUE
818	rs12314907	G	A	G	A	-6.59	0.0009	NA	0.08776	FALSE	FALSE	FALSE	finn-b-DM_RETINOPATHY	12	79661771	0.0229	NA	0.9682	Diabetic retinopathy (DM_RETINOPATHY) || id:finn-b-DM_RETINOPATHY	Diabetic retinopathy (DM_RETINOPATHY)	Diabetic retinopathy (DM_RETINOPATHY) || ||	TRUE	igd	6.69299E-06	79661771	3437	12	1.461	ebi-a-GCST90001502	Activated & secreting CD4 regulatory T cell %CD4 regulatory T cell || id:ebi-a-GCST90001502	TRUE	reported	igd	2	TRUE
819	rs138915779	A	C	A	C	-1.78	-0.0332	0.0035	0.01545	FALSE	FALSE	FALSE	finn-b-DM_RETINOPATHY	1	190079170	0.0514	NA	0.5175	Diabetic retinopathy (DM_RETINOPATHY) || id:finn-b-DM_RETINOPATHY	Diabetic retinopathy (DM_RETINOPATHY)	Diabetic retinopathy (DM_RETINOPATHY) || ||	TRUE	igd	3.69828E-18	190079170	3437	1	0.2042	ebi-a-GCST90001502	Activated & secreting CD4 regulatory T cell %CD4 regulatory T cell || id:ebi-a-GCST90001502	TRUE	reported	igd	2	TRUE
820	rs138960714	C	A	C	A	-2.12	0.0273	0.0006	0.00677	FALSE	FALSE	FALSE	finn-b-DM_RETINOPATHY	4	123422719	0.0772	NA	0.724101	Diabetic retinopathy (DM_RETINOPATHY) || id:finn-b-DM_RETINOPATHY	Diabetic retinopathy (DM_RETINOPATHY)	Diabetic retinopathy (DM_RETINOPATHY) || ||	TRUE	igd	2.585e-06	123422719	3437	4	0.451	ebi-a-GCST90001502	Activated & secreting CD4 regulatory T cell %CD4 regulatory T cell || id:ebi-a-GCST90001502	TRUE	reported	igd	2	TRUE
821	rs150956189	C	T	C	T	-2.62	0.0393	0.0003	0.04158	FALSE	FALSE	FALSE	finn-b-DM_RETINOPATHY	1	214625781	0.0329	NA	0.2323	Diabetic retinopathy (DM_RETINOPATHY) || id:finn-b-DM_RETINOPATHY	Diabetic retinopathy (DM_RETINOPATHY)	Diabetic retinopathy (DM_RETINOPATHY) || ||	TRUE	igd	4.01597E-06	214625781	3437	1	0.5683	ebi-a-GCST90001502	Activated & secreting CD4 regulatory T cell %CD4 regulatory T cell || id:ebi-a-GCST90001502	TRUE	reported	igd	2	TRUE
822	rs17607399	T	C	T	C	-0.21	-0.019	0.1084	0.08137	FALSE	FALSE	FALSE	finn-b-DM_RETINOPATHY	2	41884212	0.0235	NA	0.42	Diabetic retinopathy (DM_RETINOPATHY) || id:finn-b-DM_RETINOPATHY	Diabetic retinopathy (DM_RETINOPATHY)	Diabetic retinopathy (DM_RETINOPATHY) || ||	TRUE	igd	1.7e-08	41884212	3437	2	0.03673	ebi-a-GCST90001502	Activated & secreting CD4 regulatory T cell %CD4 regulatory T cell || id:ebi-a-GCST90001502	TRUE	reported	igd	2	TRUE
823	rs187089343	C	A	C	A	-1	0.0054	0.0047	0.0144	FALSE	FALSE	FALSE	finn-b-DM_RETINOPATHY	1	182091538	0.055	NA	0.9217	Diabetic retinopathy (DM_RETINOPATHY) || id:finn-b-DM_RETINOPATHY	Diabetic retinopathy (DM_RETINOPATHY)	Diabetic retinopathy (DM_RETINOPATHY) || ||	TRUE	igd	4.52397E-09	182091538	3437	1	0.1693	ebi-a-GCST90001502	Activated & secreting CD4 regulatory T cell %CD4 regulatory T cell || id:ebi-a-GCST90001502	TRUE	reported	igd	2	TRUE
824	rs60220946	T	C	T	C	-0.41	-0.1223	0.0212	0.00881	FALSE	FALSE	FALSE	finn-b-DM_RETINOPATHY	1	193505625	0.0713	NA	0.0863396	Diabetic retinopathy (DM_RETINOPATHY) || id:finn-b-DM_RETINOPATHY	Diabetic retinopathy (DM_RETINOPATHY)	Diabetic retinopathy (DM_RETINOPATHY) || ||	TRUE	igd	1.367E-07	193505625	3437	1	0.07676	ebi-a-GCST90001502	Activated & secreting CD4 regulatory T cell %CD4 regulatory T cell || id:ebi-a-GCST90001502	TRUE	reported	igd	2	TRUE
825	rs6751481	C	T	C	T	-0.29	0.0046	0.4709	0.5252	FALSE	FALSE	FALSE	finn-b-DM_RETINOPATHY	2	38897810	0.0128	NA	0.717799	Diabetic retinopathy (DM_RETINOPATHY) || id:finn-b-DM_RETINOPATHY	Diabetic retinopathy (DM_RETINOPATHY)	Diabetic retinopathy (DM_RETINOPATHY) || ||	TRUE	igd	6.28782E-38	38897810	3437	2	0.02227	ebi-a-GCST90001502	Activated & secreting CD4 regulatory T cell %CD4 regulatory T cell || id:ebi-a-GCST90001502	TRUE	reported	igd	2	TRUE
826	rs7530076	A	G	A	G	0.46	-0.0004	0.9748	0.9603	FALSE	FALSE	FALSE	finn-b-DM_RETINOPATHY	1	195825276	0.0331	NA	0.9907	Diabetic retinopathy (DM_RETINOPATHY) || id:finn-b-DM_RETINOPATHY	Diabetic retinopathy (DM_RETINOPATHY)	Diabetic retinopathy (DM_RETINOPATHY) || ||	TRUE	igd	4.49904E-10	195825276	3437	1	0.07373	ebi-a-GCST90001502	Activated & secreting CD4 regulatory T cell %CD4 regulatory T cell || id:ebi-a-GCST90001502	TRUE	reported	igd	2	TRUE
827	rs111780443	T	C	T	C	-0.29	0.0483	0.0454	0.01186	FALSE	FALSE	FALSE	finn-b-DM_RETINOPATHY	11	132210362	0.0604	NA	0.4243	Diabetic retinopathy (DM_RETINOPATHY) || id:finn-b-DM_RETINOPATHY	Diabetic retinopathy (DM_RETINOPATHY)	Diabetic retinopathy (DM_RETINOPATHY) || ||	TRUE	igd	8.02805E-06	132210362	2919	11	0.06527	ebi-a-GCST90001864	CD3 on CD28+ CD45RA+ CD8+ T cell || id:ebi-a-GCST90001864	TRUE	reported	igd	2	TRUE
828	rs12138291	A	G	A	G	-0.27	-0.0225	0.1482	0.2489	FALSE	FALSE	FALSE	finn-b-DM_RETINOPATHY	1	166464476	0.0149	NA	0.1319	Diabetic retinopathy (DM_RETINOPATHY) || id:finn-b-DM_RETINOPATHY	Diabetic retinopathy (DM_RETINOPATHY)	Diabetic retinopathy (DM_RETINOPATHY) || ||	TRUE	igd	1.93108E-12	166464476	2919	1	0.03832	ebi-a-GCST90001864	CD3 on CD28+ CD45RA+ CD8+ T cell || id:ebi-a-GCST90001864	TRUE	reported	igd	2	TRUE
829	rs12921174	C	T	C	T	-0.18	-0.0036	0.2038	0.4341	FALSE	FALSE	FALSE	finn-b-DM_RETINOPATHY	16	430304	0.013	NA	0.778999	Diabetic retinopathy (DM_RETINOPATHY) || id:finn-b-DM_RETINOPATHY	Diabetic retinopathy (DM_RETINOPATHY)	Diabetic retinopathy (DM_RETINOPATHY) || ||	TRUE	igd	8.77991E-08	430304	2919	16	0.0337	ebi-a-GCST90001864	CD3 on CD28+ CD45RA+ CD8+ T cell || id:ebi-a-GCST90001864	TRUE	reported	igd	2	TRUE
830	rs4656440	G	C	G	C	-0.34	0.025	0.049	0.07489	FALSE	TRUE	FALSE	finn-b-DM_RETINOPATHY	1	165218634	0.0245	NA	0.3063	Diabetic retinopathy (DM_RETINOPATHY) || id:finn-b-DM_RETINOPATHY	Diabetic retinopathy (DM_RETINOPATHY)	Diabetic retinopathy (DM_RETINOPATHY) || ||	TRUE	igd	8.209E-08	165218634	2919	1	0.06295	ebi-a-GCST90001864	CD3 on CD28+ CD45RA+ CD8+ T cell || id:ebi-a-GCST90001864	TRUE	reported	igd	2	TRUE
831	rs4657649	C	T	C	T	0.45	-0.0011	0.0512	0.1129	FALSE	FALSE	FALSE	finn-b-DM_RETINOPATHY	1	167173140	0.0207	NA	0.9562	Diabetic retinopathy (DM_RETINOPATHY) || id:finn-b-DM_RETINOPATHY	Diabetic retinopathy (DM_RETINOPATHY)	Diabetic retinopathy (DM_RETINOPATHY) || ||	TRUE	igd	3.64083E-13	167173140	2919	1	0.06122	ebi-a-GCST90001864	CD3 on CD28+ CD45RA+ CD8+ T cell || id:ebi-a-GCST90001864	TRUE	reported	igd	2	TRUE
832	rs62028293	C	T	C	T	0.25	-0.0452	0.0735	0.01995	FALSE	FALSE	FALSE	finn-b-DM_RETINOPATHY	16	50264054	0.046	NA	0.3253	Diabetic retinopathy (DM_RETINOPATHY) || id:finn-b-DM_RETINOPATHY	Diabetic retinopathy (DM_RETINOPATHY)	Diabetic retinopathy (DM_RETINOPATHY) || ||	TRUE	igd	1.47499E-06	50264054	2919	16	0.05243	ebi-a-GCST90001864	CD3 on CD28+ CD45RA+ CD8+ T cell || id:ebi-a-GCST90001864	TRUE	reported	igd	2	TRUE
833	rs111534725	T	G	T	G	0.81	0.0562	0.0409	0.0068	FALSE	FALSE	FALSE	finn-b-DM_RETINOPATHY	10	98139264	0.0791	NA	0.4775	Diabetic retinopathy (DM_RETINOPATHY) || id:finn-b-DM_RETINOPATHY	Diabetic retinopathy (DM_RETINOPATHY)	Diabetic retinopathy (DM_RETINOPATHY) || ||	TRUE	igd	1.05512E-36	98139264	3437	10	0.06291	ebi-a-GCST90001485	CD39+ resting CD4 regulatory T cell %CD4 regulatory T cell || id:ebi-a-GCST90001485	TRUE	reported	igd	2	TRUE
834	rs113435341	G	A	G	A	2.27	-0.0395	0.0032	0.00462	FALSE	FALSE	FALSE	finn-b-DM_RETINOPATHY	1	198151688	0.0956	NA	0.6798	Diabetic retinopathy (DM_RETINOPATHY) || id:finn-b-DM_RETINOPATHY	Diabetic retinopathy (DM_RETINOPATHY)	Diabetic retinopathy (DM_RETINOPATHY) || ||	TRUE	igd	3.79315E-25	198151688	3437	1	0.2171	ebi-a-GCST90001485	CD39+ resting CD4 regulatory T cell %CD4 regulatory T cell || id:ebi-a-GCST90001485	TRUE	reported	igd	2	TRUE
835	rs11579717	A	G	A	G	1.72	-0.0505	0.0044	0.07464	FALSE	FALSE	FALSE	finn-b-DM_RETINOPATHY	1	199999121	0.0245	NA	0.0391904	Diabetic retinopathy (DM_RETINOPATHY) || id:finn-b-DM_RETINOPATHY	Diabetic retinopathy (DM_RETINOPATHY)	Diabetic retinopathy (DM_RETINOPATHY) || ||	TRUE	igd	1.35114E-20	199999121	3437	1	0.1835	ebi-a-GCST90001485	CD39+ resting CD4 regulatory T cell %CD4 regulatory T cell || id:ebi-a-GCST90001485	TRUE	reported	igd	2	TRUE
836	rs116794175	C	T	C	T	1.31	-0.1317	0.0042	0.0013	FALSE	FALSE	FALSE	finn-b-DM_RETINOPATHY	1	194010208	0.184	NA	0.4743	Diabetic retinopathy (DM_RETINOPATHY) || id:finn-b-DM_RETINOPATHY	Diabetic retinopathy (DM_RETINOPATHY)	Diabetic retinopathy (DM_RETINOPATHY) || ||	TRUE	igd	6.98232E-12	194010208	3437	1	0.1905	ebi-a-GCST90001485	CD39+ resting CD4 regulatory T cell %CD4 regulatory T cell || id:ebi-a-GCST90001485	TRUE	reported	igd	2	TRUE
837	rs11818051	T	C	T	C	0.7	-0.0047	0.0317	0.01389	FALSE	FALSE	FALSE	finn-b-DM_RETINOPATHY	10	97972294	0.0547	NA	0.9319	Diabetic retinopathy (DM_RETINOPATHY) || id:finn-b-DM_RETINOPATHY	Diabetic retinopathy (DM_RETINOPATHY)	Diabetic retinopathy (DM_RETINOPATHY) || ||	TRUE	igd	4.23741E-22	97972294	3437	10	0.0719	ebi-a-GCST90001485	CD39+ resting CD4 regulatory T cell %CD4 regulatory T cell || id:ebi-a-GCST90001485	TRUE	reported	igd	2	TRUE
838	rs11890666	A	G	A	G	-0.16	-0.0037	0.2866	0.1699	FALSE	FALSE	FALSE	finn-b-DM_RETINOPATHY	2	38745822	0.0171	NA	0.8293	Diabetic retinopathy (DM_RETINOPATHY) || id:finn-b-DM_RETINOPATHY	Diabetic retinopathy (DM_RETINOPATHY)	Diabetic retinopathy (DM_RETINOPATHY) || ||	TRUE	igd	7.94292E-09	38745822	3437	2	0.02787	ebi-a-GCST90001485	CD39+ resting CD4 regulatory T cell %CD4 regulatory T cell || id:ebi-a-GCST90001485	TRUE	reported	igd	2	TRUE
839	rs12712610	G	A	G	A	0.2	-0.0171	0.2975	0.1239	FALSE	FALSE	FALSE	finn-b-DM_RETINOPATHY	2	38897249	0.0196	NA	0.3834	Diabetic retinopathy (DM_RETINOPATHY) || id:finn-b-DM_RETINOPATHY	Diabetic retinopathy (DM_RETINOPATHY)	Diabetic retinopathy (DM_RETINOPATHY) || ||	TRUE	igd	1.82684E-13	38897249	3437	2	0.02719	ebi-a-GCST90001485	CD39+ resting CD4 regulatory T cell %CD4 regulatory T cell || id:ebi-a-GCST90001485	TRUE	reported	igd	2	TRUE
840	rs1410600	T	C	T	C	-0.22	0.0231	0.4069	0.5275	FALSE	FALSE	FALSE	finn-b-DM_RETINOPATHY	10	97070694	0.0129	NA	0.0727294	Diabetic retinopathy (DM_RETINOPATHY) || id:finn-b-DM_RETINOPATHY	Diabetic retinopathy (DM_RETINOPATHY)	Diabetic retinopathy (DM_RETINOPATHY) || ||	TRUE	igd	3.58922E-18	97070694	3437	10	0.02536	ebi-a-GCST90001485	CD39+ resting CD4 regulatory T cell %CD4 regulatory T cell || id:ebi-a-GCST90001485	TRUE	reported	igd	2	TRUE
841	rs150956189	C	T	C	T	2.84	0.0393	0.0003	0.04158	FALSE	FALSE	FALSE	finn-b-DM_RETINOPATHY	1	214625781	0.0329	NA	0.2323	Diabetic retinopathy (DM_RETINOPATHY) || id:finn-b-DM_RETINOPATHY	Diabetic retinopathy (DM_RETINOPATHY)	Diabetic retinopathy (DM_RETINOPATHY) || ||	TRUE	igd	5.74196E-06	214625781	3437	1	0.6244	ebi-a-GCST90001485	CD39+ resting CD4 regulatory T cell %CD4 regulatory T cell || id:ebi-a-GCST90001485	TRUE	reported	igd	2	TRUE
842	rs17111341	C	T	C	T	0.69	0.016	0.0666	0.02067	FALSE	FALSE	FALSE	finn-b-DM_RETINOPATHY	10	97881031	0.045	NA	0.7224	Diabetic retinopathy (DM_RETINOPATHY) || id:finn-b-DM_RETINOPATHY	Diabetic retinopathy (DM_RETINOPATHY)	Diabetic retinopathy (DM_RETINOPATHY) || ||	TRUE	igd	1.85909E-41	97881031	3437	10	0.05013	ebi-a-GCST90001485	CD39+ resting CD4 regulatory T cell %CD4 regulatory T cell || id:ebi-a-GCST90001485	TRUE	reported	igd	2	TRUE
843	rs187089343	C	A	C	A	0.88	0.0054	0.0047	0.0144	FALSE	FALSE	FALSE	finn-b-DM_RETINOPATHY	1	182091538	0.055	NA	0.9217	Diabetic retinopathy (DM_RETINOPATHY) || id:finn-b-DM_RETINOPATHY	Diabetic retinopathy (DM_RETINOPATHY)	Diabetic retinopathy (DM_RETINOPATHY) || ||	TRUE	igd	2.31702E-06	182091538	3437	1	0.1864	ebi-a-GCST90001485	CD39+ resting CD4 regulatory T cell %CD4 regulatory T cell || id:ebi-a-GCST90001485	TRUE	reported	igd	2	TRUE
844	rs34645541	A	C	A	C	0.78	-0.0757	0.0095	0.02016	FALSE	FALSE	FALSE	finn-b-DM_RETINOPATHY	1	195875605	0.0461	NA	0.1008	Diabetic retinopathy (DM_RETINOPATHY) || id:finn-b-DM_RETINOPATHY	Diabetic retinopathy (DM_RETINOPATHY)	Diabetic retinopathy (DM_RETINOPATHY) || ||	TRUE	igd	1.293E-09	195875605	3437	1	0.1289	ebi-a-GCST90001485	CD39+ resting CD4 regulatory T cell %CD4 regulatory T cell || id:ebi-a-GCST90001485	TRUE	reported	igd	2	TRUE
845	rs4918969	A	G	A	G	0.84	-0.0036	0.4267	0.495	FALSE	FALSE	FALSE	finn-b-DM_RETINOPATHY	10	97562938	0.0129	NA	0.7822	Diabetic retinopathy (DM_RETINOPATHY) || id:finn-b-DM_RETINOPATHY	Diabetic retinopathy (DM_RETINOPATHY)	Diabetic retinopathy (DM_RETINOPATHY) || ||	TRUE	igd	1E-200	97562938	3437	10	0.02078	ebi-a-GCST90001485	CD39+ resting CD4 regulatory T cell %CD4 regulatory T cell || id:ebi-a-GCST90001485	TRUE	reported	igd	2	TRUE
846	rs115536607	T	C	T	C	0.33	-0.0513	0.0545	0.02611	FALSE	FALSE	FALSE	finn-b-DM_RETINOPATHY	6	101417409	0.04	NA	0.2005	Diabetic retinopathy (DM_RETINOPATHY) || id:finn-b-DM_RETINOPATHY	Diabetic retinopathy (DM_RETINOPATHY)	Diabetic retinopathy (DM_RETINOPATHY) || ||	TRUE	igd	3.90904E-09	101417409	3669	6	0.05512	ebi-a-GCST90001622	Natural Killer T %T cell || id:ebi-a-GCST90001622	TRUE	reported	igd	2	TRUE
847	rs117147408	G	A	G	A	0.61	-0.0297	0.0275	0.0405	FALSE	FALSE	FALSE	finn-b-DM_RETINOPATHY	6	101980039	0.0333	NA	0.3735	Diabetic retinopathy (DM_RETINOPATHY) || id:finn-b-DM_RETINOPATHY	Diabetic retinopathy (DM_RETINOPATHY)	Diabetic retinopathy (DM_RETINOPATHY) || ||	TRUE	igd	5.36661E-15	101980039	3669	6	0.07722	ebi-a-GCST90001622	Natural Killer T %T cell || id:ebi-a-GCST90001622	TRUE	reported	igd	2	TRUE
848	rs7218011	G	A	G	A	-0.16	-0.0296	0.1634	0.2353	FALSE	FALSE	FALSE	finn-b-DM_RETINOPATHY	17	33773022	0.0151	NA	0.0504998	Diabetic retinopathy (DM_RETINOPATHY) || id:finn-b-DM_RETINOPATHY	Diabetic retinopathy (DM_RETINOPATHY)	Diabetic retinopathy (DM_RETINOPATHY) || ||	TRUE	igd	2.43899E-06	33773022	3669	17	0.03371	ebi-a-GCST90001622	Natural Killer T %T cell || id:ebi-a-GCST90001622	TRUE	reported	igd	2	TRUE
849	rs77738700	A	G	A	G	-0.44	-0.0975	0.1067	0.01179	FALSE	FALSE	FALSE	finn-b-DM_RETINOPATHY	11	112751407	0.06	NA	0.1044	Diabetic retinopathy (DM_RETINOPATHY) || id:finn-b-DM_RETINOPATHY	Diabetic retinopathy (DM_RETINOPATHY)	Diabetic retinopathy (DM_RETINOPATHY) || ||	TRUE	igd	1.03992E-27	112751407	3669	11	0.03955	ebi-a-GCST90001622	Natural Killer T %T cell || id:ebi-a-GCST90001622	TRUE	reported	igd	2	TRUE
850	rs7819099	G	A	G	A	0.15	-0.012	0.5112	0.4001	FALSE	FALSE	FALSE	finn-b-DM_RETINOPATHY	8	144992862	0.0131	NA	0.361	Diabetic retinopathy (DM_RETINOPATHY) || id:finn-b-DM_RETINOPATHY	Diabetic retinopathy (DM_RETINOPATHY)	Diabetic retinopathy (DM_RETINOPATHY) || ||	TRUE	igd	3.24997E-09	144992862	3669	8	0.02495	ebi-a-GCST90001622	Natural Killer T %T cell || id:ebi-a-GCST90001622	TRUE	reported	igd	2	TRUE
851	rs79251210	A	G	A	G	0.42	0.0877	0.0377	0.0237	FALSE	FALSE	FALSE	finn-b-DM_RETINOPATHY	6	100468602	0.0424	NA	0.0385097	Diabetic retinopathy (DM_RETINOPATHY) || id:finn-b-DM_RETINOPATHY	Diabetic retinopathy (DM_RETINOPATHY)	Diabetic retinopathy (DM_RETINOPATHY) || ||	TRUE	igd	2.828E-10	100468602	3669	6	0.06614	ebi-a-GCST90001622	Natural Killer T %T cell || id:ebi-a-GCST90001622	TRUE	reported	igd	2	TRUE
852	rs9912354	T	C	T	C	0.12	-0.0222	0.5271	0.3536	FALSE	FALSE	FALSE	finn-b-DM_RETINOPATHY	17	33805730	0.0134	NA	0.0984011	Diabetic retinopathy (DM_RETINOPATHY) || id:finn-b-DM_RETINOPATHY	Diabetic retinopathy (DM_RETINOPATHY)	Diabetic retinopathy (DM_RETINOPATHY) || ||	TRUE	igd	1.27201E-06	33805730	3669	17	0.02494	ebi-a-GCST90001622	Natural Killer T %T cell || id:ebi-a-GCST90001622	TRUE	reported	igd	2	TRUE
853	rs112417310	A	G	A	G	0.52	0.0644	0.0201	0.004	FALSE	FALSE	FALSE	finn-b-DM_RETINOPATHY	1	206855483	0.1004	NA	0.521	Diabetic retinopathy (DM_RETINOPATHY) || id:finn-b-DM_RETINOPATHY	Diabetic retinopathy (DM_RETINOPATHY)	Diabetic retinopathy (DM_RETINOPATHY) || ||	TRUE	igd	3.79796E-09	206855483	3656	1	0.08866	ebi-a-GCST90001725	CD19 on IgD+ CD24- B cell || id:ebi-a-GCST90001725	TRUE	reported	igd	2	TRUE
854	rs113812519	G	A	G	A	0.53	0.0211	0.0185	0.02559	FALSE	FALSE	FALSE	finn-b-DM_RETINOPATHY	1	207276336	0.0409	NA	0.6053	Diabetic retinopathy (DM_RETINOPATHY) || id:finn-b-DM_RETINOPATHY	Diabetic retinopathy (DM_RETINOPATHY)	Diabetic retinopathy (DM_RETINOPATHY) || ||	TRUE	igd	6.41904E-09	207276336	3656	1	0.09132	ebi-a-GCST90001725	CD19 on IgD+ CD24- B cell || id:ebi-a-GCST90001725	TRUE	reported	igd	2	TRUE
855	rs138920008	C	G	C	G	-1.19	0.042	0.0041	0.03051	FALSE	TRUE	FALSE	finn-b-DM_RETINOPATHY	16	32422808	0.0387	NA	0.2778	Diabetic retinopathy (DM_RETINOPATHY) || id:finn-b-DM_RETINOPATHY	Diabetic retinopathy (DM_RETINOPATHY)	Diabetic retinopathy (DM_RETINOPATHY) || ||	TRUE	igd	4.50298E-08	32422808	3656	16	0.2168	ebi-a-GCST90001725	CD19 on IgD+ CD24- B cell || id:ebi-a-GCST90001725	TRUE	reported	igd	2	TRUE
856	rs79856590	A	G	A	G	0.28	0.0852	0.0609	0.0175	FALSE	FALSE	FALSE	finn-b-DM_RETINOPATHY	1	205241642	0.0497	NA	0.0863794	Diabetic retinopathy (DM_RETINOPATHY) || id:finn-b-DM_RETINOPATHY	Diabetic retinopathy (DM_RETINOPATHY)	Diabetic retinopathy (DM_RETINOPATHY) || ||	TRUE	igd	3.75898E-08	205241642	3656	1	0.05096	ebi-a-GCST90001725	CD19 on IgD+ CD24- B cell || id:ebi-a-GCST90001725	TRUE	reported	igd	2	TRUE
857	rs112417310	A	G	A	G	0.56	0.0644	0.0201	0.004	FALSE	FALSE	FALSE	finn-b-DM_RETINOPATHY	1	206855483	0.1004	NA	0.521	Diabetic retinopathy (DM_RETINOPATHY) || id:finn-b-DM_RETINOPATHY	Diabetic retinopathy (DM_RETINOPATHY)	Diabetic retinopathy (DM_RETINOPATHY) || ||	TRUE	igd	3.64897E-10	206855483	3657	1	0.089	ebi-a-GCST90001730	CD19 on IgD+ CD38dim B cell || id:ebi-a-GCST90001730	TRUE	reported	igd	2	TRUE
858	rs113812519	G	A	G	A	0.56	0.0211	0.0185	0.02559	FALSE	FALSE	FALSE	finn-b-DM_RETINOPATHY	1	207276336	0.0409	NA	0.6053	Diabetic retinopathy (DM_RETINOPATHY) || id:finn-b-DM_RETINOPATHY	Diabetic retinopathy (DM_RETINOPATHY)	Diabetic retinopathy (DM_RETINOPATHY) || ||	TRUE	igd	1.22301E-09	207276336	3657	1	0.09163	ebi-a-GCST90001730	CD19 on IgD+ CD38dim B cell || id:ebi-a-GCST90001730	TRUE	reported	igd	2	TRUE
859	rs138920008	C	G	C	G	-1.23	0.042	0.0041	0.03051	FALSE	TRUE	FALSE	finn-b-DM_RETINOPATHY	16	32422808	0.0387	NA	0.2778	Diabetic retinopathy (DM_RETINOPATHY) || id:finn-b-DM_RETINOPATHY	Diabetic retinopathy (DM_RETINOPATHY)	Diabetic retinopathy (DM_RETINOPATHY) || ||	TRUE	igd	1.49599E-08	32422808	3657	16	0.2174	ebi-a-GCST90001730	CD19 on IgD+ CD38dim B cell || id:ebi-a-GCST90001730	TRUE	reported	igd	2	TRUE
860	rs144743804	A	G	A	G	0.51	-0.0375	0.0197	0.0113	FALSE	FALSE	FALSE	finn-b-DM_RETINOPATHY	1	207018206	0.0612	NA	0.5407	Diabetic retinopathy (DM_RETINOPATHY) || id:finn-b-DM_RETINOPATHY	Diabetic retinopathy (DM_RETINOPATHY)	Diabetic retinopathy (DM_RETINOPATHY) || ||	TRUE	igd	1.33601E-08	207018206	3657	1	0.0892	ebi-a-GCST90001730	CD19 on IgD+ CD38dim B cell || id:ebi-a-GCST90001730	TRUE	reported	igd	2	TRUE
861	rs113435341	G	A	G	A	-1.23	-0.0395	0.0032	0.00462	FALSE	FALSE	FALSE	finn-b-DM_RETINOPATHY	1	198151688	0.0956	NA	0.6798	Diabetic retinopathy (DM_RETINOPATHY) || id:finn-b-DM_RETINOPATHY	Diabetic retinopathy (DM_RETINOPATHY)	Diabetic retinopathy (DM_RETINOPATHY) || ||	TRUE	igd	7.48704E-09	198151688	3395	1	0.2117	ebi-a-GCST90001548	Central Memory CD8+ T cell Absolute Count || id:ebi-a-GCST90001548	TRUE	reported	igd	2	TRUE
862	rs12675298	A	G	A	G	-0.45	-0.0345	0.0272	0.00732	FALSE	FALSE	FALSE	finn-b-DM_RETINOPATHY	8	6828813	0.0765	NA	0.652001	Diabetic retinopathy (DM_RETINOPATHY) || id:finn-b-DM_RETINOPATHY	Diabetic retinopathy (DM_RETINOPATHY)	Diabetic retinopathy (DM_RETINOPATHY) || ||	TRUE	igd	1.766E-07	6828813	2920	8	0.08519	ebi-a-GCST90001926	CD127 on granulocyte || id:ebi-a-GCST90001926	TRUE	reported	igd	2	TRUE
863	rs138284624	T	C	T	C	-0.75	0.0301	0.0277	0.03246	FALSE	FALSE	FALSE	finn-b-DM_RETINOPATHY	17	56385573	0.0365	NA	0.4095	Diabetic retinopathy (DM_RETINOPATHY) || id:finn-b-DM_RETINOPATHY	Diabetic retinopathy (DM_RETINOPATHY)	Diabetic retinopathy (DM_RETINOPATHY) || ||	TRUE	igd	3.16665E-20	56385573	2920	17	0.08106	ebi-a-GCST90001926	CD127 on granulocyte || id:ebi-a-GCST90001926	TRUE	reported	igd	2	TRUE
864	rs139132726	T	C	T	C	-0.66	-0.0461	0.014	0.00799	FALSE	FALSE	FALSE	finn-b-DM_RETINOPATHY	17	55643849	0.0747	NA	0.536801	Diabetic retinopathy (DM_RETINOPATHY) || id:finn-b-DM_RETINOPATHY	Diabetic retinopathy (DM_RETINOPATHY)	Diabetic retinopathy (DM_RETINOPATHY) || ||	TRUE	igd	9.40394E-09	55643849	2920	17	0.1144	ebi-a-GCST90001926	CD127 on granulocyte || id:ebi-a-GCST90001926	TRUE	reported	igd	2	TRUE
865	rs142587417	A	G	A	G	-0.81	0.0443	0.0144	0.01425	FALSE	FALSE	FALSE	finn-b-DM_RETINOPATHY	17	58777014	0.0552	NA	0.4226	Diabetic retinopathy (DM_RETINOPATHY) || id:finn-b-DM_RETINOPATHY	Diabetic retinopathy (DM_RETINOPATHY)	Diabetic retinopathy (DM_RETINOPATHY) || ||	TRUE	igd	5.07809E-12	58777014	2920	17	0.1169	ebi-a-GCST90001926	CD127 on granulocyte || id:ebi-a-GCST90001926	TRUE	reported	igd	2	TRUE
866	rs146130460	A	G	A	G	-0.91	-0.0336	0.0079	0.03751	FALSE	FALSE	FALSE	finn-b-DM_RETINOPATHY	17	61576413	0.0343	NA	0.3264	Diabetic retinopathy (DM_RETINOPATHY) || id:finn-b-DM_RETINOPATHY	Diabetic retinopathy (DM_RETINOPATHY)	Diabetic retinopathy (DM_RETINOPATHY) || ||	TRUE	igd	4.89305E-09	61576413	2920	17	0.1549	ebi-a-GCST90001926	CD127 on granulocyte || id:ebi-a-GCST90001926	TRUE	reported	igd	2	TRUE
867	rs147173440	T	G	T	G	-1.1	0.0255	0.0074	0.02948	FALSE	FALSE	FALSE	finn-b-DM_RETINOPATHY	17	59945942	0.0385	NA	0.5072	Diabetic retinopathy (DM_RETINOPATHY) || id:finn-b-DM_RETINOPATHY	Diabetic retinopathy (DM_RETINOPATHY)	Diabetic retinopathy (DM_RETINOPATHY) || ||	TRUE	igd	1.12305E-11	59945942	2920	17	0.1607	ebi-a-GCST90001926	CD127 on granulocyte || id:ebi-a-GCST90001926	TRUE	reported	igd	2	TRUE
868	rs4433170	G	C	G	C	0.18	0.0189	0.2303	0.3146	FALSE	TRUE	FALSE	finn-b-DM_RETINOPATHY	8	6891971	0.0139	NA	0.1733	Diabetic retinopathy (DM_RETINOPATHY) || id:finn-b-DM_RETINOPATHY	Diabetic retinopathy (DM_RETINOPATHY)	Diabetic retinopathy (DM_RETINOPATHY) || ||	TRUE	igd	4.90298E-08	6891971	2920	8	0.03337	ebi-a-GCST90001926	CD127 on granulocyte || id:ebi-a-GCST90001926	TRUE	reported	igd	2	TRUE
869	rs445	T	C	T	C	0.32	-0.0141	0.1974	0.05856	FALSE	FALSE	FALSE	finn-b-DM_RETINOPATHY	7	92408370	0.0276	NA	0.609101	Diabetic retinopathy (DM_RETINOPATHY) || id:finn-b-DM_RETINOPATHY	Diabetic retinopathy (DM_RETINOPATHY)	Diabetic retinopathy (DM_RETINOPATHY) || ||	TRUE	igd	4.01976E-20	92408370	2920	7	0.03411	ebi-a-GCST90001926	CD127 on granulocyte || id:ebi-a-GCST90001926	TRUE	reported	igd	2	TRUE
870	rs77771777	T	C	T	C	-0.68	0.0071	0.0188	0.02389	FALSE	FALSE	FALSE	finn-b-DM_RETINOPATHY	17	55927801	0.0419	NA	0.8653	Diabetic retinopathy (DM_RETINOPATHY) || id:finn-b-DM_RETINOPATHY	Diabetic retinopathy (DM_RETINOPATHY)	Diabetic retinopathy (DM_RETINOPATHY) || ||	TRUE	igd	2.05779E-11	55927801	2920	17	0.1013	ebi-a-GCST90001926	CD127 on granulocyte || id:ebi-a-GCST90001926	TRUE	reported	igd	2	TRUE
871	rs10882701	C	A	C	A	-0.4	0.0257	0.5141	0.5757	FALSE	FALSE	FALSE	finn-b-DM_RETINOPATHY	10	97741071	0.0131	NA	0.0507797	Diabetic retinopathy (DM_RETINOPATHY) || id:finn-b-DM_RETINOPATHY	Diabetic retinopathy (DM_RETINOPATHY)	Diabetic retinopathy (DM_RETINOPATHY) || ||	TRUE	igd	8.02786E-56	97741071	3437	10	0.02472	ebi-a-GCST90001497	CD39+ secreting CD4 regulatory T cell %CD4 regulatory T cell || id:ebi-a-GCST90001497	TRUE	reported	igd	2	TRUE
872	rs117200502	T	C	T	C	0.41	0.0119	0.1114	0.02003	FALSE	FALSE	FALSE	finn-b-DM_RETINOPATHY	10	97070990	0.046	NA	0.7957	Diabetic retinopathy (DM_RETINOPATHY) || id:finn-b-DM_RETINOPATHY	Diabetic retinopathy (DM_RETINOPATHY)	Diabetic retinopathy (DM_RETINOPATHY) || ||	TRUE	igd	1.79887E-23	97070990	3437	10	0.04033	ebi-a-GCST90001497	CD39+ secreting CD4 regulatory T cell %CD4 regulatory T cell || id:ebi-a-GCST90001497	TRUE	reported	igd	2	TRUE
873	rs145557266	G	A	G	A	0.73	-0.0216	0.0211	0.01337	FALSE	FALSE	FALSE	finn-b-DM_RETINOPATHY	10	95850055	0.0561	NA	0.7005	Diabetic retinopathy (DM_RETINOPATHY) || id:finn-b-DM_RETINOPATHY	Diabetic retinopathy (DM_RETINOPATHY)	Diabetic retinopathy (DM_RETINOPATHY) || ||	TRUE	igd	4.09261E-16	95850055	3437	10	0.08928	ebi-a-GCST90001497	CD39+ secreting CD4 regulatory T cell %CD4 regulatory T cell || id:ebi-a-GCST90001497	TRUE	reported	igd	2	TRUE
874	rs147121076	G	T	G	T	0.47	-0.0108	0.0262	0.01702	FALSE	FALSE	FALSE	finn-b-DM_RETINOPATHY	10	95924521	0.0502	NA	0.8299	Diabetic retinopathy (DM_RETINOPATHY) || id:finn-b-DM_RETINOPATHY	Diabetic retinopathy (DM_RETINOPATHY)	Diabetic retinopathy (DM_RETINOPATHY) || ||	TRUE	igd	9.29009E-09	95924521	3437	10	0.0813	ebi-a-GCST90001497	CD39+ secreting CD4 regulatory T cell %CD4 regulatory T cell || id:ebi-a-GCST90001497	TRUE	reported	igd	2	TRUE
875	rs11124653	A	C	A	C	0.13	0.0061	0.5909	0.6572	FALSE	FALSE	FALSE	finn-b-DM_RETINOPATHY	2	39112166	0.0135	NA	0.649299	Diabetic retinopathy (DM_RETINOPATHY) || id:finn-b-DM_RETINOPATHY	Diabetic retinopathy (DM_RETINOPATHY)	Diabetic retinopathy (DM_RETINOPATHY) || ||	TRUE	igd	3.92202E-08	39112166	3427	2	0.02443	ebi-a-GCST90001535	CD45RA- CD4+ T cell %CD4+ T cell || id:ebi-a-GCST90001535	TRUE	reported	igd	2	TRUE
876	rs11579717	A	G	A	G	-1.08	-0.0505	0.0044	0.07464	FALSE	FALSE	FALSE	finn-b-DM_RETINOPATHY	1	199999121	0.0245	NA	0.0391904	Diabetic retinopathy (DM_RETINOPATHY) || id:finn-b-DM_RETINOPATHY	Diabetic retinopathy (DM_RETINOPATHY)	Diabetic retinopathy (DM_RETINOPATHY) || ||	TRUE	igd	8.86993E-10	199999121	3427	1	0.1759	ebi-a-GCST90001535	CD45RA- CD4+ T cell %CD4+ T cell || id:ebi-a-GCST90001535	TRUE	reported	igd	2	TRUE
877	rs116794175	C	T	C	T	-0.81	-0.1317	0.0042	0.0013	FALSE	FALSE	FALSE	finn-b-DM_RETINOPATHY	1	194010208	0.184	NA	0.4743	Diabetic retinopathy (DM_RETINOPATHY) || id:finn-b-DM_RETINOPATHY	Diabetic retinopathy (DM_RETINOPATHY)	Diabetic retinopathy (DM_RETINOPATHY) || ||	TRUE	igd	9.4241E-06	194010208	3427	1	0.1824	ebi-a-GCST90001535	CD45RA- CD4+ T cell %CD4+ T cell || id:ebi-a-GCST90001535	TRUE	reported	igd	2	TRUE
878	rs12712610	G	A	G	A	-0.19	-0.0171	0.2969	0.1239	FALSE	FALSE	FALSE	finn-b-DM_RETINOPATHY	2	38897249	0.0196	NA	0.3834	Diabetic retinopathy (DM_RETINOPATHY) || id:finn-b-DM_RETINOPATHY	Diabetic retinopathy (DM_RETINOPATHY)	Diabetic retinopathy (DM_RETINOPATHY) || ||	TRUE	igd	3.13112E-13	38897249	3427	2	0.02599	ebi-a-GCST90001535	CD45RA- CD4+ T cell %CD4+ T cell || id:ebi-a-GCST90001535	TRUE	reported	igd	2	TRUE
879	rs146620586	T	G	T	G	-2.02	-0.1419	0.0032	0.00568	FALSE	FALSE	FALSE	finn-b-DM_RETINOPATHY	1	198524264	0.0884	NA	0.1084	Diabetic retinopathy (DM_RETINOPATHY) || id:finn-b-DM_RETINOPATHY	Diabetic retinopathy (DM_RETINOPATHY)	Diabetic retinopathy (DM_RETINOPATHY) || ||	TRUE	igd	3.4578E-14	198524264	3427	1	0.2655	ebi-a-GCST90001535	CD45RA- CD4+ T cell %CD4+ T cell || id:ebi-a-GCST90001535	TRUE	reported	igd	2	TRUE
880	rs11773763	T	C	T	C	-0.16	0.0034	0.2588	0.3137	FALSE	FALSE	FALSE	finn-b-DM_RETINOPATHY	7	50271499	0.0138	NA	0.8071	Diabetic retinopathy (DM_RETINOPATHY) || id:finn-b-DM_RETINOPATHY	Diabetic retinopathy (DM_RETINOPATHY)	Diabetic retinopathy (DM_RETINOPATHY) || ||	TRUE	igd	1.04201E-07	50271499	2871	7	0.03014	ebi-a-GCST90001833	CD62L on CD62L+ Dendritic Cell || id:ebi-a-GCST90001833	TRUE	reported	igd	2	TRUE
881	rs3917768	G	T	G	T	0.18	-0.0132	0.3642	0.5602	FALSE	FALSE	FALSE	finn-b-DM_RETINOPATHY	1	169572947	0.013	NA	0.3102	Diabetic retinopathy (DM_RETINOPATHY) || id:finn-b-DM_RETINOPATHY	Diabetic retinopathy (DM_RETINOPATHY)	Diabetic retinopathy (DM_RETINOPATHY) || ||	TRUE	igd	7.06155E-11	169572947	2871	1	0.02746	ebi-a-GCST90001833	CD62L on CD62L+ Dendritic Cell || id:ebi-a-GCST90001833	TRUE	reported	igd	2	TRUE
882	rs7526645	T	C	T	C	0.17	-0.0053	0.4599	0.3605	FALSE	FALSE	FALSE	finn-b-DM_RETINOPATHY	1	169728916	0.0134	NA	0.6915	Diabetic retinopathy (DM_RETINOPATHY) || id:finn-b-DM_RETINOPATHY	Diabetic retinopathy (DM_RETINOPATHY)	Diabetic retinopathy (DM_RETINOPATHY) || ||	TRUE	igd	5.32844E-11	169728916	2871	1	0.02612	ebi-a-GCST90001833	CD62L on CD62L+ Dendritic Cell || id:ebi-a-GCST90001833	TRUE	reported	igd	2	TRUE
883	rs111902980	A	G	A	G	-0.5	-0.028	0.0193	0.0675	FALSE	FALSE	FALSE	finn-b-DM_RETINOPATHY	1	157954450	0.0257	NA	0.2749	Diabetic retinopathy (DM_RETINOPATHY) || id:finn-b-DM_RETINOPATHY	Diabetic retinopathy (DM_RETINOPATHY)	Diabetic retinopathy (DM_RETINOPATHY) || ||	TRUE	igd	5.14897E-08	157954450	3427	1	0.09198	ebi-a-GCST90001573	Terminally Differentiated CD4-CD8- T cell %CD4-CD8- T cell || id:ebi-a-GCST90001573	TRUE	reported	igd	2	TRUE
884	rs116877116	A	G	A	G	-0.23	0.0328	0.1008	0.01727	FALSE	FALSE	FALSE	finn-b-DM_RETINOPATHY	8	135490341	0.0488	NA	0.5017	Diabetic retinopathy (DM_RETINOPATHY) || id:finn-b-DM_RETINOPATHY	Diabetic retinopathy (DM_RETINOPATHY)	Diabetic retinopathy (DM_RETINOPATHY) || ||	TRUE	igd	5.14695E-08	135490341	3427	8	0.04239	ebi-a-GCST90001573	Terminally Differentiated CD4-CD8- T cell %CD4-CD8- T cell || id:ebi-a-GCST90001573	TRUE	reported	igd	2	TRUE
885	rs12133465	G	A	G	A	0.64	0.038	0.0096	0.02982	FALSE	FALSE	FALSE	finn-b-DM_RETINOPATHY	1	195430336	0.0381	NA	0.3179	Diabetic retinopathy (DM_RETINOPATHY) || id:finn-b-DM_RETINOPATHY	Diabetic retinopathy (DM_RETINOPATHY)	Diabetic retinopathy (DM_RETINOPATHY) || ||	TRUE	igd	8.58598E-07	195430336	3427	1	0.1303	ebi-a-GCST90001573	Terminally Differentiated CD4-CD8- T cell %CD4-CD8- T cell || id:ebi-a-GCST90001573	TRUE	reported	igd	2	TRUE
886	rs12712610	G	A	G	A	0.16	-0.0171	0.2969	0.1239	FALSE	FALSE	FALSE	finn-b-DM_RETINOPATHY	2	38897249	0.0196	NA	0.3834	Diabetic retinopathy (DM_RETINOPATHY) || id:finn-b-DM_RETINOPATHY	Diabetic retinopathy (DM_RETINOPATHY)	Diabetic retinopathy (DM_RETINOPATHY) || ||	TRUE	igd	1.256E-08	38897249	3427	2	0.0281	ebi-a-GCST90001573	Terminally Differentiated CD4-CD8- T cell %CD4-CD8- T cell || id:ebi-a-GCST90001573	TRUE	reported	igd	2	TRUE
887	rs7530076	A	G	A	G	-0.45	-0.0004	0.9748	0.9603	FALSE	FALSE	FALSE	finn-b-DM_RETINOPATHY	1	195825276	0.0331	NA	0.9907	Diabetic retinopathy (DM_RETINOPATHY) || id:finn-b-DM_RETINOPATHY	Diabetic retinopathy (DM_RETINOPATHY)	Diabetic retinopathy (DM_RETINOPATHY) || ||	TRUE	igd	6.34702E-08	195825276	3427	1	0.08359	ebi-a-GCST90001573	Terminally Differentiated CD4-CD8- T cell %CD4-CD8- T cell || id:ebi-a-GCST90001573	TRUE	reported	igd	2	TRUE
888	rs1006368	T	C	T	C	0.41	0.0043	0.1224	0.08144	FALSE	FALSE	FALSE	finn-b-DM_RETINOPATHY	10	126346603	0.0234	NA	0.853	Diabetic retinopathy (DM_RETINOPATHY) || id:finn-b-DM_RETINOPATHY	Diabetic retinopathy (DM_RETINOPATHY)	Diabetic retinopathy (DM_RETINOPATHY) || ||	TRUE	igd	3.61327E-24	126346603	3113	10	0.04052	ebi-a-GCST90002076	SSC-A on Natural Killer || id:ebi-a-GCST90002076	TRUE	reported	igd	2	TRUE
889	rs10512469	T	C	T	C	-0.17	-0.0311	0.1646	0.2493	FALSE	FALSE	FALSE	finn-b-DM_RETINOPATHY	17	33770802	0.0149	NA	0.03642	Diabetic retinopathy (DM_RETINOPATHY) || id:finn-b-DM_RETINOPATHY	Diabetic retinopathy (DM_RETINOPATHY)	Diabetic retinopathy (DM_RETINOPATHY) || ||	TRUE	igd	4.30695E-06	33770802	3113	17	0.03658	ebi-a-GCST90002076	SSC-A on Natural Killer || id:ebi-a-GCST90002076	TRUE	reported	igd	2	TRUE
890	rs9912354	T	C	T	C	0.15	-0.0222	0.5254	0.3536	FALSE	FALSE	FALSE	finn-b-DM_RETINOPATHY	17	33805730	0.0134	NA	0.0984011	Diabetic retinopathy (DM_RETINOPATHY) || id:finn-b-DM_RETINOPATHY	Diabetic retinopathy (DM_RETINOPATHY)	Diabetic retinopathy (DM_RETINOPATHY) || ||	TRUE	igd	6.80205E-08	33805730	3113	17	0.02719	ebi-a-GCST90002076	SSC-A on Natural Killer || id:ebi-a-GCST90002076	TRUE	reported	igd	2	TRUE
891	rs10887024	T	A	T	A	-0.15	0.0234	0.3512	0.3633	FALSE	TRUE	FALSE	finn-b-DM_RETINOPATHY	10	123688152	0.0134	NA	0.0804192	Diabetic retinopathy (DM_RETINOPATHY) || id:finn-b-DM_RETINOPATHY	Diabetic retinopathy (DM_RETINOPATHY)	Diabetic retinopathy (DM_RETINOPATHY) || ||	TRUE	igd	2.60298E-08	123688152	3629	10	0.02633	ebi-a-GCST90001985	CD40 on monocytes || id:ebi-a-GCST90001985	TRUE	reported	igd	2	TRUE
892	rs113063605	G	A	G	A	0.22	0.0194	0.1106	0.1394	FALSE	FALSE	FALSE	finn-b-DM_RETINOPATHY	1	161246613	0.0187	NA	0.2982	Diabetic retinopathy (DM_RETINOPATHY) || id:finn-b-DM_RETINOPATHY	Diabetic retinopathy (DM_RETINOPATHY)	Diabetic retinopathy (DM_RETINOPATHY) || ||	TRUE	igd	3.83301E-08	161246613	3629	1	0.03952	ebi-a-GCST90001985	CD40 on monocytes || id:ebi-a-GCST90001985	TRUE	reported	igd	2	TRUE
893	rs117295081	G	A	G	A	0.52	-0.0873	0.0175	0.01177	FALSE	FALSE	FALSE	finn-b-DM_RETINOPATHY	20	45333273	0.0598	NA	0.1446	Diabetic retinopathy (DM_RETINOPATHY) || id:finn-b-DM_RETINOPATHY	Diabetic retinopathy (DM_RETINOPATHY)	Diabetic retinopathy (DM_RETINOPATHY) || ||	TRUE	igd	9.29009E-08	45333273	3629	20	0.09717	ebi-a-GCST90001985	CD40 on monocytes || id:ebi-a-GCST90001985	TRUE	reported	igd	2	TRUE
894	rs1801274	G	A	G	A	0.51	0.0126	0.3258	0.5026	FALSE	FALSE	FALSE	finn-b-DM_RETINOPATHY	1	161479745	0.0128	NA	0.3272	Diabetic retinopathy (DM_RETINOPATHY) || id:finn-b-DM_RETINOPATHY	Diabetic retinopathy (DM_RETINOPATHY)	Diabetic retinopathy (DM_RETINOPATHY) || ||	TRUE	igd	7.00326E-84	161479745	3629	1	0.02554	ebi-a-GCST90001985	CD40 on monocytes || id:ebi-a-GCST90001985	TRUE	reported	igd	2	TRUE
895	rs2070901	T	G	T	G	-0.14	-0.0082	0.2884	0.2826	FALSE	FALSE	FALSE	finn-b-DM_RETINOPATHY	1	161185058	0.0143	NA	0.565599	Diabetic retinopathy (DM_RETINOPATHY) || id:finn-b-DM_RETINOPATHY	Diabetic retinopathy (DM_RETINOPATHY)	Diabetic retinopathy (DM_RETINOPATHY) || ||	TRUE	igd	8.60895E-07	161185058	3629	1	0.02781	ebi-a-GCST90001985	CD40 on monocytes || id:ebi-a-GCST90001985	TRUE	reported	igd	2	TRUE
896	rs34658867	C	A	C	A	0.37	0.0405	0.0455	0.02253	FALSE	FALSE	FALSE	finn-b-DM_RETINOPATHY	20	44977184	0.0438	NA	0.3549	Diabetic retinopathy (DM_RETINOPATHY) || id:finn-b-DM_RETINOPATHY	Diabetic retinopathy (DM_RETINOPATHY)	Diabetic retinopathy (DM_RETINOPATHY) || ||	TRUE	igd	1.57899E-09	44977184	3629	20	0.06056	ebi-a-GCST90001985	CD40 on monocytes || id:ebi-a-GCST90001985	TRUE	reported	igd	2	TRUE
897	rs60629714	C	T	C	T	0.16	0.016	0.1835	0.203	FALSE	FALSE	FALSE	finn-b-DM_RETINOPATHY	9	95889160	0.016	NA	0.316	Diabetic retinopathy (DM_RETINOPATHY) || id:finn-b-DM_RETINOPATHY	Diabetic retinopathy (DM_RETINOPATHY)	Diabetic retinopathy (DM_RETINOPATHY) || ||	TRUE	igd	1.07199E-06	95889160	3629	9	0.03198	ebi-a-GCST90001985	CD40 on monocytes || id:ebi-a-GCST90001985	TRUE	reported	igd	2	TRUE
898	rs745307	A	G	A	G	0.72	-0.0184	0.146	0.2527	FALSE	FALSE	FALSE	finn-b-DM_RETINOPATHY	20	44747086	0.0148	NA	0.2148	Diabetic retinopathy (DM_RETINOPATHY) || id:finn-b-DM_RETINOPATHY	Diabetic retinopathy (DM_RETINOPATHY)	Diabetic retinopathy (DM_RETINOPATHY) || ||	TRUE	igd	7.29794E-96	44747086	3629	20	0.0334	ebi-a-GCST90001985	CD40 on monocytes || id:ebi-a-GCST90001985	TRUE	reported	igd	2	TRUE
899	rs1064086	A	G	A	G	-0.1	-0.0046	0.3275	0.4256	FALSE	FALSE	FALSE	finn-b-DM_RETINOPATHY	2	237034061	0.0131	NA	0.723	Diabetic retinopathy (DM_RETINOPATHY) || id:finn-b-DM_RETINOPATHY	Diabetic retinopathy (DM_RETINOPATHY)	Diabetic retinopathy (DM_RETINOPATHY) || ||	TRUE	igd	2.22998E-07	237034061	3440	2	0.01985	ebi-a-GCST90001689	CD28+ CD45RA+ CD8+ T cell %CD8+ T cell || id:ebi-a-GCST90001689	TRUE	reported	igd	2	TRUE
900	rs112258643	T	C	T	C	3.27	0.0637	0.0001	0.00611	FALSE	FALSE	FALSE	finn-b-DM_RETINOPATHY	12	55672838	0.0843	NA	0.4498	Diabetic retinopathy (DM_RETINOPATHY) || id:finn-b-DM_RETINOPATHY	Diabetic retinopathy (DM_RETINOPATHY)	Diabetic retinopathy (DM_RETINOPATHY) || ||	TRUE	igd	5.92393E-07	55672838	3440	12	0.6538	ebi-a-GCST90001689	CD28+ CD45RA+ CD8+ T cell %CD8+ T cell || id:ebi-a-GCST90001689	TRUE	reported	igd	2	TRUE
901	rs115077170	G	T	G	T	6.77	-0.0716	NA	0.01237	FALSE	FALSE	FALSE	finn-b-DM_RETINOPATHY	2	53872294	0.058	NA	0.2175	Diabetic retinopathy (DM_RETINOPATHY) || id:finn-b-DM_RETINOPATHY	Diabetic retinopathy (DM_RETINOPATHY)	Diabetic retinopathy (DM_RETINOPATHY) || ||	TRUE	igd	9.45606E-06	53872294	3440	2	1.527	ebi-a-GCST90001689	CD28+ CD45RA+ CD8+ T cell %CD8+ T cell || id:ebi-a-GCST90001689	TRUE	reported	igd	2	TRUE
902	rs116767883	T	C	T	C	7.8	-0.0154	NA	0.01494	FALSE	FALSE	FALSE	finn-b-DM_RETINOPATHY	6	24745313	0.0534	NA	0.772899	Diabetic retinopathy (DM_RETINOPATHY) || id:finn-b-DM_RETINOPATHY	Diabetic retinopathy (DM_RETINOPATHY)	Diabetic retinopathy (DM_RETINOPATHY) || ||	TRUE	igd	6.16098E-06	24745313	3440	6	1.722	ebi-a-GCST90001689	CD28+ CD45RA+ CD8+ T cell %CD8+ T cell || id:ebi-a-GCST90001689	TRUE	reported	igd	2	TRUE
903	rs117475733	T	C	T	C	1.49	-0.0091	0.0004	0.01709	FALSE	FALSE	FALSE	finn-b-DM_RETINOPATHY	6	148775706	0.0507	NA	0.8581	Diabetic retinopathy (DM_RETINOPATHY) || id:finn-b-DM_RETINOPATHY	Diabetic retinopathy (DM_RETINOPATHY)	Diabetic retinopathy (DM_RETINOPATHY) || ||	TRUE	igd	4.43997E-06	148775706	3440	6	0.3243	ebi-a-GCST90001689	CD28+ CD45RA+ CD8+ T cell %CD8+ T cell || id:ebi-a-GCST90001689	TRUE	reported	igd	2	TRUE
904	rs11896593	C	G	C	G	0.1	0.0174	0.3703	0.1326	FALSE	TRUE	FALSE	finn-b-DM_RETINOPATHY	2	38925155	0.019	NA	0.3595	Diabetic retinopathy (DM_RETINOPATHY) || id:finn-b-DM_RETINOPATHY	Diabetic retinopathy (DM_RETINOPATHY)	Diabetic retinopathy (DM_RETINOPATHY) || ||	TRUE	igd	2.49799E-07	38925155	3440	2	0.01981	ebi-a-GCST90001689	CD28+ CD45RA+ CD8+ T cell %CD8+ T cell || id:ebi-a-GCST90001689	TRUE	reported	igd	2	TRUE
905	rs145827119	T	C	T	C	4.13	-0.0411	0.0001	0.03124	FALSE	FALSE	FALSE	finn-b-DM_RETINOPATHY	20	57132122	0.0373	NA	0.2703	Diabetic retinopathy (DM_RETINOPATHY) || id:finn-b-DM_RETINOPATHY	Diabetic retinopathy (DM_RETINOPATHY)	Diabetic retinopathy (DM_RETINOPATHY) || ||	TRUE	igd	6.04296E-06	57132122	3440	20	0.9121	ebi-a-GCST90001689	CD28+ CD45RA+ CD8+ T cell %CD8+ T cell || id:ebi-a-GCST90001689	TRUE	reported	igd	2	TRUE
906	rs146985291	G	A	G	A	5.54	0.0145	0.0001	0.02123	FALSE	FALSE	FALSE	finn-b-DM_RETINOPATHY	3	170169608	0.0451	NA	0.7483	Diabetic retinopathy (DM_RETINOPATHY) || id:finn-b-DM_RETINOPATHY	Diabetic retinopathy (DM_RETINOPATHY)	Diabetic retinopathy (DM_RETINOPATHY) || ||	TRUE	igd	6.23204E-06	170169608	3440	3	1.224	ebi-a-GCST90001689	CD28+ CD45RA+ CD8+ T cell %CD8+ T cell || id:ebi-a-GCST90001689	TRUE	reported	igd	2	TRUE
907	rs17583875	A	G	A	G	1	-0.085	0.0029	0.02204	FALSE	FALSE	FALSE	finn-b-DM_RETINOPATHY	1	197924770	0.0446	NA	0.0568303	Diabetic retinopathy (DM_RETINOPATHY) || id:finn-b-DM_RETINOPATHY	Diabetic retinopathy (DM_RETINOPATHY)	Diabetic retinopathy (DM_RETINOPATHY) || ||	TRUE	igd	8.81901E-09	197924770	3440	1	0.1731	ebi-a-GCST90001689	CD28+ CD45RA+ CD8+ T cell %CD8+ T cell || id:ebi-a-GCST90001689	TRUE	reported	igd	2	TRUE
908	rs182236332	G	A	G	A	4.27	0.0858	0.0001	0.00466	FALSE	FALSE	FALSE	finn-b-DM_RETINOPATHY	7	124954943	0.0991	NA	0.3865	Diabetic retinopathy (DM_RETINOPATHY) || id:finn-b-DM_RETINOPATHY	Diabetic retinopathy (DM_RETINOPATHY)	Diabetic retinopathy (DM_RETINOPATHY) || ||	TRUE	igd	1.23299E-06	124954943	3440	7	0.8797	ebi-a-GCST90001689	CD28+ CD45RA+ CD8+ T cell %CD8+ T cell || id:ebi-a-GCST90001689	TRUE	reported	igd	2	TRUE
909	rs184082746	C	T	C	T	3.53	-0.0044	0.0001	0.0156	FALSE	FALSE	FALSE	finn-b-DM_RETINOPATHY	7	92791863	0.0529	NA	0.934	Diabetic retinopathy (DM_RETINOPATHY) || id:finn-b-DM_RETINOPATHY	Diabetic retinopathy (DM_RETINOPATHY)	Diabetic retinopathy (DM_RETINOPATHY) || ||	TRUE	igd	4.41804E-07	92791863	3440	7	0.6966	ebi-a-GCST90001689	CD28+ CD45RA+ CD8+ T cell %CD8+ T cell || id:ebi-a-GCST90001689	TRUE	reported	igd	2	TRUE
910	rs188748536	C	T	C	T	10.95	0.0052	NA	0.03398	FALSE	FALSE	FALSE	finn-b-DM_RETINOPATHY	19	8271140	0.036	NA	0.8858	Diabetic retinopathy (DM_RETINOPATHY) || id:finn-b-DM_RETINOPATHY	Diabetic retinopathy (DM_RETINOPATHY)	Diabetic retinopathy (DM_RETINOPATHY) || ||	TRUE	igd	4.84697E-06	8271140	3440	19	2.391	ebi-a-GCST90001689	CD28+ CD45RA+ CD8+ T cell %CD8+ T cell || id:ebi-a-GCST90001689	TRUE	reported	igd	2	TRUE
911	rs60220946	T	C	T	C	0.29	-0.1223	0.0212	0.00881	FALSE	FALSE	FALSE	finn-b-DM_RETINOPATHY	1	193505625	0.0713	NA	0.0863396	Diabetic retinopathy (DM_RETINOPATHY) || id:finn-b-DM_RETINOPATHY	Diabetic retinopathy (DM_RETINOPATHY)	Diabetic retinopathy (DM_RETINOPATHY) || ||	TRUE	igd	7.68299E-06	193505625	3440	1	0.06514	ebi-a-GCST90001689	CD28+ CD45RA+ CD8+ T cell %CD8+ T cell || id:ebi-a-GCST90001689	TRUE	reported	igd	2	TRUE
912	rs140380950	C	T	C	T	-0.34	0.0401	0.0368	0.00242	FALSE	FALSE	FALSE	finn-b-DM_RETINOPATHY	2	105587803	0.1305	NA	0.758399	Diabetic retinopathy (DM_RETINOPATHY) || id:finn-b-DM_RETINOPATHY	Diabetic retinopathy (DM_RETINOPATHY)	Diabetic retinopathy (DM_RETINOPATHY) || ||	TRUE	igd	9.31001E-08	105587803	3657	2	0.06356	ebi-a-GCST90001447	IgD+ CD38+ B cell %B cell || id:ebi-a-GCST90001447	TRUE	reported	igd	2	TRUE
913	rs76112278	A	G	A	G	-0.41	-0.0131	0.0194	0.01521	FALSE	FALSE	FALSE	finn-b-DM_RETINOPATHY	4	15915069	0.0532	NA	0.8061	Diabetic retinopathy (DM_RETINOPATHY) || id:finn-b-DM_RETINOPATHY	Diabetic retinopathy (DM_RETINOPATHY)	Diabetic retinopathy (DM_RETINOPATHY) || ||	TRUE	igd	2.26699E-06	15915069	3657	4	0.08735	ebi-a-GCST90001447	IgD+ CD38+ B cell %B cell || id:ebi-a-GCST90001447	TRUE	reported	igd	2	TRUE
914	rs112417310	A	G	A	G	0.55	0.0644	0.0201	0.004	FALSE	FALSE	FALSE	finn-b-DM_RETINOPATHY	1	206855483	0.1004	NA	0.521	Diabetic retinopathy (DM_RETINOPATHY) || id:finn-b-DM_RETINOPATHY	Diabetic retinopathy (DM_RETINOPATHY)	Diabetic retinopathy (DM_RETINOPATHY) || ||	TRUE	igd	9.27598E-10	206855483	3656	1	0.08918	ebi-a-GCST90001723	CD19 on CD24+ CD27+ B cell || id:ebi-a-GCST90001723	TRUE	reported	igd	2	TRUE
915	rs113612962	C	G	C	G	-0.3	-0.0564	0.0402	0.02073	FALSE	TRUE	FALSE	finn-b-DM_RETINOPATHY	22	43167446	0.0453	NA	0.213	Diabetic retinopathy (DM_RETINOPATHY) || id:finn-b-DM_RETINOPATHY	Diabetic retinopathy (DM_RETINOPATHY)	Diabetic retinopathy (DM_RETINOPATHY) || ||	TRUE	igd	1.409e-06	43167446	3656	22	0.06273	ebi-a-GCST90001723	CD19 on CD24+ CD27+ B cell || id:ebi-a-GCST90001723	TRUE	reported	igd	2	TRUE
916	rs113812519	G	A	G	A	0.5	0.0211	0.0185	0.02559	FALSE	FALSE	FALSE	finn-b-DM_RETINOPATHY	1	207276336	0.0409	NA	0.6053	Diabetic retinopathy (DM_RETINOPATHY) || id:finn-b-DM_RETINOPATHY	Diabetic retinopathy (DM_RETINOPATHY)	Diabetic retinopathy (DM_RETINOPATHY) || ||	TRUE	igd	6.38293E-08	207276336	3656	1	0.09189	ebi-a-GCST90001723	CD19 on CD24+ CD27+ B cell || id:ebi-a-GCST90001723	TRUE	reported	igd	2	TRUE
917	rs11643297	G	A	G	A	0.15	0.0019	0.6109	0.666	FALSE	FALSE	FALSE	finn-b-DM_RETINOPATHY	16	28973268	0.0136	NA	0.8907	Diabetic retinopathy (DM_RETINOPATHY) || id:finn-b-DM_RETINOPATHY	Diabetic retinopathy (DM_RETINOPATHY)	Diabetic retinopathy (DM_RETINOPATHY) || ||	TRUE	igd	1.45499E-09	28973268	3656	16	0.02548	ebi-a-GCST90001723	CD19 on CD24+ CD27+ B cell || id:ebi-a-GCST90001723	TRUE	reported	igd	2	TRUE
918	rs12554596	G	A	G	A	-0.12	-0.0004	0.3892	0.1265	FALSE	FALSE	FALSE	finn-b-DM_RETINOPATHY	9	37002142	0.0194	NA	0.9849	Diabetic retinopathy (DM_RETINOPATHY) || id:finn-b-DM_RETINOPATHY	Diabetic retinopathy (DM_RETINOPATHY)	Diabetic retinopathy (DM_RETINOPATHY) || ||	TRUE	igd	4.96101E-06	37002142	3656	9	0.02549	ebi-a-GCST90001723	CD19 on CD24+ CD27+ B cell || id:ebi-a-GCST90001723	TRUE	reported	igd	2	TRUE
919	rs138920008	C	G	C	G	-1.44	0.042	0.0041	0.03051	FALSE	TRUE	FALSE	finn-b-DM_RETINOPATHY	16	32422808	0.0387	NA	0.2778	Diabetic retinopathy (DM_RETINOPATHY) || id:finn-b-DM_RETINOPATHY	Diabetic retinopathy (DM_RETINOPATHY)	Diabetic retinopathy (DM_RETINOPATHY) || ||	TRUE	igd	3.15428E-11	32422808	3656	16	0.2168	ebi-a-GCST90001723	CD19 on CD24+ CD27+ B cell || id:ebi-a-GCST90001723	TRUE	reported	igd	2	TRUE
920	rs144743804	A	G	A	G	0.45	-0.0375	0.0197	0.0113	FALSE	FALSE	FALSE	finn-b-DM_RETINOPATHY	1	207018206	0.0612	NA	0.5407	Diabetic retinopathy (DM_RETINOPATHY) || id:finn-b-DM_RETINOPATHY	Diabetic retinopathy (DM_RETINOPATHY)	Diabetic retinopathy (DM_RETINOPATHY) || ||	TRUE	igd	6.45803E-07	207018206	3656	1	0.08939	ebi-a-GCST90001723	CD19 on CD24+ CD27+ B cell || id:ebi-a-GCST90001723	TRUE	reported	igd	2	TRUE
921	rs11544989	G	A	G	A	0.12	0.0111	0.6125	0.5609	FALSE	FALSE	FALSE	finn-b-DM_RETINOPATHY	8	145057868	0.013	NA	0.3943	Diabetic retinopathy (DM_RETINOPATHY) || id:finn-b-DM_RETINOPATHY	Diabetic retinopathy (DM_RETINOPATHY)	Diabetic retinopathy (DM_RETINOPATHY) || ||	TRUE	igd	1.91602E-06	145057868	3668	8	0.02512	ebi-a-GCST90001631	CD8+ Natural Killer T %T cell || id:ebi-a-GCST90001631	TRUE	reported	igd	2	TRUE
922	rs76161425	T	C	T	C	-0.41	-0.1029	0.1088	0.01197	FALSE	FALSE	FALSE	finn-b-DM_RETINOPATHY	11	112704995	0.059	NA	0.0810606	Diabetic retinopathy (DM_RETINOPATHY) || id:finn-b-DM_RETINOPATHY	Diabetic retinopathy (DM_RETINOPATHY)	Diabetic retinopathy (DM_RETINOPATHY) || ||	TRUE	igd	1.41286E-25	112704995	3668	11	0.03854	ebi-a-GCST90001631	CD8+ Natural Killer T %T cell || id:ebi-a-GCST90001631	TRUE	reported	igd	2	TRUE
923	rs138542577	C	G	C	G	0.35	0.0077	0.0376	0.01782	FALSE	TRUE	FALSE	finn-b-DM_RETINOPATHY	8	16074805	0.0493	NA	0.8764	Diabetic retinopathy (DM_RETINOPATHY) || id:finn-b-DM_RETINOPATHY	Diabetic retinopathy (DM_RETINOPATHY)	Diabetic retinopathy (DM_RETINOPATHY) || ||	TRUE	igd	3.708E-08	16074805	3658	8	0.06406	ebi-a-GCST90001404	Plasma Blast-Plasma Cell %B cell || id:ebi-a-GCST90001404	TRUE	reported	igd	2	TRUE
924	rs2792563	A	G	A	G	-0.13	-0.0296	0.5671	0.4961	FALSE	FALSE	FALSE	finn-b-DM_RETINOPATHY	1	213100225	0.0129	NA	0.0219402	Diabetic retinopathy (DM_RETINOPATHY) || id:finn-b-DM_RETINOPATHY	Diabetic retinopathy (DM_RETINOPATHY)	Diabetic retinopathy (DM_RETINOPATHY) || ||	TRUE	igd	3.14702E-07	213100225	3658	1	0.02511	ebi-a-GCST90001404	Plasma Blast-Plasma Cell %B cell || id:ebi-a-GCST90001404	TRUE	reported	igd	2	TRUE
925	rs13058590	T	C	T	C	-0.36	-0.0529	0.0468	0.02804	FALSE	FALSE	FALSE	finn-b-DM_RETINOPATHY	22	39641412	0.0393	NA	0.1791	Diabetic retinopathy (DM_RETINOPATHY) || id:finn-b-DM_RETINOPATHY	Diabetic retinopathy (DM_RETINOPATHY)	Diabetic retinopathy (DM_RETINOPATHY) || ||	TRUE	igd	2.1E-09	39641412	3657	22	0.05912	ebi-a-GCST90001710	BAFF-R on IgD- CD24- B cell || id:ebi-a-GCST90001710	TRUE	reported	igd	2	TRUE
926	rs142780018	A	G	A	G	-0.32	0.0568	0.0463	0.01168	FALSE	FALSE	FALSE	finn-b-DM_RETINOPATHY	22	44395926	0.0607	NA	0.3495	Diabetic retinopathy (DM_RETINOPATHY) || id:finn-b-DM_RETINOPATHY	Diabetic retinopathy (DM_RETINOPATHY)	Diabetic retinopathy (DM_RETINOPATHY) || ||	TRUE	igd	3.41201E-08	44395926	3657	22	0.05867	ebi-a-GCST90001710	BAFF-R on IgD- CD24- B cell || id:ebi-a-GCST90001710	TRUE	reported	igd	2	TRUE
927	rs146069723	T	C	T	C	-0.58	-0.0116	0.0756	0.02531	FALSE	FALSE	FALSE	finn-b-DM_RETINOPATHY	22	43339331	0.0411	NA	0.778501	Diabetic retinopathy (DM_RETINOPATHY) || id:finn-b-DM_RETINOPATHY	Diabetic retinopathy (DM_RETINOPATHY)	Diabetic retinopathy (DM_RETINOPATHY) || ||	TRUE	igd	2.81773E-33	43339331	3657	22	0.0476	ebi-a-GCST90001710	BAFF-R on IgD- CD24- B cell || id:ebi-a-GCST90001710	TRUE	reported	igd	2	TRUE
928	rs150612106	A	G	A	G	-0.73	-0.0077	0.0261	0.01513	FALSE	FALSE	FALSE	finn-b-DM_RETINOPATHY	22	40175781	0.0532	NA	0.8845	Diabetic retinopathy (DM_RETINOPATHY) || id:finn-b-DM_RETINOPATHY	Diabetic retinopathy (DM_RETINOPATHY)	Diabetic retinopathy (DM_RETINOPATHY) || ||	TRUE	igd	2.73716E-20	40175781	3657	22	0.07811	ebi-a-GCST90001710	BAFF-R on IgD- CD24- B cell || id:ebi-a-GCST90001710	TRUE	reported	igd	2	TRUE
929	rs4657041	C	T	C	T	-0.15	0.0133	0.3344	0.5033	FALSE	FALSE	FALSE	finn-b-DM_RETINOPATHY	1	161478859	0.0129	NA	0.3017	Diabetic retinopathy (DM_RETINOPATHY) || id:finn-b-DM_RETINOPATHY	Diabetic retinopathy (DM_RETINOPATHY)	Diabetic retinopathy (DM_RETINOPATHY) || ||	TRUE	igd	4.176E-08	161478859	3657	1	0.02692	ebi-a-GCST90001710	BAFF-R on IgD- CD24- B cell || id:ebi-a-GCST90001710	TRUE	reported	igd	2	TRUE
930	rs5758649	T	C	T	C	-0.6	0.0055	0.0871	0.01111	FALSE	FALSE	FALSE	finn-b-DM_RETINOPATHY	22	42605548	0.062	NA	0.9298	Diabetic retinopathy (DM_RETINOPATHY) || id:finn-b-DM_RETINOPATHY	Diabetic retinopathy (DM_RETINOPATHY)	Diabetic retinopathy (DM_RETINOPATHY) || ||	TRUE	igd	3.89135E-40	42605548	3657	22	0.04473	ebi-a-GCST90001710	BAFF-R on IgD- CD24- B cell || id:ebi-a-GCST90001710	TRUE	reported	igd	2	TRUE
931	rs73165129	T	C	T	C	-1.43	-0.0135	0.099	0.08652	FALSE	FALSE	FALSE	finn-b-DM_RETINOPATHY	22	42315371	0.0228	NA	0.5524	Diabetic retinopathy (DM_RETINOPATHY) || id:finn-b-DM_RETINOPATHY	Diabetic retinopathy (DM_RETINOPATHY)	Diabetic retinopathy (DM_RETINOPATHY) || ||	TRUE	igd	1E-200	42315371	3657	22	0.03453	ebi-a-GCST90001710	BAFF-R on IgD- CD24- B cell || id:ebi-a-GCST90001710	TRUE	reported	igd	2	TRUE
932	rs9614288	T	A	T	A	-0.29	0.0152	0.2346	0.2427	FALSE	TRUE	FALSE	finn-b-DM_RETINOPATHY	22	44297686	0.0151	NA	0.313	Diabetic retinopathy (DM_RETINOPATHY) || id:finn-b-DM_RETINOPATHY	Diabetic retinopathy (DM_RETINOPATHY)	Diabetic retinopathy (DM_RETINOPATHY) || ||	TRUE	igd	1.20005E-22	44297686	3657	22	0.02912	ebi-a-GCST90001710	BAFF-R on IgD- CD24- B cell || id:ebi-a-GCST90001710	TRUE	reported	igd	2	TRUE
933	rs111534725	T	G	T	G	0.77	0.0562	0.0408	0.0068	FALSE	FALSE	FALSE	finn-b-DM_RETINOPATHY	10	98139264	0.0791	NA	0.4775	Diabetic retinopathy (DM_RETINOPATHY) || id:finn-b-DM_RETINOPATHY	Diabetic retinopathy (DM_RETINOPATHY)	Diabetic retinopathy (DM_RETINOPATHY) || ||	TRUE	igd	3.05703E-33	98139264	3405	10	0.06357	ebi-a-GCST90001483	CD39+ resting CD4 regulatory T cell Absolute Count || id:ebi-a-GCST90001483	TRUE	reported	igd	2	TRUE
934	rs11890666	A	G	A	G	-0.16	-0.0037	0.2875	0.1699	FALSE	FALSE	FALSE	finn-b-DM_RETINOPATHY	2	38745822	0.0171	NA	0.8293	Diabetic retinopathy (DM_RETINOPATHY) || id:finn-b-DM_RETINOPATHY	Diabetic retinopathy (DM_RETINOPATHY)	Diabetic retinopathy (DM_RETINOPATHY) || ||	TRUE	igd	2.88403E-08	38745822	3405	2	0.02815	ebi-a-GCST90001483	CD39+ resting CD4 regulatory T cell Absolute Count || id:ebi-a-GCST90001483	TRUE	reported	igd	2	TRUE
935	rs12712610	G	A	G	A	0.19	-0.0171	0.2972	0.1239	FALSE	FALSE	FALSE	finn-b-DM_RETINOPATHY	2	38897249	0.0196	NA	0.3834	Diabetic retinopathy (DM_RETINOPATHY) || id:finn-b-DM_RETINOPATHY	Diabetic retinopathy (DM_RETINOPATHY)	Diabetic retinopathy (DM_RETINOPATHY) || ||	TRUE	igd	4.16486E-12	38897249	3405	2	0.02749	ebi-a-GCST90001483	CD39+ resting CD4 regulatory T cell Absolute Count || id:ebi-a-GCST90001483	TRUE	reported	igd	2	TRUE
936	rs138915779	A	C	A	C	1.19	-0.0332	0.0034	0.01545	FALSE	FALSE	FALSE	finn-b-DM_RETINOPATHY	1	190079170	0.0514	NA	0.5175	Diabetic retinopathy (DM_RETINOPATHY) || id:finn-b-DM_RETINOPATHY	Diabetic retinopathy (DM_RETINOPATHY)	Diabetic retinopathy (DM_RETINOPATHY) || ||	TRUE	igd	1.88899E-07	190079170	3405	1	0.2275	ebi-a-GCST90001483	CD39+ resting CD4 regulatory T cell Absolute Count || id:ebi-a-GCST90001483	TRUE	reported	igd	2	TRUE
937	rs17583875	A	G	A	G	2.13	-0.085	0.0029	0.02204	FALSE	FALSE	FALSE	finn-b-DM_RETINOPATHY	1	197924770	0.0446	NA	0.0568303	Diabetic retinopathy (DM_RETINOPATHY) || id:finn-b-DM_RETINOPATHY	Diabetic retinopathy (DM_RETINOPATHY)	Diabetic retinopathy (DM_RETINOPATHY) || ||	TRUE	igd	2.16721E-21	197924770	3405	1	0.2233	ebi-a-GCST90001483	CD39+ resting CD4 regulatory T cell Absolute Count || id:ebi-a-GCST90001483	TRUE	reported	igd	2	TRUE
938	rs187089343	C	A	C	A	0.86	0.0054	0.0047	0.0144	FALSE	FALSE	FALSE	finn-b-DM_RETINOPATHY	1	182091538	0.055	NA	0.9217	Diabetic retinopathy (DM_RETINOPATHY) || id:finn-b-DM_RETINOPATHY	Diabetic retinopathy (DM_RETINOPATHY)	Diabetic retinopathy (DM_RETINOPATHY) || ||	TRUE	igd	5.21795E-06	182091538	3405	1	0.1874	ebi-a-GCST90001483	CD39+ resting CD4 regulatory T cell Absolute Count || id:ebi-a-GCST90001483	TRUE	reported	igd	2	TRUE
939	rs192831774	T	A	T	A	0.49	-0.0249	0.0311	0.0162	FALSE	TRUE	FALSE	finn-b-DM_RETINOPATHY	10	95387682	0.0515	NA	0.628699	Diabetic retinopathy (DM_RETINOPATHY) || id:finn-b-DM_RETINOPATHY	Diabetic retinopathy (DM_RETINOPATHY)	Diabetic retinopathy (DM_RETINOPATHY) || ||	TRUE	igd	1.00392E-11	95387682	3405	10	0.0724	ebi-a-GCST90001483	CD39+ resting CD4 regulatory T cell Absolute Count || id:ebi-a-GCST90001483	TRUE	reported	igd	2	TRUE
940	rs7079761	A	G	A	G	0.72	0.0166	0.0554	0.01468	FALSE	FALSE	FALSE	finn-b-DM_RETINOPATHY	10	97842115	0.0532	NA	0.755499	Diabetic retinopathy (DM_RETINOPATHY) || id:finn-b-DM_RETINOPATHY	Diabetic retinopathy (DM_RETINOPATHY)	Diabetic retinopathy (DM_RETINOPATHY) || ||	TRUE	igd	3.74542E-37	97842115	3405	10	0.05595	ebi-a-GCST90001483	CD39+ resting CD4 regulatory T cell Absolute Count || id:ebi-a-GCST90001483	TRUE	reported	igd	2	TRUE
941	rs72809762	T	C	T	C	0.43	0.0212	0.0675	0.01734	FALSE	FALSE	FALSE	finn-b-DM_RETINOPATHY	10	97294154	0.0492	NA	0.6658	Diabetic retinopathy (DM_RETINOPATHY) || id:finn-b-DM_RETINOPATHY	Diabetic retinopathy (DM_RETINOPATHY)	Diabetic retinopathy (DM_RETINOPATHY) || ||	TRUE	igd	3.04299E-18	97294154	3405	10	0.04951	ebi-a-GCST90001483	CD39+ resting CD4 regulatory T cell Absolute Count || id:ebi-a-GCST90001483	TRUE	reported	igd	2	TRUE
942	rs11653761	T	G	T	G	-0.11	-0.0001	0.592	0.5982	FALSE	FALSE	FALSE	finn-b-DM_RETINOPATHY	17	2716535	0.0131	NA	0.9937	Diabetic retinopathy (DM_RETINOPATHY) || id:finn-b-DM_RETINOPATHY	Diabetic retinopathy (DM_RETINOPATHY)	Diabetic retinopathy (DM_RETINOPATHY) || ||	TRUE	igd	3.28897E-06	2716535	3656	17	0.02405	ebi-a-GCST90001438	IgD- CD38dim B cell Absolute Count || id:ebi-a-GCST90001438	TRUE	reported	igd	2	TRUE
[truncated: 5,254 more rows]
