# Supplementary material for: The causal relationship between immune cells and diabetic retinopathy: a Mendelian randomization study
Source: Front Immunol. 2024 Sep 2;15:1381002. doi: 10.3389/fimmu.2024.1381002 (PMC11406504; doi:10.3389/fimmu.2024.1381002)
Supplement: Supplementary file 8 [file Table2.xls]

## Sheet: Supplementary Table 2-2
	SNP	effect_allele.exposure	other_allele.exposure	effect_allele.outcome	other_allele.outcome	beta.exposure	beta.outcome	eaf.exposure	eaf.outcome	remove	palindromic	ambiguous	id.outcome	chr	pos	se.outcome	samplesize.outcome	pval.outcome	outcome	originalname.outcome	outcome.deprecated	mr_keep.outcome	data_source.outcome	pval.exposure	pos.exposure	samplesize.exposure	chr.exposure	se.exposure	id.exposure	exposure	mr_keep.exposure	pval_origin.exposure	data_source.exposure	action	mr_keep
1	rs1006368	T	C	T	C	0.4144	0.0003	0.1224	0.0814	FALSE	FALSE	FALSE	finn-b-DM_RETINA_PROLIF	10	126346603	0.0299	NA	0.9931	Proliferative diabetic retinopathy (DM_RETINA_PROLIF) || id:finn-b-DM_RETINA_PROLIF	Proliferative diabetic retinopathy (DM_RETINA_PROLIF)	Proliferative diabetic retinopathy (DM_RETINA_PROLIF) || ||	TRUE	igd	3.61327E-24	126346603	3113	10	0.04052	ebi-a-GCST90002076	SSC-A on Natural Killer || id:ebi-a-GCST90002076	TRUE	reported	igd	2	TRUE
2	rs10512469	T	C	T	C	-0.1684	-0.0146	0.1646	0.2495	FALSE	FALSE	FALSE	finn-b-DM_RETINA_PROLIF	17	33770802	0.019	NA	0.442	Proliferative diabetic retinopathy (DM_RETINA_PROLIF) || id:finn-b-DM_RETINA_PROLIF	Proliferative diabetic retinopathy (DM_RETINA_PROLIF)	Proliferative diabetic retinopathy (DM_RETINA_PROLIF) || ||	TRUE	igd	4.30695E-06	33770802	3113	17	0.03658	ebi-a-GCST90002076	SSC-A on Natural Killer || id:ebi-a-GCST90002076	TRUE	reported	igd	2	TRUE
3	rs9912354	T	C	T	C	0.1471	-0.021	0.5254	0.3537	FALSE	FALSE	FALSE	finn-b-DM_RETINA_PROLIF	17	33805730	0.0171	NA	0.2211	Proliferative diabetic retinopathy (DM_RETINA_PROLIF) || id:finn-b-DM_RETINA_PROLIF	Proliferative diabetic retinopathy (DM_RETINA_PROLIF)	Proliferative diabetic retinopathy (DM_RETINA_PROLIF) || ||	TRUE	igd	6.80205E-08	33805730	3113	17	0.02719	ebi-a-GCST90002076	SSC-A on Natural Killer || id:ebi-a-GCST90002076	TRUE	reported	igd	2	TRUE
4	rs1006368	T	C	T	C	0.2024	0.0003	0.1224	0.0814	FALSE	FALSE	FALSE	finn-b-DM_RETINA_PROLIF	10	126346603	0.0299	NA	0.9931	Proliferative diabetic retinopathy (DM_RETINA_PROLIF) || id:finn-b-DM_RETINA_PROLIF	Proliferative diabetic retinopathy (DM_RETINA_PROLIF)	Proliferative diabetic retinopathy (DM_RETINA_PROLIF) || ||	TRUE	igd	6.82197E-07	126346603	3113	10	0.04066	ebi-a-GCST90002084	SSC-A on Natural Killer T || id:ebi-a-GCST90002084	TRUE	reported	igd	2	TRUE
5	rs10422871	T	C	T	C	-0.2765	0.0496	0.0888	0.0457	FALSE	FALSE	FALSE	finn-b-DM_RETINA_PROLIF	19	8789227	0.039	NA	0.204	Proliferative diabetic retinopathy (DM_RETINA_PROLIF) || id:finn-b-DM_RETINA_PROLIF	Proliferative diabetic retinopathy (DM_RETINA_PROLIF)	Proliferative diabetic retinopathy (DM_RETINA_PROLIF) || ||	TRUE	igd	3.60296E-09	8789227	3113	19	0.04672	ebi-a-GCST90002084	SSC-A on Natural Killer T || id:ebi-a-GCST90002084	TRUE	reported	igd	2	TRUE
6	rs10765790	C	T	C	T	0.1554	0.0035	0.5524	0.4935	FALSE	FALSE	FALSE	finn-b-DM_RETINA_PROLIF	11	95852734	0.0164	NA	0.832	Proliferative diabetic retinopathy (DM_RETINA_PROLIF) || id:finn-b-DM_RETINA_PROLIF	Proliferative diabetic retinopathy (DM_RETINA_PROLIF)	Proliferative diabetic retinopathy (DM_RETINA_PROLIF) || ||	TRUE	igd	1.54999E-08	95852734	3113	11	0.02741	ebi-a-GCST90002084	SSC-A on Natural Killer T || id:ebi-a-GCST90002084	TRUE	reported	igd	2	TRUE
7	rs1006368	T	C	T	C	0.389	0.0003	0.1224	0.0814	FALSE	FALSE	FALSE	finn-b-DM_RETINA_PROLIF	10	126346603	0.0299	NA	0.9931	Proliferative diabetic retinopathy (DM_RETINA_PROLIF) || id:finn-b-DM_RETINA_PROLIF	Proliferative diabetic retinopathy (DM_RETINA_PROLIF)	Proliferative diabetic retinopathy (DM_RETINA_PROLIF) || ||	TRUE	igd	5.07809E-22	126346603	3113	10	0.04003	ebi-a-GCST90001969	FSC-A on Natural Killer || id:ebi-a-GCST90001969	TRUE	reported	igd	2	TRUE
8	rs10919543	G	A	G	A	-0.1509	-0.0012	0.5475	0.2664	FALSE	FALSE	FALSE	finn-b-DM_RETINA_PROLIF	1	161508617	0.0186	NA	0.9492	Proliferative diabetic retinopathy (DM_RETINA_PROLIF) || id:finn-b-DM_RETINA_PROLIF	Proliferative diabetic retinopathy (DM_RETINA_PROLIF)	Proliferative diabetic retinopathy (DM_RETINA_PROLIF) || ||	TRUE	igd	3.03403E-08	161508617	3113	1	0.02717	ebi-a-GCST90001969	FSC-A on Natural Killer || id:ebi-a-GCST90001969	TRUE	reported	igd	2	TRUE
9	rs146765347	T	C	T	C	-0.286	0.0155	0.0495	0.0246	FALSE	FALSE	FALSE	finn-b-DM_RETINA_PROLIF	11	11413255	0.0536	NA	0.772601	Proliferative diabetic retinopathy (DM_RETINA_PROLIF) || id:finn-b-DM_RETINA_PROLIF	Proliferative diabetic retinopathy (DM_RETINA_PROLIF)	Proliferative diabetic retinopathy (DM_RETINA_PROLIF) || ||	TRUE	igd	5.01095E-06	11413255	3113	11	0.06255	ebi-a-GCST90001969	FSC-A on Natural Killer || id:ebi-a-GCST90001969	TRUE	reported	igd	2	TRUE
10	rs9912354	T	C	T	C	0.1606	-0.021	0.5254	0.3537	FALSE	FALSE	FALSE	finn-b-DM_RETINA_PROLIF	17	33805730	0.0171	NA	0.2211	Proliferative diabetic retinopathy (DM_RETINA_PROLIF) || id:finn-b-DM_RETINA_PROLIF	Proliferative diabetic retinopathy (DM_RETINA_PROLIF)	Proliferative diabetic retinopathy (DM_RETINA_PROLIF) || ||	TRUE	igd	2.34498E-09	33805730	3113	17	0.02681	ebi-a-GCST90001969	FSC-A on Natural Killer || id:ebi-a-GCST90001969	TRUE	reported	igd	2	TRUE
11	rs1081003	A	G	A	G	-0.5029	0.0356	0.0874	0.0183	FALSE	FALSE	FALSE	finn-b-DM_RETINA_PROLIF	22	42525756	0.0616	NA	0.5639	Proliferative diabetic retinopathy (DM_RETINA_PROLIF) || id:finn-b-DM_RETINA_PROLIF	Proliferative diabetic retinopathy (DM_RETINA_PROLIF)	Proliferative diabetic retinopathy (DM_RETINA_PROLIF) || ||	TRUE	igd	1.2249E-28	42525756	3657	22	0.04491	ebi-a-GCST90001716	BAFF-R on naive-mature B cell || id:ebi-a-GCST90001716	TRUE	reported	igd	2	TRUE
12	rs117430146	C	G	C	G	0.3056	0.0705	0.0561	0.0077	FALSE	TRUE	FALSE	finn-b-DM_RETINA_PROLIF	22	41998660	0.0931	NA	0.4487	Proliferative diabetic retinopathy (DM_RETINA_PROLIF) || id:finn-b-DM_RETINA_PROLIF	Proliferative diabetic retinopathy (DM_RETINA_PROLIF)	Proliferative diabetic retinopathy (DM_RETINA_PROLIF) || ||	TRUE	igd	4.72803E-08	41998660	3657	22	0.05584	ebi-a-GCST90001716	BAFF-R on naive-mature B cell || id:ebi-a-GCST90001716	TRUE	reported	igd	2	TRUE
13	rs117705111	A	G	A	G	-0.7531	-0.0511	0.0365	0.0248	FALSE	FALSE	FALSE	finn-b-DM_RETINA_PROLIF	22	41957510	0.0525	NA	0.3303	Proliferative diabetic retinopathy (DM_RETINA_PROLIF) || id:finn-b-DM_RETINA_PROLIF	Proliferative diabetic retinopathy (DM_RETINA_PROLIF)	Proliferative diabetic retinopathy (DM_RETINA_PROLIF) || ||	TRUE	igd	2.26986E-30	41957510	3657	22	0.06516	ebi-a-GCST90001716	BAFF-R on naive-mature B cell || id:ebi-a-GCST90001716	TRUE	reported	igd	2	TRUE
14	rs149806587	G	A	G	A	-0.5248	0.1777	0.0526	0.006	FALSE	FALSE	FALSE	finn-b-DM_RETINA_PROLIF	22	40774205	0.1108	NA	0.1088	Proliferative diabetic retinopathy (DM_RETINA_PROLIF) || id:finn-b-DM_RETINA_PROLIF	Proliferative diabetic retinopathy (DM_RETINA_PROLIF)	Proliferative diabetic retinopathy (DM_RETINA_PROLIF) || ||	TRUE	igd	1.09295E-19	40774205	3657	22	0.05747	ebi-a-GCST90001716	BAFF-R on naive-mature B cell || id:ebi-a-GCST90001716	TRUE	reported	igd	2	TRUE
15	rs1801274	G	A	G	A	-0.1866	0.0236	0.325	0.5026	FALSE	FALSE	FALSE	finn-b-DM_RETINA_PROLIF	1	161479745	0.0164	NA	0.1504	Proliferative diabetic retinopathy (DM_RETINA_PROLIF) || id:finn-b-DM_RETINA_PROLIF	Proliferative diabetic retinopathy (DM_RETINA_PROLIF)	Proliferative diabetic retinopathy (DM_RETINA_PROLIF) || ||	TRUE	igd	5.2517E-12	161479745	3657	1	0.02696	ebi-a-GCST90001716	BAFF-R on naive-mature B cell || id:ebi-a-GCST90001716	TRUE	reported	igd	2	TRUE
16	rs1894588	T	C	T	C	-0.5235	-0.0139	0.0622	0.0718	FALSE	FALSE	FALSE	finn-b-DM_RETINA_PROLIF	22	40629980	0.0319	NA	0.662	Proliferative diabetic retinopathy (DM_RETINA_PROLIF) || id:finn-b-DM_RETINA_PROLIF	Proliferative diabetic retinopathy (DM_RETINA_PROLIF)	Proliferative diabetic retinopathy (DM_RETINA_PROLIF) || ||	TRUE	igd	2.83531E-24	40629980	3657	22	0.05113	ebi-a-GCST90001716	BAFF-R on naive-mature B cell || id:ebi-a-GCST90001716	TRUE	reported	igd	2	TRUE
17	rs5757678	T	C	T	C	0.2161	-0.0132	0.6418	0.7396	FALSE	FALSE	FALSE	finn-b-DM_RETINA_PROLIF	22	39843409	0.0187	NA	0.4809	Proliferative diabetic retinopathy (DM_RETINA_PROLIF) || id:finn-b-DM_RETINA_PROLIF	Proliferative diabetic retinopathy (DM_RETINA_PROLIF)	Proliferative diabetic retinopathy (DM_RETINA_PROLIF) || ||	TRUE	igd	1.16305E-16	39843409	3657	22	0.02596	ebi-a-GCST90001716	BAFF-R on naive-mature B cell || id:ebi-a-GCST90001716	TRUE	reported	igd	2	TRUE
18	rs5759079	A	G	A	G	-0.4336	0.0316	0.1406	0.1064	FALSE	FALSE	FALSE	finn-b-DM_RETINA_PROLIF	22	43393437	0.0269	NA	0.2386	Proliferative diabetic retinopathy (DM_RETINA_PROLIF) || id:finn-b-DM_RETINA_PROLIF	Proliferative diabetic retinopathy (DM_RETINA_PROLIF)	Proliferative diabetic retinopathy (DM_RETINA_PROLIF) || ||	TRUE	igd	1.21899E-32	43393437	3657	22	0.03609	ebi-a-GCST90001716	BAFF-R on naive-mature B cell || id:ebi-a-GCST90001716	TRUE	reported	igd	2	TRUE
19	rs73165129	T	C	T	C	-1.5	0.0007	0.099	0.0867	FALSE	FALSE	FALSE	finn-b-DM_RETINA_PROLIF	22	42315371	0.0291	NA	0.9811	Proliferative diabetic retinopathy (DM_RETINA_PROLIF) || id:finn-b-DM_RETINA_PROLIF	Proliferative diabetic retinopathy (DM_RETINA_PROLIF)	Proliferative diabetic retinopathy (DM_RETINA_PROLIF) || ||	TRUE	igd	1E-200	42315371	3657	22	0.03386	ebi-a-GCST90001716	BAFF-R on naive-mature B cell || id:ebi-a-GCST90001716	TRUE	reported	igd	2	TRUE
20	rs76146864	T	C	T	C	-0.7259	-0.0076	0.0264	0.0154	FALSE	FALSE	FALSE	finn-b-DM_RETINA_PROLIF	22	40246055	0.0672	NA	0.9098	Proliferative diabetic retinopathy (DM_RETINA_PROLIF) || id:finn-b-DM_RETINA_PROLIF	Proliferative diabetic retinopathy (DM_RETINA_PROLIF)	Proliferative diabetic retinopathy (DM_RETINA_PROLIF) || ||	TRUE	igd	1.77787E-20	40246055	3657	22	0.0778	ebi-a-GCST90001716	BAFF-R on naive-mature B cell || id:ebi-a-GCST90001716	TRUE	reported	igd	2	TRUE
21	rs1081003	A	G	A	G	-0.4717	0.0356	0.0873	0.0183	FALSE	FALSE	FALSE	finn-b-DM_RETINA_PROLIF	22	42525756	0.0616	NA	0.5639	Proliferative diabetic retinopathy (DM_RETINA_PROLIF) || id:finn-b-DM_RETINA_PROLIF	Proliferative diabetic retinopathy (DM_RETINA_PROLIF)	Proliferative diabetic retinopathy (DM_RETINA_PROLIF) || ||	TRUE	igd	1.85994E-25	42525756	3655	22	0.0449	ebi-a-GCST90001720	BAFF-R on transitional B cell || id:ebi-a-GCST90001720	TRUE	reported	igd	2	TRUE
22	rs117430146	C	G	C	G	0.2856	0.0705	0.0561	0.0077	FALSE	TRUE	FALSE	finn-b-DM_RETINA_PROLIF	22	41998660	0.0931	NA	0.4487	Proliferative diabetic retinopathy (DM_RETINA_PROLIF) || id:finn-b-DM_RETINA_PROLIF	Proliferative diabetic retinopathy (DM_RETINA_PROLIF)	Proliferative diabetic retinopathy (DM_RETINA_PROLIF) || ||	TRUE	igd	3.44501E-07	41998660	3655	22	0.05592	ebi-a-GCST90001720	BAFF-R on transitional B cell || id:ebi-a-GCST90001720	TRUE	reported	igd	2	TRUE
23	rs117705111	A	G	A	G	-0.6734	-0.0511	0.0365	0.0248	FALSE	FALSE	FALSE	finn-b-DM_RETINA_PROLIF	22	41957510	0.0525	NA	0.3303	Proliferative diabetic retinopathy (DM_RETINA_PROLIF) || id:finn-b-DM_RETINA_PROLIF	Proliferative diabetic retinopathy (DM_RETINA_PROLIF)	Proliferative diabetic retinopathy (DM_RETINA_PROLIF) || ||	TRUE	igd	2.03704E-24	41957510	3655	22	0.06556	ebi-a-GCST90001720	BAFF-R on transitional B cell || id:ebi-a-GCST90001720	TRUE	reported	igd	2	TRUE
24	rs149806587	G	A	G	A	-0.4771	0.1777	0.0525	0.006	FALSE	FALSE	FALSE	finn-b-DM_RETINA_PROLIF	22	40774205	0.1108	NA	0.1088	Proliferative diabetic retinopathy (DM_RETINA_PROLIF) || id:finn-b-DM_RETINA_PROLIF	Proliferative diabetic retinopathy (DM_RETINA_PROLIF)	Proliferative diabetic retinopathy (DM_RETINA_PROLIF) || ||	TRUE	igd	1.72584E-16	40774205	3655	22	0.05763	ebi-a-GCST90001720	BAFF-R on transitional B cell || id:ebi-a-GCST90001720	TRUE	reported	igd	2	TRUE
25	rs1801274	G	A	G	A	-0.1385	0.0236	0.3246	0.5026	FALSE	FALSE	FALSE	finn-b-DM_RETINA_PROLIF	1	161479745	0.0164	NA	0.1504	Proliferative diabetic retinopathy (DM_RETINA_PROLIF) || id:finn-b-DM_RETINA_PROLIF	Proliferative diabetic retinopathy (DM_RETINA_PROLIF)	Proliferative diabetic retinopathy (DM_RETINA_PROLIF) || ||	TRUE	igd	3.24997E-07	161479745	3655	1	0.02706	ebi-a-GCST90001720	BAFF-R on transitional B cell || id:ebi-a-GCST90001720	TRUE	reported	igd	2	TRUE
26	rs1894588	T	C	T	C	-0.4832	-0.0139	0.0622	0.0718	FALSE	FALSE	FALSE	finn-b-DM_RETINA_PROLIF	22	40629980	0.0319	NA	0.662	Proliferative diabetic retinopathy (DM_RETINA_PROLIF) || id:finn-b-DM_RETINA_PROLIF	Proliferative diabetic retinopathy (DM_RETINA_PROLIF)	Proliferative diabetic retinopathy (DM_RETINA_PROLIF) || ||	TRUE	igd	7.94511E-21	40629980	3655	22	0.05131	ebi-a-GCST90001720	BAFF-R on transitional B cell || id:ebi-a-GCST90001720	TRUE	reported	igd	2	TRUE
27	rs5757678	T	C	T	C	0.2113	-0.0132	0.6419	0.7396	FALSE	FALSE	FALSE	finn-b-DM_RETINA_PROLIF	22	39843409	0.0187	NA	0.4809	Proliferative diabetic retinopathy (DM_RETINA_PROLIF) || id:finn-b-DM_RETINA_PROLIF	Proliferative diabetic retinopathy (DM_RETINA_PROLIF)	Proliferative diabetic retinopathy (DM_RETINA_PROLIF) || ||	TRUE	igd	5.84386E-16	39843409	3655	22	0.026	ebi-a-GCST90001720	BAFF-R on transitional B cell || id:ebi-a-GCST90001720	TRUE	reported	igd	2	TRUE
28	rs5759079	A	G	A	G	-0.4046	0.0316	0.1406	0.1064	FALSE	FALSE	FALSE	finn-b-DM_RETINA_PROLIF	22	43393437	0.0269	NA	0.2386	Proliferative diabetic retinopathy (DM_RETINA_PROLIF) || id:finn-b-DM_RETINA_PROLIF	Proliferative diabetic retinopathy (DM_RETINA_PROLIF)	Proliferative diabetic retinopathy (DM_RETINA_PROLIF) || ||	TRUE	igd	1.32404E-28	43393437	3655	22	0.03616	ebi-a-GCST90001720	BAFF-R on transitional B cell || id:ebi-a-GCST90001720	TRUE	reported	igd	2	TRUE
29	rs73165129	T	C	T	C	-1.385	0.0007	0.099	0.0867	FALSE	FALSE	FALSE	finn-b-DM_RETINA_PROLIF	22	42315371	0.0291	NA	0.9811	Proliferative diabetic retinopathy (DM_RETINA_PROLIF) || id:finn-b-DM_RETINA_PROLIF	Proliferative diabetic retinopathy (DM_RETINA_PROLIF)	Proliferative diabetic retinopathy (DM_RETINA_PROLIF) || ||	TRUE	igd	1E-200	42315371	3655	22	0.03524	ebi-a-GCST90001720	BAFF-R on transitional B cell || id:ebi-a-GCST90001720	TRUE	reported	igd	2	TRUE
30	rs76146864	T	C	T	C	-0.6664	-0.0076	0.0264	0.0154	FALSE	FALSE	FALSE	finn-b-DM_RETINA_PROLIF	22	40246055	0.0672	NA	0.9098	Proliferative diabetic retinopathy (DM_RETINA_PROLIF) || id:finn-b-DM_RETINA_PROLIF	Proliferative diabetic retinopathy (DM_RETINA_PROLIF)	Proliferative diabetic retinopathy (DM_RETINA_PROLIF) || ||	TRUE	igd	1.93821E-17	40246055	3655	22	0.07803	ebi-a-GCST90001720	BAFF-R on transitional B cell || id:ebi-a-GCST90001720	TRUE	reported	igd	2	TRUE
31	rs1081003	A	G	A	G	-0.5326	0.0356	0.0874	0.0183	FALSE	FALSE	FALSE	finn-b-DM_RETINA_PROLIF	22	42525756	0.0616	NA	0.5639	Proliferative diabetic retinopathy (DM_RETINA_PROLIF) || id:finn-b-DM_RETINA_PROLIF	Proliferative diabetic retinopathy (DM_RETINA_PROLIF)	Proliferative diabetic retinopathy (DM_RETINA_PROLIF) || ||	TRUE	igd	4.6505E-32	42525756	3660	22	0.04476	ebi-a-GCST90001829	BAFF-R on B cell || id:ebi-a-GCST90001829	TRUE	reported	igd	2	TRUE
32	rs117430146	C	G	C	G	0.3083	0.0705	0.056	0.0077	FALSE	TRUE	FALSE	finn-b-DM_RETINA_PROLIF	22	41998660	0.0931	NA	0.4487	Proliferative diabetic retinopathy (DM_RETINA_PROLIF) || id:finn-b-DM_RETINA_PROLIF	Proliferative diabetic retinopathy (DM_RETINA_PROLIF)	Proliferative diabetic retinopathy (DM_RETINA_PROLIF) || ||	TRUE	igd	3.60504E-08	41998660	3660	22	0.05583	ebi-a-GCST90001829	BAFF-R on B cell || id:ebi-a-GCST90001829	TRUE	reported	igd	2	TRUE
33	rs117705111	A	G	A	G	-0.7406	-0.0511	0.0365	0.0248	FALSE	FALSE	FALSE	finn-b-DM_RETINA_PROLIF	22	41957510	0.0525	NA	0.3303	Proliferative diabetic retinopathy (DM_RETINA_PROLIF) || id:finn-b-DM_RETINA_PROLIF	Proliferative diabetic retinopathy (DM_RETINA_PROLIF)	Proliferative diabetic retinopathy (DM_RETINA_PROLIF) || ||	TRUE	igd	1.97197E-29	41957510	3660	22	0.06518	ebi-a-GCST90001829	BAFF-R on B cell || id:ebi-a-GCST90001829	TRUE	reported	igd	2	TRUE
34	rs149806587	G	A	G	A	-0.5338	0.1777	0.0526	0.006	FALSE	FALSE	FALSE	finn-b-DM_RETINA_PROLIF	22	40774205	0.1108	NA	0.1088	Proliferative diabetic retinopathy (DM_RETINA_PROLIF) || id:finn-b-DM_RETINA_PROLIF	Proliferative diabetic retinopathy (DM_RETINA_PROLIF)	Proliferative diabetic retinopathy (DM_RETINA_PROLIF) || ||	TRUE	igd	2.49919E-20	40774205	3660	22	0.05744	ebi-a-GCST90001829	BAFF-R on B cell || id:ebi-a-GCST90001829	TRUE	reported	igd	2	TRUE
35	rs1801274	G	A	G	A	-0.1724	0.0236	0.3253	0.5026	FALSE	FALSE	FALSE	finn-b-DM_RETINA_PROLIF	1	161479745	0.0164	NA	0.1504	Proliferative diabetic retinopathy (DM_RETINA_PROLIF) || id:finn-b-DM_RETINA_PROLIF	Proliferative diabetic retinopathy (DM_RETINA_PROLIF)	Proliferative diabetic retinopathy (DM_RETINA_PROLIF) || ||	TRUE	igd	1.86299E-10	161479745	3660	1	0.02698	ebi-a-GCST90001829	BAFF-R on B cell || id:ebi-a-GCST90001829	TRUE	reported	igd	2	TRUE
36	rs1894588	T	C	T	C	-0.5142	-0.0139	0.0622	0.0718	FALSE	FALSE	FALSE	finn-b-DM_RETINA_PROLIF	22	40629980	0.0319	NA	0.662	Proliferative diabetic retinopathy (DM_RETINA_PROLIF) || id:finn-b-DM_RETINA_PROLIF	Proliferative diabetic retinopathy (DM_RETINA_PROLIF)	Proliferative diabetic retinopathy (DM_RETINA_PROLIF) || ||	TRUE	igd	1.70805E-23	40629980	3660	22	0.05113	ebi-a-GCST90001829	BAFF-R on B cell || id:ebi-a-GCST90001829	TRUE	reported	igd	2	TRUE
37	rs5757678	T	C	T	C	0.2136	-0.0132	0.6419	0.7396	FALSE	FALSE	FALSE	finn-b-DM_RETINA_PROLIF	22	39843409	0.0187	NA	0.4809	Proliferative diabetic retinopathy (DM_RETINA_PROLIF) || id:finn-b-DM_RETINA_PROLIF	Proliferative diabetic retinopathy (DM_RETINA_PROLIF)	Proliferative diabetic retinopathy (DM_RETINA_PROLIF) || ||	TRUE	igd	2.43893E-16	39843409	3660	22	0.02594	ebi-a-GCST90001829	BAFF-R on B cell || id:ebi-a-GCST90001829	TRUE	reported	igd	2	TRUE
38	rs5759079	A	G	A	G	-0.4435	0.0316	0.1407	0.1064	FALSE	FALSE	FALSE	finn-b-DM_RETINA_PROLIF	22	43393437	0.0269	NA	0.2386	Proliferative diabetic retinopathy (DM_RETINA_PROLIF) || id:finn-b-DM_RETINA_PROLIF	Proliferative diabetic retinopathy (DM_RETINA_PROLIF)	Proliferative diabetic retinopathy (DM_RETINA_PROLIF) || ||	TRUE	igd	3.74973E-34	43393437	3660	22	0.03602	ebi-a-GCST90001829	BAFF-R on B cell || id:ebi-a-GCST90001829	TRUE	reported	igd	2	TRUE
39	rs73165129	T	C	T	C	-1.496	0.0007	0.099	0.0867	FALSE	FALSE	FALSE	finn-b-DM_RETINA_PROLIF	22	42315371	0.0291	NA	0.9811	Proliferative diabetic retinopathy (DM_RETINA_PROLIF) || id:finn-b-DM_RETINA_PROLIF	Proliferative diabetic retinopathy (DM_RETINA_PROLIF)	Proliferative diabetic retinopathy (DM_RETINA_PROLIF) || ||	TRUE	igd	1E-200	42315371	3660	22	0.03385	ebi-a-GCST90001829	BAFF-R on B cell || id:ebi-a-GCST90001829	TRUE	reported	igd	2	TRUE
40	rs76146864	T	C	T	C	-0.7056	-0.0076	0.0264	0.0154	FALSE	FALSE	FALSE	finn-b-DM_RETINA_PROLIF	22	40246055	0.0672	NA	0.9098	Proliferative diabetic retinopathy (DM_RETINA_PROLIF) || id:finn-b-DM_RETINA_PROLIF	Proliferative diabetic retinopathy (DM_RETINA_PROLIF)	Proliferative diabetic retinopathy (DM_RETINA_PROLIF) || ||	TRUE	igd	1.97015E-19	40246055	3660	22	0.07783	ebi-a-GCST90001829	BAFF-R on B cell || id:ebi-a-GCST90001829	TRUE	reported	igd	2	TRUE
41	rs1081003	A	G	A	G	-0.4975	0.0356	0.0874	0.0183	FALSE	FALSE	FALSE	finn-b-DM_RETINA_PROLIF	22	42525756	0.0616	NA	0.5639	Proliferative diabetic retinopathy (DM_RETINA_PROLIF) || id:finn-b-DM_RETINA_PROLIF	Proliferative diabetic retinopathy (DM_RETINA_PROLIF)	Proliferative diabetic retinopathy (DM_RETINA_PROLIF) || ||	TRUE	igd	3.3243E-28	42525756	3657	22	0.0448	ebi-a-GCST90001704	BAFF-R on IgD+ CD24- B cell || id:ebi-a-GCST90001704	TRUE	reported	igd	2	TRUE
42	rs117430146	C	G	C	G	0.3164	0.0705	0.0561	0.0077	FALSE	TRUE	FALSE	finn-b-DM_RETINA_PROLIF	22	41998660	0.0931	NA	0.4487	Proliferative diabetic retinopathy (DM_RETINA_PROLIF) || id:finn-b-DM_RETINA_PROLIF	Proliferative diabetic retinopathy (DM_RETINA_PROLIF)	Proliferative diabetic retinopathy (DM_RETINA_PROLIF) || ||	TRUE	igd	1.45101E-08	41998660	3657	22	0.0557	ebi-a-GCST90001704	BAFF-R on IgD+ CD24- B cell || id:ebi-a-GCST90001704	TRUE	reported	igd	2	TRUE
43	rs117705111	A	G	A	G	-0.763	-0.0511	0.0365	0.0248	FALSE	FALSE	FALSE	finn-b-DM_RETINA_PROLIF	22	41957510	0.0525	NA	0.3303	Proliferative diabetic retinopathy (DM_RETINA_PROLIF) || id:finn-b-DM_RETINA_PROLIF	Proliferative diabetic retinopathy (DM_RETINA_PROLIF)	Proliferative diabetic retinopathy (DM_RETINA_PROLIF) || ||	TRUE	igd	2.9662E-31	41957510	3657	22	0.065	ebi-a-GCST90001704	BAFF-R on IgD+ CD24- B cell || id:ebi-a-GCST90001704	TRUE	reported	igd	2	TRUE
44	rs149806587	G	A	G	A	-0.5384	0.1777	0.0526	0.006	FALSE	FALSE	FALSE	finn-b-DM_RETINA_PROLIF	22	40774205	0.1108	NA	0.1088	Proliferative diabetic retinopathy (DM_RETINA_PROLIF) || id:finn-b-DM_RETINA_PROLIF	Proliferative diabetic retinopathy (DM_RETINA_PROLIF)	Proliferative diabetic retinopathy (DM_RETINA_PROLIF) || ||	TRUE	igd	9.76562E-21	40774205	3657	22	0.05731	ebi-a-GCST90001704	BAFF-R on IgD+ CD24- B cell || id:ebi-a-GCST90001704	TRUE	reported	igd	2	TRUE
45	rs1801274	G	A	G	A	-0.1805	0.0236	0.325	0.5026	FALSE	FALSE	FALSE	finn-b-DM_RETINA_PROLIF	1	161479745	0.0164	NA	0.1504	Proliferative diabetic retinopathy (DM_RETINA_PROLIF) || id:finn-b-DM_RETINA_PROLIF	Proliferative diabetic retinopathy (DM_RETINA_PROLIF)	Proliferative diabetic retinopathy (DM_RETINA_PROLIF) || ||	TRUE	igd	2.28876E-11	161479745	3657	1	0.02691	ebi-a-GCST90001704	BAFF-R on IgD+ CD24- B cell || id:ebi-a-GCST90001704	TRUE	reported	igd	2	TRUE
46	rs1894588	T	C	T	C	-0.532	-0.0139	0.0622	0.0718	FALSE	FALSE	FALSE	finn-b-DM_RETINA_PROLIF	22	40629980	0.0319	NA	0.662	Proliferative diabetic retinopathy (DM_RETINA_PROLIF) || id:finn-b-DM_RETINA_PROLIF	Proliferative diabetic retinopathy (DM_RETINA_PROLIF)	Proliferative diabetic retinopathy (DM_RETINA_PROLIF) || ||	TRUE	igd	3.96917E-25	40629980	3657	22	0.051	ebi-a-GCST90001704	BAFF-R on IgD+ CD24- B cell || id:ebi-a-GCST90001704	TRUE	reported	igd	2	TRUE
47	rs5757678	T	C	T	C	0.2191	-0.0132	0.6418	0.7396	FALSE	FALSE	FALSE	finn-b-DM_RETINA_PROLIF	22	39843409	0.0187	NA	0.4809	Proliferative diabetic retinopathy (DM_RETINA_PROLIF) || id:finn-b-DM_RETINA_PROLIF	Proliferative diabetic retinopathy (DM_RETINA_PROLIF)	Proliferative diabetic retinopathy (DM_RETINA_PROLIF) || ||	TRUE	igd	3.82384E-17	39843409	3657	22	0.0259	ebi-a-GCST90001704	BAFF-R on IgD+ CD24- B cell || id:ebi-a-GCST90001704	TRUE	reported	igd	2	TRUE
48	rs5759079	A	G	A	G	-0.4296	0.0316	0.1406	0.1064	FALSE	FALSE	FALSE	finn-b-DM_RETINA_PROLIF	22	43393437	0.0269	NA	0.2386	Proliferative diabetic retinopathy (DM_RETINA_PROLIF) || id:finn-b-DM_RETINA_PROLIF	Proliferative diabetic retinopathy (DM_RETINA_PROLIF)	Proliferative diabetic retinopathy (DM_RETINA_PROLIF) || ||	TRUE	igd	3.27265E-32	43393437	3657	22	0.03601	ebi-a-GCST90001704	BAFF-R on IgD+ CD24- B cell || id:ebi-a-GCST90001704	TRUE	reported	igd	2	TRUE
49	rs73165129	T	C	T	C	-1.51	0.0007	0.099	0.0867	FALSE	FALSE	FALSE	finn-b-DM_RETINA_PROLIF	22	42315371	0.0291	NA	0.9811	Proliferative diabetic retinopathy (DM_RETINA_PROLIF) || id:finn-b-DM_RETINA_PROLIF	Proliferative diabetic retinopathy (DM_RETINA_PROLIF)	Proliferative diabetic retinopathy (DM_RETINA_PROLIF) || ||	TRUE	igd	1E-200	42315371	3657	22	0.03363	ebi-a-GCST90001704	BAFF-R on IgD+ CD24- B cell || id:ebi-a-GCST90001704	TRUE	reported	igd	2	TRUE
50	rs76146864	T	C	T	C	-0.7283	-0.0076	0.0264	0.0154	FALSE	FALSE	FALSE	finn-b-DM_RETINA_PROLIF	22	40246055	0.0672	NA	0.9098	Proliferative diabetic retinopathy (DM_RETINA_PROLIF) || id:finn-b-DM_RETINA_PROLIF	Proliferative diabetic retinopathy (DM_RETINA_PROLIF)	Proliferative diabetic retinopathy (DM_RETINA_PROLIF) || ||	TRUE	igd	1.10002E-20	40246055	3657	22	0.07763	ebi-a-GCST90001704	BAFF-R on IgD+ CD24- B cell || id:ebi-a-GCST90001704	TRUE	reported	igd	2	TRUE
51	rs1081003	A	G	A	G	-0.5028	0.0356	0.0874	0.0183	FALSE	FALSE	FALSE	finn-b-DM_RETINA_PROLIF	22	42525756	0.0616	NA	0.5639	Proliferative diabetic retinopathy (DM_RETINA_PROLIF) || id:finn-b-DM_RETINA_PROLIF	Proliferative diabetic retinopathy (DM_RETINA_PROLIF)	Proliferative diabetic retinopathy (DM_RETINA_PROLIF) || ||	TRUE	igd	9.60948E-29	42525756	3657	22	0.04481	ebi-a-GCST90001709	BAFF-R on IgD+ CD38dim B cell || id:ebi-a-GCST90001709	TRUE	reported	igd	2	TRUE
52	rs117430146	C	G	C	G	0.3293	0.0705	0.0561	0.0077	FALSE	TRUE	FALSE	finn-b-DM_RETINA_PROLIF	22	41998660	0.0931	NA	0.4487	Proliferative diabetic retinopathy (DM_RETINA_PROLIF) || id:finn-b-DM_RETINA_PROLIF	Proliferative diabetic retinopathy (DM_RETINA_PROLIF)	Proliferative diabetic retinopathy (DM_RETINA_PROLIF) || ||	TRUE	igd	3.71903E-09	41998660	3657	22	0.05572	ebi-a-GCST90001709	BAFF-R on IgD+ CD38dim B cell || id:ebi-a-GCST90001709	TRUE	reported	igd	2	TRUE
53	rs117705111	A	G	A	G	-0.7505	-0.0511	0.0365	0.0248	FALSE	FALSE	FALSE	finn-b-DM_RETINA_PROLIF	22	41957510	0.0525	NA	0.3303	Proliferative diabetic retinopathy (DM_RETINA_PROLIF) || id:finn-b-DM_RETINA_PROLIF	Proliferative diabetic retinopathy (DM_RETINA_PROLIF)	Proliferative diabetic retinopathy (DM_RETINA_PROLIF) || ||	TRUE	igd	3.08674E-30	41957510	3657	22	0.06509	ebi-a-GCST90001709	BAFF-R on IgD+ CD38dim B cell || id:ebi-a-GCST90001709	TRUE	reported	igd	2	TRUE
54	rs149806587	G	A	G	A	-0.5223	0.1777	0.0526	0.006	FALSE	FALSE	FALSE	finn-b-DM_RETINA_PROLIF	22	40774205	0.1108	NA	0.1088	Proliferative diabetic retinopathy (DM_RETINA_PROLIF) || id:finn-b-DM_RETINA_PROLIF	Proliferative diabetic retinopathy (DM_RETINA_PROLIF)	Proliferative diabetic retinopathy (DM_RETINA_PROLIF) || ||	TRUE	igd	1.44411E-19	40774205	3657	22	0.05739	ebi-a-GCST90001709	BAFF-R on IgD+ CD38dim B cell || id:ebi-a-GCST90001709	TRUE	reported	igd	2	TRUE
55	rs1801274	G	A	G	A	-0.1765	0.0236	0.325	0.5026	FALSE	FALSE	FALSE	finn-b-DM_RETINA_PROLIF	1	161479745	0.0164	NA	0.1504	Proliferative diabetic retinopathy (DM_RETINA_PROLIF) || id:finn-b-DM_RETINA_PROLIF	Proliferative diabetic retinopathy (DM_RETINA_PROLIF)	Proliferative diabetic retinopathy (DM_RETINA_PROLIF) || ||	TRUE	igd	6.47143E-11	161479745	3657	1	0.02694	ebi-a-GCST90001709	BAFF-R on IgD+ CD38dim B cell || id:ebi-a-GCST90001709	TRUE	reported	igd	2	TRUE
56	rs1894588	T	C	T	C	-0.5308	-0.0139	0.0622	0.0718	FALSE	FALSE	FALSE	finn-b-DM_RETINA_PROLIF	22	40629980	0.0319	NA	0.662	Proliferative diabetic retinopathy (DM_RETINA_PROLIF) || id:finn-b-DM_RETINA_PROLIF	Proliferative diabetic retinopathy (DM_RETINA_PROLIF)	Proliferative diabetic retinopathy (DM_RETINA_PROLIF) || ||	TRUE	igd	5.43751E-25	40629980	3657	22	0.05104	ebi-a-GCST90001709	BAFF-R on IgD+ CD38dim B cell || id:ebi-a-GCST90001709	TRUE	reported	igd	2	TRUE
57	rs5757678	T	C	T	C	0.2184	-0.0132	0.6418	0.7396	FALSE	FALSE	FALSE	finn-b-DM_RETINA_PROLIF	22	39843409	0.0187	NA	0.4809	Proliferative diabetic retinopathy (DM_RETINA_PROLIF) || id:finn-b-DM_RETINA_PROLIF	Proliferative diabetic retinopathy (DM_RETINA_PROLIF)	Proliferative diabetic retinopathy (DM_RETINA_PROLIF) || ||	TRUE	igd	5.07575E-17	39843409	3657	22	0.02591	ebi-a-GCST90001709	BAFF-R on IgD+ CD38dim B cell || id:ebi-a-GCST90001709	TRUE	reported	igd	2	TRUE
58	rs5759079	A	G	A	G	-0.4356	0.0316	0.1406	0.1064	FALSE	FALSE	FALSE	finn-b-DM_RETINA_PROLIF	22	43393437	0.0269	NA	0.2386	Proliferative diabetic retinopathy (DM_RETINA_PROLIF) || id:finn-b-DM_RETINA_PROLIF	Proliferative diabetic retinopathy (DM_RETINA_PROLIF)	Proliferative diabetic retinopathy (DM_RETINA_PROLIF) || ||	TRUE	igd	4.85959E-33	43393437	3657	22	0.03602	ebi-a-GCST90001709	BAFF-R on IgD+ CD38dim B cell || id:ebi-a-GCST90001709	TRUE	reported	igd	2	TRUE
59	rs73165129	T	C	T	C	-1.516	0.0007	0.099	0.0867	FALSE	FALSE	FALSE	finn-b-DM_RETINA_PROLIF	22	42315371	0.0291	NA	0.9811	Proliferative diabetic retinopathy (DM_RETINA_PROLIF) || id:finn-b-DM_RETINA_PROLIF	Proliferative diabetic retinopathy (DM_RETINA_PROLIF)	Proliferative diabetic retinopathy (DM_RETINA_PROLIF) || ||	TRUE	igd	1E-200	42315371	3657	22	0.03358	ebi-a-GCST90001709	BAFF-R on IgD+ CD38dim B cell || id:ebi-a-GCST90001709	TRUE	reported	igd	2	TRUE
60	rs76146864	T	C	T	C	-0.7149	-0.0076	0.0264	0.0154	FALSE	FALSE	FALSE	finn-b-DM_RETINA_PROLIF	22	40246055	0.0672	NA	0.9098	Proliferative diabetic retinopathy (DM_RETINA_PROLIF) || id:finn-b-DM_RETINA_PROLIF	Proliferative diabetic retinopathy (DM_RETINA_PROLIF)	Proliferative diabetic retinopathy (DM_RETINA_PROLIF) || ||	TRUE	igd	5.93745E-20	40246055	3657	22	0.07772	ebi-a-GCST90001709	BAFF-R on IgD+ CD38dim B cell || id:ebi-a-GCST90001709	TRUE	reported	igd	2	TRUE
61	rs1007337	T	C	T	C	-0.1254	-0.0213	0.6024	0.7122	FALSE	FALSE	FALSE	finn-b-DM_RETINA_PROLIF	22	39781585	0.0181	NA	0.2386	Proliferative diabetic retinopathy (DM_RETINA_PROLIF) || id:finn-b-DM_RETINA_PROLIF	Proliferative diabetic retinopathy (DM_RETINA_PROLIF)	Proliferative diabetic retinopathy (DM_RETINA_PROLIF) || ||	TRUE	igd	6.28001E-07	39781585	3657	22	0.02513	ebi-a-GCST90001747	CD20 on IgD+ CD24- B cell || id:ebi-a-GCST90001747	TRUE	reported	igd	2	TRUE
62	rs2066399	A	G	A	G	0.2255	0.0185	0.821	0.8345	FALSE	FALSE	FALSE	finn-b-DM_RETINA_PROLIF	6	15880540	0.0221	NA	0.4019	Proliferative diabetic retinopathy (DM_RETINA_PROLIF) || id:finn-b-DM_RETINA_PROLIF	Proliferative diabetic retinopathy (DM_RETINA_PROLIF)	Proliferative diabetic retinopathy (DM_RETINA_PROLIF) || ||	TRUE	igd	2.94781E-12	15880540	3657	6	0.03219	ebi-a-GCST90001747	CD20 on IgD+ CD24- B cell || id:ebi-a-GCST90001747	TRUE	reported	igd	2	TRUE
63	rs388354	C	A	C	A	-0.1327	0.0055	0.5205	0.6134	FALSE	FALSE	FALSE	finn-b-DM_RETINA_PROLIF	7	40190449	0.0169	NA	0.744801	Proliferative diabetic retinopathy (DM_RETINA_PROLIF) || id:finn-b-DM_RETINA_PROLIF	Proliferative diabetic retinopathy (DM_RETINA_PROLIF)	Proliferative diabetic retinopathy (DM_RETINA_PROLIF) || ||	TRUE	igd	5.70598E-08	40190449	3657	7	0.0244	ebi-a-GCST90001747	CD20 on IgD+ CD24- B cell || id:ebi-a-GCST90001747	TRUE	reported	igd	2	TRUE
64	rs4939384	G	A	G	A	-0.2046	-0.0152	0.6088	0.5047	FALSE	FALSE	FALSE	finn-b-DM_RETINA_PROLIF	11	60273642	0.0164	NA	0.3537	Proliferative diabetic retinopathy (DM_RETINA_PROLIF) || id:finn-b-DM_RETINA_PROLIF	Proliferative diabetic retinopathy (DM_RETINA_PROLIF)	Proliferative diabetic retinopathy (DM_RETINA_PROLIF) || ||	TRUE	igd	2.29192E-16	60273642	3657	11	0.02482	ebi-a-GCST90001747	CD20 on IgD+ CD24- B cell || id:ebi-a-GCST90001747	TRUE	reported	igd	2	TRUE
65	rs72836542	T	C	T	C	0.1645	0.0173	0.3161	0.2954	FALSE	FALSE	FALSE	finn-b-DM_RETINA_PROLIF	6	14091682	0.0179	NA	0.3354	Proliferative diabetic retinopathy (DM_RETINA_PROLIF) || id:finn-b-DM_RETINA_PROLIF	Proliferative diabetic retinopathy (DM_RETINA_PROLIF)	Proliferative diabetic retinopathy (DM_RETINA_PROLIF) || ||	TRUE	igd	9.87006E-10	14091682	3657	6	0.02685	ebi-a-GCST90001747	CD20 on IgD+ CD24- B cell || id:ebi-a-GCST90001747	TRUE	reported	igd	2	TRUE
66	rs7404890	A	G	A	G	0.1749	-0.0057	0.8208	0.7864	FALSE	FALSE	FALSE	finn-b-DM_RETINA_PROLIF	16	11007193	0.02	NA	0.774	Proliferative diabetic retinopathy (DM_RETINA_PROLIF) || id:finn-b-DM_RETINA_PROLIF	Proliferative diabetic retinopathy (DM_RETINA_PROLIF)	Proliferative diabetic retinopathy (DM_RETINA_PROLIF) || ||	TRUE	igd	8.42403E-08	11007193	3657	16	0.03258	ebi-a-GCST90001747	CD20 on IgD+ CD24- B cell || id:ebi-a-GCST90001747	TRUE	reported	igd	2	TRUE
67	rs9270560	C	T	C	T	-0.1682	-0.2032	0.5889	0.5169	FALSE	FALSE	FALSE	finn-b-DM_RETINA_PROLIF	6	32560741	0.0186	NA	6.96787E-28	Proliferative diabetic retinopathy (DM_RETINA_PROLIF) || id:finn-b-DM_RETINA_PROLIF	Proliferative diabetic retinopathy (DM_RETINA_PROLIF)	Proliferative diabetic retinopathy (DM_RETINA_PROLIF) || ||	TRUE	igd	1.31401E-08	32560741	3657	6	0.02952	ebi-a-GCST90001747	CD20 on IgD+ CD24- B cell || id:ebi-a-GCST90001747	TRUE	reported	igd	2	TRUE
68	rs1007337	T	C	T	C	-0.1389	-0.0213	0.6024	0.7122	FALSE	FALSE	FALSE	finn-b-DM_RETINA_PROLIF	22	39781585	0.0181	NA	0.2386	Proliferative diabetic retinopathy (DM_RETINA_PROLIF) || id:finn-b-DM_RETINA_PROLIF	Proliferative diabetic retinopathy (DM_RETINA_PROLIF)	Proliferative diabetic retinopathy (DM_RETINA_PROLIF) || ||	TRUE	igd	3.33503E-08	39781585	3657	22	0.02509	ebi-a-GCST90001752	CD20 on IgD+ CD38dim B cell || id:ebi-a-GCST90001752	TRUE	reported	igd	2	TRUE
69	rs2066399	A	G	A	G	0.2375	0.0185	0.821	0.8345	FALSE	FALSE	FALSE	finn-b-DM_RETINA_PROLIF	6	15880540	0.0221	NA	0.4019	Proliferative diabetic retinopathy (DM_RETINA_PROLIF) || id:finn-b-DM_RETINA_PROLIF	Proliferative diabetic retinopathy (DM_RETINA_PROLIF)	Proliferative diabetic retinopathy (DM_RETINA_PROLIF) || ||	TRUE	igd	1.75186E-13	15880540	3657	6	0.03213	ebi-a-GCST90001752	CD20 on IgD+ CD38dim B cell || id:ebi-a-GCST90001752	TRUE	reported	igd	2	TRUE
70	rs34486765	A	G	A	G	0.167	0.0009	0.3094	0.1513	FALSE	FALSE	FALSE	finn-b-DM_RETINA_PROLIF	19	49915911	0.0229	NA	0.9697	Proliferative diabetic retinopathy (DM_RETINA_PROLIF) || id:finn-b-DM_RETINA_PROLIF	Proliferative diabetic retinopathy (DM_RETINA_PROLIF)	Proliferative diabetic retinopathy (DM_RETINA_PROLIF) || ||	TRUE	igd	2.89501E-10	49915911	3657	19	0.02642	ebi-a-GCST90001752	CD20 on IgD+ CD38dim B cell || id:ebi-a-GCST90001752	TRUE	reported	igd	2	TRUE
71	rs388354	C	A	C	A	-0.1329	0.0055	0.5205	0.6134	FALSE	FALSE	FALSE	finn-b-DM_RETINA_PROLIF	7	40190449	0.0169	NA	0.744801	Proliferative diabetic retinopathy (DM_RETINA_PROLIF) || id:finn-b-DM_RETINA_PROLIF	Proliferative diabetic retinopathy (DM_RETINA_PROLIF)	Proliferative diabetic retinopathy (DM_RETINA_PROLIF) || ||	TRUE	igd	5.39101E-08	40190449	3657	7	0.02439	ebi-a-GCST90001752	CD20 on IgD+ CD38dim B cell || id:ebi-a-GCST90001752	TRUE	reported	igd	2	TRUE
72	rs4939384	G	A	G	A	-0.236	-0.0152	0.6088	0.5047	FALSE	FALSE	FALSE	finn-b-DM_RETINA_PROLIF	11	60273642	0.0164	NA	0.3537	Proliferative diabetic retinopathy (DM_RETINA_PROLIF) || id:finn-b-DM_RETINA_PROLIF	Proliferative diabetic retinopathy (DM_RETINA_PROLIF)	Proliferative diabetic retinopathy (DM_RETINA_PROLIF) || ||	TRUE	igd	2.5038E-21	60273642	3657	11	0.02474	ebi-a-GCST90001752	CD20 on IgD+ CD38dim B cell || id:ebi-a-GCST90001752	TRUE	reported	igd	2	TRUE
73	rs61731791	T	C	T	C	0.2071	-0.0383	0.0972	0.0272	FALSE	FALSE	FALSE	finn-b-DM_RETINA_PROLIF	19	50940778	0.0507	NA	0.4499	Proliferative diabetic retinopathy (DM_RETINA_PROLIF) || id:finn-b-DM_RETINA_PROLIF	Proliferative diabetic retinopathy (DM_RETINA_PROLIF)	Proliferative diabetic retinopathy (DM_RETINA_PROLIF) || ||	TRUE	igd	9.9901E-07	50940778	3657	19	0.04225	ebi-a-GCST90001752	CD20 on IgD+ CD38dim B cell || id:ebi-a-GCST90001752	TRUE	reported	igd	2	TRUE
74	rs72836542	T	C	T	C	0.1752	0.0173	0.3161	0.2954	FALSE	FALSE	FALSE	finn-b-DM_RETINA_PROLIF	6	14091682	0.0179	NA	0.3354	Proliferative diabetic retinopathy (DM_RETINA_PROLIF) || id:finn-b-DM_RETINA_PROLIF	Proliferative diabetic retinopathy (DM_RETINA_PROLIF)	Proliferative diabetic retinopathy (DM_RETINA_PROLIF) || ||	TRUE	igd	7.1978E-11	14091682	3657	6	0.0268	ebi-a-GCST90001752	CD20 on IgD+ CD38dim B cell || id:ebi-a-GCST90001752	TRUE	reported	igd	2	TRUE
75	rs7404890	A	G	A	G	0.1788	-0.0057	0.8208	0.7864	FALSE	FALSE	FALSE	finn-b-DM_RETINA_PROLIF	16	11007193	0.02	NA	0.774	Proliferative diabetic retinopathy (DM_RETINA_PROLIF) || id:finn-b-DM_RETINA_PROLIF	Proliferative diabetic retinopathy (DM_RETINA_PROLIF)	Proliferative diabetic retinopathy (DM_RETINA_PROLIF) || ||	TRUE	igd	4.22902E-08	11007193	3657	16	0.03256	ebi-a-GCST90001752	CD20 on IgD+ CD38dim B cell || id:ebi-a-GCST90001752	TRUE	reported	igd	2	TRUE
76	rs9267484	T	A	T	A	0.187	-0.2199	0.1739	0.0152	FALSE	TRUE	FALSE	finn-b-DM_RETINA_PROLIF	6	31505724	0.0685	NA	0.001327	Proliferative diabetic retinopathy (DM_RETINA_PROLIF) || id:finn-b-DM_RETINA_PROLIF	Proliferative diabetic retinopathy (DM_RETINA_PROLIF)	Proliferative diabetic retinopathy (DM_RETINA_PROLIF) || ||	TRUE	igd	9.48702E-07	31505724	3657	6	0.03809	ebi-a-GCST90001752	CD20 on IgD+ CD38dim B cell || id:ebi-a-GCST90001752	TRUE	reported	igd	2	TRUE
77	rs9270560	C	T	C	T	-0.2177	-0.2032	0.5889	0.5169	FALSE	FALSE	FALSE	finn-b-DM_RETINA_PROLIF	6	32560741	0.0186	NA	6.96787E-28	Proliferative diabetic retinopathy (DM_RETINA_PROLIF) || id:finn-b-DM_RETINA_PROLIF	Proliferative diabetic retinopathy (DM_RETINA_PROLIF)	Proliferative diabetic retinopathy (DM_RETINA_PROLIF) || ||	TRUE	igd	2.12716E-13	32560741	3657	6	0.02955	ebi-a-GCST90001752	CD20 on IgD+ CD38dim B cell || id:ebi-a-GCST90001752	TRUE	reported	igd	2	TRUE
78	rs1081003	A	G	A	G	-0.4922	0.0356	0.0874	0.0183	FALSE	FALSE	FALSE	finn-b-DM_RETINA_PROLIF	22	42525756	0.0616	NA	0.5639	Proliferative diabetic retinopathy (DM_RETINA_PROLIF) || id:finn-b-DM_RETINA_PROLIF	Proliferative diabetic retinopathy (DM_RETINA_PROLIF)	Proliferative diabetic retinopathy (DM_RETINA_PROLIF) || ||	TRUE	igd	1.40411E-27	42525756	3656	22	0.04486	ebi-a-GCST90001708	BAFF-R on IgD+ CD38+ B cell || id:ebi-a-GCST90001708	TRUE	reported	igd	2	TRUE
79	rs117430146	C	G	C	G	0.3402	0.0705	0.0561	0.0077	FALSE	TRUE	FALSE	finn-b-DM_RETINA_PROLIF	22	41998660	0.0931	NA	0.4487	Proliferative diabetic retinopathy (DM_RETINA_PROLIF) || id:finn-b-DM_RETINA_PROLIF	Proliferative diabetic retinopathy (DM_RETINA_PROLIF)	Proliferative diabetic retinopathy (DM_RETINA_PROLIF) || ||	TRUE	igd	1.2E-09	41998660	3656	22	0.0558	ebi-a-GCST90001708	BAFF-R on IgD+ CD38+ B cell || id:ebi-a-GCST90001708	TRUE	reported	igd	2	TRUE
80	rs117705111	A	G	A	G	-0.7389	-0.0511	0.0365	0.0248	FALSE	FALSE	FALSE	finn-b-DM_RETINA_PROLIF	22	41957510	0.0525	NA	0.3303	Proliferative diabetic retinopathy (DM_RETINA_PROLIF) || id:finn-b-DM_RETINA_PROLIF	Proliferative diabetic retinopathy (DM_RETINA_PROLIF)	Proliferative diabetic retinopathy (DM_RETINA_PROLIF) || ||	TRUE	igd	3.36667E-29	41957510	3656	22	0.0653	ebi-a-GCST90001708	BAFF-R on IgD+ CD38+ B cell || id:ebi-a-GCST90001708	TRUE	reported	igd	2	TRUE
81	rs149806587	G	A	G	A	-0.4826	0.1777	0.0527	0.006	FALSE	FALSE	FALSE	finn-b-DM_RETINA_PROLIF	22	40774205	0.1108	NA	0.1088	Proliferative diabetic retinopathy (DM_RETINA_PROLIF) || id:finn-b-DM_RETINA_PROLIF	Proliferative diabetic retinopathy (DM_RETINA_PROLIF)	Proliferative diabetic retinopathy (DM_RETINA_PROLIF) || ||	TRUE	igd	7.24937E-17	40774205	3656	22	0.05757	ebi-a-GCST90001708	BAFF-R on IgD+ CD38+ B cell || id:ebi-a-GCST90001708	TRUE	reported	igd	2	TRUE
82	rs1894588	T	C	T	C	-0.5142	-0.0139	0.0622	0.0718	FALSE	FALSE	FALSE	finn-b-DM_RETINA_PROLIF	22	40629980	0.0319	NA	0.662	Proliferative diabetic retinopathy (DM_RETINA_PROLIF) || id:finn-b-DM_RETINA_PROLIF	Proliferative diabetic retinopathy (DM_RETINA_PROLIF)	Proliferative diabetic retinopathy (DM_RETINA_PROLIF) || ||	TRUE	igd	1.95299E-23	40629980	3656	22	0.05119	ebi-a-GCST90001708	BAFF-R on IgD+ CD38+ B cell || id:ebi-a-GCST90001708	TRUE	reported	igd	2	TRUE
83	rs4657041	C	T	C	T	-0.1522	0.0246	0.3342	0.5033	FALSE	FALSE	FALSE	finn-b-DM_RETINA_PROLIF	1	161478859	0.0164	NA	0.1341	Proliferative diabetic retinopathy (DM_RETINA_PROLIF) || id:finn-b-DM_RETINA_PROLIF	Proliferative diabetic retinopathy (DM_RETINA_PROLIF)	Proliferative diabetic retinopathy (DM_RETINA_PROLIF) || ||	TRUE	igd	1.93099E-08	161478859	3656	1	0.02702	ebi-a-GCST90001708	BAFF-R on IgD+ CD38+ B cell || id:ebi-a-GCST90001708	TRUE	reported	igd	2	TRUE
84	rs5757678	T	C	T	C	0.2246	-0.0132	0.6418	0.7396	FALSE	FALSE	FALSE	finn-b-DM_RETINA_PROLIF	22	39843409	0.0187	NA	0.4809	Proliferative diabetic retinopathy (DM_RETINA_PROLIF) || id:finn-b-DM_RETINA_PROLIF	Proliferative diabetic retinopathy (DM_RETINA_PROLIF)	Proliferative diabetic retinopathy (DM_RETINA_PROLIF) || ||	TRUE	igd	7.67361E-18	39843409	3656	22	0.02597	ebi-a-GCST90001708	BAFF-R on IgD+ CD38+ B cell || id:ebi-a-GCST90001708	TRUE	reported	igd	2	TRUE
85	rs5759079	A	G	A	G	-0.4284	0.0316	0.1406	0.1064	FALSE	FALSE	FALSE	finn-b-DM_RETINA_PROLIF	22	43393437	0.0269	NA	0.2386	Proliferative diabetic retinopathy (DM_RETINA_PROLIF) || id:finn-b-DM_RETINA_PROLIF	Proliferative diabetic retinopathy (DM_RETINA_PROLIF)	Proliferative diabetic retinopathy (DM_RETINA_PROLIF) || ||	TRUE	igd	6.31248E-32	43393437	3656	22	0.03608	ebi-a-GCST90001708	BAFF-R on IgD+ CD38+ B cell || id:ebi-a-GCST90001708	TRUE	reported	igd	2	TRUE
86	rs73165129	T	C	T	C	-1.444	0.0007	0.099	0.0867	FALSE	FALSE	FALSE	finn-b-DM_RETINA_PROLIF	22	42315371	0.0291	NA	0.9811	Proliferative diabetic retinopathy (DM_RETINA_PROLIF) || id:finn-b-DM_RETINA_PROLIF	Proliferative diabetic retinopathy (DM_RETINA_PROLIF)	Proliferative diabetic retinopathy (DM_RETINA_PROLIF) || ||	TRUE	igd	1E-200	42315371	3656	22	0.03455	ebi-a-GCST90001708	BAFF-R on IgD+ CD38+ B cell || id:ebi-a-GCST90001708	TRUE	reported	igd	2	TRUE
87	rs76146864	T	C	T	C	-0.7005	-0.0076	0.0264	0.0154	FALSE	FALSE	FALSE	finn-b-DM_RETINA_PROLIF	22	40246055	0.0672	NA	0.9098	Proliferative diabetic retinopathy (DM_RETINA_PROLIF) || id:finn-b-DM_RETINA_PROLIF	Proliferative diabetic retinopathy (DM_RETINA_PROLIF)	Proliferative diabetic retinopathy (DM_RETINA_PROLIF) || ||	TRUE	igd	3.77485E-19	40246055	3656	22	0.0779	ebi-a-GCST90001708	BAFF-R on IgD+ CD38+ B cell || id:ebi-a-GCST90001708	TRUE	reported	igd	2	TRUE
88	rs10122523	A	G	A	G	359.1	-0.0341	0.0012	0.0353	FALSE	FALSE	FALSE	finn-b-DM_RETINA_PROLIF	9	99511751	0.0451	NA	0.4498	Proliferative diabetic retinopathy (DM_RETINA_PROLIF) || id:finn-b-DM_RETINA_PROLIF	Proliferative diabetic retinopathy (DM_RETINA_PROLIF)	Proliferative diabetic retinopathy (DM_RETINA_PROLIF) || ||	TRUE	igd	3.58261E-13	99511751	3408	9	49.2	ebi-a-GCST90001698	CD45RA+ CD28- CD8+ T cell Absolute Count || id:ebi-a-GCST90001698	TRUE	reported	igd	2	TRUE
89	rs10400782	C	A	C	A	280.3	0.032	0.0019	0.0404	FALSE	FALSE	FALSE	finn-b-DM_RETINA_PROLIF	14	35130401	0.0417	NA	0.442	Proliferative diabetic retinopathy (DM_RETINA_PROLIF) || id:finn-b-DM_RETINA_PROLIF	Proliferative diabetic retinopathy (DM_RETINA_PROLIF)	Proliferative diabetic retinopathy (DM_RETINA_PROLIF) || ||	TRUE	igd	1.85396E-12	35130401	3408	14	39.64	ebi-a-GCST90001698	CD45RA+ CD28- CD8+ T cell Absolute Count || id:ebi-a-GCST90001698	TRUE	reported	igd	2	TRUE
90	rs10484068	T	C	T	C	118.5	-0.0279	0.0103	0.0807	FALSE	FALSE	FALSE	finn-b-DM_RETINA_PROLIF	14	99653123	0.0305	NA	0.3607	Proliferative diabetic retinopathy (DM_RETINA_PROLIF) || id:finn-b-DM_RETINA_PROLIF	Proliferative diabetic retinopathy (DM_RETINA_PROLIF)	Proliferative diabetic retinopathy (DM_RETINA_PROLIF) || ||	TRUE	igd	1.8638E-11	99653123	3408	14	17.59	ebi-a-GCST90001698	CD45RA+ CD28- CD8+ T cell Absolute Count || id:ebi-a-GCST90001698	TRUE	reported	igd	2	TRUE
91	rs10505739	C	A	C	A	985.5	0.0761	0.0004	0.0504	FALSE	FALSE	FALSE	finn-b-DM_RETINA_PROLIF	12	10043518	0.0379	NA	0.0443404	Proliferative diabetic retinopathy (DM_RETINA_PROLIF) || id:finn-b-DM_RETINA_PROLIF	Proliferative diabetic retinopathy (DM_RETINA_PROLIF)	Proliferative diabetic retinopathy (DM_RETINA_PROLIF) || ||	TRUE	igd	1.11995E-35	10043518	3408	12	78.14	ebi-a-GCST90001698	CD45RA+ CD28- CD8+ T cell Absolute Count || id:ebi-a-GCST90001698	TRUE	reported	igd	2	TRUE
92	rs10824158	T	G	T	G	407.5	0.0058	0.0019	0.0743	FALSE	FALSE	FALSE	finn-b-DM_RETINA_PROLIF	10	53915868	0.0315	NA	0.853	Proliferative diabetic retinopathy (DM_RETINA_PROLIF) || id:finn-b-DM_RETINA_PROLIF	Proliferative diabetic retinopathy (DM_RETINA_PROLIF)	Proliferative diabetic retinopathy (DM_RETINA_PROLIF) || ||	TRUE	igd	2.64789E-23	53915868	3408	10	40.68	ebi-a-GCST90001698	CD45RA+ CD28- CD8+ T cell Absolute Count || id:ebi-a-GCST90001698	TRUE	reported	igd	2	TRUE
93	rs11060236	G	A	G	A	216.9	-0.0803	0.0031	0.0313	FALSE	FALSE	FALSE	finn-b-DM_RETINA_PROLIF	12	129773605	0.0475	NA	0.0913293	Proliferative diabetic retinopathy (DM_RETINA_PROLIF) || id:finn-b-DM_RETINA_PROLIF	Proliferative diabetic retinopathy (DM_RETINA_PROLIF)	Proliferative diabetic retinopathy (DM_RETINA_PROLIF) || ||	TRUE	igd	2.48714E-12	129773605	3408	12	30.85	ebi-a-GCST90001698	CD45RA+ CD28- CD8+ T cell Absolute Count || id:ebi-a-GCST90001698	TRUE	reported	igd	2	TRUE
94	rs1106305	T	C	T	C	95.49	0.0458	0.0173	0.0141	FALSE	FALSE	FALSE	finn-b-DM_RETINA_PROLIF	11	12065087	0.0693	NA	0.5092	Proliferative diabetic retinopathy (DM_RETINA_PROLIF) || id:finn-b-DM_RETINA_PROLIF	Proliferative diabetic retinopathy (DM_RETINA_PROLIF)	Proliferative diabetic retinopathy (DM_RETINA_PROLIF) || ||	TRUE	igd	3.28398E-12	12065087	3408	11	13.66	ebi-a-GCST90001698	CD45RA+ CD28- CD8+ T cell Absolute Count || id:ebi-a-GCST90001698	TRUE	reported	igd	2	TRUE
95	rs11112760	T	C	T	C	82	0.021	0.0173	0.0026	FALSE	FALSE	FALSE	finn-b-DM_RETINA_PROLIF	12	106241673	0.1624	NA	0.8971	Proliferative diabetic retinopathy (DM_RETINA_PROLIF) || id:finn-b-DM_RETINA_PROLIF	Proliferative diabetic retinopathy (DM_RETINA_PROLIF)	Proliferative diabetic retinopathy (DM_RETINA_PROLIF) || ||	TRUE	igd	4.67197E-09	106241673	3408	12	13.96	ebi-a-GCST90001698	CD45RA+ CD28- CD8+ T cell Absolute Count || id:ebi-a-GCST90001698	TRUE	reported	igd	2	TRUE
96	rs111399817	T	G	T	G	303	0.0682	0.0015	0.0122	FALSE	FALSE	FALSE	finn-b-DM_RETINA_PROLIF	7	146550168	0.0771	NA	0.3769	Proliferative diabetic retinopathy (DM_RETINA_PROLIF) || id:finn-b-DM_RETINA_PROLIF	Proliferative diabetic retinopathy (DM_RETINA_PROLIF)	Proliferative diabetic retinopathy (DM_RETINA_PROLIF) || ||	TRUE	igd	3.74714E-12	146550168	3408	7	43.46	ebi-a-GCST90001698	CD45RA+ CD28- CD8+ T cell Absolute Count || id:ebi-a-GCST90001698	TRUE	reported	igd	2	TRUE
97	rs111648746	A	G	A	G	308.6	-0.0711	0.0015	0.0352	FALSE	FALSE	FALSE	finn-b-DM_RETINA_PROLIF	13	28485345	0.0457	NA	0.1202	Proliferative diabetic retinopathy (DM_RETINA_PROLIF) || id:finn-b-DM_RETINA_PROLIF	Proliferative diabetic retinopathy (DM_RETINA_PROLIF)	Proliferative diabetic retinopathy (DM_RETINA_PROLIF) || ||	TRUE	igd	1.044E-12	28485345	3408	13	43.15	ebi-a-GCST90001698	CD45RA+ CD28- CD8+ T cell Absolute Count || id:ebi-a-GCST90001698	TRUE	reported	igd	2	TRUE
98	rs111745963	C	T	C	T	196.5	0.0057	0.0035	0.0095	FALSE	FALSE	FALSE	finn-b-DM_RETINA_PROLIF	3	67860216	0.0859	NA	0.9469	Proliferative diabetic retinopathy (DM_RETINA_PROLIF) || id:finn-b-DM_RETINA_PROLIF	Proliferative diabetic retinopathy (DM_RETINA_PROLIF)	Proliferative diabetic retinopathy (DM_RETINA_PROLIF) || ||	TRUE	igd	6.06317E-11	67860216	3408	3	29.94	ebi-a-GCST90001698	CD45RA+ CD28- CD8+ T cell Absolute Count || id:ebi-a-GCST90001698	TRUE	reported	igd	2	TRUE
99	rs111867376	A	G	A	G	206.9	-0.0205	0.0026	0.063	FALSE	FALSE	FALSE	finn-b-DM_RETINA_PROLIF	6	159962229	0.034	NA	0.5456	Proliferative diabetic retinopathy (DM_RETINA_PROLIF) || id:finn-b-DM_RETINA_PROLIF	Proliferative diabetic retinopathy (DM_RETINA_PROLIF)	Proliferative diabetic retinopathy (DM_RETINA_PROLIF) || ||	TRUE	igd	2.34002E-09	159962229	3408	6	34.55	ebi-a-GCST90001698	CD45RA+ CD28- CD8+ T cell Absolute Count || id:ebi-a-GCST90001698	TRUE	reported	igd	2	TRUE
100	rs111902471	G	A	G	A	237.6	0.0093	0.0021	0.0067	FALSE	FALSE	FALSE	finn-b-DM_RETINA_PROLIF	3	14459099	0.1031	NA	0.9279	Proliferative diabetic retinopathy (DM_RETINA_PROLIF) || id:finn-b-DM_RETINA_PROLIF	Proliferative diabetic retinopathy (DM_RETINA_PROLIF)	Proliferative diabetic retinopathy (DM_RETINA_PROLIF) || ||	TRUE	igd	9.3901E-10	14459099	3408	3	38.71	ebi-a-GCST90001698	CD45RA+ CD28- CD8+ T cell Absolute Count || id:ebi-a-GCST90001698	TRUE	reported	igd	2	TRUE
101	rs11202534	T	G	T	G	387.4	-0.0794	0.001	0.0563	FALSE	FALSE	FALSE	finn-b-DM_RETINA_PROLIF	10	89500755	0.0358	NA	0.0266502	Proliferative diabetic retinopathy (DM_RETINA_PROLIF) || id:finn-b-DM_RETINA_PROLIF	Proliferative diabetic retinopathy (DM_RETINA_PROLIF)	Proliferative diabetic retinopathy (DM_RETINA_PROLIF) || ||	TRUE	igd	4.57804E-09	89500755	3408	10	65.92	ebi-a-GCST90001698	CD45RA+ CD28- CD8+ T cell Absolute Count || id:ebi-a-GCST90001698	TRUE	reported	igd	2	TRUE
102	rs112121527	C	T	C	T	249.4	-0.0084	0.0019	0.0391	FALSE	FALSE	FALSE	finn-b-DM_RETINA_PROLIF	12	119037578	0.0433	NA	0.8465	Proliferative diabetic retinopathy (DM_RETINA_PROLIF) || id:finn-b-DM_RETINA_PROLIF	Proliferative diabetic retinopathy (DM_RETINA_PROLIF)	Proliferative diabetic retinopathy (DM_RETINA_PROLIF) || ||	TRUE	igd	5.13996E-09	119037578	3408	12	42.57	ebi-a-GCST90001698	CD45RA+ CD28- CD8+ T cell Absolute Count || id:ebi-a-GCST90001698	TRUE	reported	igd	2	TRUE
103	rs112137766	C	T	C	T	292.3	0.0313	0.0019	0.0244	FALSE	FALSE	FALSE	finn-b-DM_RETINA_PROLIF	2	41540149	0.0536	NA	0.558799	Proliferative diabetic retinopathy (DM_RETINA_PROLIF) || id:finn-b-DM_RETINA_PROLIF	Proliferative diabetic retinopathy (DM_RETINA_PROLIF)	Proliferative diabetic retinopathy (DM_RETINA_PROLIF) || ||	TRUE	igd	6.4254E-13	41540149	3408	2	40.49	ebi-a-GCST90001698	CD45RA+ CD28- CD8+ T cell Absolute Count || id:ebi-a-GCST90001698	TRUE	reported	igd	2	TRUE
104	rs112517700	A	G	A	G	95.85	-0.0307	0.0114	0.0625	FALSE	FALSE	FALSE	finn-b-DM_RETINA_PROLIF	10	91013835	0.0346	NA	0.3751	Proliferative diabetic retinopathy (DM_RETINA_PROLIF) || id:finn-b-DM_RETINA_PROLIF	Proliferative diabetic retinopathy (DM_RETINA_PROLIF)	Proliferative diabetic retinopathy (DM_RETINA_PROLIF) || ||	TRUE	igd	7.06399E-09	91013835	3408	10	16.51	ebi-a-GCST90001698	CD45RA+ CD28- CD8+ T cell Absolute Count || id:ebi-a-GCST90001698	TRUE	reported	igd	2	TRUE
105	rs112529428	T	C	T	C	345.5	0.0271	0.0015	0.0281	FALSE	FALSE	FALSE	finn-b-DM_RETINA_PROLIF	12	129340399	0.0523	NA	0.604	Proliferative diabetic retinopathy (DM_RETINA_PROLIF) || id:finn-b-DM_RETINA_PROLIF	Proliferative diabetic retinopathy (DM_RETINA_PROLIF)	Proliferative diabetic retinopathy (DM_RETINA_PROLIF) || ||	TRUE	igd	8.73977E-16	129340399	3408	12	42.75	ebi-a-GCST90001698	CD45RA+ CD28- CD8+ T cell Absolute Count || id:ebi-a-GCST90001698	TRUE	reported	igd	2	TRUE
106	rs112604811	T	C	T	C	1015	0.2441	0.0004	0.0063	FALSE	FALSE	FALSE	finn-b-DM_RETINA_PROLIF	19	46587710	0.1027	NA	0.0174699	Proliferative diabetic retinopathy (DM_RETINA_PROLIF) || id:finn-b-DM_RETINA_PROLIF	Proliferative diabetic retinopathy (DM_RETINA_PROLIF)	Proliferative diabetic retinopathy (DM_RETINA_PROLIF) || ||	TRUE	igd	8.89201E-35	46587710	3408	19	81.57	ebi-a-GCST90001698	CD45RA+ CD28- CD8+ T cell Absolute Count || id:ebi-a-GCST90001698	TRUE	reported	igd	2	TRUE
107	rs112785730	A	G	A	G	206.8	-0.1002	0.0026	0.0125	FALSE	FALSE	FALSE	finn-b-DM_RETINA_PROLIF	2	127831527	0.0754	NA	0.1838	Proliferative diabetic retinopathy (DM_RETINA_PROLIF) || id:finn-b-DM_RETINA_PROLIF	Proliferative diabetic retinopathy (DM_RETINA_PROLIF)	Proliferative diabetic retinopathy (DM_RETINA_PROLIF) || ||	TRUE	igd	2.02502E-10	127831527	3408	2	32.42	ebi-a-GCST90001698	CD45RA+ CD28- CD8+ T cell Absolute Count || id:ebi-a-GCST90001698	TRUE	reported	igd	2	TRUE
108	rs112880431	A	G	A	G	312.7	0.0502	0.0015	0.012	FALSE	FALSE	FALSE	finn-b-DM_RETINA_PROLIF	6	130091902	0.0765	NA	0.5117	Proliferative diabetic retinopathy (DM_RETINA_PROLIF) || id:finn-b-DM_RETINA_PROLIF	Proliferative diabetic retinopathy (DM_RETINA_PROLIF)	Proliferative diabetic retinopathy (DM_RETINA_PROLIF) || ||	TRUE	igd	1.29509E-11	130091902	3408	6	46.04	ebi-a-GCST90001698	CD45RA+ CD28- CD8+ T cell Absolute Count || id:ebi-a-GCST90001698	TRUE	reported	igd	2	TRUE
109	rs112973846	G	A	G	A	386.6	0.0069	0.0012	0.0298	FALSE	FALSE	FALSE	finn-b-DM_RETINA_PROLIF	5	128365521	0.0489	NA	0.888	Proliferative diabetic retinopathy (DM_RETINA_PROLIF) || id:finn-b-DM_RETINA_PROLIF	Proliferative diabetic retinopathy (DM_RETINA_PROLIF)	Proliferative diabetic retinopathy (DM_RETINA_PROLIF) || ||	TRUE	igd	4.7676E-14	128365521	3408	5	51.06	ebi-a-GCST90001698	CD45RA+ CD28- CD8+ T cell Absolute Count || id:ebi-a-GCST90001698	TRUE	reported	igd	2	TRUE
110	rs113007178	A	T	A	T	289.8	0.5198	0.0018	0.0013	FALSE	TRUE	FALSE	finn-b-DM_RETINA_PROLIF	13	40914557	0.2313	NA	0.0246099	Proliferative diabetic retinopathy (DM_RETINA_PROLIF) || id:finn-b-DM_RETINA_PROLIF	Proliferative diabetic retinopathy (DM_RETINA_PROLIF)	Proliferative diabetic retinopathy (DM_RETINA_PROLIF) || ||	TRUE	igd	3.67282E-12	40914557	3408	13	41.55	ebi-a-GCST90001698	CD45RA+ CD28- CD8+ T cell Absolute Count || id:ebi-a-GCST90001698	TRUE	reported	igd	2	TRUE
111	rs113122796	G	C	G	C	403.5	0.057	0.001	0.0245	FALSE	TRUE	FALSE	finn-b-DM_RETINA_PROLIF	8	142876352	0.0556	NA	0.3052	Proliferative diabetic retinopathy (DM_RETINA_PROLIF) || id:finn-b-DM_RETINA_PROLIF	Proliferative diabetic retinopathy (DM_RETINA_PROLIF)	Proliferative diabetic retinopathy (DM_RETINA_PROLIF) || ||	TRUE	igd	3.94912E-15	142876352	3408	8	51.12	ebi-a-GCST90001698	CD45RA+ CD28- CD8+ T cell Absolute Count || id:ebi-a-GCST90001698	TRUE	reported	igd	2	TRUE
112	rs113369914	T	C	T	C	214.8	-0.0423	0.0021	0.013	FALSE	FALSE	FALSE	finn-b-DM_RETINA_PROLIF	20	21420694	0.0739	NA	0.566899	Proliferative diabetic retinopathy (DM_RETINA_PROLIF) || id:finn-b-DM_RETINA_PROLIF	Proliferative diabetic retinopathy (DM_RETINA_PROLIF)	Proliferative diabetic retinopathy (DM_RETINA_PROLIF) || ||	TRUE	igd	1.10499E-08	21420694	3408	20	37.5	ebi-a-GCST90001698	CD45RA+ CD28- CD8+ T cell Absolute Count || id:ebi-a-GCST90001698	TRUE	reported	igd	2	TRUE
113	rs113699161	A	G	A	G	337.1	-0.0594	0.0015	0.005	FALSE	FALSE	FALSE	finn-b-DM_RETINA_PROLIF	14	58571589	0.1171	NA	0.611899	Proliferative diabetic retinopathy (DM_RETINA_PROLIF) || id:finn-b-DM_RETINA_PROLIF	Proliferative diabetic retinopathy (DM_RETINA_PROLIF)	Proliferative diabetic retinopathy (DM_RETINA_PROLIF) || ||	TRUE	igd	9.91288E-15	58571589	3408	14	43.36	ebi-a-GCST90001698	CD45RA+ CD28- CD8+ T cell Absolute Count || id:ebi-a-GCST90001698	TRUE	reported	igd	2	TRUE
114	rs114021246	C	G	C	G	585.1	-0.0444	0.0007	0.0301	FALSE	TRUE	FALSE	finn-b-DM_RETINA_PROLIF	1	46898789	0.0494	NA	0.3689	Proliferative diabetic retinopathy (DM_RETINA_PROLIF) || id:finn-b-DM_RETINA_PROLIF	Proliferative diabetic retinopathy (DM_RETINA_PROLIF)	Proliferative diabetic retinopathy (DM_RETINA_PROLIF) || ||	TRUE	igd	2.52988E-22	46898789	3408	1	59.78	ebi-a-GCST90001698	CD45RA+ CD28- CD8+ T cell Absolute Count || id:ebi-a-GCST90001698	TRUE	reported	igd	2	TRUE
115	rs114230155	A	G	A	G	324.4	0.0041	0.0023	0.0179	FALSE	FALSE	FALSE	finn-b-DM_RETINA_PROLIF	1	102796337	0.0626	NA	0.9479	Proliferative diabetic retinopathy (DM_RETINA_PROLIF) || id:finn-b-DM_RETINA_PROLIF	Proliferative diabetic retinopathy (DM_RETINA_PROLIF)	Proliferative diabetic retinopathy (DM_RETINA_PROLIF) || ||	TRUE	igd	1.00508E-17	102796337	3408	1	37.63	ebi-a-GCST90001698	CD45RA+ CD28- CD8+ T cell Absolute Count || id:ebi-a-GCST90001698	TRUE	reported	igd	2	TRUE
116	rs114425563	T	C	T	C	172.3	-0.0264	0.0038	0.031	FALSE	FALSE	FALSE	finn-b-DM_RETINA_PROLIF	5	176911575	0.048	NA	0.5822	Proliferative diabetic retinopathy (DM_RETINA_PROLIF) || id:finn-b-DM_RETINA_PROLIF	Proliferative diabetic retinopathy (DM_RETINA_PROLIF)	Proliferative diabetic retinopathy (DM_RETINA_PROLIF) || ||	TRUE	igd	1.92699E-09	176911575	3408	5	28.61	ebi-a-GCST90001698	CD45RA+ CD28- CD8+ T cell Absolute Count || id:ebi-a-GCST90001698	TRUE	reported	igd	2	TRUE
117	rs114507999	A	G	A	G	234.6	-0.0058	0.0022	0.0251	FALSE	FALSE	FALSE	finn-b-DM_RETINA_PROLIF	1	21892266	0.0516	NA	0.9107	Proliferative diabetic retinopathy (DM_RETINA_PROLIF) || id:finn-b-DM_RETINA_PROLIF	Proliferative diabetic retinopathy (DM_RETINA_PROLIF)	Proliferative diabetic retinopathy (DM_RETINA_PROLIF) || ||	TRUE	igd	3.60496E-09	21892266	3408	1	39.65	ebi-a-GCST90001698	CD45RA+ CD28- CD8+ T cell Absolute Count || id:ebi-a-GCST90001698	TRUE	reported	igd	2	TRUE
118	rs114559319	A	T	A	T	720.8	-0.0532	0.0004	0.0252	FALSE	TRUE	FALSE	finn-b-DM_RETINA_PROLIF	4	85213802	0.0536	NA	0.3201	Proliferative diabetic retinopathy (DM_RETINA_PROLIF) || id:finn-b-DM_RETINA_PROLIF	Proliferative diabetic retinopathy (DM_RETINA_PROLIF)	Proliferative diabetic retinopathy (DM_RETINA_PROLIF) || ||	TRUE	igd	4.27464E-17	85213802	3408	4	85.31	ebi-a-GCST90001698	CD45RA+ CD28- CD8+ T cell Absolute Count || id:ebi-a-GCST90001698	TRUE	reported	igd	2	TRUE
119	rs114619811	G	A	G	A	725.8	-0.0275	0.0006	0.0357	FALSE	FALSE	FALSE	finn-b-DM_RETINA_PROLIF	4	71875684	0.0441	NA	0.5328	Proliferative diabetic retinopathy (DM_RETINA_PROLIF) || id:finn-b-DM_RETINA_PROLIF	Proliferative diabetic retinopathy (DM_RETINA_PROLIF)	Proliferative diabetic retinopathy (DM_RETINA_PROLIF) || ||	TRUE	igd	2.8119E-27	71875684	3408	4	66.51	ebi-a-GCST90001698	CD45RA+ CD28- CD8+ T cell Absolute Count || id:ebi-a-GCST90001698	TRUE	reported	igd	2	TRUE
120	rs114672498	G	C	G	C	267.8	0.0062	0.0021	0.0151	FALSE	TRUE	FALSE	finn-b-DM_RETINA_PROLIF	1	4591565	0.068	NA	0.9272	Proliferative diabetic retinopathy (DM_RETINA_PROLIF) || id:finn-b-DM_RETINA_PROLIF	Proliferative diabetic retinopathy (DM_RETINA_PROLIF)	Proliferative diabetic retinopathy (DM_RETINA_PROLIF) || ||	TRUE	igd	2.073E-12	4591565	3408	1	37.95	ebi-a-GCST90001698	CD45RA+ CD28- CD8+ T cell Absolute Count || id:ebi-a-GCST90001698	TRUE	reported	igd	2	TRUE
121	rs114685875	A	G	A	G	662.4	-0.0551	0.0004	0.0161	FALSE	FALSE	FALSE	finn-b-DM_RETINA_PROLIF	4	138349095	0.0645	NA	0.3932	Proliferative diabetic retinopathy (DM_RETINA_PROLIF) || id:finn-b-DM_RETINA_PROLIF	Proliferative diabetic retinopathy (DM_RETINA_PROLIF)	Proliferative diabetic retinopathy (DM_RETINA_PROLIF) || ||	TRUE	igd	9.84464E-16	138349095	3408	4	82.11	ebi-a-GCST90001698	CD45RA+ CD28- CD8+ T cell Absolute Count || id:ebi-a-GCST90001698	TRUE	reported	igd	2	TRUE
122	rs114791501	T	C	T	C	139.3	-0.0061	0.0059	0.0092	FALSE	FALSE	FALSE	finn-b-DM_RETINA_PROLIF	1	81668305	0.0882	NA	0.9452	Proliferative diabetic retinopathy (DM_RETINA_PROLIF) || id:finn-b-DM_RETINA_PROLIF	Proliferative diabetic retinopathy (DM_RETINA_PROLIF)	Proliferative diabetic retinopathy (DM_RETINA_PROLIF) || ||	TRUE	igd	3.67299E-08	81668305	3408	1	25.24	ebi-a-GCST90001698	CD45RA+ CD28- CD8+ T cell Absolute Count || id:ebi-a-GCST90001698	TRUE	reported	igd	2	TRUE
123	rs114871166	G	T	G	T	239.1	0.0452	0.0019	0.017	FALSE	FALSE	FALSE	finn-b-DM_RETINA_PROLIF	5	24165437	0.0647	NA	0.4852	Proliferative diabetic retinopathy (DM_RETINA_PROLIF) || id:finn-b-DM_RETINA_PROLIF	Proliferative diabetic retinopathy (DM_RETINA_PROLIF)	Proliferative diabetic retinopathy (DM_RETINA_PROLIF) || ||	TRUE	igd	2.23702E-09	24165437	3408	5	39.88	ebi-a-GCST90001698	CD45RA+ CD28- CD8+ T cell Absolute Count || id:ebi-a-GCST90001698	TRUE	reported	igd	2	TRUE
124	rs115040341	T	C	T	C	160.1	0.2102	0.0054	0.004	FALSE	FALSE	FALSE	finn-b-DM_RETINA_PROLIF	3	64543612	0.1294	NA	0.1042	Proliferative diabetic retinopathy (DM_RETINA_PROLIF) || id:finn-b-DM_RETINA_PROLIF	Proliferative diabetic retinopathy (DM_RETINA_PROLIF)	Proliferative diabetic retinopathy (DM_RETINA_PROLIF) || ||	TRUE	igd	1.20809E-11	64543612	3408	3	23.53	ebi-a-GCST90001698	CD45RA+ CD28- CD8+ T cell Absolute Count || id:ebi-a-GCST90001698	TRUE	reported	igd	2	TRUE
125	rs115135290	A	G	A	G	623.6	0.0031	0.0003	0.0022	FALSE	FALSE	FALSE	finn-b-DM_RETINA_PROLIF	3	105859785	0.1791	NA	0.986	Proliferative diabetic retinopathy (DM_RETINA_PROLIF) || id:finn-b-DM_RETINA_PROLIF	Proliferative diabetic retinopathy (DM_RETINA_PROLIF)	Proliferative diabetic retinopathy (DM_RETINA_PROLIF) || ||	TRUE	igd	1.68811E-12	105859785	3408	3	88.02	ebi-a-GCST90001698	CD45RA+ CD28- CD8+ T cell Absolute Count || id:ebi-a-GCST90001698	TRUE	reported	igd	2	TRUE
126	rs115175419	A	G	A	G	342.3	0.1183	0.0019	0.005	FALSE	FALSE	FALSE	finn-b-DM_RETINA_PROLIF	1	100459655	0.1121	NA	0.2914	Proliferative diabetic retinopathy (DM_RETINA_PROLIF) || id:finn-b-DM_RETINA_PROLIF	Proliferative diabetic retinopathy (DM_RETINA_PROLIF)	Proliferative diabetic retinopathy (DM_RETINA_PROLIF) || ||	TRUE	igd	1.65882E-12	100459655	3408	1	48.3	ebi-a-GCST90001698	CD45RA+ CD28- CD8+ T cell Absolute Count || id:ebi-a-GCST90001698	TRUE	reported	igd	2	TRUE
127	rs115212782	T	C	T	C	274.8	0.0756	0.0018	0.0075	FALSE	FALSE	FALSE	finn-b-DM_RETINA_PROLIF	3	74527776	0.0966	NA	0.4335	Proliferative diabetic retinopathy (DM_RETINA_PROLIF) || id:finn-b-DM_RETINA_PROLIF	Proliferative diabetic retinopathy (DM_RETINA_PROLIF)	Proliferative diabetic retinopathy (DM_RETINA_PROLIF) || ||	TRUE	igd	8.3946E-12	74527776	3408	3	40.08	ebi-a-GCST90001698	CD45RA+ CD28- CD8+ T cell Absolute Count || id:ebi-a-GCST90001698	TRUE	reported	igd	2	TRUE
128	rs115221944	G	T	G	T	192.2	-0.0969	0.0041	0.0211	FALSE	FALSE	FALSE	finn-b-DM_RETINA_PROLIF	7	56724250	0.0571	NA	0.0896892	Proliferative diabetic retinopathy (DM_RETINA_PROLIF) || id:finn-b-DM_RETINA_PROLIF	Proliferative diabetic retinopathy (DM_RETINA_PROLIF)	Proliferative diabetic retinopathy (DM_RETINA_PROLIF) || ||	TRUE	igd	1.87888E-11	56724250	3408	7	28.52	ebi-a-GCST90001698	CD45RA+ CD28- CD8+ T cell Absolute Count || id:ebi-a-GCST90001698	TRUE	reported	igd	2	TRUE
129	rs11538695	A	G	A	G	221.5	0.1296	0.0023	0.0202	FALSE	FALSE	FALSE	finn-b-DM_RETINA_PROLIF	20	50004560	0.0596	NA	0.0295897	Proliferative diabetic retinopathy (DM_RETINA_PROLIF) || id:finn-b-DM_RETINA_PROLIF	Proliferative diabetic retinopathy (DM_RETINA_PROLIF)	Proliferative diabetic retinopathy (DM_RETINA_PROLIF) || ||	TRUE	igd	1.36E-10	50004560	3408	20	34.4	ebi-a-GCST90001698	CD45RA+ CD28- CD8+ T cell Absolute Count || id:ebi-a-GCST90001698	TRUE	reported	igd	2	TRUE
130	rs115517310	C	T	C	T	177.5	0.0429	0.0034	0.0362	FALSE	FALSE	FALSE	finn-b-DM_RETINA_PROLIF	2	170436614	0.0444	NA	0.3337	Proliferative diabetic retinopathy (DM_RETINA_PROLIF) || id:finn-b-DM_RETINA_PROLIF	Proliferative diabetic retinopathy (DM_RETINA_PROLIF)	Proliferative diabetic retinopathy (DM_RETINA_PROLIF) || ||	TRUE	igd	1.007E-08	170436614	3408	2	30.9	ebi-a-GCST90001698	CD45RA+ CD28- CD8+ T cell Absolute Count || id:ebi-a-GCST90001698	TRUE	reported	igd	2	TRUE
131	rs115660429	A	C	A	C	207.9	0.013	0.0023	0.0069	FALSE	FALSE	FALSE	finn-b-DM_RETINA_PROLIF	3	195531004	0.0983	NA	0.8952	Proliferative diabetic retinopathy (DM_RETINA_PROLIF) || id:finn-b-DM_RETINA_PROLIF	Proliferative diabetic retinopathy (DM_RETINA_PROLIF)	Proliferative diabetic retinopathy (DM_RETINA_PROLIF) || ||	TRUE	igd	1.14501E-08	195531004	3408	3	36.33	ebi-a-GCST90001698	CD45RA+ CD28- CD8+ T cell Absolute Count || id:ebi-a-GCST90001698	TRUE	reported	igd	2	TRUE
132	rs115677012	T	C	T	C	315.7	0.0694	0.0016	0.0236	FALSE	FALSE	FALSE	finn-b-DM_RETINA_PROLIF	4	167555345	0.0563	NA	0.2177	Proliferative diabetic retinopathy (DM_RETINA_PROLIF) || id:finn-b-DM_RETINA_PROLIF	Proliferative diabetic retinopathy (DM_RETINA_PROLIF)	Proliferative diabetic retinopathy (DM_RETINA_PROLIF) || ||	TRUE	igd	7.06155E-14	167555345	3408	4	41.99	ebi-a-GCST90001698	CD45RA+ CD28- CD8+ T cell Absolute Count || id:ebi-a-GCST90001698	TRUE	reported	igd	2	TRUE
133	rs115755474	T	C	T	C	771.6	-0.0205	0.0003	0.0266	FALSE	FALSE	FALSE	finn-b-DM_RETINA_PROLIF	5	168914162	0.0512	NA	0.6895	Proliferative diabetic retinopathy (DM_RETINA_PROLIF) || id:finn-b-DM_RETINA_PROLIF	Proliferative diabetic retinopathy (DM_RETINA_PROLIF)	Proliferative diabetic retinopathy (DM_RETINA_PROLIF) || ||	TRUE	igd	4.87192E-17	168914162	3408	5	91.49	ebi-a-GCST90001698	CD45RA+ CD28- CD8+ T cell Absolute Count || id:ebi-a-GCST90001698	TRUE	reported	igd	2	TRUE
134	rs11576563	T	C	T	C	794.2	-0.0018	0.0006	0.0473	FALSE	FALSE	FALSE	finn-b-DM_RETINA_PROLIF	1	6118693	0.0386	NA	0.9621	Proliferative diabetic retinopathy (DM_RETINA_PROLIF) || id:finn-b-DM_RETINA_PROLIF	Proliferative diabetic retinopathy (DM_RETINA_PROLIF)	Proliferative diabetic retinopathy (DM_RETINA_PROLIF) || ||	TRUE	igd	2.60675E-29	6118693	3408	1	70	ebi-a-GCST90001698	CD45RA+ CD28- CD8+ T cell Absolute Count || id:ebi-a-GCST90001698	TRUE	reported	igd	2	TRUE
135	rs115821332	G	A	G	A	759.4	-0.0882	0.0006	0.0186	FALSE	FALSE	FALSE	finn-b-DM_RETINA_PROLIF	3	115341107	0.0613	NA	0.1503	Proliferative diabetic retinopathy (DM_RETINA_PROLIF) || id:finn-b-DM_RETINA_PROLIF	Proliferative diabetic retinopathy (DM_RETINA_PROLIF)	Proliferative diabetic retinopathy (DM_RETINA_PROLIF) || ||	TRUE	igd	6.20869E-27	115341107	3408	3	70.06	ebi-a-GCST90001698	CD45RA+ CD28- CD8+ T cell Absolute Count || id:ebi-a-GCST90001698	TRUE	reported	igd	2	TRUE
136	rs115879183	G	A	G	A	571.9	0.021	0.0009	0.0136	FALSE	FALSE	FALSE	finn-b-DM_RETINA_PROLIF	3	194347376	0.0753	NA	0.7801	Proliferative diabetic retinopathy (DM_RETINA_PROLIF) || id:finn-b-DM_RETINA_PROLIF	Proliferative diabetic retinopathy (DM_RETINA_PROLIF)	Proliferative diabetic retinopathy (DM_RETINA_PROLIF) || ||	TRUE	igd	1.65691E-20	194347376	3408	3	61.21	ebi-a-GCST90001698	CD45RA+ CD28- CD8+ T cell Absolute Count || id:ebi-a-GCST90001698	TRUE	reported	igd	2	TRUE
137	rs115945729	A	G	A	G	896.2	-0.0294	0.0003	0.0155	FALSE	FALSE	FALSE	finn-b-DM_RETINA_PROLIF	2	199934892	0.0673	NA	0.662101	Proliferative diabetic retinopathy (DM_RETINA_PROLIF) || id:finn-b-DM_RETINA_PROLIF	Proliferative diabetic retinopathy (DM_RETINA_PROLIF)	Proliferative diabetic retinopathy (DM_RETINA_PROLIF) || ||	TRUE	igd	6.48933E-20	199934892	3408	2	97.49	ebi-a-GCST90001698	CD45RA+ CD28- CD8+ T cell Absolute Count || id:ebi-a-GCST90001698	TRUE	reported	igd	2	TRUE
138	rs11596188	G	C	G	C	526.2	0.0294	0.0009	0.0575	FALSE	TRUE	FALSE	finn-b-DM_RETINA_PROLIF	10	1734511	0.0364	NA	0.4202	Proliferative diabetic retinopathy (DM_RETINA_PROLIF) || id:finn-b-DM_RETINA_PROLIF	Proliferative diabetic retinopathy (DM_RETINA_PROLIF)	Proliferative diabetic retinopathy (DM_RETINA_PROLIF) || ||	TRUE	igd	6.51328E-22	1734511	3408	10	54.32	ebi-a-GCST90001698	CD45RA+ CD28- CD8+ T cell Absolute Count || id:ebi-a-GCST90001698	TRUE	reported	igd	2	TRUE
139	rs116399750	A	G	A	G	889.9	-0.0605	0.0006	0.0216	FALSE	FALSE	FALSE	finn-b-DM_RETINA_PROLIF	4	176754667	0.0564	NA	0.2832	Proliferative diabetic retinopathy (DM_RETINA_PROLIF) || id:finn-b-DM_RETINA_PROLIF	Proliferative diabetic retinopathy (DM_RETINA_PROLIF)	Proliferative diabetic retinopathy (DM_RETINA_PROLIF) || ||	TRUE	igd	1.04208E-32	176754667	3408	4	73.93	ebi-a-GCST90001698	CD45RA+ CD28- CD8+ T cell Absolute Count || id:ebi-a-GCST90001698	TRUE	reported	igd	2	TRUE
140	rs116431337	C	T	C	T	159.2	0.0603	0.0043	0.0114	FALSE	FALSE	FALSE	finn-b-DM_RETINA_PROLIF	6	66416572	0.0761	NA	0.4279	Proliferative diabetic retinopathy (DM_RETINA_PROLIF) || id:finn-b-DM_RETINA_PROLIF	Proliferative diabetic retinopathy (DM_RETINA_PROLIF)	Proliferative diabetic retinopathy (DM_RETINA_PROLIF) || ||	TRUE	igd	2.04701E-08	66416572	3408	6	28.32	ebi-a-GCST90001698	CD45RA+ CD28- CD8+ T cell Absolute Count || id:ebi-a-GCST90001698	TRUE	reported	igd	2	TRUE
141	rs116446467	G	C	G	C	621.6	0.0835	0.0007	0.0237	FALSE	TRUE	FALSE	finn-b-DM_RETINA_PROLIF	1	187795006	0.0543	NA	0.1244	Proliferative diabetic retinopathy (DM_RETINA_PROLIF) || id:finn-b-DM_RETINA_PROLIF	Proliferative diabetic retinopathy (DM_RETINA_PROLIF)	Proliferative diabetic retinopathy (DM_RETINA_PROLIF) || ||	TRUE	igd	1.28292E-23	187795006	3408	1	61.6	ebi-a-GCST90001698	CD45RA+ CD28- CD8+ T cell Absolute Count || id:ebi-a-GCST90001698	TRUE	reported	igd	2	TRUE
142	rs116498781	A	G	A	G	268.3	-0.0013	0.0015	0.0291	FALSE	FALSE	FALSE	finn-b-DM_RETINA_PROLIF	4	183314518	0.049	NA	0.9791	Proliferative diabetic retinopathy (DM_RETINA_PROLIF) || id:finn-b-DM_RETINA_PROLIF	Proliferative diabetic retinopathy (DM_RETINA_PROLIF)	Proliferative diabetic retinopathy (DM_RETINA_PROLIF) || ||	TRUE	igd	1.40201E-09	183314518	3408	4	44.19	ebi-a-GCST90001698	CD45RA+ CD28- CD8+ T cell Absolute Count || id:ebi-a-GCST90001698	TRUE	reported	igd	2	TRUE
143	rs116510159	C	A	C	A	297	0.0447	0.0022	0.0314	FALSE	FALSE	FALSE	finn-b-DM_RETINA_PROLIF	1	195636177	0.0479	NA	0.3516	Proliferative diabetic retinopathy (DM_RETINA_PROLIF) || id:finn-b-DM_RETINA_PROLIF	Proliferative diabetic retinopathy (DM_RETINA_PROLIF)	Proliferative diabetic retinopathy (DM_RETINA_PROLIF) || ||	TRUE	igd	2.47002E-14	195636177	3408	1	38.79	ebi-a-GCST90001698	CD45RA+ CD28- CD8+ T cell Absolute Count || id:ebi-a-GCST90001698	TRUE	reported	igd	2	TRUE
144	rs116581718	C	T	C	T	1006	0.1568	0.0006	0.0113	FALSE	FALSE	FALSE	finn-b-DM_RETINA_PROLIF	5	29413612	0.0779	NA	0.0441398	Proliferative diabetic retinopathy (DM_RETINA_PROLIF) || id:finn-b-DM_RETINA_PROLIF	Proliferative diabetic retinopathy (DM_RETINA_PROLIF)	Proliferative diabetic retinopathy (DM_RETINA_PROLIF) || ||	TRUE	igd	2.28613E-36	29413612	3408	5	78.94	ebi-a-GCST90001698	CD45RA+ CD28- CD8+ T cell Absolute Count || id:ebi-a-GCST90001698	TRUE	reported	igd	2	TRUE
145	rs11661882	A	G	A	G	-233.6	0.1637	0.9974	0.995	FALSE	FALSE	FALSE	finn-b-DM_RETINA_PROLIF	18	70504468	0.1183	NA	0.1662	Proliferative diabetic retinopathy (DM_RETINA_PROLIF) || id:finn-b-DM_RETINA_PROLIF	Proliferative diabetic retinopathy (DM_RETINA_PROLIF)	Proliferative diabetic retinopathy (DM_RETINA_PROLIF) || ||	TRUE	igd	7.07604E-09	70504468	3408	18	40.25	ebi-a-GCST90001698	CD45RA+ CD28- CD8+ T cell Absolute Count || id:ebi-a-GCST90001698	TRUE	reported	igd	2	TRUE
146	rs116719160	T	G	T	G	420	0.1187	0.0012	0.0056	FALSE	FALSE	FALSE	finn-b-DM_RETINA_PROLIF	3	130201546	0.1147	NA	0.3007	Proliferative diabetic retinopathy (DM_RETINA_PROLIF) || id:finn-b-DM_RETINA_PROLIF	Proliferative diabetic retinopathy (DM_RETINA_PROLIF)	Proliferative diabetic retinopathy (DM_RETINA_PROLIF) || ||	TRUE	igd	2.09991E-11	130201546	3408	3	62.49	ebi-a-GCST90001698	CD45RA+ CD28- CD8+ T cell Absolute Count || id:ebi-a-GCST90001698	TRUE	reported	igd	2	TRUE
147	rs116916598	G	A	G	A	834.4	0.1557	0.0006	0.0029	FALSE	FALSE	FALSE	finn-b-DM_RETINA_PROLIF	11	121746998	0.1675	NA	0.3525	Proliferative diabetic retinopathy (DM_RETINA_PROLIF) || id:finn-b-DM_RETINA_PROLIF	Proliferative diabetic retinopathy (DM_RETINA_PROLIF)	Proliferative diabetic retinopathy (DM_RETINA_PROLIF) || ||	TRUE	igd	6.48485E-25	121746998	3408	11	80.31	ebi-a-GCST90001698	CD45RA+ CD28- CD8+ T cell Absolute Count || id:ebi-a-GCST90001698	TRUE	reported	igd	2	TRUE
148	rs116921833	T	C	T	C	126.2	-0.0505	0.0065	0.01	FALSE	FALSE	FALSE	finn-b-DM_RETINA_PROLIF	7	153895185	0.083	NA	0.5428	Proliferative diabetic retinopathy (DM_RETINA_PROLIF) || id:finn-b-DM_RETINA_PROLIF	Proliferative diabetic retinopathy (DM_RETINA_PROLIF)	Proliferative diabetic retinopathy (DM_RETINA_PROLIF) || ||	TRUE	igd	5.99294E-09	153895185	3408	7	21.64	ebi-a-GCST90001698	CD45RA+ CD28- CD8+ T cell Absolute Count || id:ebi-a-GCST90001698	TRUE	reported	igd	2	TRUE
149	rs116940971	T	C	T	C	469.1	-0.0176	0.001	0.0214	FALSE	FALSE	FALSE	finn-b-DM_RETINA_PROLIF	18	38279589	0.0569	NA	0.7563	Proliferative diabetic retinopathy (DM_RETINA_PROLIF) || id:finn-b-DM_RETINA_PROLIF	Proliferative diabetic retinopathy (DM_RETINA_PROLIF)	Proliferative diabetic retinopathy (DM_RETINA_PROLIF) || ||	TRUE	igd	1.14393E-18	38279589	3408	18	52.88	ebi-a-GCST90001698	CD45RA+ CD28- CD8+ T cell Absolute Count || id:ebi-a-GCST90001698	TRUE	reported	igd	2	TRUE
150	rs117003718	A	G	A	G	194.3	-0.0397	0.0035	0.0188	FALSE	FALSE	FALSE	finn-b-DM_RETINA_PROLIF	10	124406240	0.0604	NA	0.511	Proliferative diabetic retinopathy (DM_RETINA_PROLIF) || id:finn-b-DM_RETINA_PROLIF	Proliferative diabetic retinopathy (DM_RETINA_PROLIF)	Proliferative diabetic retinopathy (DM_RETINA_PROLIF) || ||	TRUE	igd	9.88553E-11	124406240	3408	10	29.94	ebi-a-GCST90001698	CD45RA+ CD28- CD8+ T cell Absolute Count || id:ebi-a-GCST90001698	TRUE	reported	igd	2	TRUE
151	rs117075995	G	C	G	C	252.9	0.0702	0.0037	0.0094	FALSE	TRUE	FALSE	finn-b-DM_RETINA_PROLIF	13	19869255	0.0881	NA	0.4259	Proliferative diabetic retinopathy (DM_RETINA_PROLIF) || id:finn-b-DM_RETINA_PROLIF	Proliferative diabetic retinopathy (DM_RETINA_PROLIF)	Proliferative diabetic retinopathy (DM_RETINA_PROLIF) || ||	TRUE	igd	2.04786E-18	19869255	3408	13	28.72	ebi-a-GCST90001698	CD45RA+ CD28- CD8+ T cell Absolute Count || id:ebi-a-GCST90001698	TRUE	reported	igd	2	TRUE
152	rs117079032	C	T	C	T	163.2	-0.3367	0.006	0.0015	FALSE	FALSE	FALSE	finn-b-DM_RETINA_PROLIF	7	69510130	0.2017	NA	0.0951196	Proliferative diabetic retinopathy (DM_RETINA_PROLIF) || id:finn-b-DM_RETINA_PROLIF	Proliferative diabetic retinopathy (DM_RETINA_PROLIF)	Proliferative diabetic retinopathy (DM_RETINA_PROLIF) || ||	TRUE	igd	6.02976E-12	69510130	3408	7	23.63	ebi-a-GCST90001698	CD45RA+ CD28- CD8+ T cell Absolute Count || id:ebi-a-GCST90001698	TRUE	reported	igd	2	TRUE
153	rs117123362	C	G	C	G	229.3	0.0316	0.0021	0.0758	FALSE	TRUE	FALSE	finn-b-DM_RETINA_PROLIF	8	129915383	0.0314	NA	0.3156	Proliferative diabetic retinopathy (DM_RETINA_PROLIF) || id:finn-b-DM_RETINA_PROLIF	Proliferative diabetic retinopathy (DM_RETINA_PROLIF)	Proliferative diabetic retinopathy (DM_RETINA_PROLIF) || ||	TRUE	igd	4.76299E-09	129915383	3408	8	39.06	ebi-a-GCST90001698	CD45RA+ CD28- CD8+ T cell Absolute Count || id:ebi-a-GCST90001698	TRUE	reported	igd	2	TRUE
154	rs117177255	T	C	T	C	255.1	0.0216	0.0028	0.0113	FALSE	FALSE	FALSE	finn-b-DM_RETINA_PROLIF	13	77081029	0.0785	NA	0.7828	Proliferative diabetic retinopathy (DM_RETINA_PROLIF) || id:finn-b-DM_RETINA_PROLIF	Proliferative diabetic retinopathy (DM_RETINA_PROLIF)	Proliferative diabetic retinopathy (DM_RETINA_PROLIF) || ||	TRUE	igd	2.5171E-14	77081029	3408	13	33.32	ebi-a-GCST90001698	CD45RA+ CD28- CD8+ T cell Absolute Count || id:ebi-a-GCST90001698	TRUE	reported	igd	2	TRUE
155	rs117185099	T	C	T	C	208.3	-0.0532	0.0028	0.0033	FALSE	FALSE	FALSE	finn-b-DM_RETINA_PROLIF	6	119514715	0.1462	NA	0.716101	Proliferative diabetic retinopathy (DM_RETINA_PROLIF) || id:finn-b-DM_RETINA_PROLIF	Proliferative diabetic retinopathy (DM_RETINA_PROLIF)	Proliferative diabetic retinopathy (DM_RETINA_PROLIF) || ||	TRUE	igd	8.96396E-11	119514715	3408	6	32.03	ebi-a-GCST90001698	CD45RA+ CD28- CD8+ T cell Absolute Count || id:ebi-a-GCST90001698	TRUE	reported	igd	2	TRUE
156	rs117211386	A	G	A	G	447.6	0.0021	0.001	0.0937	FALSE	FALSE	FALSE	finn-b-DM_RETINA_PROLIF	15	51649599	0.0283	NA	0.9396	Proliferative diabetic retinopathy (DM_RETINA_PROLIF) || id:finn-b-DM_RETINA_PROLIF	Proliferative diabetic retinopathy (DM_RETINA_PROLIF)	Proliferative diabetic retinopathy (DM_RETINA_PROLIF) || ||	TRUE	igd	1.70608E-16	51649599	3408	15	54.04	ebi-a-GCST90001698	CD45RA+ CD28- CD8+ T cell Absolute Count || id:ebi-a-GCST90001698	TRUE	reported	igd	2	TRUE
157	rs117248086	T	C	T	C	378.1	-0.0107	0.0013	0.0635	FALSE	FALSE	FALSE	finn-b-DM_RETINA_PROLIF	6	119632972	0.0338	NA	0.7524	Proliferative diabetic retinopathy (DM_RETINA_PROLIF) || id:finn-b-DM_RETINA_PROLIF	Proliferative diabetic retinopathy (DM_RETINA_PROLIF)	Proliferative diabetic retinopathy (DM_RETINA_PROLIF) || ||	TRUE	igd	4.67843E-11	119632972	3408	6	57.27	ebi-a-GCST90001698	CD45RA+ CD28- CD8+ T cell Absolute Count || id:ebi-a-GCST90001698	TRUE	reported	igd	2	TRUE
158	rs117270364	C	A	C	A	186	-0.054	0.0032	0.0124	FALSE	FALSE	FALSE	finn-b-DM_RETINA_PROLIF	11	60694375	0.073	NA	0.459701	Proliferative diabetic retinopathy (DM_RETINA_PROLIF) || id:finn-b-DM_RETINA_PROLIF	Proliferative diabetic retinopathy (DM_RETINA_PROLIF)	Proliferative diabetic retinopathy (DM_RETINA_PROLIF) || ||	TRUE	igd	2.72898E-09	60694375	3408	11	31.2	ebi-a-GCST90001698	CD45RA+ CD28- CD8+ T cell Absolute Count || id:ebi-a-GCST90001698	TRUE	reported	igd	2	TRUE
159	rs117284243	T	A	T	A	1783	-0.0726	0.0001	0.0237	FALSE	TRUE	FALSE	finn-b-DM_RETINA_PROLIF	11	122918979	0.0543	NA	0.1813	Proliferative diabetic retinopathy (DM_RETINA_PROLIF) || id:finn-b-DM_RETINA_PROLIF	Proliferative diabetic retinopathy (DM_RETINA_PROLIF)	Proliferative diabetic retinopathy (DM_RETINA_PROLIF) || ||	TRUE	igd	9.60064E-41	122918979	3408	11	131.7	ebi-a-GCST90001698	CD45RA+ CD28- CD8+ T cell Absolute Count || id:ebi-a-GCST90001698	TRUE	reported	igd	2	TRUE
160	rs117293367	T	C	T	C	437.7	-0.0203	0.0006	0.0225	FALSE	FALSE	FALSE	finn-b-DM_RETINA_PROLIF	12	52437438	0.0573	NA	0.7227	Proliferative diabetic retinopathy (DM_RETINA_PROLIF) || id:finn-b-DM_RETINA_PROLIF	Proliferative diabetic retinopathy (DM_RETINA_PROLIF)	Proliferative diabetic retinopathy (DM_RETINA_PROLIF) || ||	TRUE	igd	2.635E-10	52437438	3408	12	69.06	ebi-a-GCST90001698	CD45RA+ CD28- CD8+ T cell Absolute Count || id:ebi-a-GCST90001698	TRUE	reported	igd	2	TRUE
161	rs117420444	A	T	A	T	344.4	-0.2169	0.001	0.0122	FALSE	TRUE	FALSE	finn-b-DM_RETINA_PROLIF	11	31631366	0.0751	NA	0.00389404	Proliferative diabetic retinopathy (DM_RETINA_PROLIF) || id:finn-b-DM_RETINA_PROLIF	Proliferative diabetic retinopathy (DM_RETINA_PROLIF)	Proliferative diabetic retinopathy (DM_RETINA_PROLIF) || ||	TRUE	igd	3.95603E-10	31631366	3408	11	54.89	ebi-a-GCST90001698	CD45RA+ CD28- CD8+ T cell Absolute Count || id:ebi-a-GCST90001698	TRUE	reported	igd	2	TRUE
162	rs117433099	A	G	A	G	264.9	0.1838	0.0019	0.0142	FALSE	FALSE	FALSE	finn-b-DM_RETINA_PROLIF	7	6934892	0.0708	NA	0.00939204	Proliferative diabetic retinopathy (DM_RETINA_PROLIF) || id:finn-b-DM_RETINA_PROLIF	Proliferative diabetic retinopathy (DM_RETINA_PROLIF)	Proliferative diabetic retinopathy (DM_RETINA_PROLIF) || ||	TRUE	igd	1.67494E-11	6934892	3408	7	39.21	ebi-a-GCST90001698	CD45RA+ CD28- CD8+ T cell Absolute Count || id:ebi-a-GCST90001698	TRUE	reported	igd	2	TRUE
163	rs117440863	C	T	C	T	375.1	-0.2021	0.0009	0.0059	FALSE	FALSE	FALSE	finn-b-DM_RETINA_PROLIF	8	98513319	0.1077	NA	0.0604199	Proliferative diabetic retinopathy (DM_RETINA_PROLIF) || id:finn-b-DM_RETINA_PROLIF	Proliferative diabetic retinopathy (DM_RETINA_PROLIF)	Proliferative diabetic retinopathy (DM_RETINA_PROLIF) || ||	TRUE	igd	2.426E-09	98513319	3408	8	62.7	ebi-a-GCST90001698	CD45RA+ CD28- CD8+ T cell Absolute Count || id:ebi-a-GCST90001698	TRUE	reported	igd	2	TRUE
164	rs117448261	C	T	C	T	196.1	-0.122	0.0022	0.0046	FALSE	FALSE	FALSE	finn-b-DM_RETINA_PROLIF	8	82400020	0.126	NA	0.3329	Proliferative diabetic retinopathy (DM_RETINA_PROLIF) || id:finn-b-DM_RETINA_PROLIF	Proliferative diabetic retinopathy (DM_RETINA_PROLIF)	Proliferative diabetic retinopathy (DM_RETINA_PROLIF) || ||	TRUE	igd	4.08103E-08	82400020	3408	8	35.66	ebi-a-GCST90001698	CD45RA+ CD28- CD8+ T cell Absolute Count || id:ebi-a-GCST90001698	TRUE	reported	igd	2	TRUE
165	rs117469911	A	C	A	C	272.5	0.0746	0.0035	0.0114	FALSE	FALSE	FALSE	finn-b-DM_RETINA_PROLIF	7	79791344	0.0795	NA	0.3483	Proliferative diabetic retinopathy (DM_RETINA_PROLIF) || id:finn-b-DM_RETINA_PROLIF	Proliferative diabetic retinopathy (DM_RETINA_PROLIF)	Proliferative diabetic retinopathy (DM_RETINA_PROLIF) || ||	TRUE	igd	1.31311E-22	79791344	3408	7	27.65	ebi-a-GCST90001698	CD45RA+ CD28- CD8+ T cell Absolute Count || id:ebi-a-GCST90001698	TRUE	reported	igd	2	TRUE
166	rs117555426	C	A	C	A	414.6	-0.2636	0.001	0.0101	FALSE	FALSE	FALSE	finn-b-DM_RETINA_PROLIF	16	13128176	0.0834	NA	0.001567	Proliferative diabetic retinopathy (DM_RETINA_PROLIF) || id:finn-b-DM_RETINA_PROLIF	Proliferative diabetic retinopathy (DM_RETINA_PROLIF)	Proliferative diabetic retinopathy (DM_RETINA_PROLIF) || ||	TRUE	igd	1.40896E-14	13128176	3408	16	53.64	ebi-a-GCST90001698	CD45RA+ CD28- CD8+ T cell Absolute Count || id:ebi-a-GCST90001698	TRUE	reported	igd	2	TRUE
167	rs117613430	A	G	A	G	250.3	-0.0896	0.0015	0.0062	FALSE	FALSE	FALSE	finn-b-DM_RETINA_PROLIF	12	93540934	0.1064	NA	0.3999	Proliferative diabetic retinopathy (DM_RETINA_PROLIF) || id:finn-b-DM_RETINA_PROLIF	Proliferative diabetic retinopathy (DM_RETINA_PROLIF)	Proliferative diabetic retinopathy (DM_RETINA_PROLIF) || ||	TRUE	igd	3.01301E-08	93540934	3408	12	45.06	ebi-a-GCST90001698	CD45RA+ CD28- CD8+ T cell Absolute Count || id:ebi-a-GCST90001698	TRUE	reported	igd	2	TRUE
168	rs117626443	G	C	G	C	196	0.0207	0.0023	0.0236	FALSE	TRUE	FALSE	finn-b-DM_RETINA_PROLIF	8	69864162	0.0553	NA	0.7077	Proliferative diabetic retinopathy (DM_RETINA_PROLIF) || id:finn-b-DM_RETINA_PROLIF	Proliferative diabetic retinopathy (DM_RETINA_PROLIF)	Proliferative diabetic retinopathy (DM_RETINA_PROLIF) || ||	TRUE	igd	3.67502E-08	69864162	3408	8	35.52	ebi-a-GCST90001698	CD45RA+ CD28- CD8+ T cell Absolute Count || id:ebi-a-GCST90001698	TRUE	reported	igd	2	TRUE
169	rs117702997	G	A	G	A	215.2	0.0745	0.0021	0.0177	FALSE	FALSE	FALSE	finn-b-DM_RETINA_PROLIF	9	83435830	0.062	NA	0.2294	Proliferative diabetic retinopathy (DM_RETINA_PROLIF) || id:finn-b-DM_RETINA_PROLIF	Proliferative diabetic retinopathy (DM_RETINA_PROLIF)	Proliferative diabetic retinopathy (DM_RETINA_PROLIF) || ||	TRUE	igd	4.46303E-08	83435830	3408	9	39.24	ebi-a-GCST90001698	CD45RA+ CD28- CD8+ T cell Absolute Count || id:ebi-a-GCST90001698	TRUE	reported	igd	2	TRUE
170	rs117745825	C	T	C	T	854.9	-0.0433	0.0006	0.0226	FALSE	FALSE	FALSE	finn-b-DM_RETINA_PROLIF	18	3305228	0.0556	NA	0.4353	Proliferative diabetic retinopathy (DM_RETINA_PROLIF) || id:finn-b-DM_RETINA_PROLIF	Proliferative diabetic retinopathy (DM_RETINA_PROLIF)	Proliferative diabetic retinopathy (DM_RETINA_PROLIF) || ||	TRUE	igd	3.13184E-30	3305228	3408	18	74.11	ebi-a-GCST90001698	CD45RA+ CD28- CD8+ T cell Absolute Count || id:ebi-a-GCST90001698	TRUE	reported	igd	2	TRUE
171	rs117785622	T	G	T	G	573	-0.0175	0.001	0.0246	FALSE	FALSE	FALSE	finn-b-DM_RETINA_PROLIF	12	132283582	0.0531	NA	0.7418	Proliferative diabetic retinopathy (DM_RETINA_PROLIF) || id:finn-b-DM_RETINA_PROLIF	Proliferative diabetic retinopathy (DM_RETINA_PROLIF)	Proliferative diabetic retinopathy (DM_RETINA_PROLIF) || ||	TRUE	igd	7.10722E-23	132283582	3408	12	57.77	ebi-a-GCST90001698	CD45RA+ CD28- CD8+ T cell Absolute Count || id:ebi-a-GCST90001698	TRUE	reported	igd	2	TRUE
172	rs117801457	T	C	T	C	224.8	-0.0264	0.0034	0.0268	FALSE	FALSE	FALSE	finn-b-DM_RETINA_PROLIF	15	29421113	0.0524	NA	0.614899	Proliferative diabetic retinopathy (DM_RETINA_PROLIF) || id:finn-b-DM_RETINA_PROLIF	Proliferative diabetic retinopathy (DM_RETINA_PROLIF)	Proliferative diabetic retinopathy (DM_RETINA_PROLIF) || ||	TRUE	igd	7.30971E-13	29421113	3408	15	31.22	ebi-a-GCST90001698	CD45RA+ CD28- CD8+ T cell Absolute Count || id:ebi-a-GCST90001698	TRUE	reported	igd	2	TRUE
173	rs117808048	A	G	A	G	206.4	0.1872	0.0026	0.0027	FALSE	FALSE	FALSE	finn-b-DM_RETINA_PROLIF	8	73079210	0.1579	NA	0.2359	Proliferative diabetic retinopathy (DM_RETINA_PROLIF) || id:finn-b-DM_RETINA_PROLIF	Proliferative diabetic retinopathy (DM_RETINA_PROLIF)	Proliferative diabetic retinopathy (DM_RETINA_PROLIF) || ||	TRUE	igd	3.85496E-08	73079210	3408	8	37.47	ebi-a-GCST90001698	CD45RA+ CD28- CD8+ T cell Absolute Count || id:ebi-a-GCST90001698	TRUE	reported	igd	2	TRUE
174	rs117822024	C	T	C	T	141	0.2506	0.0079	0.0046	FALSE	FALSE	FALSE	finn-b-DM_RETINA_PROLIF	6	86346609	0.1189	NA	0.0350098	Proliferative diabetic retinopathy (DM_RETINA_PROLIF) || id:finn-b-DM_RETINA_PROLIF	Proliferative diabetic retinopathy (DM_RETINA_PROLIF)	Proliferative diabetic retinopathy (DM_RETINA_PROLIF) || ||	TRUE	igd	3.50187E-12	86346609	3408	6	20.2	ebi-a-GCST90001698	CD45RA+ CD28- CD8+ T cell Absolute Count || id:ebi-a-GCST90001698	TRUE	reported	igd	2	TRUE
175	rs117840149	A	C	A	C	246.8	-0.0272	0.0021	0.0727	FALSE	FALSE	FALSE	finn-b-DM_RETINA_PROLIF	22	36506460	0.0316	NA	0.3907	Proliferative diabetic retinopathy (DM_RETINA_PROLIF) || id:finn-b-DM_RETINA_PROLIF	Proliferative diabetic retinopathy (DM_RETINA_PROLIF)	Proliferative diabetic retinopathy (DM_RETINA_PROLIF) || ||	TRUE	igd	7.62781E-11	36506460	3408	22	37.81	ebi-a-GCST90001698	CD45RA+ CD28- CD8+ T cell Absolute Count || id:ebi-a-GCST90001698	TRUE	reported	igd	2	TRUE
176	rs117862145	T	A	T	A	260.8	-0.1131	0.0019	0.0363	FALSE	TRUE	FALSE	finn-b-DM_RETINA_PROLIF	14	33586273	0.0442	NA	0.01048	Proliferative diabetic retinopathy (DM_RETINA_PROLIF) || id:finn-b-DM_RETINA_PROLIF	Proliferative diabetic retinopathy (DM_RETINA_PROLIF)	Proliferative diabetic retinopathy (DM_RETINA_PROLIF) || ||	TRUE	igd	6.22874E-11	33586273	3408	14	39.75	ebi-a-GCST90001698	CD45RA+ CD28- CD8+ T cell Absolute Count || id:ebi-a-GCST90001698	TRUE	reported	igd	2	TRUE
177	rs117898578	G	C	G	C	221	-0.0051	0.0026	0.0112	FALSE	TRUE	FALSE	finn-b-DM_RETINA_PROLIF	16	50471284	0.0775	NA	0.9478	Proliferative diabetic retinopathy (DM_RETINA_PROLIF) || id:finn-b-DM_RETINA_PROLIF	Proliferative diabetic retinopathy (DM_RETINA_PROLIF)	Proliferative diabetic retinopathy (DM_RETINA_PROLIF) || ||	TRUE	igd	2.913E-09	50471284	3408	16	37.13	ebi-a-GCST90001698	CD45RA+ CD28- CD8+ T cell Absolute Count || id:ebi-a-GCST90001698	TRUE	reported	igd	2	TRUE
178	rs117922572	T	C	T	C	172.1	-0.0473	0.0032	0.0138	FALSE	FALSE	FALSE	finn-b-DM_RETINA_PROLIF	21	27289871	0.0719	NA	0.5113	Proliferative diabetic retinopathy (DM_RETINA_PROLIF) || id:finn-b-DM_RETINA_PROLIF	Proliferative diabetic retinopathy (DM_RETINA_PROLIF)	Proliferative diabetic retinopathy (DM_RETINA_PROLIF) || ||	TRUE	igd	4.76705E-08	27289871	3408	21	31.46	ebi-a-GCST90001698	CD45RA+ CD28- CD8+ T cell Absolute Count || id:ebi-a-GCST90001698	TRUE	reported	igd	2	TRUE
179	rs117922931	G	A	G	A	785.2	-0.1076	0.0006	0.0132	FALSE	FALSE	FALSE	finn-b-DM_RETINA_PROLIF	17	30028367	0.0732	NA	0.1418	Proliferative diabetic retinopathy (DM_RETINA_PROLIF) || id:finn-b-DM_RETINA_PROLIF	Proliferative diabetic retinopathy (DM_RETINA_PROLIF)	Proliferative diabetic retinopathy (DM_RETINA_PROLIF) || ||	TRUE	igd	4.88877E-28	30028367	3408	17	70.89	ebi-a-GCST90001698	CD45RA+ CD28- CD8+ T cell Absolute Count || id:ebi-a-GCST90001698	TRUE	reported	igd	2	TRUE
180	rs117983267	A	C	A	C	111	0.0707	0.0079	0.0297	FALSE	FALSE	FALSE	finn-b-DM_RETINA_PROLIF	8	124174485	0.0481	NA	0.1415	Proliferative diabetic retinopathy (DM_RETINA_PROLIF) || id:finn-b-DM_RETINA_PROLIF	Proliferative diabetic retinopathy (DM_RETINA_PROLIF)	Proliferative diabetic retinopathy (DM_RETINA_PROLIF) || ||	TRUE	igd	2.77E-08	124174485	3408	8	19.94	ebi-a-GCST90001698	CD45RA+ CD28- CD8+ T cell Absolute Count || id:ebi-a-GCST90001698	TRUE	reported	igd	2	TRUE
181	rs118014538	A	G	A	G	248.6	-0.0879	0.004	0.0049	FALSE	FALSE	FALSE	finn-b-DM_RETINA_PROLIF	11	3830358	0.1262	NA	0.4862	Proliferative diabetic retinopathy (DM_RETINA_PROLIF) || id:finn-b-DM_RETINA_PROLIF	Proliferative diabetic retinopathy (DM_RETINA_PROLIF)	Proliferative diabetic retinopathy (DM_RETINA_PROLIF) || ||	TRUE	igd	4.08413E-18	3830358	3408	11	28.49	ebi-a-GCST90001698	CD45RA+ CD28- CD8+ T cell Absolute Count || id:ebi-a-GCST90001698	TRUE	reported	igd	2	TRUE
182	rs118062750	T	A	T	A	224.1	-0.0178	0.0028	0.0039	FALSE	TRUE	FALSE	finn-b-DM_RETINA_PROLIF	9	29889453	0.1327	NA	0.8935	Proliferative diabetic retinopathy (DM_RETINA_PROLIF) || id:finn-b-DM_RETINA_PROLIF	Proliferative diabetic retinopathy (DM_RETINA_PROLIF)	Proliferative diabetic retinopathy (DM_RETINA_PROLIF) || ||	TRUE	igd	3.02901E-12	29889453	3408	9	32	ebi-a-GCST90001698	CD45RA+ CD28- CD8+ T cell Absolute Count || id:ebi-a-GCST90001698	TRUE	reported	igd	2	TRUE
183	rs118076041	A	G	A	G	248.5	-0.0261	0.0022	0.0139	FALSE	FALSE	FALSE	finn-b-DM_RETINA_PROLIF	8	144562245	0.0714	NA	0.7145	Proliferative diabetic retinopathy (DM_RETINA_PROLIF) || id:finn-b-DM_RETINA_PROLIF	Proliferative diabetic retinopathy (DM_RETINA_PROLIF)	Proliferative diabetic retinopathy (DM_RETINA_PROLIF) || ||	TRUE	igd	2.41379E-11	144562245	3408	8	37.09	ebi-a-GCST90001698	CD45RA+ CD28- CD8+ T cell Absolute Count || id:ebi-a-GCST90001698	TRUE	reported	igd	2	TRUE
184	rs118089863	T	C	T	C	516.5	-0.042	0.0018	0.0249	FALSE	FALSE	FALSE	finn-b-DM_RETINA_PROLIF	19	24477916	0.053	NA	0.428	Proliferative diabetic retinopathy (DM_RETINA_PROLIF) || id:finn-b-DM_RETINA_PROLIF	Proliferative diabetic retinopathy (DM_RETINA_PROLIF)	Proliferative diabetic retinopathy (DM_RETINA_PROLIF) || ||	TRUE	igd	1.24509E-22	24477916	3408	19	52.39	ebi-a-GCST90001698	CD45RA+ CD28- CD8+ T cell Absolute Count || id:ebi-a-GCST90001698	TRUE	reported	igd	2	TRUE
185	rs118180479	C	T	C	T	534.9	0.1072	0.001	0.0155	FALSE	FALSE	FALSE	finn-b-DM_RETINA_PROLIF	20	37027035	0.067	NA	0.1095	Proliferative diabetic retinopathy (DM_RETINA_PROLIF) || id:finn-b-DM_RETINA_PROLIF	Proliferative diabetic retinopathy (DM_RETINA_PROLIF)	Proliferative diabetic retinopathy (DM_RETINA_PROLIF) || ||	TRUE	igd	6.75461E-22	37027035	3408	20	55.24	ebi-a-GCST90001698	CD45RA+ CD28- CD8+ T cell Absolute Count || id:ebi-a-GCST90001698	TRUE	reported	igd	2	TRUE
186	rs12130486	C	T	C	T	76.42	-0.0058	0.0251	0.1348	FALSE	FALSE	FALSE	finn-b-DM_RETINA_PROLIF	1	81455274	0.0241	NA	0.8088	Proliferative diabetic retinopathy (DM_RETINA_PROLIF) || id:finn-b-DM_RETINA_PROLIF	Proliferative diabetic retinopathy (DM_RETINA_PROLIF)	Proliferative diabetic retinopathy (DM_RETINA_PROLIF) || ||	TRUE	igd	1.54597E-11	81455274	3408	1	11.29	ebi-a-GCST90001698	CD45RA+ CD28- CD8+ T cell Absolute Count || id:ebi-a-GCST90001698	TRUE	reported	igd	2	TRUE
187	rs12279408	T	C	T	C	699.1	-0.0547	0.0007	0.003	FALSE	FALSE	FALSE	finn-b-DM_RETINA_PROLIF	11	84269972	0.1491	NA	0.7135	Proliferative diabetic retinopathy (DM_RETINA_PROLIF) || id:finn-b-DM_RETINA_PROLIF	Proliferative diabetic retinopathy (DM_RETINA_PROLIF)	Proliferative diabetic retinopathy (DM_RETINA_PROLIF) || ||	TRUE	igd	1.90283E-23	84269972	3408	11	69.55	ebi-a-GCST90001698	CD45RA+ CD28- CD8+ T cell Absolute Count || id:ebi-a-GCST90001698	TRUE	reported	igd	2	TRUE
188	rs12378893	A	G	A	G	245.4	0.061	0.0025	0.026	FALSE	FALSE	FALSE	finn-b-DM_RETINA_PROLIF	9	79057643	0.0516	NA	0.2367	Proliferative diabetic retinopathy (DM_RETINA_PROLIF) || id:finn-b-DM_RETINA_PROLIF	Proliferative diabetic retinopathy (DM_RETINA_PROLIF)	Proliferative diabetic retinopathy (DM_RETINA_PROLIF) || ||	TRUE	igd	3.79402E-11	79057643	3408	9	36.99	ebi-a-GCST90001698	CD45RA+ CD28- CD8+ T cell Absolute Count || id:ebi-a-GCST90001698	TRUE	reported	igd	2	TRUE
189	rs12499962	G	A	G	A	1129	-0.064	0.0006	0.0367	FALSE	FALSE	FALSE	finn-b-DM_RETINA_PROLIF	4	99029457	0.0439	NA	0.1447	Proliferative diabetic retinopathy (DM_RETINA_PROLIF) || id:finn-b-DM_RETINA_PROLIF	Proliferative diabetic retinopathy (DM_RETINA_PROLIF)	Proliferative diabetic retinopathy (DM_RETINA_PROLIF) || ||	TRUE	igd	2.50092E-53	99029457	3408	4	72.17	ebi-a-GCST90001698	CD45RA+ CD28- CD8+ T cell Absolute Count || id:ebi-a-GCST90001698	TRUE	reported	igd	2	TRUE
190	rs12501785	A	G	A	G	620.5	0.0346	0.0013	0.0566	FALSE	FALSE	FALSE	finn-b-DM_RETINA_PROLIF	4	180565400	0.0349	NA	0.3223	Proliferative diabetic retinopathy (DM_RETINA_PROLIF) || id:finn-b-DM_RETINA_PROLIF	Proliferative diabetic retinopathy (DM_RETINA_PROLIF)	Proliferative diabetic retinopathy (DM_RETINA_PROLIF) || ||	TRUE	igd	1.1051E-45	180565400	3408	4	43.09	ebi-a-GCST90001698	CD45RA+ CD28- CD8+ T cell Absolute Count || id:ebi-a-GCST90001698	TRUE	reported	igd	2	TRUE
191	rs12616335	T	C	T	C	330.2	-0.0118	0.0012	0.049	FALSE	FALSE	FALSE	finn-b-DM_RETINA_PROLIF	2	159969605	0.0386	NA	0.760801	Proliferative diabetic retinopathy (DM_RETINA_PROLIF) || id:finn-b-DM_RETINA_PROLIF	Proliferative diabetic retinopathy (DM_RETINA_PROLIF)	Proliferative diabetic retinopathy (DM_RETINA_PROLIF) || ||	TRUE	igd	4.27396E-08	159969605	3408	2	60.13	ebi-a-GCST90001698	CD45RA+ CD28- CD8+ T cell Absolute Count || id:ebi-a-GCST90001698	TRUE	reported	igd	2	TRUE
192	rs12750174	A	G	A	G	166.6	0.0364	0.0035	0.0136	FALSE	FALSE	FALSE	finn-b-DM_RETINA_PROLIF	1	184765000	0.071	NA	0.608501	Proliferative diabetic retinopathy (DM_RETINA_PROLIF) || id:finn-b-DM_RETINA_PROLIF	Proliferative diabetic retinopathy (DM_RETINA_PROLIF)	Proliferative diabetic retinopathy (DM_RETINA_PROLIF) || ||	TRUE	igd	1.224E-08	184765000	3408	1	29.17	ebi-a-GCST90001698	CD45RA+ CD28- CD8+ T cell Absolute Count || id:ebi-a-GCST90001698	TRUE	reported	igd	2	TRUE
193	rs13010105	G	A	G	A	98.72	-0.053	0.0113	0.0252	FALSE	FALSE	FALSE	finn-b-DM_RETINA_PROLIF	2	42107980	0.0529	NA	0.316	Proliferative diabetic retinopathy (DM_RETINA_PROLIF) || id:finn-b-DM_RETINA_PROLIF	Proliferative diabetic retinopathy (DM_RETINA_PROLIF)	Proliferative diabetic retinopathy (DM_RETINA_PROLIF) || ||	TRUE	igd	2.07702E-08	42107980	3408	2	17.57	ebi-a-GCST90001698	CD45RA+ CD28- CD8+ T cell Absolute Count || id:ebi-a-GCST90001698	TRUE	reported	igd	2	TRUE
194	rs13104493	G	A	G	A	84.59	0.1035	0.0185	0.0013	FALSE	FALSE	FALSE	finn-b-DM_RETINA_PROLIF	4	32690871	0.2473	NA	0.675499	Proliferative diabetic retinopathy (DM_RETINA_PROLIF) || id:finn-b-DM_RETINA_PROLIF	Proliferative diabetic retinopathy (DM_RETINA_PROLIF)	Proliferative diabetic retinopathy (DM_RETINA_PROLIF) || ||	TRUE	igd	5.08101E-10	32690871	3408	4	13.57	ebi-a-GCST90001698	CD45RA+ CD28- CD8+ T cell Absolute Count || id:ebi-a-GCST90001698	TRUE	reported	igd	2	TRUE
195	rs132751	T	C	T	C	417.3	-0.0038	0.0012	0.0333	FALSE	FALSE	FALSE	finn-b-DM_RETINA_PROLIF	22	36610967	0.0461	NA	0.935	Proliferative diabetic retinopathy (DM_RETINA_PROLIF) || id:finn-b-DM_RETINA_PROLIF	Proliferative diabetic retinopathy (DM_RETINA_PROLIF)	Proliferative diabetic retinopathy (DM_RETINA_PROLIF) || ||	TRUE	igd	6.59174E-16	36610967	3408	22	51.4	ebi-a-GCST90001698	CD45RA+ CD28- CD8+ T cell Absolute Count || id:ebi-a-GCST90001698	TRUE	reported	igd	2	TRUE
196	rs13360609	A	T	A	T	93.82	-0.0078	0.0126	0.0678	FALSE	TRUE	FALSE	finn-b-DM_RETINA_PROLIF	5	180502672	0.0338	NA	0.8173	Proliferative diabetic retinopathy (DM_RETINA_PROLIF) || id:finn-b-DM_RETINA_PROLIF	Proliferative diabetic retinopathy (DM_RETINA_PROLIF)	Proliferative diabetic retinopathy (DM_RETINA_PROLIF) || ||	TRUE	igd	1.123E-08	180502672	3408	5	16.39	ebi-a-GCST90001698	CD45RA+ CD28- CD8+ T cell Absolute Count || id:ebi-a-GCST90001698	TRUE	reported	igd	2	TRUE
197	rs137942933	T	G	T	G	1000	0.0918	0.0006	0.0114	FALSE	FALSE	FALSE	finn-b-DM_RETINA_PROLIF	20	33104122	0.0792	NA	0.2466	Proliferative diabetic retinopathy (DM_RETINA_PROLIF) || id:finn-b-DM_RETINA_PROLIF	Proliferative diabetic retinopathy (DM_RETINA_PROLIF)	Proliferative diabetic retinopathy (DM_RETINA_PROLIF) || ||	TRUE	igd	1.17598E-41	33104122	3408	20	72.99	ebi-a-GCST90001698	CD45RA+ CD28- CD8+ T cell Absolute Count || id:ebi-a-GCST90001698	TRUE	reported	igd	2	TRUE
198	rs137943198	A	C	A	C	515.7	-0.0094	0.0009	0.0259	FALSE	FALSE	FALSE	finn-b-DM_RETINA_PROLIF	12	10963475	0.0516	NA	0.8561	Proliferative diabetic retinopathy (DM_RETINA_PROLIF) || id:finn-b-DM_RETINA_PROLIF	Proliferative diabetic retinopathy (DM_RETINA_PROLIF)	Proliferative diabetic retinopathy (DM_RETINA_PROLIF) || ||	TRUE	igd	5.40256E-20	10963475	3408	12	55.97	ebi-a-GCST90001698	CD45RA+ CD28- CD8+ T cell Absolute Count || id:ebi-a-GCST90001698	TRUE	reported	igd	2	TRUE
199	rs138152896	G	A	G	A	244	0.269	0.0021	0.0005	FALSE	FALSE	FALSE	finn-b-DM_RETINA_PROLIF	2	40546780	0.382	NA	0.4813	Proliferative diabetic retinopathy (DM_RETINA_PROLIF) || id:finn-b-DM_RETINA_PROLIF	Proliferative diabetic retinopathy (DM_RETINA_PROLIF)	Proliferative diabetic retinopathy (DM_RETINA_PROLIF) || ||	TRUE	igd	4.30031E-11	40546780	3408	2	36.89	ebi-a-GCST90001698	CD45RA+ CD28- CD8+ T cell Absolute Count || id:ebi-a-GCST90001698	TRUE	reported	igd	2	TRUE
200	rs138246394	A	G	A	G	262.1	-0.0403	0.0016	0.0162	FALSE	FALSE	FALSE	finn-b-DM_RETINA_PROLIF	20	54228961	0.0667	NA	0.545801	Proliferative diabetic retinopathy (DM_RETINA_PROLIF) || id:finn-b-DM_RETINA_PROLIF	Proliferative diabetic retinopathy (DM_RETINA_PROLIF)	Proliferative diabetic retinopathy (DM_RETINA_PROLIF) || ||	TRUE	igd	2.38402E-09	54228961	3408	20	43.79	ebi-a-GCST90001698	CD45RA+ CD28- CD8+ T cell Absolute Count || id:ebi-a-GCST90001698	TRUE	reported	igd	2	TRUE
201	rs138259561	A	G	A	G	187	-0.347	0.0029	0.0009	FALSE	FALSE	FALSE	finn-b-DM_RETINA_PROLIF	11	76470121	0.2689	NA	0.1969	Proliferative diabetic retinopathy (DM_RETINA_PROLIF) || id:finn-b-DM_RETINA_PROLIF	Proliferative diabetic retinopathy (DM_RETINA_PROLIF)	Proliferative diabetic retinopathy (DM_RETINA_PROLIF) || ||	TRUE	igd	3.98098E-09	76470121	3408	11	31.68	ebi-a-GCST90001698	CD45RA+ CD28- CD8+ T cell Absolute Count || id:ebi-a-GCST90001698	TRUE	reported	igd	2	TRUE
202	rs138327786	A	G	A	G	1285	0.0447	0.0003	0.0304	FALSE	FALSE	FALSE	finn-b-DM_RETINA_PROLIF	6	1730982	0.0481	NA	0.3527	Proliferative diabetic retinopathy (DM_RETINA_PROLIF) || id:finn-b-DM_RETINA_PROLIF	Proliferative diabetic retinopathy (DM_RETINA_PROLIF)	Proliferative diabetic retinopathy (DM_RETINA_PROLIF) || ||	TRUE	igd	5.98412E-46	1730982	3408	6	88.96	ebi-a-GCST90001698	CD45RA+ CD28- CD8+ T cell Absolute Count || id:ebi-a-GCST90001698	TRUE	reported	igd	2	TRUE
203	rs138401052	A	G	A	G	139.5	0.0884	0.0054	0.0253	FALSE	FALSE	FALSE	finn-b-DM_RETINA_PROLIF	3	166256176	0.0526	NA	0.092841	Proliferative diabetic retinopathy (DM_RETINA_PROLIF) || id:finn-b-DM_RETINA_PROLIF	Proliferative diabetic retinopathy (DM_RETINA_PROLIF)	Proliferative diabetic retinopathy (DM_RETINA_PROLIF) || ||	TRUE	igd	3.08297E-08	166256176	3408	3	25.13	ebi-a-GCST90001698	CD45RA+ CD28- CD8+ T cell Absolute Count || id:ebi-a-GCST90001698	TRUE	reported	igd	2	TRUE
204	rs138449036	T	C	T	C	419.3	-0.1731	0.0006	0.0027	FALSE	FALSE	FALSE	finn-b-DM_RETINA_PROLIF	7	29025284	0.1572	NA	0.2708	Proliferative diabetic retinopathy (DM_RETINA_PROLIF) || id:finn-b-DM_RETINA_PROLIF	Proliferative diabetic retinopathy (DM_RETINA_PROLIF)	Proliferative diabetic retinopathy (DM_RETINA_PROLIF) || ||	TRUE	igd	1.22999E-10	29025284	3408	7	64.95	ebi-a-GCST90001698	CD45RA+ CD28- CD8+ T cell Absolute Count || id:ebi-a-GCST90001698	TRUE	reported	igd	2	TRUE
205	rs138567976	A	G	A	G	155.1	0.0575	0.0038	0.0307	FALSE	FALSE	FALSE	finn-b-DM_RETINA_PROLIF	2	8152821	0.0496	NA	0.2465	Proliferative diabetic retinopathy (DM_RETINA_PROLIF) || id:finn-b-DM_RETINA_PROLIF	Proliferative diabetic retinopathy (DM_RETINA_PROLIF)	Proliferative diabetic retinopathy (DM_RETINA_PROLIF) || ||	TRUE	igd	3.76097E-08	8152821	3408	2	28.13	ebi-a-GCST90001698	CD45RA+ CD28- CD8+ T cell Absolute Count || id:ebi-a-GCST90001698	TRUE	reported	igd	2	TRUE
206	rs138822361	A	G	A	G	200.7	-0.0699	0.0034	0.0099	FALSE	FALSE	FALSE	finn-b-DM_RETINA_PROLIF	1	5236853	0.0849	NA	0.4105	Proliferative diabetic retinopathy (DM_RETINA_PROLIF) || id:finn-b-DM_RETINA_PROLIF	Proliferative diabetic retinopathy (DM_RETINA_PROLIF)	Proliferative diabetic retinopathy (DM_RETINA_PROLIF) || ||	TRUE	igd	9.34501E-10	5236853	3408	1	32.7	ebi-a-GCST90001698	CD45RA+ CD28- CD8+ T cell Absolute Count || id:ebi-a-GCST90001698	TRUE	reported	igd	2	TRUE
207	rs138871895	C	T	C	T	570.9	0.051	0.0006	0.0502	FALSE	FALSE	FALSE	finn-b-DM_RETINA_PROLIF	3	162179186	0.0376	NA	0.1748	Proliferative diabetic retinopathy (DM_RETINA_PROLIF) || id:finn-b-DM_RETINA_PROLIF	Proliferative diabetic retinopathy (DM_RETINA_PROLIF)	Proliferative diabetic retinopathy (DM_RETINA_PROLIF) || ||	TRUE	igd	6.11787E-16	162179186	3408	3	70.25	ebi-a-GCST90001698	CD45RA+ CD28- CD8+ T cell Absolute Count || id:ebi-a-GCST90001698	TRUE	reported	igd	2	TRUE
208	rs138943622	A	G	A	G	257.5	0.136	0.0015	0.0034	FALSE	FALSE	FALSE	finn-b-DM_RETINA_PROLIF	4	114293931	0.1467	NA	0.3542	Proliferative diabetic retinopathy (DM_RETINA_PROLIF) || id:finn-b-DM_RETINA_PROLIF	Proliferative diabetic retinopathy (DM_RETINA_PROLIF)	Proliferative diabetic retinopathy (DM_RETINA_PROLIF) || ||	TRUE	igd	9.75596E-09	114293931	3408	4	44.78	ebi-a-GCST90001698	CD45RA+ CD28- CD8+ T cell Absolute Count || id:ebi-a-GCST90001698	TRUE	reported	igd	2	TRUE
209	rs138948609	A	G	A	G	59.98	0.0411	0.0318	0.0247	FALSE	FALSE	FALSE	finn-b-DM_RETINA_PROLIF	10	132596864	0.0525	NA	0.4339	Proliferative diabetic retinopathy (DM_RETINA_PROLIF) || id:finn-b-DM_RETINA_PROLIF	Proliferative diabetic retinopathy (DM_RETINA_PROLIF)	Proliferative diabetic retinopathy (DM_RETINA_PROLIF) || ||	TRUE	igd	6.47098E-09	132596864	3408	10	10.31	ebi-a-GCST90001698	CD45RA+ CD28- CD8+ T cell Absolute Count || id:ebi-a-GCST90001698	TRUE	reported	igd	2	TRUE
210	rs138954494	C	T	C	T	836.1	0.1002	0.0004	0.0158	FALSE	FALSE	FALSE	finn-b-DM_RETINA_PROLIF	4	32184694	0.0666	NA	0.1324	Proliferative diabetic retinopathy (DM_RETINA_PROLIF) || id:finn-b-DM_RETINA_PROLIF	Proliferative diabetic retinopathy (DM_RETINA_PROLIF)	Proliferative diabetic retinopathy (DM_RETINA_PROLIF) || ||	TRUE	igd	1.74985E-29	32184694	3408	4	73.46	ebi-a-GCST90001698	CD45RA+ CD28- CD8+ T cell Absolute Count || id:ebi-a-GCST90001698	TRUE	reported	igd	2	TRUE
211	rs139075636	G	A	G	A	516.8	-0.0418	0.001	0.0331	FALSE	FALSE	FALSE	finn-b-DM_RETINA_PROLIF	12	102082782	0.0466	NA	0.3697	Proliferative diabetic retinopathy (DM_RETINA_PROLIF) || id:finn-b-DM_RETINA_PROLIF	Proliferative diabetic retinopathy (DM_RETINA_PROLIF)	Proliferative diabetic retinopathy (DM_RETINA_PROLIF) || ||	TRUE	igd	7.67008E-19	102082782	3408	12	57.96	ebi-a-GCST90001698	CD45RA+ CD28- CD8+ T cell Absolute Count || id:ebi-a-GCST90001698	TRUE	reported	igd	2	TRUE
212	rs139423647	A	G	A	G	381.7	0.1601	0.0009	0.0029	FALSE	FALSE	FALSE	finn-b-DM_RETINA_PROLIF	1	236238830	0.1512	NA	0.2899	Proliferative diabetic retinopathy (DM_RETINA_PROLIF) || id:finn-b-DM_RETINA_PROLIF	Proliferative diabetic retinopathy (DM_RETINA_PROLIF)	Proliferative diabetic retinopathy (DM_RETINA_PROLIF) || ||	TRUE	igd	8.73172E-13	236238830	3408	1	53.18	ebi-a-GCST90001698	CD45RA+ CD28- CD8+ T cell Absolute Count || id:ebi-a-GCST90001698	TRUE	reported	igd	2	TRUE
213	rs139584477	A	G	A	G	172.5	0.068	0.0035	0.0146	FALSE	FALSE	FALSE	finn-b-DM_RETINA_PROLIF	8	57056704	0.0701	NA	0.3322	Proliferative diabetic retinopathy (DM_RETINA_PROLIF) || id:finn-b-DM_RETINA_PROLIF	Proliferative diabetic retinopathy (DM_RETINA_PROLIF)	Proliferative diabetic retinopathy (DM_RETINA_PROLIF) || ||	TRUE	igd	4.948E-09	57056704	3408	8	29.41	ebi-a-GCST90001698	CD45RA+ CD28- CD8+ T cell Absolute Count || id:ebi-a-GCST90001698	TRUE	reported	igd	2	TRUE
214	rs139736375	T	C	T	C	443.1	0.0048	0.001	0.0233	FALSE	FALSE	FALSE	finn-b-DM_RETINA_PROLIF	17	67625638	0.0547	NA	0.9306	Proliferative diabetic retinopathy (DM_RETINA_PROLIF) || id:finn-b-DM_RETINA_PROLIF	Proliferative diabetic retinopathy (DM_RETINA_PROLIF)	Proliferative diabetic retinopathy (DM_RETINA_PROLIF) || ||	TRUE	igd	2.24595E-17	67625638	3408	17	51.97	ebi-a-GCST90001698	CD45RA+ CD28- CD8+ T cell Absolute Count || id:ebi-a-GCST90001698	TRUE	reported	igd	2	TRUE
215	rs139898536	T	A	T	A	161.3	-0.3802	0.0043	0.0007	FALSE	TRUE	FALSE	finn-b-DM_RETINA_PROLIF	12	109036912	0.3044	NA	0.2117	Proliferative diabetic retinopathy (DM_RETINA_PROLIF) || id:finn-b-DM_RETINA_PROLIF	Proliferative diabetic retinopathy (DM_RETINA_PROLIF)	Proliferative diabetic retinopathy (DM_RETINA_PROLIF) || ||	TRUE	igd	1.226E-08	109036912	3408	12	28.25	ebi-a-GCST90001698	CD45RA+ CD28- CD8+ T cell Absolute Count || id:ebi-a-GCST90001698	TRUE	reported	igd	2	TRUE
216	rs140087548	T	C	T	C	176.3	0.045	0.004	0.0154	FALSE	FALSE	FALSE	finn-b-DM_RETINA_PROLIF	6	168136303	0.0677	NA	0.5067	Proliferative diabetic retinopathy (DM_RETINA_PROLIF) || id:finn-b-DM_RETINA_PROLIF	Proliferative diabetic retinopathy (DM_RETINA_PROLIF)	Proliferative diabetic retinopathy (DM_RETINA_PROLIF) || ||	TRUE	igd	1.74401E-10	168136303	3408	6	27.54	ebi-a-GCST90001698	CD45RA+ CD28- CD8+ T cell Absolute Count || id:ebi-a-GCST90001698	TRUE	reported	igd	2	TRUE
217	rs140173523	A	C	A	C	199.4	0.0171	0.0026	0.0019	FALSE	FALSE	FALSE	finn-b-DM_RETINA_PROLIF	2	195788562	0.2017	NA	0.9323	Proliferative diabetic retinopathy (DM_RETINA_PROLIF) || id:finn-b-DM_RETINA_PROLIF	Proliferative diabetic retinopathy (DM_RETINA_PROLIF)	Proliferative diabetic retinopathy (DM_RETINA_PROLIF) || ||	TRUE	igd	9.74294E-09	195788562	3408	2	34.68	ebi-a-GCST90001698	CD45RA+ CD28- CD8+ T cell Absolute Count || id:ebi-a-GCST90001698	TRUE	reported	igd	2	TRUE
218	rs140322068	A	G	A	G	204.4	0.0241	0.0032	0.0153	FALSE	FALSE	FALSE	finn-b-DM_RETINA_PROLIF	10	1765793	0.0662	NA	0.715599	Proliferative diabetic retinopathy (DM_RETINA_PROLIF) || id:finn-b-DM_RETINA_PROLIF	Proliferative diabetic retinopathy (DM_RETINA_PROLIF)	Proliferative diabetic retinopathy (DM_RETINA_PROLIF) || ||	TRUE	igd	1.58001E-08	1765793	3408	10	36.08	ebi-a-GCST90001698	CD45RA+ CD28- CD8+ T cell Absolute Count || id:ebi-a-GCST90001698	TRUE	reported	igd	2	TRUE
219	rs140367496	C	T	C	T	460.1	-0.0874	0.0012	0.0137	FALSE	FALSE	FALSE	finn-b-DM_RETINA_PROLIF	4	131786765	0.073	NA	0.2311	Proliferative diabetic retinopathy (DM_RETINA_PROLIF) || id:finn-b-DM_RETINA_PROLIF	Proliferative diabetic retinopathy (DM_RETINA_PROLIF)	Proliferative diabetic retinopathy (DM_RETINA_PROLIF) || ||	TRUE	igd	1.21311E-19	131786765	3408	4	50.43	ebi-a-GCST90001698	CD45RA+ CD28- CD8+ T cell Absolute Count || id:ebi-a-GCST90001698	TRUE	reported	igd	2	TRUE
220	rs140800343	T	C	T	C	69.9	-0.0387	0.0211	0.0024	FALSE	FALSE	FALSE	finn-b-DM_RETINA_PROLIF	19	50001170	0.1695	NA	0.8196	Proliferative diabetic retinopathy (DM_RETINA_PROLIF) || id:finn-b-DM_RETINA_PROLIF	Proliferative diabetic retinopathy (DM_RETINA_PROLIF)	Proliferative diabetic retinopathy (DM_RETINA_PROLIF) || ||	TRUE	igd	7.47601E-09	50001170	3408	19	12.06	ebi-a-GCST90001698	CD45RA+ CD28- CD8+ T cell Absolute Count || id:ebi-a-GCST90001698	TRUE	reported	igd	2	TRUE
221	rs140929582	T	C	T	C	210.6	0.0403	0.0026	0.0384	FALSE	FALSE	FALSE	finn-b-DM_RETINA_PROLIF	2	169297185	0.0425	NA	0.3439	Proliferative diabetic retinopathy (DM_RETINA_PROLIF) || id:finn-b-DM_RETINA_PROLIF	Proliferative diabetic retinopathy (DM_RETINA_PROLIF)	Proliferative diabetic retinopathy (DM_RETINA_PROLIF) || ||	TRUE	igd	4.976E-10	169297185	3408	2	33.76	ebi-a-GCST90001698	CD45RA+ CD28- CD8+ T cell Absolute Count || id:ebi-a-GCST90001698	TRUE	reported	igd	2	TRUE
222	rs140963286	T	C	T	C	2073	-0.0193	0.0001	0.0215	FALSE	FALSE	FALSE	finn-b-DM_RETINA_PROLIF	1	24640467	0.057	NA	0.7349	Proliferative diabetic retinopathy (DM_RETINA_PROLIF) || id:finn-b-DM_RETINA_PROLIF	Proliferative diabetic retinopathy (DM_RETINA_PROLIF)	Proliferative diabetic retinopathy (DM_RETINA_PROLIF) || ||	TRUE	igd	1.15107E-56	24640467	3408	1	128.3	ebi-a-GCST90001698	CD45RA+ CD28- CD8+ T cell Absolute Count || id:ebi-a-GCST90001698	TRUE	reported	igd	2	TRUE
223	rs141644068	A	G	A	G	636.7	0.0187	0.0009	0.0207	FALSE	FALSE	FALSE	finn-b-DM_RETINA_PROLIF	1	220781210	0.0575	NA	0.745	Proliferative diabetic retinopathy (DM_RETINA_PROLIF) || id:finn-b-DM_RETINA_PROLIF	Proliferative diabetic retinopathy (DM_RETINA_PROLIF)	Proliferative diabetic retinopathy (DM_RETINA_PROLIF) || ||	TRUE	igd	5.51188E-22	220781210	3408	1	65.61	ebi-a-GCST90001698	CD45RA+ CD28- CD8+ T cell Absolute Count || id:ebi-a-GCST90001698	TRUE	reported	igd	2	TRUE
224	rs142076427	A	G	A	G	181.9	0.0276	0.0029	0.034	FALSE	FALSE	FALSE	finn-b-DM_RETINA_PROLIF	16	5628078	0.0457	NA	0.546	Proliferative diabetic retinopathy (DM_RETINA_PROLIF) || id:finn-b-DM_RETINA_PROLIF	Proliferative diabetic retinopathy (DM_RETINA_PROLIF)	Proliferative diabetic retinopathy (DM_RETINA_PROLIF) || ||	TRUE	igd	2.89801E-08	5628078	3408	16	32.71	ebi-a-GCST90001698	CD45RA+ CD28- CD8+ T cell Absolute Count || id:ebi-a-GCST90001698	TRUE	reported	igd	2	TRUE
225	rs142111513	C	G	C	G	168.8	-0.2586	0.0045	0.0006	FALSE	TRUE	FALSE	finn-b-DM_RETINA_PROLIF	8	23682802	0.3164	NA	0.4137	Proliferative diabetic retinopathy (DM_RETINA_PROLIF) || id:finn-b-DM_RETINA_PROLIF	Proliferative diabetic retinopathy (DM_RETINA_PROLIF)	Proliferative diabetic retinopathy (DM_RETINA_PROLIF) || ||	TRUE	igd	3.43479E-11	23682802	3408	8	25.4	ebi-a-GCST90001698	CD45RA+ CD28- CD8+ T cell Absolute Count || id:ebi-a-GCST90001698	TRUE	reported	igd	2	TRUE
226	rs142151887	A	C	A	C	274.8	0.1328	0.0019	0.0109	FALSE	FALSE	FALSE	finn-b-DM_RETINA_PROLIF	16	1071217	0.0821	NA	0.1058	Proliferative diabetic retinopathy (DM_RETINA_PROLIF) || id:finn-b-DM_RETINA_PROLIF	Proliferative diabetic retinopathy (DM_RETINA_PROLIF)	Proliferative diabetic retinopathy (DM_RETINA_PROLIF) || ||	TRUE	igd	1.69083E-12	1071217	3408	16	38.79	ebi-a-GCST90001698	CD45RA+ CD28- CD8+ T cell Absolute Count || id:ebi-a-GCST90001698	TRUE	reported	igd	2	TRUE
227	rs142604048	C	A	C	A	216.5	-0.019	0.0026	0.0516	FALSE	FALSE	FALSE	finn-b-DM_RETINA_PROLIF	2	87503702	0.0377	NA	0.613501	Proliferative diabetic retinopathy (DM_RETINA_PROLIF) || id:finn-b-DM_RETINA_PROLIF	Proliferative diabetic retinopathy (DM_RETINA_PROLIF)	Proliferative diabetic retinopathy (DM_RETINA_PROLIF) || ||	TRUE	igd	1e-09	87503702	3408	2	35.34	ebi-a-GCST90001698	CD45RA+ CD28- CD8+ T cell Absolute Count || id:ebi-a-GCST90001698	TRUE	reported	igd	2	TRUE
228	rs142686680	C	T	C	T	440.2	-0.0592	0.0007	0.02	FALSE	FALSE	FALSE	finn-b-DM_RETINA_PROLIF	12	29095512	0.0606	NA	0.3288	Proliferative diabetic retinopathy (DM_RETINA_PROLIF) || id:finn-b-DM_RETINA_PROLIF	Proliferative diabetic retinopathy (DM_RETINA_PROLIF)	Proliferative diabetic retinopathy (DM_RETINA_PROLIF) || ||	TRUE	igd	9.45584E-12	29095512	3408	12	64.38	ebi-a-GCST90001698	CD45RA+ CD28- CD8+ T cell Absolute Count || id:ebi-a-GCST90001698	TRUE	reported	igd	2	TRUE
229	rs142869493	T	C	T	C	394.5	-0.0799	0.0013	0.0104	FALSE	FALSE	FALSE	finn-b-DM_RETINA_PROLIF	11	87291175	0.0819	NA	0.329	Proliferative diabetic retinopathy (DM_RETINA_PROLIF) || id:finn-b-DM_RETINA_PROLIF	Proliferative diabetic retinopathy (DM_RETINA_PROLIF)	Proliferative diabetic retinopathy (DM_RETINA_PROLIF) || ||	TRUE	igd	1.54917E-14	87291175	3408	11	51.12	ebi-a-GCST90001698	CD45RA+ CD28- CD8+ T cell Absolute Count || id:ebi-a-GCST90001698	TRUE	reported	igd	2	TRUE
230	rs142922198	C	A	C	A	127.1	-0.044	0.0072	0.0227	FALSE	FALSE	FALSE	finn-b-DM_RETINA_PROLIF	5	145713781	0.0558	NA	0.4305	Proliferative diabetic retinopathy (DM_RETINA_PROLIF) || id:finn-b-DM_RETINA_PROLIF	Proliferative diabetic retinopathy (DM_RETINA_PROLIF)	Proliferative diabetic retinopathy (DM_RETINA_PROLIF) || ||	TRUE	igd	2.99799E-09	145713781	3408	5	21.37	ebi-a-GCST90001698	CD45RA+ CD28- CD8+ T cell Absolute Count || id:ebi-a-GCST90001698	TRUE	reported	igd	2	TRUE
231	rs143393137	T	C	T	C	189.1	0.013	0.0028	0.027	FALSE	FALSE	FALSE	finn-b-DM_RETINA_PROLIF	17	30967385	0.051	NA	0.7986	Proliferative diabetic retinopathy (DM_RETINA_PROLIF) || id:finn-b-DM_RETINA_PROLIF	Proliferative diabetic retinopathy (DM_RETINA_PROLIF)	Proliferative diabetic retinopathy (DM_RETINA_PROLIF) || ||	TRUE	igd	1.842E-08	30967385	3408	17	33.53	ebi-a-GCST90001698	CD45RA+ CD28- CD8+ T cell Absolute Count || id:ebi-a-GCST90001698	TRUE	reported	igd	2	TRUE
232	rs143395500	T	C	T	C	1232	0.091	0.0001	0.0321	FALSE	FALSE	FALSE	finn-b-DM_RETINA_PROLIF	10	69536834	0.0469	NA	0.0523998	Proliferative diabetic retinopathy (DM_RETINA_PROLIF) || id:finn-b-DM_RETINA_PROLIF	Proliferative diabetic retinopathy (DM_RETINA_PROLIF)	Proliferative diabetic retinopathy (DM_RETINA_PROLIF) || ||	TRUE	igd	1.63301E-09	69536834	3408	10	203.7	ebi-a-GCST90001698	CD45RA+ CD28- CD8+ T cell Absolute Count || id:ebi-a-GCST90001698	TRUE	reported	igd	2	TRUE
233	rs143435133	A	G	A	G	279.2	-0.0037	0.0021	0.0078	FALSE	FALSE	FALSE	finn-b-DM_RETINA_PROLIF	12	129545747	0.0927	NA	0.9681	Proliferative diabetic retinopathy (DM_RETINA_PROLIF) || id:finn-b-DM_RETINA_PROLIF	Proliferative diabetic retinopathy (DM_RETINA_PROLIF)	Proliferative diabetic retinopathy (DM_RETINA_PROLIF) || ||	TRUE	igd	5.42001E-14	129545747	3408	12	36.97	ebi-a-GCST90001698	CD45RA+ CD28- CD8+ T cell Absolute Count || id:ebi-a-GCST90001698	TRUE	reported	igd	2	TRUE
234	rs143772909	T	C	T	C	328.1	-0.0576	0.001	0.0232	FALSE	FALSE	FALSE	finn-b-DM_RETINA_PROLIF	10	101494118	0.0556	NA	0.3005	Proliferative diabetic retinopathy (DM_RETINA_PROLIF) || id:finn-b-DM_RETINA_PROLIF	Proliferative diabetic retinopathy (DM_RETINA_PROLIF)	Proliferative diabetic retinopathy (DM_RETINA_PROLIF) || ||	TRUE	igd	4.018E-10	101494118	3408	10	52.32	ebi-a-GCST90001698	CD45RA+ CD28- CD8+ T cell Absolute Count || id:ebi-a-GCST90001698	TRUE	reported	igd	2	TRUE
235	rs143845801	C	G	C	G	767.7	-0.0065	0.0007	0.0868	FALSE	TRUE	FALSE	finn-b-DM_RETINA_PROLIF	7	84434549	0.0296	NA	0.8269	Proliferative diabetic retinopathy (DM_RETINA_PROLIF) || id:finn-b-DM_RETINA_PROLIF	Proliferative diabetic retinopathy (DM_RETINA_PROLIF)	Proliferative diabetic retinopathy (DM_RETINA_PROLIF) || ||	TRUE	igd	2.77013E-32	84434549	3408	7	64.23	ebi-a-GCST90001698	CD45RA+ CD28- CD8+ T cell Absolute Count || id:ebi-a-GCST90001698	TRUE	reported	igd	2	TRUE
236	rs143871291	G	A	G	A	111.8	-0.0187	0.0092	0.0292	FALSE	FALSE	FALSE	finn-b-DM_RETINA_PROLIF	19	1191667	0.05	NA	0.7083	Proliferative diabetic retinopathy (DM_RETINA_PROLIF) || id:finn-b-DM_RETINA_PROLIF	Proliferative diabetic retinopathy (DM_RETINA_PROLIF)	Proliferative diabetic retinopathy (DM_RETINA_PROLIF) || ||	TRUE	igd	6.11801E-10	1191667	3408	19	18.01	ebi-a-GCST90001698	CD45RA+ CD28- CD8+ T cell Absolute Count || id:ebi-a-GCST90001698	TRUE	reported	igd	2	TRUE
237	rs143940797	A	G	A	G	43.94	0.0279	0.0565	0.0135	FALSE	FALSE	FALSE	finn-b-DM_RETINA_PROLIF	1	52644883	0.0709	NA	0.6944	Proliferative diabetic retinopathy (DM_RETINA_PROLIF) || id:finn-b-DM_RETINA_PROLIF	Proliferative diabetic retinopathy (DM_RETINA_PROLIF)	Proliferative diabetic retinopathy (DM_RETINA_PROLIF) || ||	TRUE	igd	4.03404E-08	52644883	3408	1	7.987	ebi-a-GCST90001698	CD45RA+ CD28- CD8+ T cell Absolute Count || id:ebi-a-GCST90001698	TRUE	reported	igd	2	TRUE
238	rs144104650	A	G	A	G	591.4	-0.0052	0.0006	0.0192	FALSE	FALSE	FALSE	finn-b-DM_RETINA_PROLIF	17	5023557	0.0609	NA	0.9324	Proliferative diabetic retinopathy (DM_RETINA_PROLIF) || id:finn-b-DM_RETINA_PROLIF	Proliferative diabetic retinopathy (DM_RETINA_PROLIF)	Proliferative diabetic retinopathy (DM_RETINA_PROLIF) || ||	TRUE	igd	7.79651E-16	5023557	3408	17	73.04	ebi-a-GCST90001698	CD45RA+ CD28- CD8+ T cell Absolute Count || id:ebi-a-GCST90001698	TRUE	reported	igd	2	TRUE
239	rs144206851	T	G	T	G	494.7	-0.0819	0.0012	0.0006	FALSE	FALSE	FALSE	finn-b-DM_RETINA_PROLIF	9	77966779	0.3664	NA	0.8232	Proliferative diabetic retinopathy (DM_RETINA_PROLIF) || id:finn-b-DM_RETINA_PROLIF	Proliferative diabetic retinopathy (DM_RETINA_PROLIF)	Proliferative diabetic retinopathy (DM_RETINA_PROLIF) || ||	TRUE	igd	1.04496E-18	77966779	3408	9	55.7	ebi-a-GCST90001698	CD45RA+ CD28- CD8+ T cell Absolute Count || id:ebi-a-GCST90001698	TRUE	reported	igd	2	TRUE
240	rs144258173	G	A	G	A	369.2	-0.0042	0.0007	0.0401	FALSE	FALSE	FALSE	finn-b-DM_RETINA_PROLIF	8	2859400	0.0423	NA	0.9202	Proliferative diabetic retinopathy (DM_RETINA_PROLIF) || id:finn-b-DM_RETINA_PROLIF	Proliferative diabetic retinopathy (DM_RETINA_PROLIF)	Proliferative diabetic retinopathy (DM_RETINA_PROLIF) || ||	TRUE	igd	2.79203E-09	2859400	3408	8	61.96	ebi-a-GCST90001698	CD45RA+ CD28- CD8+ T cell Absolute Count || id:ebi-a-GCST90001698	TRUE	reported	igd	2	TRUE
241	rs144275943	G	T	G	T	730	-0.0597	0.0003	0.0189	FALSE	FALSE	FALSE	finn-b-DM_RETINA_PROLIF	14	34065832	0.0607	NA	0.3259	Proliferative diabetic retinopathy (DM_RETINA_PROLIF) || id:finn-b-DM_RETINA_PROLIF	Proliferative diabetic retinopathy (DM_RETINA_PROLIF)	Proliferative diabetic retinopathy (DM_RETINA_PROLIF) || ||	TRUE	igd	4.64729E-14	34065832	3408	14	96.39	ebi-a-GCST90001698	CD45RA+ CD28- CD8+ T cell Absolute Count || id:ebi-a-GCST90001698	TRUE	reported	igd	2	TRUE
242	rs144613377	C	T	C	T	159.5	0.0016	0.01	0.0147	FALSE	FALSE	FALSE	finn-b-DM_RETINA_PROLIF	5	81311763	0.0684	NA	0.9808	Proliferative diabetic retinopathy (DM_RETINA_PROLIF) || id:finn-b-DM_RETINA_PROLIF	Proliferative diabetic retinopathy (DM_RETINA_PROLIF)	Proliferative diabetic retinopathy (DM_RETINA_PROLIF) || ||	TRUE	igd	4.19759E-18	81311763	3408	5	18.29	ebi-a-GCST90001698	CD45RA+ CD28- CD8+ T cell Absolute Count || id:ebi-a-GCST90001698	TRUE	reported	igd	2	TRUE
243	rs144682449	A	G	A	G	144.1	0.0131	0.0062	0.0398	FALSE	FALSE	FALSE	finn-b-DM_RETINA_PROLIF	12	53402638	0.0418	NA	0.754401	Proliferative diabetic retinopathy (DM_RETINA_PROLIF) || id:finn-b-DM_RETINA_PROLIF	Proliferative diabetic retinopathy (DM_RETINA_PROLIF)	Proliferative diabetic retinopathy (DM_RETINA_PROLIF) || ||	TRUE	igd	1.29999E-08	53402638	3408	12	25.27	ebi-a-GCST90001698	CD45RA+ CD28- CD8+ T cell Absolute Count || id:ebi-a-GCST90001698	TRUE	reported	igd	2	TRUE
244	rs144942838	T	C	T	C	210.7	0.0185	0.0025	0.0093	FALSE	FALSE	FALSE	finn-b-DM_RETINA_PROLIF	1	111842326	0.0873	NA	0.8319	Proliferative diabetic retinopathy (DM_RETINA_PROLIF) || id:finn-b-DM_RETINA_PROLIF	Proliferative diabetic retinopathy (DM_RETINA_PROLIF)	Proliferative diabetic retinopathy (DM_RETINA_PROLIF) || ||	TRUE	igd	4.24903E-09	111842326	3408	1	35.78	ebi-a-GCST90001698	CD45RA+ CD28- CD8+ T cell Absolute Count || id:ebi-a-GCST90001698	TRUE	reported	igd	2	TRUE
245	rs145021762	A	G	A	G	77.03	0.0208	0.0207	0.0275	FALSE	FALSE	FALSE	finn-b-DM_RETINA_PROLIF	10	22411454	0.0505	NA	0.6804	Proliferative diabetic retinopathy (DM_RETINA_PROLIF) || id:finn-b-DM_RETINA_PROLIF	Proliferative diabetic retinopathy (DM_RETINA_PROLIF)	Proliferative diabetic retinopathy (DM_RETINA_PROLIF) || ||	TRUE	igd	6.37001E-09	22411454	3408	10	13.23	ebi-a-GCST90001698	CD45RA+ CD28- CD8+ T cell Absolute Count || id:ebi-a-GCST90001698	TRUE	reported	igd	2	TRUE
246	rs145250558	C	G	C	G	378.7	0.0804	0.0012	0.0166	FALSE	TRUE	FALSE	finn-b-DM_RETINA_PROLIF	20	15245578	0.0659	NA	0.2226	Proliferative diabetic retinopathy (DM_RETINA_PROLIF) || id:finn-b-DM_RETINA_PROLIF	Proliferative diabetic retinopathy (DM_RETINA_PROLIF)	Proliferative diabetic retinopathy (DM_RETINA_PROLIF) || ||	TRUE	igd	1.18495E-14	15245578	3408	20	48.86	ebi-a-GCST90001698	CD45RA+ CD28- CD8+ T cell Absolute Count || id:ebi-a-GCST90001698	TRUE	reported	igd	2	TRUE
247	rs145336406	T	C	T	C	186.1	0.0339	0.0026	0.0299	FALSE	FALSE	FALSE	finn-b-DM_RETINA_PROLIF	6	78745175	0.0481	NA	0.4812	Proliferative diabetic retinopathy (DM_RETINA_PROLIF) || id:finn-b-DM_RETINA_PROLIF	Proliferative diabetic retinopathy (DM_RETINA_PROLIF)	Proliferative diabetic retinopathy (DM_RETINA_PROLIF) || ||	TRUE	igd	4.06097E-08	78745175	3408	6	33.82	ebi-a-GCST90001698	CD45RA+ CD28- CD8+ T cell Absolute Count || id:ebi-a-GCST90001698	TRUE	reported	igd	2	TRUE
248	rs145410896	G	C	G	C	202.5	-0.0066	0.005	0.0447	FALSE	TRUE	FALSE	finn-b-DM_RETINA_PROLIF	19	34111992	0.0401	NA	0.8702	Proliferative diabetic retinopathy (DM_RETINA_PROLIF) || id:finn-b-DM_RETINA_PROLIF	Proliferative diabetic retinopathy (DM_RETINA_PROLIF)	Proliferative diabetic retinopathy (DM_RETINA_PROLIF) || ||	TRUE	igd	2.68225E-16	34111992	3408	19	24.61	ebi-a-GCST90001698	CD45RA+ CD28- CD8+ T cell Absolute Count || id:ebi-a-GCST90001698	TRUE	reported	igd	2	TRUE
249	rs145563511	G	A	G	A	185.9	-0.027	0.0031	0.042	FALSE	FALSE	FALSE	finn-b-DM_RETINA_PROLIF	9	106801353	0.0409	NA	0.5096	Proliferative diabetic retinopathy (DM_RETINA_PROLIF) || id:finn-b-DM_RETINA_PROLIF	Proliferative diabetic retinopathy (DM_RETINA_PROLIF)	Proliferative diabetic retinopathy (DM_RETINA_PROLIF) || ||	TRUE	igd	2.28202E-08	106801353	3408	9	33.18	ebi-a-GCST90001698	CD45RA+ CD28- CD8+ T cell Absolute Count || id:ebi-a-GCST90001698	TRUE	reported	igd	2	TRUE
250	rs145583539	C	T	C	T	465.8	0.6471	0.001	0.0008	FALSE	FALSE	FALSE	finn-b-DM_RETINA_PROLIF	1	66490103	0.3049	NA	0.03378	Proliferative diabetic retinopathy (DM_RETINA_PROLIF) || id:finn-b-DM_RETINA_PROLIF	Proliferative diabetic retinopathy (DM_RETINA_PROLIF)	Proliferative diabetic retinopathy (DM_RETINA_PROLIF) || ||	TRUE	igd	1.41514E-19	66490103	3408	1	51.16	ebi-a-GCST90001698	CD45RA+ CD28- CD8+ T cell Absolute Count || id:ebi-a-GCST90001698	TRUE	reported	igd	2	TRUE
251	rs145720280	C	T	C	T	202.4	-0.0474	0.0031	0.0148	FALSE	FALSE	FALSE	finn-b-DM_RETINA_PROLIF	13	43404037	0.0681	NA	0.4864	Proliferative diabetic retinopathy (DM_RETINA_PROLIF) || id:finn-b-DM_RETINA_PROLIF	Proliferative diabetic retinopathy (DM_RETINA_PROLIF)	Proliferative diabetic retinopathy (DM_RETINA_PROLIF) || ||	TRUE	igd	7.305E-10	43404037	3408	13	32.76	ebi-a-GCST90001698	CD45RA+ CD28- CD8+ T cell Absolute Count || id:ebi-a-GCST90001698	TRUE	reported	igd	2	TRUE
252	rs145743664	C	T	C	T	124.1	0.0687	0.0092	0.0079	FALSE	FALSE	FALSE	finn-b-DM_RETINA_PROLIF	10	16995517	0.0978	NA	0.4827	Proliferative diabetic retinopathy (DM_RETINA_PROLIF) || id:finn-b-DM_RETINA_PROLIF	Proliferative diabetic retinopathy (DM_RETINA_PROLIF)	Proliferative diabetic retinopathy (DM_RETINA_PROLIF) || ||	TRUE	igd	2.07601E-10	16995517	3408	10	19.47	ebi-a-GCST90001698	CD45RA+ CD28- CD8+ T cell Absolute Count || id:ebi-a-GCST90001698	TRUE	reported	igd	2	TRUE
253	rs145835734	G	T	G	T	479.2	-0.0424	0.0004	0.0112	FALSE	FALSE	FALSE	finn-b-DM_RETINA_PROLIF	10	66659421	0.0776	NA	0.585	Proliferative diabetic retinopathy (DM_RETINA_PROLIF) || id:finn-b-DM_RETINA_PROLIF	Proliferative diabetic retinopathy (DM_RETINA_PROLIF)	Proliferative diabetic retinopathy (DM_RETINA_PROLIF) || ||	TRUE	igd	2.18998E-09	66659421	3408	10	79.88	ebi-a-GCST90001698	CD45RA+ CD28- CD8+ T cell Absolute Count || id:ebi-a-GCST90001698	TRUE	reported	igd	2	TRUE
254	rs145978106	A	C	A	C	207	-0.0733	0.006	0.0111	FALSE	FALSE	FALSE	finn-b-DM_RETINA_PROLIF	18	7839215	0.0782	NA	0.3482	Proliferative diabetic retinopathy (DM_RETINA_PROLIF) || id:finn-b-DM_RETINA_PROLIF	Proliferative diabetic retinopathy (DM_RETINA_PROLIF)	Proliferative diabetic retinopathy (DM_RETINA_PROLIF) || ||	TRUE	igd	1.80385E-19	7839215	3408	18	22.8	ebi-a-GCST90001698	CD45RA+ CD28- CD8+ T cell Absolute Count || id:ebi-a-GCST90001698	TRUE	reported	igd	2	TRUE
255	rs146101423	A	C	A	C	417.2	0.0531	0.0007	0.0034	FALSE	FALSE	FALSE	finn-b-DM_RETINA_PROLIF	19	6753000	0.1471	NA	0.718199	Proliferative diabetic retinopathy (DM_RETINA_PROLIF) || id:finn-b-DM_RETINA_PROLIF	Proliferative diabetic retinopathy (DM_RETINA_PROLIF)	Proliferative diabetic retinopathy (DM_RETINA_PROLIF) || ||	TRUE	igd	2.63876E-11	6753000	3408	19	62.38	ebi-a-GCST90001698	CD45RA+ CD28- CD8+ T cell Absolute Count || id:ebi-a-GCST90001698	TRUE	reported	igd	2	TRUE
256	rs146135726	T	C	T	C	235.3	0.0748	0.0016	0.0159	FALSE	FALSE	FALSE	finn-b-DM_RETINA_PROLIF	5	154015729	0.066	NA	0.2568	Proliferative diabetic retinopathy (DM_RETINA_PROLIF) || id:finn-b-DM_RETINA_PROLIF	Proliferative diabetic retinopathy (DM_RETINA_PROLIF)	Proliferative diabetic retinopathy (DM_RETINA_PROLIF) || ||	TRUE	igd	3.85097E-08	154015729	3408	5	42.7	ebi-a-GCST90001698	CD45RA+ CD28- CD8+ T cell Absolute Count || id:ebi-a-GCST90001698	TRUE	reported	igd	2	TRUE
257	rs146217030	C	T	C	T	143.9	0.0891	0.005	0.0029	FALSE	FALSE	FALSE	finn-b-DM_RETINA_PROLIF	2	41343706	0.1542	NA	0.5635	Proliferative diabetic retinopathy (DM_RETINA_PROLIF) || id:finn-b-DM_RETINA_PROLIF	Proliferative diabetic retinopathy (DM_RETINA_PROLIF)	Proliferative diabetic retinopathy (DM_RETINA_PROLIF) || ||	TRUE	igd	3.78399E-08	41343706	3408	2	26.11	ebi-a-GCST90001698	CD45RA+ CD28- CD8+ T cell Absolute Count || id:ebi-a-GCST90001698	TRUE	reported	igd	2	TRUE
258	rs146314225	C	A	C	A	225.4	-0.0516	0.0018	0.0005	FALSE	FALSE	FALSE	finn-b-DM_RETINA_PROLIF	5	141469416	0.373	NA	0.89	Proliferative diabetic retinopathy (DM_RETINA_PROLIF) || id:finn-b-DM_RETINA_PROLIF	Proliferative diabetic retinopathy (DM_RETINA_PROLIF)	Proliferative diabetic retinopathy (DM_RETINA_PROLIF) || ||	TRUE	igd	3.49197E-08	141469416	3408	5	40.79	ebi-a-GCST90001698	CD45RA+ CD28- CD8+ T cell Absolute Count || id:ebi-a-GCST90001698	TRUE	reported	igd	2	TRUE
259	rs146374482	A	G	A	G	1165	-0.2482	0.0004	0.0015	FALSE	FALSE	FALSE	finn-b-DM_RETINA_PROLIF	4	85578601	0.211	NA	0.2396	Proliferative diabetic retinopathy (DM_RETINA_PROLIF) || id:finn-b-DM_RETINA_PROLIF	Proliferative diabetic retinopathy (DM_RETINA_PROLIF)	Proliferative diabetic retinopathy (DM_RETINA_PROLIF) || ||	TRUE	igd	6.82967E-42	85578601	3408	4	84.75	ebi-a-GCST90001698	CD45RA+ CD28- CD8+ T cell Absolute Count || id:ebi-a-GCST90001698	TRUE	reported	igd	2	TRUE
260	rs146461857	A	G	A	G	355.7	-0.0455	0.0013	0.023	FALSE	FALSE	FALSE	finn-b-DM_RETINA_PROLIF	22	23709958	0.0574	NA	0.428	Proliferative diabetic retinopathy (DM_RETINA_PROLIF) || id:finn-b-DM_RETINA_PROLIF	Proliferative diabetic retinopathy (DM_RETINA_PROLIF)	Proliferative diabetic retinopathy (DM_RETINA_PROLIF) || ||	TRUE	igd	1.25893E-11	23709958	3408	22	52.34	ebi-a-GCST90001698	CD45RA+ CD28- CD8+ T cell Absolute Count || id:ebi-a-GCST90001698	TRUE	reported	igd	2	TRUE
261	rs146650864	A	G	A	G	338.4	-0.0154	0.0021	0.0195	FALSE	FALSE	FALSE	finn-b-DM_RETINA_PROLIF	19	22454852	0.0598	NA	0.7961	Proliferative diabetic retinopathy (DM_RETINA_PROLIF) || id:finn-b-DM_RETINA_PROLIF	Proliferative diabetic retinopathy (DM_RETINA_PROLIF)	Proliferative diabetic retinopathy (DM_RETINA_PROLIF) || ||	TRUE	igd	5.64027E-16	22454852	3408	19	41.59	ebi-a-GCST90001698	CD45RA+ CD28- CD8+ T cell Absolute Count || id:ebi-a-GCST90001698	TRUE	reported	igd	2	TRUE
262	rs146661200	T	C	T	C	152.8	0.0204	0.0056	0.0329	FALSE	FALSE	FALSE	finn-b-DM_RETINA_PROLIF	12	100494123	0.046	NA	0.6579	Proliferative diabetic retinopathy (DM_RETINA_PROLIF) || id:finn-b-DM_RETINA_PROLIF	Proliferative diabetic retinopathy (DM_RETINA_PROLIF)	Proliferative diabetic retinopathy (DM_RETINA_PROLIF) || ||	TRUE	igd	1.575E-10	100494123	3408	12	23.81	ebi-a-GCST90001698	CD45RA+ CD28- CD8+ T cell Absolute Count || id:ebi-a-GCST90001698	TRUE	reported	igd	2	TRUE
263	rs146756366	T	C	T	C	313.5	-0.0881	0.0018	0.0043	FALSE	FALSE	FALSE	finn-b-DM_RETINA_PROLIF	3	76660068	0.13	NA	0.498	Proliferative diabetic retinopathy (DM_RETINA_PROLIF) || id:finn-b-DM_RETINA_PROLIF	Proliferative diabetic retinopathy (DM_RETINA_PROLIF)	Proliferative diabetic retinopathy (DM_RETINA_PROLIF) || ||	TRUE	igd	7.65949E-14	76660068	3408	3	41.76	ebi-a-GCST90001698	CD45RA+ CD28- CD8+ T cell Absolute Count || id:ebi-a-GCST90001698	TRUE	reported	igd	2	TRUE
264	rs146822590	T	A	T	A	642.9	0.0609	0.0009	0.019	FALSE	TRUE	FALSE	finn-b-DM_RETINA_PROLIF	12	130060949	0.062	NA	0.3259	Proliferative diabetic retinopathy (DM_RETINA_PROLIF) || id:finn-b-DM_RETINA_PROLIF	Proliferative diabetic retinopathy (DM_RETINA_PROLIF)	Proliferative diabetic retinopathy (DM_RETINA_PROLIF) || ||	TRUE	igd	1.65691E-31	130060949	3408	12	54.5	ebi-a-GCST90001698	CD45RA+ CD28- CD8+ T cell Absolute Count || id:ebi-a-GCST90001698	TRUE	reported	igd	2	TRUE
265	rs146937045	G	T	G	T	399.5	-0.0752	0.0018	0.0149	FALSE	FALSE	FALSE	finn-b-DM_RETINA_PROLIF	14	46740502	0.0694	NA	0.2784	Proliferative diabetic retinopathy (DM_RETINA_PROLIF) || id:finn-b-DM_RETINA_PROLIF	Proliferative diabetic retinopathy (DM_RETINA_PROLIF)	Proliferative diabetic retinopathy (DM_RETINA_PROLIF) || ||	TRUE	igd	1.07399E-13	46740502	3408	14	53.53	ebi-a-GCST90001698	CD45RA+ CD28- CD8+ T cell Absolute Count || id:ebi-a-GCST90001698	TRUE	reported	igd	2	TRUE
266	rs146989801	G	C	G	C	187.4	0.0587	0.0026	0.0088	FALSE	TRUE	FALSE	finn-b-DM_RETINA_PROLIF	19	45630360	0.0918	NA	0.522801	Proliferative diabetic retinopathy (DM_RETINA_PROLIF) || id:finn-b-DM_RETINA_PROLIF	Proliferative diabetic retinopathy (DM_RETINA_PROLIF)	Proliferative diabetic retinopathy (DM_RETINA_PROLIF) || ||	TRUE	igd	3.50502E-08	45630360	3408	19	33.91	ebi-a-GCST90001698	CD45RA+ CD28- CD8+ T cell Absolute Count || id:ebi-a-GCST90001698	TRUE	reported	igd	2	TRUE
267	rs147026949	T	C	T	C	181.2	0.012	0.0032	0.0216	FALSE	FALSE	FALSE	finn-b-DM_RETINA_PROLIF	4	100588891	0.0564	NA	0.831	Proliferative diabetic retinopathy (DM_RETINA_PROLIF) || id:finn-b-DM_RETINA_PROLIF	Proliferative diabetic retinopathy (DM_RETINA_PROLIF)	Proliferative diabetic retinopathy (DM_RETINA_PROLIF) || ||	TRUE	igd	4.82303E-08	100588891	3408	4	33.13	ebi-a-GCST90001698	CD45RA+ CD28- CD8+ T cell Absolute Count || id:ebi-a-GCST90001698	TRUE	reported	igd	2	TRUE
268	rs147107195	T	C	T	C	851.2	0.0211	0.0003	0.0193	FALSE	FALSE	FALSE	finn-b-DM_RETINA_PROLIF	12	48190275	0.0603	NA	0.726099	Proliferative diabetic retinopathy (DM_RETINA_PROLIF) || id:finn-b-DM_RETINA_PROLIF	Proliferative diabetic retinopathy (DM_RETINA_PROLIF)	Proliferative diabetic retinopathy (DM_RETINA_PROLIF) || ||	TRUE	igd	6.37089E-20	48190275	3408	12	92.57	ebi-a-GCST90001698	CD45RA+ CD28- CD8+ T cell Absolute Count || id:ebi-a-GCST90001698	TRUE	reported	igd	2	TRUE
269	rs147563624	T	C	T	C	549.6	0.081	0.0009	0.0251	FALSE	FALSE	FALSE	finn-b-DM_RETINA_PROLIF	10	5377215	0.0541	NA	0.1344	Proliferative diabetic retinopathy (DM_RETINA_PROLIF) || id:finn-b-DM_RETINA_PROLIF	Proliferative diabetic retinopathy (DM_RETINA_PROLIF)	Proliferative diabetic retinopathy (DM_RETINA_PROLIF) || ||	TRUE	igd	1.15505E-21	5377215	3408	10	57.08	ebi-a-GCST90001698	CD45RA+ CD28- CD8+ T cell Absolute Count || id:ebi-a-GCST90001698	TRUE	reported	igd	2	TRUE
270	rs147572731	T	C	T	C	826.8	-0.0173	0.0007	0.0193	FALSE	FALSE	FALSE	finn-b-DM_RETINA_PROLIF	19	49416171	0.0603	NA	0.7739	Proliferative diabetic retinopathy (DM_RETINA_PROLIF) || id:finn-b-DM_RETINA_PROLIF	Proliferative diabetic retinopathy (DM_RETINA_PROLIF)	Proliferative diabetic retinopathy (DM_RETINA_PROLIF) || ||	TRUE	igd	7.54397E-32	49416171	3408	19	69.68	ebi-a-GCST90001698	CD45RA+ CD28- CD8+ T cell Absolute Count || id:ebi-a-GCST90001698	TRUE	reported	igd	2	TRUE
271	rs147591823	G	A	G	A	301	-0.0194	0.0016	0.0361	FALSE	FALSE	FALSE	finn-b-DM_RETINA_PROLIF	1	47595103	0.0445	NA	0.6635	Proliferative diabetic retinopathy (DM_RETINA_PROLIF) || id:finn-b-DM_RETINA_PROLIF	Proliferative diabetic retinopathy (DM_RETINA_PROLIF)	Proliferative diabetic retinopathy (DM_RETINA_PROLIF) || ||	TRUE	igd	5.38394E-12	47595103	3408	1	43.5	ebi-a-GCST90001698	CD45RA+ CD28- CD8+ T cell Absolute Count || id:ebi-a-GCST90001698	TRUE	reported	igd	2	TRUE
272	rs147681963	T	C	T	C	114.2	-0.0744	0.0094	0.021	FALSE	FALSE	FALSE	finn-b-DM_RETINA_PROLIF	7	37590076	0.0583	NA	0.202	Proliferative diabetic retinopathy (DM_RETINA_PROLIF) || id:finn-b-DM_RETINA_PROLIF	Proliferative diabetic retinopathy (DM_RETINA_PROLIF)	Proliferative diabetic retinopathy (DM_RETINA_PROLIF) || ||	TRUE	igd	4.11396E-10	37590076	3408	7	18.22	ebi-a-GCST90001698	CD45RA+ CD28- CD8+ T cell Absolute Count || id:ebi-a-GCST90001698	TRUE	reported	igd	2	TRUE
273	rs147774047	C	G	C	G	160	0.1071	0.0037	0.0117	FALSE	TRUE	FALSE	finn-b-DM_RETINA_PROLIF	3	23633832	0.0758	NA	0.1576	Proliferative diabetic retinopathy (DM_RETINA_PROLIF) || id:finn-b-DM_RETINA_PROLIF	Proliferative diabetic retinopathy (DM_RETINA_PROLIF)	Proliferative diabetic retinopathy (DM_RETINA_PROLIF) || ||	TRUE	igd	4.31102E-08	23633832	3408	3	29.14	ebi-a-GCST90001698	CD45RA+ CD28- CD8+ T cell Absolute Count || id:ebi-a-GCST90001698	TRUE	reported	igd	2	TRUE
274	rs147959386	A	G	A	G	123.5	-0.0316	0.0079	0.0018	FALSE	FALSE	FALSE	finn-b-DM_RETINA_PROLIF	8	124197307	0.2118	NA	0.8813	Proliferative diabetic retinopathy (DM_RETINA_PROLIF) || id:finn-b-DM_RETINA_PROLIF	Proliferative diabetic retinopathy (DM_RETINA_PROLIF)	Proliferative diabetic retinopathy (DM_RETINA_PROLIF) || ||	TRUE	igd	7.32099E-10	124197307	3408	8	20	ebi-a-GCST90001698	CD45RA+ CD28- CD8+ T cell Absolute Count || id:ebi-a-GCST90001698	TRUE	reported	igd	2	TRUE
275	rs147968748	G	A	G	A	183.9	-0.157	0.0057	0.0108	FALSE	FALSE	FALSE	finn-b-DM_RETINA_PROLIF	10	54704473	0.0802	NA	0.0502597	Proliferative diabetic retinopathy (DM_RETINA_PROLIF) || id:finn-b-DM_RETINA_PROLIF	Proliferative diabetic retinopathy (DM_RETINA_PROLIF)	Proliferative diabetic retinopathy (DM_RETINA_PROLIF) || ||	TRUE	igd	2.31793E-16	54704473	3408	10	22.31	ebi-a-GCST90001698	CD45RA+ CD28- CD8+ T cell Absolute Count || id:ebi-a-GCST90001698	TRUE	reported	igd	2	TRUE
276	rs148380088	T	C	T	C	149.3	-0.0291	0.0044	0.0287	FALSE	FALSE	FALSE	finn-b-DM_RETINA_PROLIF	9	28759554	0.0498	NA	0.5583	Proliferative diabetic retinopathy (DM_RETINA_PROLIF) || id:finn-b-DM_RETINA_PROLIF	Proliferative diabetic retinopathy (DM_RETINA_PROLIF)	Proliferative diabetic retinopathy (DM_RETINA_PROLIF) || ||	TRUE	igd	1.64101E-08	28759554	3408	9	26.38	ebi-a-GCST90001698	CD45RA+ CD28- CD8+ T cell Absolute Count || id:ebi-a-GCST90001698	TRUE	reported	igd	2	TRUE
277	rs148513824	T	C	T	C	282.1	0.4322	0.0018	0.0009	FALSE	FALSE	FALSE	finn-b-DM_RETINA_PROLIF	20	61268143	0.2682	NA	0.107	Proliferative diabetic retinopathy (DM_RETINA_PROLIF) || id:finn-b-DM_RETINA_PROLIF	Proliferative diabetic retinopathy (DM_RETINA_PROLIF)	Proliferative diabetic retinopathy (DM_RETINA_PROLIF) || ||	TRUE	igd	9.19814E-11	61268143	3408	20	43.4	ebi-a-GCST90001698	CD45RA+ CD28- CD8+ T cell Absolute Count || id:ebi-a-GCST90001698	TRUE	reported	igd	2	TRUE
278	rs148590919	A	G	A	G	262.7	0.057	0.0015	0.0317	FALSE	FALSE	FALSE	finn-b-DM_RETINA_PROLIF	4	187560601	0.0476	NA	0.2311	Proliferative diabetic retinopathy (DM_RETINA_PROLIF) || id:finn-b-DM_RETINA_PROLIF	Proliferative diabetic retinopathy (DM_RETINA_PROLIF)	Proliferative diabetic retinopathy (DM_RETINA_PROLIF) || ||	TRUE	igd	4.22202E-09	187560601	3408	4	44.6	ebi-a-GCST90001698	CD45RA+ CD28- CD8+ T cell Absolute Count || id:ebi-a-GCST90001698	TRUE	reported	igd	2	TRUE
279	rs148658406	T	C	T	C	2047	0.0635	0.0001	0.0279	FALSE	FALSE	FALSE	finn-b-DM_RETINA_PROLIF	3	153311399	0.0503	NA	0.2066	Proliferative diabetic retinopathy (DM_RETINA_PROLIF) || id:finn-b-DM_RETINA_PROLIF	Proliferative diabetic retinopathy (DM_RETINA_PROLIF)	Proliferative diabetic retinopathy (DM_RETINA_PROLIF) || ||	TRUE	igd	1.21395E-55	153311399	3408	3	127.9	ebi-a-GCST90001698	CD45RA+ CD28- CD8+ T cell Absolute Count || id:ebi-a-GCST90001698	TRUE	reported	igd	2	TRUE
280	rs148816938	G	A	G	A	438.9	0.0415	0.0007	0.0145	FALSE	FALSE	FALSE	finn-b-DM_RETINA_PROLIF	5	71107850	0.0706	NA	0.5564	Proliferative diabetic retinopathy (DM_RETINA_PROLIF) || id:finn-b-DM_RETINA_PROLIF	Proliferative diabetic retinopathy (DM_RETINA_PROLIF)	Proliferative diabetic retinopathy (DM_RETINA_PROLIF) || ||	TRUE	igd	8.69161E-12	71107850	3408	5	64.07	ebi-a-GCST90001698	CD45RA+ CD28- CD8+ T cell Absolute Count || id:ebi-a-GCST90001698	TRUE	reported	igd	2	TRUE
281	rs148939501	G	A	G	A	266.7	-0.0574	0.0013	0.025	FALSE	FALSE	FALSE	finn-b-DM_RETINA_PROLIF	5	12480500	0.0527	NA	0.2768	Proliferative diabetic retinopathy (DM_RETINA_PROLIF) || id:finn-b-DM_RETINA_PROLIF	Proliferative diabetic retinopathy (DM_RETINA_PROLIF)	Proliferative diabetic retinopathy (DM_RETINA_PROLIF) || ||	TRUE	igd	1.339E-08	12480500	3408	5	46.83	ebi-a-GCST90001698	CD45RA+ CD28- CD8+ T cell Absolute Count || id:ebi-a-GCST90001698	TRUE	reported	igd	2	TRUE
282	rs148947489	T	C	T	C	257.4	-0.0065	0.0022	0.0381	FALSE	FALSE	FALSE	finn-b-DM_RETINA_PROLIF	2	10326418	0.0431	NA	0.8799	Proliferative diabetic retinopathy (DM_RETINA_PROLIF) || id:finn-b-DM_RETINA_PROLIF	Proliferative diabetic retinopathy (DM_RETINA_PROLIF)	Proliferative diabetic retinopathy (DM_RETINA_PROLIF) || ||	TRUE	igd	1.19591E-12	10326418	3408	2	36.09	ebi-a-GCST90001698	CD45RA+ CD28- CD8+ T cell Absolute Count || id:ebi-a-GCST90001698	TRUE	reported	igd	2	TRUE
283	rs149050426	C	G	C	G	648.7	-0.0678	0.0013	0.0226	FALSE	TRUE	FALSE	finn-b-DM_RETINA_PROLIF	1	160679804	0.0575	NA	0.2387	Proliferative diabetic retinopathy (DM_RETINA_PROLIF) || id:finn-b-DM_RETINA_PROLIF	Proliferative diabetic retinopathy (DM_RETINA_PROLIF)	Proliferative diabetic retinopathy (DM_RETINA_PROLIF) || ||	TRUE	igd	6.82025E-26	160679804	3408	1	61.14	ebi-a-GCST90001698	CD45RA+ CD28- CD8+ T cell Absolute Count || id:ebi-a-GCST90001698	TRUE	reported	igd	2	TRUE
284	rs149131245	C	G	C	G	332.2	-0.0012	0.001	0.0158	FALSE	TRUE	FALSE	finn-b-DM_RETINA_PROLIF	2	234725994	0.0661	NA	0.985	Proliferative diabetic retinopathy (DM_RETINA_PROLIF) || id:finn-b-DM_RETINA_PROLIF	Proliferative diabetic retinopathy (DM_RETINA_PROLIF)	Proliferative diabetic retinopathy (DM_RETINA_PROLIF) || ||	TRUE	igd	6.34995E-10	234725994	3408	2	53.59	ebi-a-GCST90001698	CD45RA+ CD28- CD8+ T cell Absolute Count || id:ebi-a-GCST90001698	TRUE	reported	igd	2	TRUE
285	rs149208831	C	A	C	A	1445	0.0269	0.0003	0.0268	FALSE	FALSE	FALSE	finn-b-DM_RETINA_PROLIF	6	10017676	0.0514	NA	0.6011	Proliferative diabetic retinopathy (DM_RETINA_PROLIF) || id:finn-b-DM_RETINA_PROLIF	Proliferative diabetic retinopathy (DM_RETINA_PROLIF)	Proliferative diabetic retinopathy (DM_RETINA_PROLIF) || ||	TRUE	igd	3.22701E-52	10017676	3408	6	93.44	ebi-a-GCST90001698	CD45RA+ CD28- CD8+ T cell Absolute Count || id:ebi-a-GCST90001698	TRUE	reported	igd	2	TRUE
286	rs149438077	G	A	G	A	159.7	0.1303	0.004	0.0132	FALSE	FALSE	FALSE	finn-b-DM_RETINA_PROLIF	15	30234373	0.0724	NA	0.0719996	Proliferative diabetic retinopathy (DM_RETINA_PROLIF) || id:finn-b-DM_RETINA_PROLIF	Proliferative diabetic retinopathy (DM_RETINA_PROLIF)	Proliferative diabetic retinopathy (DM_RETINA_PROLIF) || ||	TRUE	igd	1.81501E-08	30234373	3408	15	28.3	ebi-a-GCST90001698	CD45RA+ CD28- CD8+ T cell Absolute Count || id:ebi-a-GCST90001698	TRUE	reported	igd	2	TRUE
287	rs149649979	T	C	T	C	708.1	-0.0414	0.0007	0.0088	FALSE	FALSE	FALSE	finn-b-DM_RETINA_PROLIF	9	10889621	0.0892	NA	0.6423	Proliferative diabetic retinopathy (DM_RETINA_PROLIF) || id:finn-b-DM_RETINA_PROLIF	Proliferative diabetic retinopathy (DM_RETINA_PROLIF)	Proliferative diabetic retinopathy (DM_RETINA_PROLIF) || ||	TRUE	igd	3.47136E-28	10889621	3408	9	63.75	ebi-a-GCST90001698	CD45RA+ CD28- CD8+ T cell Absolute Count || id:ebi-a-GCST90001698	TRUE	reported	igd	2	TRUE
288	rs149801155	G	A	G	A	203.9	0.0077	0.0028	0.0447	FALSE	FALSE	FALSE	finn-b-DM_RETINA_PROLIF	6	162457335	0.0403	NA	0.8493	Proliferative diabetic retinopathy (DM_RETINA_PROLIF) || id:finn-b-DM_RETINA_PROLIF	Proliferative diabetic retinopathy (DM_RETINA_PROLIF)	Proliferative diabetic retinopathy (DM_RETINA_PROLIF) || ||	TRUE	igd	2.59699E-08	162457335	3408	6	36.54	ebi-a-GCST90001698	CD45RA+ CD28- CD8+ T cell Absolute Count || id:ebi-a-GCST90001698	TRUE	reported	igd	2	TRUE
289	rs149828559	T	C	T	C	339.6	-0.028	0.0022	0.0239	FALSE	FALSE	FALSE	finn-b-DM_RETINA_PROLIF	6	84898123	0.0542	NA	0.6058	Proliferative diabetic retinopathy (DM_RETINA_PROLIF) || id:finn-b-DM_RETINA_PROLIF	Proliferative diabetic retinopathy (DM_RETINA_PROLIF)	Proliferative diabetic retinopathy (DM_RETINA_PROLIF) || ||	TRUE	igd	2.09218E-23	84898123	3408	6	33.81	ebi-a-GCST90001698	CD45RA+ CD28- CD8+ T cell Absolute Count || id:ebi-a-GCST90001698	TRUE	reported	igd	2	TRUE
290	rs149844272	A	G	A	G	240.6	-0.0756	0.0019	0.0145	FALSE	FALSE	FALSE	finn-b-DM_RETINA_PROLIF	4	87144762	0.0684	NA	0.2692	Proliferative diabetic retinopathy (DM_RETINA_PROLIF) || id:finn-b-DM_RETINA_PROLIF	Proliferative diabetic retinopathy (DM_RETINA_PROLIF)	Proliferative diabetic retinopathy (DM_RETINA_PROLIF) || ||	TRUE	igd	3.26002E-10	87144762	3408	4	38.16	ebi-a-GCST90001698	CD45RA+ CD28- CD8+ T cell Absolute Count || id:ebi-a-GCST90001698	TRUE	reported	igd	2	TRUE
291	rs149860203	T	C	T	C	453.6	0.0763	0.0013	0.0026	FALSE	FALSE	FALSE	finn-b-DM_RETINA_PROLIF	10	31026572	0.1616	NA	0.6367	Proliferative diabetic retinopathy (DM_RETINA_PROLIF) || id:finn-b-DM_RETINA_PROLIF	Proliferative diabetic retinopathy (DM_RETINA_PROLIF)	Proliferative diabetic retinopathy (DM_RETINA_PROLIF) || ||	TRUE	igd	3.54977E-21	31026572	3408	10	47.7	ebi-a-GCST90001698	CD45RA+ CD28- CD8+ T cell Absolute Count || id:ebi-a-GCST90001698	TRUE	reported	igd	2	TRUE
292	rs149876155	C	T	C	T	562.4	0.0526	0.0007	0.0098	FALSE	FALSE	FALSE	finn-b-DM_RETINA_PROLIF	2	24167677	0.0843	NA	0.5325	Proliferative diabetic retinopathy (DM_RETINA_PROLIF) || id:finn-b-DM_RETINA_PROLIF	Proliferative diabetic retinopathy (DM_RETINA_PROLIF)	Proliferative diabetic retinopathy (DM_RETINA_PROLIF) || ||	TRUE	igd	8.72971E-17	24167677	3408	2	67.24	ebi-a-GCST90001698	CD45RA+ CD28- CD8+ T cell Absolute Count || id:ebi-a-GCST90001698	TRUE	reported	igd	2	TRUE
293	rs149908314	T	C	T	C	416.3	0.0779	0.0016	0.0319	FALSE	FALSE	FALSE	finn-b-DM_RETINA_PROLIF	15	54344919	0.0468	NA	0.0956996	Proliferative diabetic retinopathy (DM_RETINA_PROLIF) || id:finn-b-DM_RETINA_PROLIF	Proliferative diabetic retinopathy (DM_RETINA_PROLIF)	Proliferative diabetic retinopathy (DM_RETINA_PROLIF) || ||	TRUE	igd	1.31099E-19	54344919	3408	15	45.67	ebi-a-GCST90001698	CD45RA+ CD28- CD8+ T cell Absolute Count || id:ebi-a-GCST90001698	TRUE	reported	igd	2	TRUE
294	rs150053624	T	C	T	C	496.1	0.0414	0.0009	0.0212	FALSE	FALSE	FALSE	finn-b-DM_RETINA_PROLIF	17	80299376	0.0568	NA	0.4662	Proliferative diabetic retinopathy (DM_RETINA_PROLIF) || id:finn-b-DM_RETINA_PROLIF	Proliferative diabetic retinopathy (DM_RETINA_PROLIF)	Proliferative diabetic retinopathy (DM_RETINA_PROLIF) || ||	TRUE	igd	5.80631E-19	80299376	3408	17	55.44	ebi-a-GCST90001698	CD45RA+ CD28- CD8+ T cell Absolute Count || id:ebi-a-GCST90001698	TRUE	reported	igd	2	TRUE
295	rs150055480	A	G	A	G	262.4	0.0874	0.0025	0.0216	FALSE	FALSE	FALSE	finn-b-DM_RETINA_PROLIF	14	55295865	0.0565	NA	0.1219	Proliferative diabetic retinopathy (DM_RETINA_PROLIF) || id:finn-b-DM_RETINA_PROLIF	Proliferative diabetic retinopathy (DM_RETINA_PROLIF)	Proliferative diabetic retinopathy (DM_RETINA_PROLIF) || ||	TRUE	igd	1.90722E-12	55295865	3408	14	37.13	ebi-a-GCST90001698	CD45RA+ CD28- CD8+ T cell Absolute Count || id:ebi-a-GCST90001698	TRUE	reported	igd	2	TRUE
296	rs150400236	T	C	T	C	299.6	-0.0605	0.0018	0.0145	FALSE	FALSE	FALSE	finn-b-DM_RETINA_PROLIF	7	136855654	0.0719	NA	0.3999	Proliferative diabetic retinopathy (DM_RETINA_PROLIF) || id:finn-b-DM_RETINA_PROLIF	Proliferative diabetic retinopathy (DM_RETINA_PROLIF)	Proliferative diabetic retinopathy (DM_RETINA_PROLIF) || ||	TRUE	igd	4.15336E-13	136855654	3408	7	41.15	ebi-a-GCST90001698	CD45RA+ CD28- CD8+ T cell Absolute Count || id:ebi-a-GCST90001698	TRUE	reported	igd	2	TRUE
297	rs150476409	A	G	A	G	432.3	-0.0594	0.0012	0.0246	FALSE	FALSE	FALSE	finn-b-DM_RETINA_PROLIF	13	113289664	0.0543	NA	0.2743	Proliferative diabetic retinopathy (DM_RETINA_PROLIF) || id:finn-b-DM_RETINA_PROLIF	Proliferative diabetic retinopathy (DM_RETINA_PROLIF)	Proliferative diabetic retinopathy (DM_RETINA_PROLIF) || ||	TRUE	igd	1.92088E-16	113289664	3408	13	52.29	ebi-a-GCST90001698	CD45RA+ CD28- CD8+ T cell Absolute Count || id:ebi-a-GCST90001698	TRUE	reported	igd	2	TRUE
298	rs150635355	A	T	A	T	93.79	-0.0268	0.0135	0.0066	FALSE	TRUE	FALSE	finn-b-DM_RETINA_PROLIF	18	38662297	0.1026	NA	0.793999	Proliferative diabetic retinopathy (DM_RETINA_PROLIF) || id:finn-b-DM_RETINA_PROLIF	Proliferative diabetic retinopathy (DM_RETINA_PROLIF)	Proliferative diabetic retinopathy (DM_RETINA_PROLIF) || ||	TRUE	igd	5.14198E-10	38662297	3408	18	15.05	ebi-a-GCST90001698	CD45RA+ CD28- CD8+ T cell Absolute Count || id:ebi-a-GCST90001698	TRUE	reported	igd	2	TRUE
299	rs1508064	T	C	T	C	163.3	0.0234	0.0073	0.0643	FALSE	FALSE	FALSE	finn-b-DM_RETINA_PROLIF	2	72979172	0.0336	NA	0.485801	Proliferative diabetic retinopathy (DM_RETINA_PROLIF) || id:finn-b-DM_RETINA_PROLIF	Proliferative diabetic retinopathy (DM_RETINA_PROLIF)	Proliferative diabetic retinopathy (DM_RETINA_PROLIF) || ||	TRUE	igd	7.7589E-15	72979172	3408	2	20.92	ebi-a-GCST90001698	CD45RA+ CD28- CD8+ T cell Absolute Count || id:ebi-a-GCST90001698	TRUE	reported	igd	2	TRUE
300	rs150889386	C	T	C	T	829.8	0.0102	0.0003	0.035	FALSE	FALSE	FALSE	finn-b-DM_RETINA_PROLIF	14	100822892	0.045	NA	0.8205	Proliferative diabetic retinopathy (DM_RETINA_PROLIF) || id:finn-b-DM_RETINA_PROLIF	Proliferative diabetic retinopathy (DM_RETINA_PROLIF)	Proliferative diabetic retinopathy (DM_RETINA_PROLIF) || ||	TRUE	igd	2.04409E-15	100822892	3408	14	104	ebi-a-GCST90001698	CD45RA+ CD28- CD8+ T cell Absolute Count || id:ebi-a-GCST90001698	TRUE	reported	igd	2	TRUE
301	rs150905742	A	G	A	G	311	-0.113	0.0015	0.0089	FALSE	FALSE	FALSE	finn-b-DM_RETINA_PROLIF	18	70586990	0.092	NA	0.2194	Proliferative diabetic retinopathy (DM_RETINA_PROLIF) || id:finn-b-DM_RETINA_PROLIF	Proliferative diabetic retinopathy (DM_RETINA_PROLIF)	Proliferative diabetic retinopathy (DM_RETINA_PROLIF) || ||	TRUE	igd	7.71969E-11	70586990	3408	18	47.64	ebi-a-GCST90001698	CD45RA+ CD28- CD8+ T cell Absolute Count || id:ebi-a-GCST90001698	TRUE	reported	igd	2	TRUE
302	rs150994087	T	C	T	C	316	-0.0521	0.0013	0.0189	FALSE	FALSE	FALSE	finn-b-DM_RETINA_PROLIF	18	56708792	0.0604	NA	0.3888	Proliferative diabetic retinopathy (DM_RETINA_PROLIF) || id:finn-b-DM_RETINA_PROLIF	Proliferative diabetic retinopathy (DM_RETINA_PROLIF)	Proliferative diabetic retinopathy (DM_RETINA_PROLIF) || ||	TRUE	igd	1.59302E-10	56708792	3408	18	49.25	ebi-a-GCST90001698	CD45RA+ CD28- CD8+ T cell Absolute Count || id:ebi-a-GCST90001698	TRUE	reported	igd	2	TRUE
303	rs151246819	A	G	A	G	331.7	-0.0174	0.0015	0.019	FALSE	FALSE	FALSE	finn-b-DM_RETINA_PROLIF	16	23373955	0.0615	NA	0.7769	Proliferative diabetic retinopathy (DM_RETINA_PROLIF) || id:finn-b-DM_RETINA_PROLIF	Proliferative diabetic retinopathy (DM_RETINA_PROLIF)	Proliferative diabetic retinopathy (DM_RETINA_PROLIF) || ||	TRUE	igd	1.46016E-13	23373955	3408	16	44.7	ebi-a-GCST90001698	CD45RA+ CD28- CD8+ T cell Absolute Count || id:ebi-a-GCST90001698	TRUE	reported	igd	2	TRUE
304	rs151250363	T	C	T	C	320.1	-0.0201	0.0012	0.0255	FALSE	FALSE	FALSE	finn-b-DM_RETINA_PROLIF	2	240644273	0.053	NA	0.704901	Proliferative diabetic retinopathy (DM_RETINA_PROLIF) || id:finn-b-DM_RETINA_PROLIF	Proliferative diabetic retinopathy (DM_RETINA_PROLIF)	Proliferative diabetic retinopathy (DM_RETINA_PROLIF) || ||	TRUE	igd	2.29403E-11	240644273	3408	2	47.71	ebi-a-GCST90001698	CD45RA+ CD28- CD8+ T cell Absolute Count || id:ebi-a-GCST90001698	TRUE	reported	igd	2	TRUE
305	rs16864501	A	G	A	G	2073	-0.1084	0.0001	0.003	FALSE	FALSE	FALSE	finn-b-DM_RETINA_PROLIF	3	152385976	0.149	NA	0.4668	Proliferative diabetic retinopathy (DM_RETINA_PROLIF) || id:finn-b-DM_RETINA_PROLIF	Proliferative diabetic retinopathy (DM_RETINA_PROLIF)	Proliferative diabetic retinopathy (DM_RETINA_PROLIF) || ||	TRUE	igd	1.7382E-56	152385976	3408	3	128.5	ebi-a-GCST90001698	CD45RA+ CD28- CD8+ T cell Absolute Count || id:ebi-a-GCST90001698	TRUE	reported	igd	2	TRUE
306	rs17642570	C	T	C	T	150.2	-0.0262	0.0091	0.0101	FALSE	FALSE	FALSE	finn-b-DM_RETINA_PROLIF	5	148699825	0.0855	NA	0.759799	Proliferative diabetic retinopathy (DM_RETINA_PROLIF) || id:finn-b-DM_RETINA_PROLIF	Proliferative diabetic retinopathy (DM_RETINA_PROLIF)	Proliferative diabetic retinopathy (DM_RETINA_PROLIF) || ||	TRUE	igd	4.14763E-16	148699825	3408	5	18.37	ebi-a-GCST90001698	CD45RA+ CD28- CD8+ T cell Absolute Count || id:ebi-a-GCST90001698	TRUE	reported	igd	2	TRUE
307	rs17791728	C	T	C	T	751.8	-0.0252	0.0006	0.0488	FALSE	FALSE	FALSE	finn-b-DM_RETINA_PROLIF	20	17556587	0.0385	NA	0.5128	Proliferative diabetic retinopathy (DM_RETINA_PROLIF) || id:finn-b-DM_RETINA_PROLIF	Proliferative diabetic retinopathy (DM_RETINA_PROLIF)	Proliferative diabetic retinopathy (DM_RETINA_PROLIF) || ||	TRUE	igd	9.9977E-31	17556587	3408	20	64.6	ebi-a-GCST90001698	CD45RA+ CD28- CD8+ T cell Absolute Count || id:ebi-a-GCST90001698	TRUE	reported	igd	2	TRUE
308	rs17878699	A	G	A	G	235.6	-0.0383	0.0028	0.0273	FALSE	FALSE	FALSE	finn-b-DM_RETINA_PROLIF	3	3132754	0.0536	NA	0.4746	Proliferative diabetic retinopathy (DM_RETINA_PROLIF) || id:finn-b-DM_RETINA_PROLIF	Proliferative diabetic retinopathy (DM_RETINA_PROLIF)	Proliferative diabetic retinopathy (DM_RETINA_PROLIF) || ||	TRUE	igd	8.14198E-10	3132754	3408	3	38.25	ebi-a-GCST90001698	CD45RA+ CD28- CD8+ T cell Absolute Count || id:ebi-a-GCST90001698	TRUE	reported	igd	2	TRUE
309	rs17882143	T	C	T	C	121.9	-0.0218	0.007	0.0105	FALSE	FALSE	FALSE	finn-b-DM_RETINA_PROLIF	17	41836082	0.0816	NA	0.7892	Proliferative diabetic retinopathy (DM_RETINA_PROLIF) || id:finn-b-DM_RETINA_PROLIF	Proliferative diabetic retinopathy (DM_RETINA_PROLIF)	Proliferative diabetic retinopathy (DM_RETINA_PROLIF) || ||	TRUE	igd	8.323E-09	41836082	3408	17	21.11	ebi-a-GCST90001698	CD45RA+ CD28- CD8+ T cell Absolute Count || id:ebi-a-GCST90001698	TRUE	reported	igd	2	TRUE
310	rs180716798	C	A	C	A	282.9	-0.1138	0.0021	0.0093	FALSE	FALSE	FALSE	finn-b-DM_RETINA_PROLIF	2	150956800	0.0852	NA	0.1817	Proliferative diabetic retinopathy (DM_RETINA_PROLIF) || id:finn-b-DM_RETINA_PROLIF	Proliferative diabetic retinopathy (DM_RETINA_PROLIF)	Proliferative diabetic retinopathy (DM_RETINA_PROLIF) || ||	TRUE	igd	9.59843E-14	150956800	3408	2	37.84	ebi-a-GCST90001698	CD45RA+ CD28- CD8+ T cell Absolute Count || id:ebi-a-GCST90001698	TRUE	reported	igd	2	TRUE
311	rs180745907	C	A	C	A	301.9	0.0086	0.0015	0.0152	FALSE	FALSE	FALSE	finn-b-DM_RETINA_PROLIF	6	20965785	0.0659	NA	0.8957	Proliferative diabetic retinopathy (DM_RETINA_PROLIF) || id:finn-b-DM_RETINA_PROLIF	Proliferative diabetic retinopathy (DM_RETINA_PROLIF)	Proliferative diabetic retinopathy (DM_RETINA_PROLIF) || ||	TRUE	igd	2.12324E-11	20965785	3408	6	44.92	ebi-a-GCST90001698	CD45RA+ CD28- CD8+ T cell Absolute Count || id:ebi-a-GCST90001698	TRUE	reported	igd	2	TRUE
312	rs180972485	A	G	A	G	489.9	-0.0728	0.001	0.0266	FALSE	FALSE	FALSE	finn-b-DM_RETINA_PROLIF	20	24457030	0.0524	NA	0.165	Proliferative diabetic retinopathy (DM_RETINA_PROLIF) || id:finn-b-DM_RETINA_PROLIF	Proliferative diabetic retinopathy (DM_RETINA_PROLIF)	Proliferative diabetic retinopathy (DM_RETINA_PROLIF) || ||	TRUE	igd	8.84708E-22	24457030	3408	20	50.73	ebi-a-GCST90001698	CD45RA+ CD28- CD8+ T cell Absolute Count || id:ebi-a-GCST90001698	TRUE	reported	igd	2	TRUE
313	rs181228225	A	G	A	G	628.3	0.0537	0.0006	0.026	FALSE	FALSE	FALSE	finn-b-DM_RETINA_PROLIF	15	84950824	0.0513	NA	0.295	Proliferative diabetic retinopathy (DM_RETINA_PROLIF) || id:finn-b-DM_RETINA_PROLIF	Proliferative diabetic retinopathy (DM_RETINA_PROLIF)	Proliferative diabetic retinopathy (DM_RETINA_PROLIF) || ||	TRUE	igd	3.67959E-22	84950824	3408	15	64.46	ebi-a-GCST90001698	CD45RA+ CD28- CD8+ T cell Absolute Count || id:ebi-a-GCST90001698	TRUE	reported	igd	2	TRUE
314	rs181660070	T	C	T	C	137	0.1152	0.0085	0.0156	FALSE	FALSE	FALSE	finn-b-DM_RETINA_PROLIF	8	117040660	0.0673	NA	0.0871806	Proliferative diabetic retinopathy (DM_RETINA_PROLIF) || id:finn-b-DM_RETINA_PROLIF	Proliferative diabetic retinopathy (DM_RETINA_PROLIF)	Proliferative diabetic retinopathy (DM_RETINA_PROLIF) || ||	TRUE	igd	1.26299E-11	117040660	3408	8	20.15	ebi-a-GCST90001698	CD45RA+ CD28- CD8+ T cell Absolute Count || id:ebi-a-GCST90001698	TRUE	reported	igd	2	TRUE
315	rs183280627	A	G	A	G	253.3	0.1455	0.0021	0.0042	FALSE	FALSE	FALSE	finn-b-DM_RETINA_PROLIF	8	30627573	0.1274	NA	0.2537	Proliferative diabetic retinopathy (DM_RETINA_PROLIF) || id:finn-b-DM_RETINA_PROLIF	Proliferative diabetic retinopathy (DM_RETINA_PROLIF)	Proliferative diabetic retinopathy (DM_RETINA_PROLIF) || ||	TRUE	igd	5.64287E-11	30627573	3408	8	38.53	ebi-a-GCST90001698	CD45RA+ CD28- CD8+ T cell Absolute Count || id:ebi-a-GCST90001698	TRUE	reported	igd	2	TRUE
316	rs183895386	T	C	T	C	230.6	-0.1041	0.0026	0.0262	FALSE	FALSE	FALSE	finn-b-DM_RETINA_PROLIF	2	22576943	0.0526	NA	0.0477002	Proliferative diabetic retinopathy (DM_RETINA_PROLIF) || id:finn-b-DM_RETINA_PROLIF	Proliferative diabetic retinopathy (DM_RETINA_PROLIF)	Proliferative diabetic retinopathy (DM_RETINA_PROLIF) || ||	TRUE	igd	1.024E-11	22576943	3408	2	33.78	ebi-a-GCST90001698	CD45RA+ CD28- CD8+ T cell Absolute Count || id:ebi-a-GCST90001698	TRUE	reported	igd	2	TRUE
317	rs184184520	T	G	T	G	306.1	-0.0304	0.0013	0.0093	FALSE	FALSE	FALSE	finn-b-DM_RETINA_PROLIF	14	45055780	0.0858	NA	0.7228	Proliferative diabetic retinopathy (DM_RETINA_PROLIF) || id:finn-b-DM_RETINA_PROLIF	Proliferative diabetic retinopathy (DM_RETINA_PROLIF)	Proliferative diabetic retinopathy (DM_RETINA_PROLIF) || ||	TRUE	igd	3.39399E-10	45055780	3408	14	48.59	ebi-a-GCST90001698	CD45RA+ CD28- CD8+ T cell Absolute Count || id:ebi-a-GCST90001698	TRUE	reported	igd	2	TRUE
318	rs184401135	T	C	T	C	181.1	0.0016	0.0032	0.0373	FALSE	FALSE	FALSE	finn-b-DM_RETINA_PROLIF	7	83368658	0.0437	NA	0.9705	Proliferative diabetic retinopathy (DM_RETINA_PROLIF) || id:finn-b-DM_RETINA_PROLIF	Proliferative diabetic retinopathy (DM_RETINA_PROLIF)	Proliferative diabetic retinopathy (DM_RETINA_PROLIF) || ||	TRUE	igd	5.03802E-09	83368658	3408	7	30.9	ebi-a-GCST90001698	CD45RA+ CD28- CD8+ T cell Absolute Count || id:ebi-a-GCST90001698	TRUE	reported	igd	2	TRUE
319	rs184910025	A	G	A	G	271.1	-0.136	0.0019	0.0061	FALSE	FALSE	FALSE	finn-b-DM_RETINA_PROLIF	12	117089403	0.1126	NA	0.2273	Proliferative diabetic retinopathy (DM_RETINA_PROLIF) || id:finn-b-DM_RETINA_PROLIF	Proliferative diabetic retinopathy (DM_RETINA_PROLIF)	Proliferative diabetic retinopathy (DM_RETINA_PROLIF) || ||	TRUE	igd	2.02023E-11	117089403	3408	12	40.3	ebi-a-GCST90001698	CD45RA+ CD28- CD8+ T cell Absolute Count || id:ebi-a-GCST90001698	TRUE	reported	igd	2	TRUE
320	rs184911123	A	T	A	T	267.2	-0.027	0.0018	0.0106	FALSE	TRUE	FALSE	finn-b-DM_RETINA_PROLIF	20	18880832	0.0827	NA	0.7443	Proliferative diabetic retinopathy (DM_RETINA_PROLIF) || id:finn-b-DM_RETINA_PROLIF	Proliferative diabetic retinopathy (DM_RETINA_PROLIF)	Proliferative diabetic retinopathy (DM_RETINA_PROLIF) || ||	TRUE	igd	4.6752E-11	18880832	3408	20	40.47	ebi-a-GCST90001698	CD45RA+ CD28- CD8+ T cell Absolute Count || id:ebi-a-GCST90001698	TRUE	reported	igd	2	TRUE
321	rs185587352	A	G	A	G	887.3	-0.0345	0.0006	0.0098	FALSE	FALSE	FALSE	finn-b-DM_RETINA_PROLIF	3	117384981	0.0842	NA	0.6818	Proliferative diabetic retinopathy (DM_RETINA_PROLIF) || id:finn-b-DM_RETINA_PROLIF	Proliferative diabetic retinopathy (DM_RETINA_PROLIF)	Proliferative diabetic retinopathy (DM_RETINA_PROLIF) || ||	TRUE	igd	2.03002E-35	117384981	3408	3	70.63	ebi-a-GCST90001698	CD45RA+ CD28- CD8+ T cell Absolute Count || id:ebi-a-GCST90001698	TRUE	reported	igd	2	TRUE
322	rs185754925	G	A	G	A	300.6	-0.0591	0.0025	0.0328	FALSE	FALSE	FALSE	finn-b-DM_RETINA_PROLIF	7	62917010	0.0475	NA	0.213	Proliferative diabetic retinopathy (DM_RETINA_PROLIF) || id:finn-b-DM_RETINA_PROLIF	Proliferative diabetic retinopathy (DM_RETINA_PROLIF)	Proliferative diabetic retinopathy (DM_RETINA_PROLIF) || ||	TRUE	igd	4.14572E-16	62917010	3408	7	36.78	ebi-a-GCST90001698	CD45RA+ CD28- CD8+ T cell Absolute Count || id:ebi-a-GCST90001698	TRUE	reported	igd	2	TRUE
323	rs186251573	C	A	C	A	750.9	0.0238	0.0007	0.0176	FALSE	FALSE	FALSE	finn-b-DM_RETINA_PROLIF	7	13558580	0.0634	NA	0.707499	Proliferative diabetic retinopathy (DM_RETINA_PROLIF) || id:finn-b-DM_RETINA_PROLIF	Proliferative diabetic retinopathy (DM_RETINA_PROLIF)	Proliferative diabetic retinopathy (DM_RETINA_PROLIF) || ||	TRUE	igd	1.7049E-27	13558580	3408	7	68.52	ebi-a-GCST90001698	CD45RA+ CD28- CD8+ T cell Absolute Count || id:ebi-a-GCST90001698	TRUE	reported	igd	2	TRUE
324	rs186370342	T	A	T	A	152.4	-0.1699	0.004	0.006	FALSE	TRUE	FALSE	finn-b-DM_RETINA_PROLIF	11	92081132	0.1064	NA	0.1103	Proliferative diabetic retinopathy (DM_RETINA_PROLIF) || id:finn-b-DM_RETINA_PROLIF	Proliferative diabetic retinopathy (DM_RETINA_PROLIF)	Proliferative diabetic retinopathy (DM_RETINA_PROLIF) || ||	TRUE	igd	1.54198E-08	92081132	3408	11	26.87	ebi-a-GCST90001698	CD45RA+ CD28- CD8+ T cell Absolute Count || id:ebi-a-GCST90001698	TRUE	reported	igd	2	TRUE
325	rs187990734	G	A	G	A	428.3	-0.0333	0.0009	0.0246	FALSE	FALSE	FALSE	finn-b-DM_RETINA_PROLIF	3	144835290	0.0531	NA	0.5312	Proliferative diabetic retinopathy (DM_RETINA_PROLIF) || id:finn-b-DM_RETINA_PROLIF	Proliferative diabetic retinopathy (DM_RETINA_PROLIF)	Proliferative diabetic retinopathy (DM_RETINA_PROLIF) || ||	TRUE	igd	9.35837E-13	144835290	3408	3	59.76	ebi-a-GCST90001698	CD45RA+ CD28- CD8+ T cell Absolute Count || id:ebi-a-GCST90001698	TRUE	reported	igd	2	TRUE
326	rs188021268	T	A	T	A	749.7	-0.0038	0.0006	0.008	FALSE	TRUE	FALSE	finn-b-DM_RETINA_PROLIF	2	67789879	0.0936	NA	0.9677	Proliferative diabetic retinopathy (DM_RETINA_PROLIF) || id:finn-b-DM_RETINA_PROLIF	Proliferative diabetic retinopathy (DM_RETINA_PROLIF)	Proliferative diabetic retinopathy (DM_RETINA_PROLIF) || ||	TRUE	igd	1.34586E-18	67789879	3408	2	84.69	ebi-a-GCST90001698	CD45RA+ CD28- CD8+ T cell Absolute Count || id:ebi-a-GCST90001698	TRUE	reported	igd	2	TRUE
327	rs188074116	A	G	A	G	1200	0.0096	0.0001	0.0085	FALSE	FALSE	FALSE	finn-b-DM_RETINA_PROLIF	12	19311236	0.0886	NA	0.9139	Proliferative diabetic retinopathy (DM_RETINA_PROLIF) || id:finn-b-DM_RETINA_PROLIF	Proliferative diabetic retinopathy (DM_RETINA_PROLIF)	Proliferative diabetic retinopathy (DM_RETINA_PROLIF) || ||	TRUE	igd	1.70412E-27	19311236	3408	12	109.5	ebi-a-GCST90001698	CD45RA+ CD28- CD8+ T cell Absolute Count || id:ebi-a-GCST90001698	TRUE	reported	igd	2	TRUE
328	rs188087675	A	G	A	G	246	-0.0585	0.0032	0.0182	FALSE	FALSE	FALSE	finn-b-DM_RETINA_PROLIF	15	29114742	0.0665	NA	0.379	Proliferative diabetic retinopathy (DM_RETINA_PROLIF) || id:finn-b-DM_RETINA_PROLIF	Proliferative diabetic retinopathy (DM_RETINA_PROLIF)	Proliferative diabetic retinopathy (DM_RETINA_PROLIF) || ||	TRUE	igd	1.13006E-11	29114742	3408	15	36.11	ebi-a-GCST90001698	CD45RA+ CD28- CD8+ T cell Absolute Count || id:ebi-a-GCST90001698	TRUE	reported	igd	2	TRUE
329	rs188292706	T	C	T	C	413.3	0.0126	0.0007	0.0276	FALSE	FALSE	FALSE	finn-b-DM_RETINA_PROLIF	2	162960872	0.0509	NA	0.8049	Proliferative diabetic retinopathy (DM_RETINA_PROLIF) || id:finn-b-DM_RETINA_PROLIF	Proliferative diabetic retinopathy (DM_RETINA_PROLIF)	Proliferative diabetic retinopathy (DM_RETINA_PROLIF) || ||	TRUE	igd	4.24522E-11	162960872	3408	2	62.46	ebi-a-GCST90001698	CD45RA+ CD28- CD8+ T cell Absolute Count || id:ebi-a-GCST90001698	TRUE	reported	igd	2	TRUE
330	rs188376248	T	C	T	C	159.6	0.0136	0.0044	0.0074	FALSE	FALSE	FALSE	finn-b-DM_RETINA_PROLIF	9	102390885	0.096	NA	0.8874	Proliferative diabetic retinopathy (DM_RETINA_PROLIF) || id:finn-b-DM_RETINA_PROLIF	Proliferative diabetic retinopathy (DM_RETINA_PROLIF)	Proliferative diabetic retinopathy (DM_RETINA_PROLIF) || ||	TRUE	igd	2.50501E-09	102390885	3408	9	26.7	ebi-a-GCST90001698	CD45RA+ CD28- CD8+ T cell Absolute Count || id:ebi-a-GCST90001698	TRUE	reported	igd	2	TRUE
331	rs188618717	A	G	A	G	353.5	-0.0058	0.0018	0.028	FALSE	FALSE	FALSE	finn-b-DM_RETINA_PROLIF	13	114441229	0.05	NA	0.9081	Proliferative diabetic retinopathy (DM_RETINA_PROLIF) || id:finn-b-DM_RETINA_PROLIF	Proliferative diabetic retinopathy (DM_RETINA_PROLIF)	Proliferative diabetic retinopathy (DM_RETINA_PROLIF) || ||	TRUE	igd	8.65566E-17	114441229	3408	13	42.26	ebi-a-GCST90001698	CD45RA+ CD28- CD8+ T cell Absolute Count || id:ebi-a-GCST90001698	TRUE	reported	igd	2	TRUE
332	rs189131343	T	C	T	C	175.4	0.1503	0.0032	0.0079	FALSE	FALSE	FALSE	finn-b-DM_RETINA_PROLIF	6	167014418	0.0909	NA	0.0980799	Proliferative diabetic retinopathy (DM_RETINA_PROLIF) || id:finn-b-DM_RETINA_PROLIF	Proliferative diabetic retinopathy (DM_RETINA_PROLIF)	Proliferative diabetic retinopathy (DM_RETINA_PROLIF) || ||	TRUE	igd	2.59298E-08	167014418	3408	6	31.44	ebi-a-GCST90001698	CD45RA+ CD28- CD8+ T cell Absolute Count || id:ebi-a-GCST90001698	TRUE	reported	igd	2	TRUE
333	rs189369117	T	C	T	C	358.2	-0.0619	0.0013	0.0079	FALSE	FALSE	FALSE	finn-b-DM_RETINA_PROLIF	5	142967016	0.0942	NA	0.511	Proliferative diabetic retinopathy (DM_RETINA_PROLIF) || id:finn-b-DM_RETINA_PROLIF	Proliferative diabetic retinopathy (DM_RETINA_PROLIF)	Proliferative diabetic retinopathy (DM_RETINA_PROLIF) || ||	TRUE	igd	1.66994E-14	142967016	3408	5	46.47	ebi-a-GCST90001698	CD45RA+ CD28- CD8+ T cell Absolute Count || id:ebi-a-GCST90001698	TRUE	reported	igd	2	TRUE
334	rs189412340	T	C	T	C	988.1	0.0311	0.0004	0.0213	FALSE	FALSE	FALSE	finn-b-DM_RETINA_PROLIF	5	75564943	0.0569	NA	0.584501	Proliferative diabetic retinopathy (DM_RETINA_PROLIF) || id:finn-b-DM_RETINA_PROLIF	Proliferative diabetic retinopathy (DM_RETINA_PROLIF)	Proliferative diabetic retinopathy (DM_RETINA_PROLIF) || ||	TRUE	igd	6.57809E-35	75564943	3408	5	79.27	ebi-a-GCST90001698	CD45RA+ CD28- CD8+ T cell Absolute Count || id:ebi-a-GCST90001698	TRUE	reported	igd	2	TRUE
335	rs189796120	T	C	T	C	122.6	-0.1349	0.01	0.0026	FALSE	FALSE	FALSE	finn-b-DM_RETINA_PROLIF	11	109281106	0.1636	NA	0.4096	Proliferative diabetic retinopathy (DM_RETINA_PROLIF) || id:finn-b-DM_RETINA_PROLIF	Proliferative diabetic retinopathy (DM_RETINA_PROLIF)	Proliferative diabetic retinopathy (DM_RETINA_PROLIF) || ||	TRUE	igd	1.41906E-11	109281106	3408	11	18.08	ebi-a-GCST90001698	CD45RA+ CD28- CD8+ T cell Absolute Count || id:ebi-a-GCST90001698	TRUE	reported	igd	2	TRUE
336	rs190665193	G	A	G	A	1581	0.0159	0.0003	0.0667	FALSE	FALSE	FALSE	finn-b-DM_RETINA_PROLIF	2	106438361	0.0337	NA	0.6368	Proliferative diabetic retinopathy (DM_RETINA_PROLIF) || id:finn-b-DM_RETINA_PROLIF	Proliferative diabetic retinopathy (DM_RETINA_PROLIF)	Proliferative diabetic retinopathy (DM_RETINA_PROLIF) || ||	TRUE	igd	1.68616E-61	106438361	3408	2	93.65	ebi-a-GCST90001698	CD45RA+ CD28- CD8+ T cell Absolute Count || id:ebi-a-GCST90001698	TRUE	reported	igd	2	TRUE
337	rs191325818	C	A	C	A	177.1	0.1426	0.004	0.0171	FALSE	FALSE	FALSE	finn-b-DM_RETINA_PROLIF	10	120573449	0.0637	NA	0.02516	Proliferative diabetic retinopathy (DM_RETINA_PROLIF) || id:finn-b-DM_RETINA_PROLIF	Proliferative diabetic retinopathy (DM_RETINA_PROLIF)	Proliferative diabetic retinopathy (DM_RETINA_PROLIF) || ||	TRUE	igd	2.41702E-08	120573449	3408	10	31.66	ebi-a-GCST90001698	CD45RA+ CD28- CD8+ T cell Absolute Count || id:ebi-a-GCST90001698	TRUE	reported	igd	2	TRUE
338	rs191607214	A	C	A	C	580.3	-0.0561	0.0007	0.0028	FALSE	FALSE	FALSE	finn-b-DM_RETINA_PROLIF	4	123414413	0.1585	NA	0.723199	Proliferative diabetic retinopathy (DM_RETINA_PROLIF) || id:finn-b-DM_RETINA_PROLIF	Proliferative diabetic retinopathy (DM_RETINA_PROLIF)	Proliferative diabetic retinopathy (DM_RETINA_PROLIF) || ||	TRUE	igd	2.16421E-21	123414413	3408	4	60.69	ebi-a-GCST90001698	CD45RA+ CD28- CD8+ T cell Absolute Count || id:ebi-a-GCST90001698	TRUE	reported	igd	2	TRUE
339	rs192397067	T	C	T	C	436.5	-0.0228	0.0009	0.0187	FALSE	FALSE	FALSE	finn-b-DM_RETINA_PROLIF	6	81984275	0.0608	NA	0.7074	Proliferative diabetic retinopathy (DM_RETINA_PROLIF) || id:finn-b-DM_RETINA_PROLIF	Proliferative diabetic retinopathy (DM_RETINA_PROLIF)	Proliferative diabetic retinopathy (DM_RETINA_PROLIF) || ||	TRUE	igd	8.34834E-13	81984275	3408	6	60.77	ebi-a-GCST90001698	CD45RA+ CD28- CD8+ T cell Absolute Count || id:ebi-a-GCST90001698	TRUE	reported	igd	2	TRUE
340	rs192467351	G	C	G	C	308.3	-0.0114	0.001	0.0186	FALSE	TRUE	FALSE	finn-b-DM_RETINA_PROLIF	14	76826605	0.0609	NA	0.8521	Proliferative diabetic retinopathy (DM_RETINA_PROLIF) || id:finn-b-DM_RETINA_PROLIF	Proliferative diabetic retinopathy (DM_RETINA_PROLIF)	Proliferative diabetic retinopathy (DM_RETINA_PROLIF) || ||	TRUE	igd	1.88001E-08	76826605	3408	14	54.7	ebi-a-GCST90001698	CD45RA+ CD28- CD8+ T cell Absolute Count || id:ebi-a-GCST90001698	TRUE	reported	igd	2	TRUE
341	rs192556004	A	G	A	G	189.6	0.0134	0.004	0.0183	FALSE	FALSE	FALSE	finn-b-DM_RETINA_PROLIF	5	135639453	0.0619	NA	0.8284	Proliferative diabetic retinopathy (DM_RETINA_PROLIF) || id:finn-b-DM_RETINA_PROLIF	Proliferative diabetic retinopathy (DM_RETINA_PROLIF)	Proliferative diabetic retinopathy (DM_RETINA_PROLIF) || ||	TRUE	igd	1.199E-10	135639453	3408	5	29.36	ebi-a-GCST90001698	CD45RA+ CD28- CD8+ T cell Absolute Count || id:ebi-a-GCST90001698	TRUE	reported	igd	2	TRUE
342	rs192583129	G	C	G	C	505.9	0.0327	0.0009	0.0394	FALSE	TRUE	FALSE	finn-b-DM_RETINA_PROLIF	2	129405810	0.0428	NA	0.4452	Proliferative diabetic retinopathy (DM_RETINA_PROLIF) || id:finn-b-DM_RETINA_PROLIF	Proliferative diabetic retinopathy (DM_RETINA_PROLIF)	Proliferative diabetic retinopathy (DM_RETINA_PROLIF) || ||	TRUE	igd	4.84507E-17	129405810	3408	2	59.97	ebi-a-GCST90001698	CD45RA+ CD28- CD8+ T cell Absolute Count || id:ebi-a-GCST90001698	TRUE	reported	igd	2	TRUE
343	rs200198801	A	G	A	G	319.6	0.0623	0.0016	0.0153	FALSE	FALSE	FALSE	finn-b-DM_RETINA_PROLIF	19	46387941	0.0688	NA	0.3649	Proliferative diabetic retinopathy (DM_RETINA_PROLIF) || id:finn-b-DM_RETINA_PROLIF	Proliferative diabetic retinopathy (DM_RETINA_PROLIF)	Proliferative diabetic retinopathy (DM_RETINA_PROLIF) || ||	TRUE	igd	7.07457E-13	46387941	3408	19	44.35	ebi-a-GCST90001698	CD45RA+ CD28- CD8+ T cell Absolute Count || id:ebi-a-GCST90001698	TRUE	reported	igd	2	TRUE
344	rs2496150	G	A	G	A	-388.2	0.0628	0.9988	0.9562	FALSE	FALSE	FALSE	finn-b-DM_RETINA_PROLIF	6	13374132	0.0406	NA	0.1219	Proliferative diabetic retinopathy (DM_RETINA_PROLIF) || id:finn-b-DM_RETINA_PROLIF	Proliferative diabetic retinopathy (DM_RETINA_PROLIF)	Proliferative diabetic retinopathy (DM_RETINA_PROLIF) || ||	TRUE	igd	1.11301E-14	13374132	3408	6	50.03	ebi-a-GCST90001698	CD45RA+ CD28- CD8+ T cell Absolute Count || id:ebi-a-GCST90001698	TRUE	reported	igd	2	TRUE
345	rs34000508	T	C	T	C	164.3	0.0548	0.0066	0.016	FALSE	FALSE	FALSE	finn-b-DM_RETINA_PROLIF	8	25574426	0.0659	NA	0.406	Proliferative diabetic retinopathy (DM_RETINA_PROLIF) || id:finn-b-DM_RETINA_PROLIF	Proliferative diabetic retinopathy (DM_RETINA_PROLIF)	Proliferative diabetic retinopathy (DM_RETINA_PROLIF) || ||	TRUE	igd	3.68468E-14	25574426	3408	8	21.61	ebi-a-GCST90001698	CD45RA+ CD28- CD8+ T cell Absolute Count || id:ebi-a-GCST90001698	TRUE	reported	igd	2	TRUE
346	rs34039708	A	C	A	C	395.7	0.0082	0.0019	0.0194	FALSE	FALSE	FALSE	finn-b-DM_RETINA_PROLIF	8	12500832	0.0641	NA	0.8984	Proliferative diabetic retinopathy (DM_RETINA_PROLIF) || id:finn-b-DM_RETINA_PROLIF	Proliferative diabetic retinopathy (DM_RETINA_PROLIF)	Proliferative diabetic retinopathy (DM_RETINA_PROLIF) || ||	TRUE	igd	4.88765E-19	12500832	3408	8	44.12	ebi-a-GCST90001698	CD45RA+ CD28- CD8+ T cell Absolute Count || id:ebi-a-GCST90001698	TRUE	reported	igd	2	TRUE
347	rs34265859	C	G	C	G	116.2	0.0445	0.0106	0.0031	FALSE	TRUE	FALSE	finn-b-DM_RETINA_PROLIF	16	25931790	0.1495	NA	0.7662	Proliferative diabetic retinopathy (DM_RETINA_PROLIF) || id:finn-b-DM_RETINA_PROLIF	Proliferative diabetic retinopathy (DM_RETINA_PROLIF)	Proliferative diabetic retinopathy (DM_RETINA_PROLIF) || ||	TRUE	igd	1.24601E-10	25931790	3408	16	18	ebi-a-GCST90001698	CD45RA+ CD28- CD8+ T cell Absolute Count || id:ebi-a-GCST90001698	TRUE	reported	igd	2	TRUE
348	rs34539402	A	G	A	G	211.7	-0.0354	0.0026	0.0187	FALSE	FALSE	FALSE	finn-b-DM_RETINA_PROLIF	17	39959627	0.0611	NA	0.5624	Proliferative diabetic retinopathy (DM_RETINA_PROLIF) || id:finn-b-DM_RETINA_PROLIF	Proliferative diabetic retinopathy (DM_RETINA_PROLIF)	Proliferative diabetic retinopathy (DM_RETINA_PROLIF) || ||	TRUE	igd	2.42003E-10	39959627	3408	17	33.34	ebi-a-GCST90001698	CD45RA+ CD28- CD8+ T cell Absolute Count || id:ebi-a-GCST90001698	TRUE	reported	igd	2	TRUE
349	rs34609592	A	G	A	G	1008	-0.0278	0.0003	0.039	FALSE	FALSE	FALSE	finn-b-DM_RETINA_PROLIF	9	136915695	0.0425	NA	0.5138	Proliferative diabetic retinopathy (DM_RETINA_PROLIF) || id:finn-b-DM_RETINA_PROLIF	Proliferative diabetic retinopathy (DM_RETINA_PROLIF)	Proliferative diabetic retinopathy (DM_RETINA_PROLIF) || ||	TRUE	igd	4.72607E-27	136915695	3408	9	92.78	ebi-a-GCST90001698	CD45RA+ CD28- CD8+ T cell Absolute Count || id:ebi-a-GCST90001698	TRUE	reported	igd	2	TRUE
350	rs34772471	T	C	T	C	270.7	0.1054	0.0018	0.0019	FALSE	FALSE	FALSE	finn-b-DM_RETINA_PROLIF	1	112269677	0.1809	NA	0.56	Proliferative diabetic retinopathy (DM_RETINA_PROLIF) || id:finn-b-DM_RETINA_PROLIF	Proliferative diabetic retinopathy (DM_RETINA_PROLIF)	Proliferative diabetic retinopathy (DM_RETINA_PROLIF) || ||	TRUE	igd	7.31644E-11	112269677	3408	1	41.43	ebi-a-GCST90001698	CD45RA+ CD28- CD8+ T cell Absolute Count || id:ebi-a-GCST90001698	TRUE	reported	igd	2	TRUE
351	rs35275693	G	A	G	A	542.5	-0.0169	0.001	0.1367	FALSE	FALSE	FALSE	finn-b-DM_RETINA_PROLIF	12	88561479	0.024	NA	0.4827	Proliferative diabetic retinopathy (DM_RETINA_PROLIF) || id:finn-b-DM_RETINA_PROLIF	Proliferative diabetic retinopathy (DM_RETINA_PROLIF)	Proliferative diabetic retinopathy (DM_RETINA_PROLIF) || ||	TRUE	igd	9.77913E-23	88561479	3408	12	54.89	ebi-a-GCST90001698	CD45RA+ CD28- CD8+ T cell Absolute Count || id:ebi-a-GCST90001698	TRUE	reported	igd	2	TRUE
352	rs35706199	T	C	T	C	336.7	-0.1131	0.0009	0.0167	FALSE	FALSE	FALSE	finn-b-DM_RETINA_PROLIF	7	131191874	0.0635	NA	0.0748704	Proliferative diabetic retinopathy (DM_RETINA_PROLIF) || id:finn-b-DM_RETINA_PROLIF	Proliferative diabetic retinopathy (DM_RETINA_PROLIF)	Proliferative diabetic retinopathy (DM_RETINA_PROLIF) || ||	TRUE	igd	3.31398E-10	131191874	3408	7	53.43	ebi-a-GCST90001698	CD45RA+ CD28- CD8+ T cell Absolute Count || id:ebi-a-GCST90001698	TRUE	reported	igd	2	TRUE
353	rs35948774	A	G	A	G	158.9	-0.0061	0.0035	0.0144	FALSE	FALSE	FALSE	finn-b-DM_RETINA_PROLIF	2	118664032	0.0698	NA	0.9299	Proliferative diabetic retinopathy (DM_RETINA_PROLIF) || id:finn-b-DM_RETINA_PROLIF	Proliferative diabetic retinopathy (DM_RETINA_PROLIF)	Proliferative diabetic retinopathy (DM_RETINA_PROLIF) || ||	TRUE	igd	3.52598E-08	118664032	3408	2	28.76	ebi-a-GCST90001698	CD45RA+ CD28- CD8+ T cell Absolute Count || id:ebi-a-GCST90001698	TRUE	reported	igd	2	TRUE
354	rs374964617	C	A	C	A	196.4	0.0166	0.0038	0.0291	FALSE	FALSE	FALSE	finn-b-DM_RETINA_PROLIF	9	504491	0.0498	NA	0.7388	Proliferative diabetic retinopathy (DM_RETINA_PROLIF) || id:finn-b-DM_RETINA_PROLIF	Proliferative diabetic retinopathy (DM_RETINA_PROLIF)	Proliferative diabetic retinopathy (DM_RETINA_PROLIF) || ||	TRUE	igd	4.88652E-12	504491	3408	9	28.32	ebi-a-GCST90001698	CD45RA+ CD28- CD8+ T cell Absolute Count || id:ebi-a-GCST90001698	TRUE	reported	igd	2	TRUE
355	rs3821186	G	C	G	C	271.6	0.0068	0.0015	0.0441	FALSE	TRUE	FALSE	finn-b-DM_RETINA_PROLIF	2	172953167	0.0398	NA	0.8645	Proliferative diabetic retinopathy (DM_RETINA_PROLIF) || id:finn-b-DM_RETINA_PROLIF	Proliferative diabetic retinopathy (DM_RETINA_PROLIF)	Proliferative diabetic retinopathy (DM_RETINA_PROLIF) || ||	TRUE	igd	2.10698E-09	172953167	3408	2	45.23	ebi-a-GCST90001698	CD45RA+ CD28- CD8+ T cell Absolute Count || id:ebi-a-GCST90001698	TRUE	reported	igd	2	TRUE
356	rs3822406	T	A	T	A	154.4	0.032	0.007	0.042	FALSE	TRUE	FALSE	finn-b-DM_RETINA_PROLIF	5	180054853	0.0412	NA	0.4382	Proliferative diabetic retinopathy (DM_RETINA_PROLIF) || id:finn-b-DM_RETINA_PROLIF	Proliferative diabetic retinopathy (DM_RETINA_PROLIF)	Proliferative diabetic retinopathy (DM_RETINA_PROLIF) || ||	TRUE	igd	4.62062E-13	180054853	3408	5	21.25	ebi-a-GCST90001698	CD45RA+ CD28- CD8+ T cell Absolute Count || id:ebi-a-GCST90001698	TRUE	reported	igd	2	TRUE
357	rs3848018	G	A	G	A	257	-0.1222	0.0021	0.0063	FALSE	FALSE	FALSE	finn-b-DM_RETINA_PROLIF	13	99034552	0.1052	NA	0.2454	Proliferative diabetic retinopathy (DM_RETINA_PROLIF) || id:finn-b-DM_RETINA_PROLIF	Proliferative diabetic retinopathy (DM_RETINA_PROLIF)	Proliferative diabetic retinopathy (DM_RETINA_PROLIF) || ||	TRUE	igd	1.77787E-11	99034552	3408	13	38.1	ebi-a-GCST90001698	CD45RA+ CD28- CD8+ T cell Absolute Count || id:ebi-a-GCST90001698	TRUE	reported	igd	2	TRUE
358	rs41276984	G	C	G	C	609.3	0.0172	0.0012	0.0175	FALSE	TRUE	FALSE	finn-b-DM_RETINA_PROLIF	20	37580670	0.0626	NA	0.7831	Proliferative diabetic retinopathy (DM_RETINA_PROLIF) || id:finn-b-DM_RETINA_PROLIF	Proliferative diabetic retinopathy (DM_RETINA_PROLIF)	Proliferative diabetic retinopathy (DM_RETINA_PROLIF) || ||	TRUE	igd	6.17163E-30	37580670	3408	20	53.09	ebi-a-GCST90001698	CD45RA+ CD28- CD8+ T cell Absolute Count || id:ebi-a-GCST90001698	TRUE	reported	igd	2	TRUE
359	rs41299575	C	G	C	G	617.1	-0.0224	0.0007	0.0311	FALSE	TRUE	FALSE	finn-b-DM_RETINA_PROLIF	1	113653257	0.0471	NA	0.6351	Proliferative diabetic retinopathy (DM_RETINA_PROLIF) || id:finn-b-DM_RETINA_PROLIF	Proliferative diabetic retinopathy (DM_RETINA_PROLIF)	Proliferative diabetic retinopathy (DM_RETINA_PROLIF) || ||	TRUE	igd	3.76184E-23	113653257	3408	1	61.82	ebi-a-GCST90001698	CD45RA+ CD28- CD8+ T cell Absolute Count || id:ebi-a-GCST90001698	TRUE	reported	igd	2	TRUE
360	rs459056	G	T	G	T	197.3	-0.0187	0.0034	0.0122	FALSE	FALSE	FALSE	finn-b-DM_RETINA_PROLIF	20	15614140	0.0745	NA	0.802	Proliferative diabetic retinopathy (DM_RETINA_PROLIF) || id:finn-b-DM_RETINA_PROLIF	Proliferative diabetic retinopathy (DM_RETINA_PROLIF)	Proliferative diabetic retinopathy (DM_RETINA_PROLIF) || ||	TRUE	igd	2.33884E-11	15614140	3408	20	29.42	ebi-a-GCST90001698	CD45RA+ CD28- CD8+ T cell Absolute Count || id:ebi-a-GCST90001698	TRUE	reported	igd	2	TRUE
361	rs4853078	G	T	G	T	353.7	-0.0234	0.0019	0.0354	FALSE	FALSE	FALSE	finn-b-DM_RETINA_PROLIF	2	75148081	0.0453	NA	0.6047	Proliferative diabetic retinopathy (DM_RETINA_PROLIF) || id:finn-b-DM_RETINA_PROLIF	Proliferative diabetic retinopathy (DM_RETINA_PROLIF)	Proliferative diabetic retinopathy (DM_RETINA_PROLIF) || ||	TRUE	igd	1.02494E-18	75148081	3408	2	39.81	ebi-a-GCST90001698	CD45RA+ CD28- CD8+ T cell Absolute Count || id:ebi-a-GCST90001698	TRUE	reported	igd	2	TRUE
362	rs55787444	T	C	T	C	212.6	0.0058	0.0022	0.0038	FALSE	FALSE	FALSE	finn-b-DM_RETINA_PROLIF	3	185766414	0.1337	NA	0.9655	Proliferative diabetic retinopathy (DM_RETINA_PROLIF) || id:finn-b-DM_RETINA_PROLIF	Proliferative diabetic retinopathy (DM_RETINA_PROLIF)	Proliferative diabetic retinopathy (DM_RETINA_PROLIF) || ||	TRUE	igd	5.29895E-09	185766414	3408	3	36.32	ebi-a-GCST90001698	CD45RA+ CD28- CD8+ T cell Absolute Count || id:ebi-a-GCST90001698	TRUE	reported	igd	2	TRUE
363	rs55856613	A	G	A	G	330.6	0.0565	0.0007	0.0094	FALSE	FALSE	FALSE	finn-b-DM_RETINA_PROLIF	17	79094162	0.0854	NA	0.5082	Proliferative diabetic retinopathy (DM_RETINA_PROLIF) || id:finn-b-DM_RETINA_PROLIF	Proliferative diabetic retinopathy (DM_RETINA_PROLIF)	Proliferative diabetic retinopathy (DM_RETINA_PROLIF) || ||	TRUE	igd	3.68104E-08	79094162	3408	17	59.91	ebi-a-GCST90001698	CD45RA+ CD28- CD8+ T cell Absolute Count || id:ebi-a-GCST90001698	TRUE	reported	igd	2	TRUE
364	rs56041702	C	G	C	G	203.7	0.0088	0.0032	0.027	FALSE	TRUE	FALSE	finn-b-DM_RETINA_PROLIF	15	50008133	0.0511	NA	0.864	Proliferative diabetic retinopathy (DM_RETINA_PROLIF) || id:finn-b-DM_RETINA_PROLIF	Proliferative diabetic retinopathy (DM_RETINA_PROLIF)	Proliferative diabetic retinopathy (DM_RETINA_PROLIF) || ||	TRUE	igd	1.41101E-10	50008133	3408	15	31.66	ebi-a-GCST90001698	CD45RA+ CD28- CD8+ T cell Absolute Count || id:ebi-a-GCST90001698	TRUE	reported	igd	2	TRUE
365	rs57121931	C	T	C	T	214.7	0.0058	0.0022	0.005	FALSE	FALSE	FALSE	finn-b-DM_RETINA_PROLIF	19	55017690	0.1164	NA	0.96	Proliferative diabetic retinopathy (DM_RETINA_PROLIF) || id:finn-b-DM_RETINA_PROLIF	Proliferative diabetic retinopathy (DM_RETINA_PROLIF)	Proliferative diabetic retinopathy (DM_RETINA_PROLIF) || ||	TRUE	igd	1.93798E-08	55017690	3408	19	38.13	ebi-a-GCST90001698	CD45RA+ CD28- CD8+ T cell Absolute Count || id:ebi-a-GCST90001698	TRUE	reported	igd	2	TRUE
366	rs58243030	G	A	G	A	160.9	-0.1586	0.0037	0.0075	FALSE	FALSE	FALSE	finn-b-DM_RETINA_PROLIF	5	180495180	0.1007	NA	0.1151	Proliferative diabetic retinopathy (DM_RETINA_PROLIF) || id:finn-b-DM_RETINA_PROLIF	Proliferative diabetic retinopathy (DM_RETINA_PROLIF)	Proliferative diabetic retinopathy (DM_RETINA_PROLIF) || ||	TRUE	igd	1.46899E-08	180495180	3408	5	28.33	ebi-a-GCST90001698	CD45RA+ CD28- CD8+ T cell Absolute Count || id:ebi-a-GCST90001698	TRUE	reported	igd	2	TRUE
367	rs58817739	G	A	G	A	398.3	0.0703	0.0007	0.0355	FALSE	FALSE	FALSE	finn-b-DM_RETINA_PROLIF	12	46009960	0.0449	NA	0.1176	Proliferative diabetic retinopathy (DM_RETINA_PROLIF) || id:finn-b-DM_RETINA_PROLIF	Proliferative diabetic retinopathy (DM_RETINA_PROLIF)	Proliferative diabetic retinopathy (DM_RETINA_PROLIF) || ||	TRUE	igd	4.24522E-11	46009960	3408	12	60.2	ebi-a-GCST90001698	CD45RA+ CD28- CD8+ T cell Absolute Count || id:ebi-a-GCST90001698	TRUE	reported	igd	2	TRUE
368	rs595254	C	G	C	G	701.2	-0.0178	0.0004	0.0356	FALSE	TRUE	FALSE	finn-b-DM_RETINA_PROLIF	1	12228810	0.0445	NA	0.6887	Proliferative diabetic retinopathy (DM_RETINA_PROLIF) || id:finn-b-DM_RETINA_PROLIF	Proliferative diabetic retinopathy (DM_RETINA_PROLIF)	Proliferative diabetic retinopathy (DM_RETINA_PROLIF) || ||	TRUE	igd	9.38858E-20	12228810	3408	1	76.62	ebi-a-GCST90001698	CD45RA+ CD28- CD8+ T cell Absolute Count || id:ebi-a-GCST90001698	TRUE	reported	igd	2	TRUE
369	rs59745713	A	G	A	G	149.1	0.0194	0.0069	0.0051	FALSE	FALSE	FALSE	finn-b-DM_RETINA_PROLIF	19	34075835	0.1158	NA	0.8669	Proliferative diabetic retinopathy (DM_RETINA_PROLIF) || id:finn-b-DM_RETINA_PROLIF	Proliferative diabetic retinopathy (DM_RETINA_PROLIF)	Proliferative diabetic retinopathy (DM_RETINA_PROLIF) || ||	TRUE	igd	2.35993E-12	34075835	3408	19	21.18	ebi-a-GCST90001698	CD45RA+ CD28- CD8+ T cell Absolute Count || id:ebi-a-GCST90001698	TRUE	reported	igd	2	TRUE
370	rs61755651	T	C	T	C	211.5	0.123	0.0023	0.0035	FALSE	FALSE	FALSE	finn-b-DM_RETINA_PROLIF	14	72431599	0.1419	NA	0.3858	Proliferative diabetic retinopathy (DM_RETINA_PROLIF) || id:finn-b-DM_RETINA_PROLIF	Proliferative diabetic retinopathy (DM_RETINA_PROLIF)	Proliferative diabetic retinopathy (DM_RETINA_PROLIF) || ||	TRUE	igd	4.797E-09	72431599	3408	14	36.04	ebi-a-GCST90001698	CD45RA+ CD28- CD8+ T cell Absolute Count || id:ebi-a-GCST90001698	TRUE	reported	igd	2	TRUE
371	rs61784602	C	T	C	T	360.9	0.1886	0.0015	0.0054	FALSE	FALSE	FALSE	finn-b-DM_RETINA_PROLIF	1	46796909	0.1107	NA	0.0884504	Proliferative diabetic retinopathy (DM_RETINA_PROLIF) || id:finn-b-DM_RETINA_PROLIF	Proliferative diabetic retinopathy (DM_RETINA_PROLIF)	Proliferative diabetic retinopathy (DM_RETINA_PROLIF) || ||	TRUE	igd	1.61808E-15	46796909	3408	1	45.09	ebi-a-GCST90001698	CD45RA+ CD28- CD8+ T cell Absolute Count || id:ebi-a-GCST90001698	TRUE	reported	igd	2	TRUE
372	rs62247421	A	G	A	G	255.1	-0.0031	0.0032	0.032	FALSE	FALSE	FALSE	finn-b-DM_RETINA_PROLIF	3	64390467	0.0472	NA	0.9483	Proliferative diabetic retinopathy (DM_RETINA_PROLIF) || id:finn-b-DM_RETINA_PROLIF	Proliferative diabetic retinopathy (DM_RETINA_PROLIF)	Proliferative diabetic retinopathy (DM_RETINA_PROLIF) || ||	TRUE	igd	1.39605E-17	64390467	3408	3	29.73	ebi-a-GCST90001698	CD45RA+ CD28- CD8+ T cell Absolute Count || id:ebi-a-GCST90001698	TRUE	reported	igd	2	TRUE
373	rs62272737	T	A	T	A	225.4	-0.0076	0.0022	0.036	FALSE	TRUE	FALSE	finn-b-DM_RETINA_PROLIF	3	152065838	0.0441	NA	0.8633	Proliferative diabetic retinopathy (DM_RETINA_PROLIF) || id:finn-b-DM_RETINA_PROLIF	Proliferative diabetic retinopathy (DM_RETINA_PROLIF)	Proliferative diabetic retinopathy (DM_RETINA_PROLIF) || ||	TRUE	igd	9.71606E-09	152065838	3408	3	39.21	ebi-a-GCST90001698	CD45RA+ CD28- CD8+ T cell Absolute Count || id:ebi-a-GCST90001698	TRUE	reported	igd	2	TRUE
374	rs62321187	T	C	T	C	1757	-0.0137	0.0001	0.0087	FALSE	FALSE	FALSE	finn-b-DM_RETINA_PROLIF	4	120605817	0.0929	NA	0.8826	Proliferative diabetic retinopathy (DM_RETINA_PROLIF) || id:finn-b-DM_RETINA_PROLIF	Proliferative diabetic retinopathy (DM_RETINA_PROLIF)	Proliferative diabetic retinopathy (DM_RETINA_PROLIF) || ||	TRUE	igd	8.19408E-41	120605817	3408	4	129.6	ebi-a-GCST90001698	CD45RA+ CD28- CD8+ T cell Absolute Count || id:ebi-a-GCST90001698	TRUE	reported	igd	2	TRUE
375	rs62337106	G	T	G	T	235.6	0.1965	0.0022	0.0074	FALSE	FALSE	FALSE	finn-b-DM_RETINA_PROLIF	5	1957403	0.0949	NA	0.0383601	Proliferative diabetic retinopathy (DM_RETINA_PROLIF) || id:finn-b-DM_RETINA_PROLIF	Proliferative diabetic retinopathy (DM_RETINA_PROLIF)	Proliferative diabetic retinopathy (DM_RETINA_PROLIF) || ||	TRUE	igd	2.18499E-10	1957403	3408	5	37	ebi-a-GCST90001698	CD45RA+ CD28- CD8+ T cell Absolute Count || id:ebi-a-GCST90001698	TRUE	reported	igd	2	TRUE
376	rs62424171	A	G	A	G	263	0.0172	0.0016	0.0367	FALSE	FALSE	FALSE	finn-b-DM_RETINA_PROLIF	6	118769058	0.0443	NA	0.698601	Proliferative diabetic retinopathy (DM_RETINA_PROLIF) || id:finn-b-DM_RETINA_PROLIF	Proliferative diabetic retinopathy (DM_RETINA_PROLIF)	Proliferative diabetic retinopathy (DM_RETINA_PROLIF) || ||	TRUE	igd	1.98898E-09	118769058	3408	6	43.72	ebi-a-GCST90001698	CD45RA+ CD28- CD8+ T cell Absolute Count || id:ebi-a-GCST90001698	TRUE	reported	igd	2	TRUE
377	rs6517382	C	T	C	T	-548.4	-0.0557	0.999	0.9841	FALSE	FALSE	FALSE	finn-b-DM_RETINA_PROLIF	21	38156170	0.0659	NA	0.398	Proliferative diabetic retinopathy (DM_RETINA_PROLIF) || id:finn-b-DM_RETINA_PROLIF	Proliferative diabetic retinopathy (DM_RETINA_PROLIF)	Proliferative diabetic retinopathy (DM_RETINA_PROLIF) || ||	TRUE	igd	2.95325E-21	38156170	3408	21	57.56	ebi-a-GCST90001698	CD45RA+ CD28- CD8+ T cell Absolute Count || id:ebi-a-GCST90001698	TRUE	reported	igd	2	TRUE
378	rs6916896	T	C	T	C	466.1	-0.0121	0.001	0.0276	FALSE	FALSE	FALSE	finn-b-DM_RETINA_PROLIF	6	5734886	0.0512	NA	0.8131	Proliferative diabetic retinopathy (DM_RETINA_PROLIF) || id:finn-b-DM_RETINA_PROLIF	Proliferative diabetic retinopathy (DM_RETINA_PROLIF)	Proliferative diabetic retinopathy (DM_RETINA_PROLIF) || ||	TRUE	igd	2.51073E-18	5734886	3408	6	53.08	ebi-a-GCST90001698	CD45RA+ CD28- CD8+ T cell Absolute Count || id:ebi-a-GCST90001698	TRUE	reported	igd	2	TRUE
379	rs71419987	A	G	A	G	584.1	0.0218	0.0006	0.0368	FALSE	FALSE	FALSE	finn-b-DM_RETINA_PROLIF	14	34919717	0.0444	NA	0.6231	Proliferative diabetic retinopathy (DM_RETINA_PROLIF) || id:finn-b-DM_RETINA_PROLIF	Proliferative diabetic retinopathy (DM_RETINA_PROLIF)	Proliferative diabetic retinopathy (DM_RETINA_PROLIF) || ||	TRUE	igd	5.21675E-17	34919717	3408	14	69.32	ebi-a-GCST90001698	CD45RA+ CD28- CD8+ T cell Absolute Count || id:ebi-a-GCST90001698	TRUE	reported	igd	2	TRUE
380	rs71466029	T	C	T	C	397	0.0326	0.0015	0.0184	FALSE	FALSE	FALSE	finn-b-DM_RETINA_PROLIF	12	82065434	0.0611	NA	0.5939	Proliferative diabetic retinopathy (DM_RETINA_PROLIF) || id:finn-b-DM_RETINA_PROLIF	Proliferative diabetic retinopathy (DM_RETINA_PROLIF)	Proliferative diabetic retinopathy (DM_RETINA_PROLIF) || ||	TRUE	igd	2.74031E-16	82065434	3408	12	48.27	ebi-a-GCST90001698	CD45RA+ CD28- CD8+ T cell Absolute Count || id:ebi-a-GCST90001698	TRUE	reported	igd	2	TRUE
381	rs7254864	A	G	A	G	643.8	0.0499	0.0006	0.0077	FALSE	FALSE	FALSE	finn-b-DM_RETINA_PROLIF	19	9246656	0.0986	NA	0.612999	Proliferative diabetic retinopathy (DM_RETINA_PROLIF) || id:finn-b-DM_RETINA_PROLIF	Proliferative diabetic retinopathy (DM_RETINA_PROLIF)	Proliferative diabetic retinopathy (DM_RETINA_PROLIF) || ||	TRUE	igd	1.54206E-15	9246656	3408	19	80.36	ebi-a-GCST90001698	CD45RA+ CD28- CD8+ T cell Absolute Count || id:ebi-a-GCST90001698	TRUE	reported	igd	2	TRUE
382	rs72704856	G	A	G	A	424.9	-0.0432	0.0013	0.0375	FALSE	FALSE	FALSE	finn-b-DM_RETINA_PROLIF	9	10774031	0.0439	NA	0.325	Proliferative diabetic retinopathy (DM_RETINA_PROLIF) || id:finn-b-DM_RETINA_PROLIF	Proliferative diabetic retinopathy (DM_RETINA_PROLIF)	Proliferative diabetic retinopathy (DM_RETINA_PROLIF) || ||	TRUE	igd	7.01455E-18	10774031	3408	9	49.05	ebi-a-GCST90001698	CD45RA+ CD28- CD8+ T cell Absolute Count || id:ebi-a-GCST90001698	TRUE	reported	igd	2	TRUE
383	rs72723889	C	T	C	T	381.2	0.0155	0.0012	0.0187	FALSE	FALSE	FALSE	finn-b-DM_RETINA_PROLIF	4	146773005	0.0611	NA	0.8001	Proliferative diabetic retinopathy (DM_RETINA_PROLIF) || id:finn-b-DM_RETINA_PROLIF	Proliferative diabetic retinopathy (DM_RETINA_PROLIF)	Proliferative diabetic retinopathy (DM_RETINA_PROLIF) || ||	TRUE	igd	6.19156E-11	146773005	3408	4	58.11	ebi-a-GCST90001698	CD45RA+ CD28- CD8+ T cell Absolute Count || id:ebi-a-GCST90001698	TRUE	reported	igd	2	TRUE
384	rs72768736	A	G	A	G	520	-0.0149	0.0007	0.0503	FALSE	FALSE	FALSE	finn-b-DM_RETINA_PROLIF	9	137149408	0.0384	NA	0.698601	Proliferative diabetic retinopathy (DM_RETINA_PROLIF) || id:finn-b-DM_RETINA_PROLIF	Proliferative diabetic retinopathy (DM_RETINA_PROLIF)	Proliferative diabetic retinopathy (DM_RETINA_PROLIF) || ||	TRUE	igd	6.19156E-18	137149408	3408	9	59.93	ebi-a-GCST90001698	CD45RA+ CD28- CD8+ T cell Absolute Count || id:ebi-a-GCST90001698	TRUE	reported	igd	2	TRUE
385	rs72780729	T	A	T	A	206	-0.0293	0.0047	0.0248	FALSE	TRUE	FALSE	finn-b-DM_RETINA_PROLIF	10	17605945	0.0535	NA	0.5836	Proliferative diabetic retinopathy (DM_RETINA_PROLIF) || id:finn-b-DM_RETINA_PROLIF	Proliferative diabetic retinopathy (DM_RETINA_PROLIF)	Proliferative diabetic retinopathy (DM_RETINA_PROLIF) || ||	TRUE	igd	1.9169E-16	17605945	3408	10	24.92	ebi-a-GCST90001698	CD45RA+ CD28- CD8+ T cell Absolute Count || id:ebi-a-GCST90001698	TRUE	reported	igd	2	TRUE
386	rs72810820	T	C	T	C	584.7	0.1178	0.0004	0.0044	FALSE	FALSE	FALSE	finn-b-DM_RETINA_PROLIF	10	92600913	0.1193	NA	0.3234	Proliferative diabetic retinopathy (DM_RETINA_PROLIF) || id:finn-b-DM_RETINA_PROLIF	Proliferative diabetic retinopathy (DM_RETINA_PROLIF)	Proliferative diabetic retinopathy (DM_RETINA_PROLIF) || ||	TRUE	igd	2.59896E-14	92600913	3408	10	76.44	ebi-a-GCST90001698	CD45RA+ CD28- CD8+ T cell Absolute Count || id:ebi-a-GCST90001698	TRUE	reported	igd	2	TRUE
387	rs72931475	G	A	G	A	1003	0.0551	0.0003	0.0138	FALSE	FALSE	FALSE	finn-b-DM_RETINA_PROLIF	2	159316835	0.0709	NA	0.4369	Proliferative diabetic retinopathy (DM_RETINA_PROLIF) || id:finn-b-DM_RETINA_PROLIF	Proliferative diabetic retinopathy (DM_RETINA_PROLIF)	Proliferative diabetic retinopathy (DM_RETINA_PROLIF) || ||	TRUE	igd	3.68978E-24	159316835	3408	2	98.17	ebi-a-GCST90001698	CD45RA+ CD28- CD8+ T cell Absolute Count || id:ebi-a-GCST90001698	TRUE	reported	igd	2	TRUE
388	rs72996438	C	T	C	T	568.9	-0.0405	0.0004	0.0256	FALSE	FALSE	FALSE	finn-b-DM_RETINA_PROLIF	2	211172214	0.0527	NA	0.4428	Proliferative diabetic retinopathy (DM_RETINA_PROLIF) || id:finn-b-DM_RETINA_PROLIF	Proliferative diabetic retinopathy (DM_RETINA_PROLIF)	Proliferative diabetic retinopathy (DM_RETINA_PROLIF) || ||	TRUE	igd	6.60085E-13	211172214	3408	2	78.84	ebi-a-GCST90001698	CD45RA+ CD28- CD8+ T cell Absolute Count || id:ebi-a-GCST90001698	TRUE	reported	igd	2	TRUE
389	rs73034498	T	C	T	C	250	0.0167	0.0016	0.0261	FALSE	FALSE	FALSE	finn-b-DM_RETINA_PROLIF	19	44937435	0.0527	NA	0.7508	Proliferative diabetic retinopathy (DM_RETINA_PROLIF) || id:finn-b-DM_RETINA_PROLIF	Proliferative diabetic retinopathy (DM_RETINA_PROLIF)	Proliferative diabetic retinopathy (DM_RETINA_PROLIF) || ||	TRUE	igd	1.20099E-08	44937435	3408	19	43.75	ebi-a-GCST90001698	CD45RA+ CD28- CD8+ T cell Absolute Count || id:ebi-a-GCST90001698	TRUE	reported	igd	2	TRUE
390	rs73116391	G	T	G	T	204.6	-0.0335	0.004	0.0156	FALSE	FALSE	FALSE	finn-b-DM_RETINA_PROLIF	7	46417626	0.0664	NA	0.6142	Proliferative diabetic retinopathy (DM_RETINA_PROLIF) || id:finn-b-DM_RETINA_PROLIF	Proliferative diabetic retinopathy (DM_RETINA_PROLIF)	Proliferative diabetic retinopathy (DM_RETINA_PROLIF) || ||	TRUE	igd	4.9306E-14	46417626	3408	7	27.04	ebi-a-GCST90001698	CD45RA+ CD28- CD8+ T cell Absolute Count || id:ebi-a-GCST90001698	TRUE	reported	igd	2	TRUE
391	rs73780868	C	T	C	T	218.4	0.041	0.0029	0.0182	FALSE	FALSE	FALSE	finn-b-DM_RETINA_PROLIF	6	152137377	0.0617	NA	0.506001	Proliferative diabetic retinopathy (DM_RETINA_PROLIF) || id:finn-b-DM_RETINA_PROLIF	Proliferative diabetic retinopathy (DM_RETINA_PROLIF)	Proliferative diabetic retinopathy (DM_RETINA_PROLIF) || ||	TRUE	igd	5.40754E-11	152137377	3408	6	33.18	ebi-a-GCST90001698	CD45RA+ CD28- CD8+ T cell Absolute Count || id:ebi-a-GCST90001698	TRUE	reported	igd	2	TRUE
392	rs7426047	T	C	T	C	166.4	0.0838	0.0041	0.0257	FALSE	FALSE	FALSE	finn-b-DM_RETINA_PROLIF	2	107184424	0.0516	NA	0.1045	Proliferative diabetic retinopathy (DM_RETINA_PROLIF) || id:finn-b-DM_RETINA_PROLIF	Proliferative diabetic retinopathy (DM_RETINA_PROLIF)	Proliferative diabetic retinopathy (DM_RETINA_PROLIF) || ||	TRUE	igd	1.45801E-09	107184424	3408	2	27.44	ebi-a-GCST90001698	CD45RA+ CD28- CD8+ T cell Absolute Count || id:ebi-a-GCST90001698	TRUE	reported	igd	2	TRUE
393	rs74322543	G	A	G	A	658.4	-0.009	0.0004	0.0369	FALSE	FALSE	FALSE	finn-b-DM_RETINA_PROLIF	10	85916001	0.044	NA	0.8385	Proliferative diabetic retinopathy (DM_RETINA_PROLIF) || id:finn-b-DM_RETINA_PROLIF	Proliferative diabetic retinopathy (DM_RETINA_PROLIF)	Proliferative diabetic retinopathy (DM_RETINA_PROLIF) || ||	TRUE	igd	2.60916E-15	85916001	3408	10	82.87	ebi-a-GCST90001698	CD45RA+ CD28- CD8+ T cell Absolute Count || id:ebi-a-GCST90001698	TRUE	reported	igd	2	TRUE
394	rs74336249	T	C	T	C	125.6	-0.0972	0.0076	0.0204	FALSE	FALSE	FALSE	finn-b-DM_RETINA_PROLIF	9	135625608	0.0592	NA	0.1005	Proliferative diabetic retinopathy (DM_RETINA_PROLIF) || id:finn-b-DM_RETINA_PROLIF	Proliferative diabetic retinopathy (DM_RETINA_PROLIF)	Proliferative diabetic retinopathy (DM_RETINA_PROLIF) || ||	TRUE	igd	1.16001E-10	135625608	3408	9	19.43	ebi-a-GCST90001698	CD45RA+ CD28- CD8+ T cell Absolute Count || id:ebi-a-GCST90001698	TRUE	reported	igd	2	TRUE
395	rs74540476	A	G	A	G	90.23	-0.1442	0.0122	0.0128	FALSE	FALSE	FALSE	finn-b-DM_RETINA_PROLIF	11	29902098	0.0736	NA	0.05	Proliferative diabetic retinopathy (DM_RETINA_PROLIF) || id:finn-b-DM_RETINA_PROLIF	Proliferative diabetic retinopathy (DM_RETINA_PROLIF)	Proliferative diabetic retinopathy (DM_RETINA_PROLIF) || ||	TRUE	igd	3.20797E-08	29902098	3408	11	16.28	ebi-a-GCST90001698	CD45RA+ CD28- CD8+ T cell Absolute Count || id:ebi-a-GCST90001698	TRUE	reported	igd	2	TRUE
396	rs74565504	T	G	T	G	442.9	-0.0166	0.001	0.0622	FALSE	FALSE	FALSE	finn-b-DM_RETINA_PROLIF	14	89207147	0.0342	NA	0.6268	Proliferative diabetic retinopathy (DM_RETINA_PROLIF) || id:finn-b-DM_RETINA_PROLIF	Proliferative diabetic retinopathy (DM_RETINA_PROLIF)	Proliferative diabetic retinopathy (DM_RETINA_PROLIF) || ||	TRUE	igd	8.6896E-16	89207147	3408	14	54.79	ebi-a-GCST90001698	CD45RA+ CD28- CD8+ T cell Absolute Count || id:ebi-a-GCST90001698	TRUE	reported	igd	2	TRUE
397	rs74620549	T	A	T	A	363.6	0.0588	0.001	0.0356	FALSE	TRUE	FALSE	finn-b-DM_RETINA_PROLIF	2	36162712	0.0448	NA	0.1895	Proliferative diabetic retinopathy (DM_RETINA_PROLIF) || id:finn-b-DM_RETINA_PROLIF	Proliferative diabetic retinopathy (DM_RETINA_PROLIF)	Proliferative diabetic retinopathy (DM_RETINA_PROLIF) || ||	TRUE	igd	1.27614E-13	36162712	3408	2	48.88	ebi-a-GCST90001698	CD45RA+ CD28- CD8+ T cell Absolute Count || id:ebi-a-GCST90001698	TRUE	reported	igd	2	TRUE
398	rs74842782	G	T	G	T	184.9	0.0465	0.0032	0.0195	FALSE	FALSE	FALSE	finn-b-DM_RETINA_PROLIF	7	131413341	0.0601	NA	0.4388	Proliferative diabetic retinopathy (DM_RETINA_PROLIF) || id:finn-b-DM_RETINA_PROLIF	Proliferative diabetic retinopathy (DM_RETINA_PROLIF)	Proliferative diabetic retinopathy (DM_RETINA_PROLIF) || ||	TRUE	igd	2.76701E-09	131413341	3408	7	31.03	ebi-a-GCST90001698	CD45RA+ CD28- CD8+ T cell Absolute Count || id:ebi-a-GCST90001698	TRUE	reported	igd	2	TRUE
399	rs74932477	A	G	A	G	658.4	-0.1911	0.0004	0.0011	FALSE	FALSE	FALSE	finn-b-DM_RETINA_PROLIF	2	229222112	0.2415	NA	0.4287	Proliferative diabetic retinopathy (DM_RETINA_PROLIF) || id:finn-b-DM_RETINA_PROLIF	Proliferative diabetic retinopathy (DM_RETINA_PROLIF)	Proliferative diabetic retinopathy (DM_RETINA_PROLIF) || ||	TRUE	igd	2.01883E-15	229222112	3408	2	82.54	ebi-a-GCST90001698	CD45RA+ CD28- CD8+ T cell Absolute Count || id:ebi-a-GCST90001698	TRUE	reported	igd	2	TRUE
400	rs75157411	A	G	A	G	212.8	0.0581	0.0022	0.0132	FALSE	FALSE	FALSE	finn-b-DM_RETINA_PROLIF	11	95180478	0.0708	NA	0.4121	Proliferative diabetic retinopathy (DM_RETINA_PROLIF) || id:finn-b-DM_RETINA_PROLIF	Proliferative diabetic retinopathy (DM_RETINA_PROLIF)	Proliferative diabetic retinopathy (DM_RETINA_PROLIF) || ||	TRUE	igd	2.003E-08	95180478	3408	11	37.83	ebi-a-GCST90001698	CD45RA+ CD28- CD8+ T cell Absolute Count || id:ebi-a-GCST90001698	TRUE	reported	igd	2	TRUE
401	rs75255396	C	T	C	T	104.8	0.0554	0.0095	0.0319	FALSE	FALSE	FALSE	finn-b-DM_RETINA_PROLIF	1	35892939	0.047	NA	0.2386	Proliferative diabetic retinopathy (DM_RETINA_PROLIF) || id:finn-b-DM_RETINA_PROLIF	Proliferative diabetic retinopathy (DM_RETINA_PROLIF)	Proliferative diabetic retinopathy (DM_RETINA_PROLIF) || ||	TRUE	igd	1.97002E-08	35892939	3408	1	18.61	ebi-a-GCST90001698	CD45RA+ CD28- CD8+ T cell Absolute Count || id:ebi-a-GCST90001698	TRUE	reported	igd	2	TRUE
402	rs75361870	A	G	A	G	269.8	0.1546	0.0015	0.0083	FALSE	FALSE	FALSE	finn-b-DM_RETINA_PROLIF	8	9202609	0.09	NA	0.0858994	Proliferative diabetic retinopathy (DM_RETINA_PROLIF) || id:finn-b-DM_RETINA_PROLIF	Proliferative diabetic retinopathy (DM_RETINA_PROLIF)	Proliferative diabetic retinopathy (DM_RETINA_PROLIF) || ||	TRUE	igd	1.38998E-09	9202609	3408	8	44.42	ebi-a-GCST90001698	CD45RA+ CD28- CD8+ T cell Absolute Count || id:ebi-a-GCST90001698	TRUE	reported	igd	2	TRUE
403	rs75391939	T	C	T	C	416.6	-0.0366	0.0012	0.0168	FALSE	FALSE	FALSE	finn-b-DM_RETINA_PROLIF	12	133446245	0.066	NA	0.578801	Proliferative diabetic retinopathy (DM_RETINA_PROLIF) || id:finn-b-DM_RETINA_PROLIF	Proliferative diabetic retinopathy (DM_RETINA_PROLIF)	Proliferative diabetic retinopathy (DM_RETINA_PROLIF) || ||	TRUE	igd	7.89223E-16	133446245	3408	12	51.47	ebi-a-GCST90001698	CD45RA+ CD28- CD8+ T cell Absolute Count || id:ebi-a-GCST90001698	TRUE	reported	igd	2	TRUE
404	rs75424381	T	A	T	A	121.1	0.2149	0.0079	0.0124	FALSE	TRUE	FALSE	finn-b-DM_RETINA_PROLIF	6	11805124	0.0781	NA	0.00591099	Proliferative diabetic retinopathy (DM_RETINA_PROLIF) || id:finn-b-DM_RETINA_PROLIF	Proliferative diabetic retinopathy (DM_RETINA_PROLIF)	Proliferative diabetic retinopathy (DM_RETINA_PROLIF) || ||	TRUE	igd	2.34202E-10	11805124	3408	6	19.05	ebi-a-GCST90001698	CD45RA+ CD28- CD8+ T cell Absolute Count || id:ebi-a-GCST90001698	TRUE	reported	igd	2	TRUE
405	rs75438005	A	G	A	G	939.1	0.0907	0.0001	0.0188	FALSE	FALSE	FALSE	finn-b-DM_RETINA_PROLIF	18	26017285	0.0601	NA	0.1312	Proliferative diabetic retinopathy (DM_RETINA_PROLIF) || id:finn-b-DM_RETINA_PROLIF	Proliferative diabetic retinopathy (DM_RETINA_PROLIF)	Proliferative diabetic retinopathy (DM_RETINA_PROLIF) || ||	TRUE	igd	6.41062E-13	26017285	3408	18	130.1	ebi-a-GCST90001698	CD45RA+ CD28- CD8+ T cell Absolute Count || id:ebi-a-GCST90001698	TRUE	reported	igd	2	TRUE
406	rs75510626	C	T	C	T	239.6	-0.0268	0.0022	0.0126	FALSE	FALSE	FALSE	finn-b-DM_RETINA_PROLIF	6	64401131	0.0726	NA	0.7122	Proliferative diabetic retinopathy (DM_RETINA_PROLIF) || id:finn-b-DM_RETINA_PROLIF	Proliferative diabetic retinopathy (DM_RETINA_PROLIF)	Proliferative diabetic retinopathy (DM_RETINA_PROLIF) || ||	TRUE	igd	5.54243E-11	64401131	3408	6	36.44	ebi-a-GCST90001698	CD45RA+ CD28- CD8+ T cell Absolute Count || id:ebi-a-GCST90001698	TRUE	reported	igd	2	TRUE
407	rs75550713	T	C	T	C	207	-0.0654	0.0029	0.0039	FALSE	FALSE	FALSE	finn-b-DM_RETINA_PROLIF	13	112088993	0.1318	NA	0.619801	Proliferative diabetic retinopathy (DM_RETINA_PROLIF) || id:finn-b-DM_RETINA_PROLIF	Proliferative diabetic retinopathy (DM_RETINA_PROLIF)	Proliferative diabetic retinopathy (DM_RETINA_PROLIF) || ||	TRUE	igd	9.16896E-10	112088993	3408	13	33.71	ebi-a-GCST90001698	CD45RA+ CD28- CD8+ T cell Absolute Count || id:ebi-a-GCST90001698	TRUE	reported	igd	2	TRUE
408	rs75551427	G	A	G	A	358.8	0.3521	0.0009	0.0029	FALSE	FALSE	FALSE	finn-b-DM_RETINA_PROLIF	3	168644376	0.1517	NA	0.0202899	Proliferative diabetic retinopathy (DM_RETINA_PROLIF) || id:finn-b-DM_RETINA_PROLIF	Proliferative diabetic retinopathy (DM_RETINA_PROLIF)	Proliferative diabetic retinopathy (DM_RETINA_PROLIF) || ||	TRUE	igd	6.3944E-11	168644376	3408	3	54.73	ebi-a-GCST90001698	CD45RA+ CD28- CD8+ T cell Absolute Count || id:ebi-a-GCST90001698	TRUE	reported	igd	2	TRUE
409	rs75561723	T	C	T	C	353	0.0579	0.0013	0.0249	FALSE	FALSE	FALSE	finn-b-DM_RETINA_PROLIF	2	199542954	0.0534	NA	0.278	Proliferative diabetic retinopathy (DM_RETINA_PROLIF) || id:finn-b-DM_RETINA_PROLIF	Proliferative diabetic retinopathy (DM_RETINA_PROLIF)	Proliferative diabetic retinopathy (DM_RETINA_PROLIF) || ||	TRUE	igd	5.06524E-14	199542954	3408	2	46.68	ebi-a-GCST90001698	CD45RA+ CD28- CD8+ T cell Absolute Count || id:ebi-a-GCST90001698	TRUE	reported	igd	2	TRUE
410	rs75592465	T	G	T	G	559.9	0.0142	0.0006	0.0315	FALSE	FALSE	FALSE	finn-b-DM_RETINA_PROLIF	13	105831838	0.0474	NA	0.763999	Proliferative diabetic retinopathy (DM_RETINA_PROLIF) || id:finn-b-DM_RETINA_PROLIF	Proliferative diabetic retinopathy (DM_RETINA_PROLIF)	Proliferative diabetic retinopathy (DM_RETINA_PROLIF) || ||	TRUE	igd	1.21507E-15	105831838	3408	13	69.63	ebi-a-GCST90001698	CD45RA+ CD28- CD8+ T cell Absolute Count || id:ebi-a-GCST90001698	TRUE	reported	igd	2	TRUE
411	rs75600477	G	T	G	T	559.6	0.0324	0.0009	0.014	FALSE	FALSE	FALSE	finn-b-DM_RETINA_PROLIF	20	40197928	0.0691	NA	0.639699	Proliferative diabetic retinopathy (DM_RETINA_PROLIF) || id:finn-b-DM_RETINA_PROLIF	Proliferative diabetic retinopathy (DM_RETINA_PROLIF)	Proliferative diabetic retinopathy (DM_RETINA_PROLIF) || ||	TRUE	igd	1.61287E-22	40197928	3408	20	56.91	ebi-a-GCST90001698	CD45RA+ CD28- CD8+ T cell Absolute Count || id:ebi-a-GCST90001698	TRUE	reported	igd	2	TRUE
412	rs75641434	T	C	T	C	605.2	0.1023	0.0007	0.0142	FALSE	FALSE	FALSE	finn-b-DM_RETINA_PROLIF	1	181280885	0.0694	NA	0.1403	Proliferative diabetic retinopathy (DM_RETINA_PROLIF) || id:finn-b-DM_RETINA_PROLIF	Proliferative diabetic retinopathy (DM_RETINA_PROLIF)	Proliferative diabetic retinopathy (DM_RETINA_PROLIF) || ||	TRUE	igd	1.15107E-21	181280885	3408	1	62.86	ebi-a-GCST90001698	CD45RA+ CD28- CD8+ T cell Absolute Count || id:ebi-a-GCST90001698	TRUE	reported	igd	2	TRUE
413	rs75660425	A	G	A	G	632.9	-0.0116	0.0004	0.0186	FALSE	FALSE	FALSE	finn-b-DM_RETINA_PROLIF	3	129232254	0.0606	NA	0.8486	Proliferative diabetic retinopathy (DM_RETINA_PROLIF) || id:finn-b-DM_RETINA_PROLIF	Proliferative diabetic retinopathy (DM_RETINA_PROLIF)	Proliferative diabetic retinopathy (DM_RETINA_PROLIF) || ||	TRUE	igd	5.07458E-17	129232254	3408	3	75.09	ebi-a-GCST90001698	CD45RA+ CD28- CD8+ T cell Absolute Count || id:ebi-a-GCST90001698	TRUE	reported	igd	2	TRUE
414	rs75669615	A	G	A	G	185	-0.1545	0.0037	0.002	FALSE	FALSE	FALSE	finn-b-DM_RETINA_PROLIF	15	39668760	0.1961	NA	0.4307	Proliferative diabetic retinopathy (DM_RETINA_PROLIF) || id:finn-b-DM_RETINA_PROLIF	Proliferative diabetic retinopathy (DM_RETINA_PROLIF)	Proliferative diabetic retinopathy (DM_RETINA_PROLIF) || ||	TRUE	igd	6.23993E-10	39668760	3408	15	29.82	ebi-a-GCST90001698	CD45RA+ CD28- CD8+ T cell Absolute Count || id:ebi-a-GCST90001698	TRUE	reported	igd	2	TRUE
415	rs75760272	A	G	A	G	348.1	-0.0004	0.0016	0.052	FALSE	FALSE	FALSE	finn-b-DM_RETINA_PROLIF	5	10850589	0.0375	NA	0.9924	Proliferative diabetic retinopathy (DM_RETINA_PROLIF) || id:finn-b-DM_RETINA_PROLIF	Proliferative diabetic retinopathy (DM_RETINA_PROLIF)	Proliferative diabetic retinopathy (DM_RETINA_PROLIF) || ||	TRUE	igd	2.49919E-14	10850589	3408	5	45.47	ebi-a-GCST90001698	CD45RA+ CD28- CD8+ T cell Absolute Count || id:ebi-a-GCST90001698	TRUE	reported	igd	2	TRUE
416	rs7597139	A	G	A	G	-87.22	0.001	0.9869	0.9851	FALSE	FALSE	FALSE	finn-b-DM_RETINA_PROLIF	2	107560107	0.0687	NA	0.9887	Proliferative diabetic retinopathy (DM_RETINA_PROLIF) || id:finn-b-DM_RETINA_PROLIF	Proliferative diabetic retinopathy (DM_RETINA_PROLIF)	Proliferative diabetic retinopathy (DM_RETINA_PROLIF) || ||	TRUE	igd	1.55199E-08	107560107	3408	2	15.38	ebi-a-GCST90001698	CD45RA+ CD28- CD8+ T cell Absolute Count || id:ebi-a-GCST90001698	TRUE	reported	igd	2	TRUE
417	rs75993384	C	T	C	T	537	-0.0102	0.0001	0.0227	FALSE	FALSE	FALSE	finn-b-DM_RETINA_PROLIF	4	55305871	0.0558	NA	0.8557	Proliferative diabetic retinopathy (DM_RETINA_PROLIF) || id:finn-b-DM_RETINA_PROLIF	Proliferative diabetic retinopathy (DM_RETINA_PROLIF)	Proliferative diabetic retinopathy (DM_RETINA_PROLIF) || ||	TRUE	igd	1.02e-06	55305871	3408	4	109.7	ebi-a-GCST90001698	CD45RA+ CD28- CD8+ T cell Absolute Count || id:ebi-a-GCST90001698	TRUE	reported	igd	2	TRUE
418	rs76017116	A	T	A	T	219.6	-0.0654	0.0026	0.0053	FALSE	TRUE	FALSE	finn-b-DM_RETINA_PROLIF	9	107332377	0.1132	NA	0.5635	Proliferative diabetic retinopathy (DM_RETINA_PROLIF) || id:finn-b-DM_RETINA_PROLIF	Proliferative diabetic retinopathy (DM_RETINA_PROLIF)	Proliferative diabetic retinopathy (DM_RETINA_PROLIF) || ||	TRUE	igd	5.56545E-11	107332377	3408	9	33.39	ebi-a-GCST90001698	CD45RA+ CD28- CD8+ T cell Absolute Count || id:ebi-a-GCST90001698	TRUE	reported	igd	2	TRUE
419	rs7613821	G	A	G	A	-287.7	0.0308	0.9987	0.9576	FALSE	FALSE	FALSE	finn-b-DM_RETINA_PROLIF	3	105611213	0.0409	NA	0.4516	Proliferative diabetic retinopathy (DM_RETINA_PROLIF) || id:finn-b-DM_RETINA_PROLIF	Proliferative diabetic retinopathy (DM_RETINA_PROLIF)	Proliferative diabetic retinopathy (DM_RETINA_PROLIF) || ||	TRUE	igd	4.25099E-09	105611213	3408	3	48.86	ebi-a-GCST90001698	CD45RA+ CD28- CD8+ T cell Absolute Count || id:ebi-a-GCST90001698	TRUE	reported	igd	2	TRUE
420	rs76385522	T	C	T	C	335	-0.0454	0.0016	0.0211	FALSE	FALSE	FALSE	finn-b-DM_RETINA_PROLIF	11	10620991	0.0574	NA	0.4293	Proliferative diabetic retinopathy (DM_RETINA_PROLIF) || id:finn-b-DM_RETINA_PROLIF	Proliferative diabetic retinopathy (DM_RETINA_PROLIF)	Proliferative diabetic retinopathy (DM_RETINA_PROLIF) || ||	TRUE	igd	4.92153E-14	10620991	3408	11	44.28	ebi-a-GCST90001698	CD45RA+ CD28- CD8+ T cell Absolute Count || id:ebi-a-GCST90001698	TRUE	reported	igd	2	TRUE
421	rs76444609	A	G	A	G	2896	0.0264	0.0001	0.0264	FALSE	FALSE	FALSE	finn-b-DM_RETINA_PROLIF	1	249084997	0.0526	NA	0.615399	Proliferative diabetic retinopathy (DM_RETINA_PROLIF) || id:finn-b-DM_RETINA_PROLIF	Proliferative diabetic retinopathy (DM_RETINA_PROLIF)	Proliferative diabetic retinopathy (DM_RETINA_PROLIF) || ||	TRUE	igd	5.0004E-107	249084997	3408	1	127.1	ebi-a-GCST90001698	CD45RA+ CD28- CD8+ T cell Absolute Count || id:ebi-a-GCST90001698	TRUE	reported	igd	2	TRUE
422	rs76543451	A	G	A	G	130.9	0.0992	0.0079	0.0275	FALSE	FALSE	FALSE	finn-b-DM_RETINA_PROLIF	9	122201008	0.0506	NA	0.0498104	Proliferative diabetic retinopathy (DM_RETINA_PROLIF) || id:finn-b-DM_RETINA_PROLIF	Proliferative diabetic retinopathy (DM_RETINA_PROLIF)	Proliferative diabetic retinopathy (DM_RETINA_PROLIF) || ||	TRUE	igd	3.35197E-10	122201008	3408	9	20.78	ebi-a-GCST90001698	CD45RA+ CD28- CD8+ T cell Absolute Count || id:ebi-a-GCST90001698	TRUE	reported	igd	2	TRUE
423	rs76552842	A	G	A	G	2721	0.0033	0.0001	0.0122	FALSE	FALSE	FALSE	finn-b-DM_RETINA_PROLIF	11	83433494	0.0739	NA	0.9647	Proliferative diabetic retinopathy (DM_RETINA_PROLIF) || id:finn-b-DM_RETINA_PROLIF	Proliferative diabetic retinopathy (DM_RETINA_PROLIF)	Proliferative diabetic retinopathy (DM_RETINA_PROLIF) || ||	TRUE	igd	8.414E-101	83433494	3408	11	123.4	ebi-a-GCST90001698	CD45RA+ CD28- CD8+ T cell Absolute Count || id:ebi-a-GCST90001698	TRUE	reported	igd	2	TRUE
424	rs76568972	T	C	T	C	203	0.0214	0.0029	0.0334	FALSE	FALSE	FALSE	finn-b-DM_RETINA_PROLIF	2	1592272	0.0461	NA	0.642	Proliferative diabetic retinopathy (DM_RETINA_PROLIF) || id:finn-b-DM_RETINA_PROLIF	Proliferative diabetic retinopathy (DM_RETINA_PROLIF)	Proliferative diabetic retinopathy (DM_RETINA_PROLIF) || ||	TRUE	igd	1.40602E-08	1592272	3408	2	35.7	ebi-a-GCST90001698	CD45RA+ CD28- CD8+ T cell Absolute Count || id:ebi-a-GCST90001698	TRUE	reported	igd	2	TRUE
425	rs76636736	A	C	A	C	106.8	0.1168	0.0088	0.0083	FALSE	FALSE	FALSE	finn-b-DM_RETINA_PROLIF	1	99542806	0.0928	NA	0.2081	Proliferative diabetic retinopathy (DM_RETINA_PROLIF) || id:finn-b-DM_RETINA_PROLIF	Proliferative diabetic retinopathy (DM_RETINA_PROLIF)	Proliferative diabetic retinopathy (DM_RETINA_PROLIF) || ||	TRUE	igd	4.26904E-08	99542806	3408	1	19.44	ebi-a-GCST90001698	CD45RA+ CD28- CD8+ T cell Absolute Count || id:ebi-a-GCST90001698	TRUE	reported	igd	2	TRUE
426	rs76679968	T	C	T	C	634.9	0.0159	0.0004	0.0183	FALSE	FALSE	FALSE	finn-b-DM_RETINA_PROLIF	4	129754843	0.0611	NA	0.7952	Proliferative diabetic retinopathy (DM_RETINA_PROLIF) || id:finn-b-DM_RETINA_PROLIF	Proliferative diabetic retinopathy (DM_RETINA_PROLIF)	Proliferative diabetic retinopathy (DM_RETINA_PROLIF) || ||	TRUE	igd	5.63638E-15	129754843	3408	4	80.9	ebi-a-GCST90001698	CD45RA+ CD28- CD8+ T cell Absolute Count || id:ebi-a-GCST90001698	TRUE	reported	igd	2	TRUE
427	rs76736944	C	T	C	T	134.6	0.0016	0.0063	0.0082	FALSE	FALSE	FALSE	finn-b-DM_RETINA_PROLIF	1	180881632	0.0934	NA	0.9866	Proliferative diabetic retinopathy (DM_RETINA_PROLIF) || id:finn-b-DM_RETINA_PROLIF	Proliferative diabetic retinopathy (DM_RETINA_PROLIF)	Proliferative diabetic retinopathy (DM_RETINA_PROLIF) || ||	TRUE	igd	1.16099E-09	180881632	3408	1	22.06	ebi-a-GCST90001698	CD45RA+ CD28- CD8+ T cell Absolute Count || id:ebi-a-GCST90001698	TRUE	reported	igd	2	TRUE
428	rs76808079	C	A	C	A	364.4	0.0465	0.001	0.0377	FALSE	FALSE	FALSE	finn-b-DM_RETINA_PROLIF	18	22735939	0.044	NA	0.2908	Proliferative diabetic retinopathy (DM_RETINA_PROLIF) || id:finn-b-DM_RETINA_PROLIF	Proliferative diabetic retinopathy (DM_RETINA_PROLIF)	Proliferative diabetic retinopathy (DM_RETINA_PROLIF) || ||	TRUE	igd	2.73779E-11	22735939	3408	18	54.53	ebi-a-GCST90001698	CD45RA+ CD28- CD8+ T cell Absolute Count || id:ebi-a-GCST90001698	TRUE	reported	igd	2	TRUE
429	rs77009235	T	C	T	C	116.6	-0.0243	0.0066	0.0382	FALSE	FALSE	FALSE	finn-b-DM_RETINA_PROLIF	8	4499026	0.0431	NA	0.5734	Proliferative diabetic retinopathy (DM_RETINA_PROLIF) || id:finn-b-DM_RETINA_PROLIF	Proliferative diabetic retinopathy (DM_RETINA_PROLIF)	Proliferative diabetic retinopathy (DM_RETINA_PROLIF) || ||	TRUE	igd	3.185E-08	4499026	3408	8	21.02	ebi-a-GCST90001698	CD45RA+ CD28- CD8+ T cell Absolute Count || id:ebi-a-GCST90001698	TRUE	reported	igd	2	TRUE
430	rs77146551	G	A	G	A	475.9	0.0117	0.0012	0.0059	FALSE	FALSE	FALSE	finn-b-DM_RETINA_PROLIF	4	108096534	0.1079	NA	0.9135	Proliferative diabetic retinopathy (DM_RETINA_PROLIF) || id:finn-b-DM_RETINA_PROLIF	Proliferative diabetic retinopathy (DM_RETINA_PROLIF)	Proliferative diabetic retinopathy (DM_RETINA_PROLIF) || ||	TRUE	igd	6.51028E-19	108096534	3408	4	53.26	ebi-a-GCST90001698	CD45RA+ CD28- CD8+ T cell Absolute Count || id:ebi-a-GCST90001698	TRUE	reported	igd	2	TRUE
431	rs77156603	A	C	A	C	278.8	-0.1833	0.0018	0.0039	FALSE	FALSE	FALSE	finn-b-DM_RETINA_PROLIF	2	104590904	0.1356	NA	0.1764	Proliferative diabetic retinopathy (DM_RETINA_PROLIF) || id:finn-b-DM_RETINA_PROLIF	Proliferative diabetic retinopathy (DM_RETINA_PROLIF)	Proliferative diabetic retinopathy (DM_RETINA_PROLIF) || ||	TRUE	igd	7.2277E-11	104590904	3408	2	42.64	ebi-a-GCST90001698	CD45RA+ CD28- CD8+ T cell Absolute Count || id:ebi-a-GCST90001698	TRUE	reported	igd	2	TRUE
432	rs77370289	C	T	C	T	404.4	0.0794	0.0007	0.0237	FALSE	FALSE	FALSE	finn-b-DM_RETINA_PROLIF	8	57917248	0.0533	NA	0.136	Proliferative diabetic retinopathy (DM_RETINA_PROLIF) || id:finn-b-DM_RETINA_PROLIF	Proliferative diabetic retinopathy (DM_RETINA_PROLIF)	Proliferative diabetic retinopathy (DM_RETINA_PROLIF) || ||	TRUE	igd	7.98914E-11	57917248	3408	8	62.01	ebi-a-GCST90001698	CD45RA+ CD28- CD8+ T cell Absolute Count || id:ebi-a-GCST90001698	TRUE	reported	igd	2	TRUE
433	rs77390603	A	C	A	C	336.9	0.0083	0.0015	0.0252	FALSE	FALSE	FALSE	finn-b-DM_RETINA_PROLIF	10	4688192	0.0528	NA	0.875	Proliferative diabetic retinopathy (DM_RETINA_PROLIF) || id:finn-b-DM_RETINA_PROLIF	Proliferative diabetic retinopathy (DM_RETINA_PROLIF)	Proliferative diabetic retinopathy (DM_RETINA_PROLIF) || ||	TRUE	igd	2.35613E-13	4688192	3408	10	45.79	ebi-a-GCST90001698	CD45RA+ CD28- CD8+ T cell Absolute Count || id:ebi-a-GCST90001698	TRUE	reported	igd	2	TRUE
434	rs77434296	A	G	A	G	438.9	0.0251	0.0012	0.0061	FALSE	FALSE	FALSE	finn-b-DM_RETINA_PROLIF	4	22140311	0.1054	NA	0.8118	Proliferative diabetic retinopathy (DM_RETINA_PROLIF) || id:finn-b-DM_RETINA_PROLIF	Proliferative diabetic retinopathy (DM_RETINA_PROLIF)	Proliferative diabetic retinopathy (DM_RETINA_PROLIF) || ||	TRUE	igd	5.06407E-17	22140311	3408	4	52.07	ebi-a-GCST90001698	CD45RA+ CD28- CD8+ T cell Absolute Count || id:ebi-a-GCST90001698	TRUE	reported	igd	2	TRUE
435	rs77465871	G	A	G	A	413.6	0.0152	0.0015	0.0303	FALSE	FALSE	FALSE	finn-b-DM_RETINA_PROLIF	7	47504039	0.0484	NA	0.752801	Proliferative diabetic retinopathy (DM_RETINA_PROLIF) || id:finn-b-DM_RETINA_PROLIF	Proliferative diabetic retinopathy (DM_RETINA_PROLIF)	Proliferative diabetic retinopathy (DM_RETINA_PROLIF) || ||	TRUE	igd	1.65882E-19	47504039	3408	7	45.5	ebi-a-GCST90001698	CD45RA+ CD28- CD8+ T cell Absolute Count || id:ebi-a-GCST90001698	TRUE	reported	igd	2	TRUE
436	rs77485746	A	C	A	C	287.4	-0.003	0.0015	0.0085	FALSE	FALSE	FALSE	finn-b-DM_RETINA_PROLIF	11	129187484	0.0893	NA	0.973	Proliferative diabetic retinopathy (DM_RETINA_PROLIF) || id:finn-b-DM_RETINA_PROLIF	Proliferative diabetic retinopathy (DM_RETINA_PROLIF)	Proliferative diabetic retinopathy (DM_RETINA_PROLIF) || ||	TRUE	igd	6.96306E-11	129187484	3408	11	43.92	ebi-a-GCST90001698	CD45RA+ CD28- CD8+ T cell Absolute Count || id:ebi-a-GCST90001698	TRUE	reported	igd	2	TRUE
437	rs77521823	T	A	T	A	221	0.0881	0.0023	0.0044	FALSE	TRUE	FALSE	finn-b-DM_RETINA_PROLIF	3	130074113	0.1232	NA	0.4744	Proliferative diabetic retinopathy (DM_RETINA_PROLIF) || id:finn-b-DM_RETINA_PROLIF	Proliferative diabetic retinopathy (DM_RETINA_PROLIF)	Proliferative diabetic retinopathy (DM_RETINA_PROLIF) || ||	TRUE	igd	2.746E-10	130074113	3408	3	34.9	ebi-a-GCST90001698	CD45RA+ CD28- CD8+ T cell Absolute Count || id:ebi-a-GCST90001698	TRUE	reported	igd	2	TRUE
438	rs77538429	G	A	G	A	264	-0.049	0.0018	0.0389	FALSE	FALSE	FALSE	finn-b-DM_RETINA_PROLIF	1	110742985	0.0434	NA	0.2581	Proliferative diabetic retinopathy (DM_RETINA_PROLIF) || id:finn-b-DM_RETINA_PROLIF	Proliferative diabetic retinopathy (DM_RETINA_PROLIF)	Proliferative diabetic retinopathy (DM_RETINA_PROLIF) || ||	TRUE	igd	8.16394E-11	110742985	3408	1	40.5	ebi-a-GCST90001698	CD45RA+ CD28- CD8+ T cell Absolute Count || id:ebi-a-GCST90001698	TRUE	reported	igd	2	TRUE
439	rs77577050	T	G	T	G	322	-0.011	0.0016	0.0718	FALSE	FALSE	FALSE	finn-b-DM_RETINA_PROLIF	12	116077199	0.0317	NA	0.7284	Proliferative diabetic retinopathy (DM_RETINA_PROLIF) || id:finn-b-DM_RETINA_PROLIF	Proliferative diabetic retinopathy (DM_RETINA_PROLIF)	Proliferative diabetic retinopathy (DM_RETINA_PROLIF) || ||	TRUE	igd	1.29092E-14	116077199	3408	12	41.59	ebi-a-GCST90001698	CD45RA+ CD28- CD8+ T cell Absolute Count || id:ebi-a-GCST90001698	TRUE	reported	igd	2	TRUE
440	rs77587134	A	G	A	G	308.9	-0.1341	0.0018	0.0147	FALSE	FALSE	FALSE	finn-b-DM_RETINA_PROLIF	5	3635021	0.0692	NA	0.0525194	Proliferative diabetic retinopathy (DM_RETINA_PROLIF) || id:finn-b-DM_RETINA_PROLIF	Proliferative diabetic retinopathy (DM_RETINA_PROLIF)	Proliferative diabetic retinopathy (DM_RETINA_PROLIF) || ||	TRUE	igd	4.28943E-12	3635021	3408	5	44.43	ebi-a-GCST90001698	CD45RA+ CD28- CD8+ T cell Absolute Count || id:ebi-a-GCST90001698	TRUE	reported	igd	2	TRUE
441	rs77678807	C	G	C	G	320.5	-0.2173	0.001	0.0059	FALSE	TRUE	FALSE	finn-b-DM_RETINA_PROLIF	2	208755904	0.1141	NA	0.0568198	Proliferative diabetic retinopathy (DM_RETINA_PROLIF) || id:finn-b-DM_RETINA_PROLIF	Proliferative diabetic retinopathy (DM_RETINA_PROLIF)	Proliferative diabetic retinopathy (DM_RETINA_PROLIF) || ||	TRUE	igd	1.32599E-08	208755904	3408	2	56.26	ebi-a-GCST90001698	CD45RA+ CD28- CD8+ T cell Absolute Count || id:ebi-a-GCST90001698	TRUE	reported	igd	2	TRUE
442	rs77689186	A	C	A	C	326.1	-0.2307	0.0019	0.008	FALSE	FALSE	FALSE	finn-b-DM_RETINA_PROLIF	4	176614955	0.0974	NA	0.0178698	Proliferative diabetic retinopathy (DM_RETINA_PROLIF) || id:finn-b-DM_RETINA_PROLIF	Proliferative diabetic retinopathy (DM_RETINA_PROLIF)	Proliferative diabetic retinopathy (DM_RETINA_PROLIF) || ||	TRUE	igd	3.31513E-17	176614955	3408	4	38.46	ebi-a-GCST90001698	CD45RA+ CD28- CD8+ T cell Absolute Count || id:ebi-a-GCST90001698	TRUE	reported	igd	2	TRUE
443	rs77695406	A	T	A	T	269.8	0.015	0.0018	0.0096	FALSE	TRUE	FALSE	finn-b-DM_RETINA_PROLIF	11	70599488	0.086	NA	0.8619	Proliferative diabetic retinopathy (DM_RETINA_PROLIF) || id:finn-b-DM_RETINA_PROLIF	Proliferative diabetic retinopathy (DM_RETINA_PROLIF)	Proliferative diabetic retinopathy (DM_RETINA_PROLIF) || ||	TRUE	igd	8.22811E-11	70599488	3408	11	41.4	ebi-a-GCST90001698	CD45RA+ CD28- CD8+ T cell Absolute Count || id:ebi-a-GCST90001698	TRUE	reported	igd	2	TRUE
444	rs77725246	T	C	T	C	268.4	0.0358	0.0016	0.0251	FALSE	FALSE	FALSE	finn-b-DM_RETINA_PROLIF	17	55639212	0.0527	NA	0.497	Proliferative diabetic retinopathy (DM_RETINA_PROLIF) || id:finn-b-DM_RETINA_PROLIF	Proliferative diabetic retinopathy (DM_RETINA_PROLIF)	Proliferative diabetic retinopathy (DM_RETINA_PROLIF) || ||	TRUE	igd	1.354E-10	55639212	3408	17	41.66	ebi-a-GCST90001698	CD45RA+ CD28- CD8+ T cell Absolute Count || id:ebi-a-GCST90001698	TRUE	reported	igd	2	TRUE
445	rs77733172	T	C	T	C	188.4	0.0382	0.0037	0.0234	FALSE	FALSE	FALSE	finn-b-DM_RETINA_PROLIF	9	140235501	0.0594	NA	0.52	Proliferative diabetic retinopathy (DM_RETINA_PROLIF) || id:finn-b-DM_RETINA_PROLIF	Proliferative diabetic retinopathy (DM_RETINA_PROLIF)	Proliferative diabetic retinopathy (DM_RETINA_PROLIF) || ||	TRUE	igd	2.45997E-09	140235501	3408	9	31.51	ebi-a-GCST90001698	CD45RA+ CD28- CD8+ T cell Absolute Count || id:ebi-a-GCST90001698	TRUE	reported	igd	2	TRUE
446	rs77814979	C	A	C	A	338.9	-0.1475	0.0018	0.0072	FALSE	FALSE	FALSE	finn-b-DM_RETINA_PROLIF	4	131041099	0.0995	NA	0.1382	Proliferative diabetic retinopathy (DM_RETINA_PROLIF) || id:finn-b-DM_RETINA_PROLIF	Proliferative diabetic retinopathy (DM_RETINA_PROLIF)	Proliferative diabetic retinopathy (DM_RETINA_PROLIF) || ||	TRUE	igd	7.8886E-17	131041099	3408	4	40.47	ebi-a-GCST90001698	CD45RA+ CD28- CD8+ T cell Absolute Count || id:ebi-a-GCST90001698	TRUE	reported	igd	2	TRUE
447	rs77955766	G	T	G	T	217.6	0.0547	0.0023	0.0028	FALSE	FALSE	FALSE	finn-b-DM_RETINA_PROLIF	19	17307102	0.1548	NA	0.723901	Proliferative diabetic retinopathy (DM_RETINA_PROLIF) || id:finn-b-DM_RETINA_PROLIF	Proliferative diabetic retinopathy (DM_RETINA_PROLIF)	Proliferative diabetic retinopathy (DM_RETINA_PROLIF) || ||	TRUE	igd	4.71596E-09	17307102	3408	19	37.05	ebi-a-GCST90001698	CD45RA+ CD28- CD8+ T cell Absolute Count || id:ebi-a-GCST90001698	TRUE	reported	igd	2	TRUE
448	rs78085370	A	G	A	G	317.1	0.0535	0.0013	0.0069	FALSE	FALSE	FALSE	finn-b-DM_RETINA_PROLIF	1	186023973	0.1008	NA	0.5956	Proliferative diabetic retinopathy (DM_RETINA_PROLIF) || id:finn-b-DM_RETINA_PROLIF	Proliferative diabetic retinopathy (DM_RETINA_PROLIF)	Proliferative diabetic retinopathy (DM_RETINA_PROLIF) || ||	TRUE	igd	1.18599E-10	186023973	3408	1	49.08	ebi-a-GCST90001698	CD45RA+ CD28- CD8+ T cell Absolute Count || id:ebi-a-GCST90001698	TRUE	reported	igd	2	TRUE
449	rs78085398	A	G	A	G	105.3	-0.0268	0.0094	0.0181	FALSE	FALSE	FALSE	finn-b-DM_RETINA_PROLIF	11	33121166	0.0613	NA	0.6624	Proliferative diabetic retinopathy (DM_RETINA_PROLIF) || id:finn-b-DM_RETINA_PROLIF	Proliferative diabetic retinopathy (DM_RETINA_PROLIF)	Proliferative diabetic retinopathy (DM_RETINA_PROLIF) || ||	TRUE	igd	1.17501E-08	33121166	3408	11	18.42	ebi-a-GCST90001698	CD45RA+ CD28- CD8+ T cell Absolute Count || id:ebi-a-GCST90001698	TRUE	reported	igd	2	TRUE
450	rs78100215	A	G	A	G	352	0.0284	0.0015	0.026	FALSE	FALSE	FALSE	finn-b-DM_RETINA_PROLIF	17	8298873	0.0517	NA	0.5823	Proliferative diabetic retinopathy (DM_RETINA_PROLIF) || id:finn-b-DM_RETINA_PROLIF	Proliferative diabetic retinopathy (DM_RETINA_PROLIF)	Proliferative diabetic retinopathy (DM_RETINA_PROLIF) || ||	TRUE	igd	6.36209E-15	8298873	3408	17	44.95	ebi-a-GCST90001698	CD45RA+ CD28- CD8+ T cell Absolute Count || id:ebi-a-GCST90001698	TRUE	reported	igd	2	TRUE
451	rs78193714	A	T	A	T	246.7	-0.0157	0.0019	0.0274	FALSE	TRUE	FALSE	finn-b-DM_RETINA_PROLIF	3	186195530	0.0506	NA	0.756	Proliferative diabetic retinopathy (DM_RETINA_PROLIF) || id:finn-b-DM_RETINA_PROLIF	Proliferative diabetic retinopathy (DM_RETINA_PROLIF)	Proliferative diabetic retinopathy (DM_RETINA_PROLIF) || ||	TRUE	igd	5.47268E-11	186195530	3408	3	37.5	ebi-a-GCST90001698	CD45RA+ CD28- CD8+ T cell Absolute Count || id:ebi-a-GCST90001698	TRUE	reported	igd	2	TRUE
452	rs78275221	A	G	A	G	101.4	0.0415	0.0103	0.0374	FALSE	FALSE	FALSE	finn-b-DM_RETINA_PROLIF	6	90900544	0.0441	NA	0.3472	Proliferative diabetic retinopathy (DM_RETINA_PROLIF) || id:finn-b-DM_RETINA_PROLIF	Proliferative diabetic retinopathy (DM_RETINA_PROLIF)	Proliferative diabetic retinopathy (DM_RETINA_PROLIF) || ||	TRUE	igd	7.68405E-09	90900544	3408	6	17.52	ebi-a-GCST90001698	CD45RA+ CD28- CD8+ T cell Absolute Count || id:ebi-a-GCST90001698	TRUE	reported	igd	2	TRUE
453	rs78313301	T	C	T	C	225.9	0.011	0.0018	0.0554	FALSE	FALSE	FALSE	finn-b-DM_RETINA_PROLIF	3	11075184	0.0373	NA	0.768199	Proliferative diabetic retinopathy (DM_RETINA_PROLIF) || id:finn-b-DM_RETINA_PROLIF	Proliferative diabetic retinopathy (DM_RETINA_PROLIF)	Proliferative diabetic retinopathy (DM_RETINA_PROLIF) || ||	TRUE	igd	3.36899E-08	11075184	3408	3	40.82	ebi-a-GCST90001698	CD45RA+ CD28- CD8+ T cell Absolute Count || id:ebi-a-GCST90001698	TRUE	reported	igd	2	TRUE
454	rs78470553	A	G	A	G	132.5	0.0377	0.0097	0.114	FALSE	FALSE	FALSE	finn-b-DM_RETINA_PROLIF	7	158334355	0.0261	NA	0.1489	Proliferative diabetic retinopathy (DM_RETINA_PROLIF) || id:finn-b-DM_RETINA_PROLIF	Proliferative diabetic retinopathy (DM_RETINA_PROLIF)	Proliferative diabetic retinopathy (DM_RETINA_PROLIF) || ||	TRUE	igd	2.60615E-14	158334355	3408	7	17.32	ebi-a-GCST90001698	CD45RA+ CD28- CD8+ T cell Absolute Count || id:ebi-a-GCST90001698	TRUE	reported	igd	2	TRUE
455	rs7850783	G	A	G	A	143.3	0.1982	0.0079	0.0094	FALSE	FALSE	FALSE	finn-b-DM_RETINA_PROLIF	9	100968226	0.0872	NA	0.0230898	Proliferative diabetic retinopathy (DM_RETINA_PROLIF) || id:finn-b-DM_RETINA_PROLIF	Proliferative diabetic retinopathy (DM_RETINA_PROLIF)	Proliferative diabetic retinopathy (DM_RETINA_PROLIF) || ||	TRUE	igd	1.88799E-12	100968226	3408	9	20.28	ebi-a-GCST90001698	CD45RA+ CD28- CD8+ T cell Absolute Count || id:ebi-a-GCST90001698	TRUE	reported	igd	2	TRUE
456	rs78524989	G	T	G	T	183	-0.0397	0.0029	0.0039	FALSE	FALSE	FALSE	finn-b-DM_RETINA_PROLIF	11	94284134	0.1333	NA	0.7659	Proliferative diabetic retinopathy (DM_RETINA_PROLIF) || id:finn-b-DM_RETINA_PROLIF	Proliferative diabetic retinopathy (DM_RETINA_PROLIF)	Proliferative diabetic retinopathy (DM_RETINA_PROLIF) || ||	TRUE	igd	3.41704E-08	94284134	3408	11	33.09	ebi-a-GCST90001698	CD45RA+ CD28- CD8+ T cell Absolute Count || id:ebi-a-GCST90001698	TRUE	reported	igd	2	TRUE
457	rs78530932	A	T	A	T	76.74	-0.1447	0.0216	0.0039	FALSE	TRUE	FALSE	finn-b-DM_RETINA_PROLIF	2	81191156	0.1338	NA	0.2794	Proliferative diabetic retinopathy (DM_RETINA_PROLIF) || id:finn-b-DM_RETINA_PROLIF	Proliferative diabetic retinopathy (DM_RETINA_PROLIF)	Proliferative diabetic retinopathy (DM_RETINA_PROLIF) || ||	TRUE	igd	1.93201E-10	81191156	3408	2	12.02	ebi-a-GCST90001698	CD45RA+ CD28- CD8+ T cell Absolute Count || id:ebi-a-GCST90001698	TRUE	reported	igd	2	TRUE
458	rs78622624	C	T	C	T	97.68	-0.031	0.0128	0.0091	FALSE	FALSE	FALSE	finn-b-DM_RETINA_PROLIF	10	33359425	0.0864	NA	0.719701	Proliferative diabetic retinopathy (DM_RETINA_PROLIF) || id:finn-b-DM_RETINA_PROLIF	Proliferative diabetic retinopathy (DM_RETINA_PROLIF)	Proliferative diabetic retinopathy (DM_RETINA_PROLIF) || ||	TRUE	igd	1.30401E-10	33359425	3408	10	15.15	ebi-a-GCST90001698	CD45RA+ CD28- CD8+ T cell Absolute Count || id:ebi-a-GCST90001698	TRUE	reported	igd	2	TRUE
459	rs78656354	A	G	A	G	287	0.0112	0.0013	0.0333	FALSE	FALSE	FALSE	finn-b-DM_RETINA_PROLIF	1	166905650	0.0461	NA	0.8079	Proliferative diabetic retinopathy (DM_RETINA_PROLIF) || id:finn-b-DM_RETINA_PROLIF	Proliferative diabetic retinopathy (DM_RETINA_PROLIF)	Proliferative diabetic retinopathy (DM_RETINA_PROLIF) || ||	TRUE	igd	1.59698E-08	166905650	3408	1	50.66	ebi-a-GCST90001698	CD45RA+ CD28- CD8+ T cell Absolute Count || id:ebi-a-GCST90001698	TRUE	reported	igd	2	TRUE
460	rs78703636	C	T	C	T	1057	0.0108	0.0001	0.0497	FALSE	FALSE	FALSE	finn-b-DM_RETINA_PROLIF	19	33953595	0.0381	NA	0.7769	Proliferative diabetic retinopathy (DM_RETINA_PROLIF) || id:finn-b-DM_RETINA_PROLIF	Proliferative diabetic retinopathy (DM_RETINA_PROLIF)	Proliferative diabetic retinopathy (DM_RETINA_PROLIF) || ||	TRUE	igd	4.1783E-15	33953595	3408	19	134.1	ebi-a-GCST90001698	CD45RA+ CD28- CD8+ T cell Absolute Count || id:ebi-a-GCST90001698	TRUE	reported	igd	2	TRUE
461	rs78741146	C	T	C	T	212.5	0.0826	0.0023	0.0432	FALSE	FALSE	FALSE	finn-b-DM_RETINA_PROLIF	3	182409985	0.0421	NA	0.0495496	Proliferative diabetic retinopathy (DM_RETINA_PROLIF) || id:finn-b-DM_RETINA_PROLIF	Proliferative diabetic retinopathy (DM_RETINA_PROLIF)	Proliferative diabetic retinopathy (DM_RETINA_PROLIF) || ||	TRUE	igd	5.22601E-09	182409985	3408	3	36.29	ebi-a-GCST90001698	CD45RA+ CD28- CD8+ T cell Absolute Count || id:ebi-a-GCST90001698	TRUE	reported	igd	2	TRUE
462	rs78750136	C	T	C	T	3549	-0.0282	NA	0.0309	FALSE	FALSE	FALSE	finn-b-DM_RETINA_PROLIF	14	26308944	0.0495	NA	0.569101	Proliferative diabetic retinopathy (DM_RETINA_PROLIF) || id:finn-b-DM_RETINA_PROLIF	Proliferative diabetic retinopathy (DM_RETINA_PROLIF)	Proliferative diabetic retinopathy (DM_RETINA_PROLIF) || ||	TRUE	igd	2.84905E-40	26308944	3408	14	263.7	ebi-a-GCST90001698	CD45RA+ CD28- CD8+ T cell Absolute Count || id:ebi-a-GCST90001698	TRUE	reported	igd	2	TRUE
463	rs78773852	C	T	C	T	303.6	-0.0306	0.0016	0.0262	FALSE	FALSE	FALSE	finn-b-DM_RETINA_PROLIF	12	71181930	0.0519	NA	0.5556	Proliferative diabetic retinopathy (DM_RETINA_PROLIF) || id:finn-b-DM_RETINA_PROLIF	Proliferative diabetic retinopathy (DM_RETINA_PROLIF)	Proliferative diabetic retinopathy (DM_RETINA_PROLIF) || ||	TRUE	igd	3.79228E-11	71181930	3408	12	45.76	ebi-a-GCST90001698	CD45RA+ CD28- CD8+ T cell Absolute Count || id:ebi-a-GCST90001698	TRUE	reported	igd	2	TRUE
464	rs78881177	C	A	C	A	297	0.0744	0.0016	0.0237	FALSE	FALSE	FALSE	finn-b-DM_RETINA_PROLIF	11	127881478	0.0554	NA	0.1791	Proliferative diabetic retinopathy (DM_RETINA_PROLIF) || id:finn-b-DM_RETINA_PROLIF	Proliferative diabetic retinopathy (DM_RETINA_PROLIF)	Proliferative diabetic retinopathy (DM_RETINA_PROLIF) || ||	TRUE	igd	1.06611E-11	127881478	3408	11	43.55	ebi-a-GCST90001698	CD45RA+ CD28- CD8+ T cell Absolute Count || id:ebi-a-GCST90001698	TRUE	reported	igd	2	TRUE
465	rs78888262	A	C	A	C	434.2	-0.0299	0.0006	0.0089	FALSE	FALSE	FALSE	finn-b-DM_RETINA_PROLIF	16	88701572	0.0878	NA	0.733599	Proliferative diabetic retinopathy (DM_RETINA_PROLIF) || id:finn-b-DM_RETINA_PROLIF	Proliferative diabetic retinopathy (DM_RETINA_PROLIF)	Proliferative diabetic retinopathy (DM_RETINA_PROLIF) || ||	TRUE	igd	7.1978E-12	88701572	3408	16	63.13	ebi-a-GCST90001698	CD45RA+ CD28- CD8+ T cell Absolute Count || id:ebi-a-GCST90001698	TRUE	reported	igd	2	TRUE
466	rs78922116	T	C	T	C	263.6	-0.0677	0.0029	0.0139	FALSE	FALSE	FALSE	finn-b-DM_RETINA_PROLIF	11	25534610	0.0709	NA	0.3395	Proliferative diabetic retinopathy (DM_RETINA_PROLIF) || id:finn-b-DM_RETINA_PROLIF	Proliferative diabetic retinopathy (DM_RETINA_PROLIF)	Proliferative diabetic retinopathy (DM_RETINA_PROLIF) || ||	TRUE	igd	1.01601E-16	25534610	3408	11	31.58	ebi-a-GCST90001698	CD45RA+ CD28- CD8+ T cell Absolute Count || id:ebi-a-GCST90001698	TRUE	reported	igd	2	TRUE
467	rs79027575	C	T	C	T	331.8	0.0974	0.0022	0.0104	FALSE	FALSE	FALSE	finn-b-DM_RETINA_PROLIF	2	146371302	0.0839	NA	0.2456	Proliferative diabetic retinopathy (DM_RETINA_PROLIF) || id:finn-b-DM_RETINA_PROLIF	Proliferative diabetic retinopathy (DM_RETINA_PROLIF)	Proliferative diabetic retinopathy (DM_RETINA_PROLIF) || ||	TRUE	igd	2.0611E-17	146371302	3408	2	38.87	ebi-a-GCST90001698	CD45RA+ CD28- CD8+ T cell Absolute Count || id:ebi-a-GCST90001698	TRUE	reported	igd	2	TRUE
468	rs79218577	C	G	C	G	828.9	-0.0406	0.0007	0.0274	FALSE	TRUE	FALSE	finn-b-DM_RETINA_PROLIF	8	143859934	0.0507	NA	0.4237	Proliferative diabetic retinopathy (DM_RETINA_PROLIF) || id:finn-b-DM_RETINA_PROLIF	Proliferative diabetic retinopathy (DM_RETINA_PROLIF)	Proliferative diabetic retinopathy (DM_RETINA_PROLIF) || ||	TRUE	igd	3.17395E-31	143859934	3408	8	70.61	ebi-a-GCST90001698	CD45RA+ CD28- CD8+ T cell Absolute Count || id:ebi-a-GCST90001698	TRUE	reported	igd	2	TRUE
469	rs79395509	T	C	T	C	1584	-0.1041	0.0006	0.0022	FALSE	FALSE	FALSE	finn-b-DM_RETINA_PROLIF	4	176348299	0.1816	NA	0.5664	Proliferative diabetic retinopathy (DM_RETINA_PROLIF) || id:finn-b-DM_RETINA_PROLIF	Proliferative diabetic retinopathy (DM_RETINA_PROLIF)	Proliferative diabetic retinopathy (DM_RETINA_PROLIF) || ||	TRUE	igd	1.79184E-57	176348299	3408	4	97.29	ebi-a-GCST90001698	CD45RA+ CD28- CD8+ T cell Absolute Count || id:ebi-a-GCST90001698	TRUE	reported	igd	2	TRUE
470	rs79418578	A	C	A	C	961.3	0.1261	0.0003	0.0088	FALSE	FALSE	FALSE	finn-b-DM_RETINA_PROLIF	3	141886501	0.0889	NA	0.1562	Proliferative diabetic retinopathy (DM_RETINA_PROLIF) || id:finn-b-DM_RETINA_PROLIF	Proliferative diabetic retinopathy (DM_RETINA_PROLIF)	Proliferative diabetic retinopathy (DM_RETINA_PROLIF) || ||	TRUE	igd	1.80011E-24	141886501	3408	3	93.43	ebi-a-GCST90001698	CD45RA+ CD28- CD8+ T cell Absolute Count || id:ebi-a-GCST90001698	TRUE	reported	igd	2	TRUE
471	rs79518488	C	T	C	T	857.2	-0.1389	0.0003	0.0066	FALSE	FALSE	FALSE	finn-b-DM_RETINA_PROLIF	6	28389143	0.1051	NA	0.1863	Proliferative diabetic retinopathy (DM_RETINA_PROLIF) || id:finn-b-DM_RETINA_PROLIF	Proliferative diabetic retinopathy (DM_RETINA_PROLIF)	Proliferative diabetic retinopathy (DM_RETINA_PROLIF) || ||	TRUE	igd	1.53497E-15	28389143	3408	6	107	ebi-a-GCST90001698	CD45RA+ CD28- CD8+ T cell Absolute Count || id:ebi-a-GCST90001698	TRUE	reported	igd	2	TRUE
472	rs79548047	C	T	C	T	163.6	-0.0269	0.0053	0.0957	FALSE	FALSE	FALSE	finn-b-DM_RETINA_PROLIF	16	11614838	0.0283	NA	0.3419	Proliferative diabetic retinopathy (DM_RETINA_PROLIF) || id:finn-b-DM_RETINA_PROLIF	Proliferative diabetic retinopathy (DM_RETINA_PROLIF)	Proliferative diabetic retinopathy (DM_RETINA_PROLIF) || ||	TRUE	igd	8.70603E-09	11614838	3408	16	28.37	ebi-a-GCST90001698	CD45RA+ CD28- CD8+ T cell Absolute Count || id:ebi-a-GCST90001698	TRUE	reported	igd	2	TRUE
473	rs79647440	T	C	T	C	1574	0.0726	0.0004	0.0258	FALSE	FALSE	FALSE	finn-b-DM_RETINA_PROLIF	7	142438302	0.0536	NA	0.1759	Proliferative diabetic retinopathy (DM_RETINA_PROLIF) || id:finn-b-DM_RETINA_PROLIF	Proliferative diabetic retinopathy (DM_RETINA_PROLIF)	Proliferative diabetic retinopathy (DM_RETINA_PROLIF) || ||	TRUE	igd	1.9059E-42	142438302	3408	7	113.7	ebi-a-GCST90001698	CD45RA+ CD28- CD8+ T cell Absolute Count || id:ebi-a-GCST90001698	TRUE	reported	igd	2	TRUE
474	rs79725470	C	T	C	T	1117	0.0578	0.0004	0.0146	FALSE	FALSE	FALSE	finn-b-DM_RETINA_PROLIF	5	94705605	0.069	NA	0.4023	Proliferative diabetic retinopathy (DM_RETINA_PROLIF) || id:finn-b-DM_RETINA_PROLIF	Proliferative diabetic retinopathy (DM_RETINA_PROLIF)	Proliferative diabetic retinopathy (DM_RETINA_PROLIF) || ||	TRUE	igd	3.23296E-39	94705605	3408	5	84.15	ebi-a-GCST90001698	CD45RA+ CD28- CD8+ T cell Absolute Count || id:ebi-a-GCST90001698	TRUE	reported	igd	2	TRUE
475	rs79741386	A	G	A	G	141.4	0.015	0.0073	0.0046	FALSE	FALSE	FALSE	finn-b-DM_RETINA_PROLIF	11	109660227	0.1213	NA	0.9018	Proliferative diabetic retinopathy (DM_RETINA_PROLIF) || id:finn-b-DM_RETINA_PROLIF	Proliferative diabetic retinopathy (DM_RETINA_PROLIF)	Proliferative diabetic retinopathy (DM_RETINA_PROLIF) || ||	TRUE	igd	8.59607E-12	109660227	3408	11	20.64	ebi-a-GCST90001698	CD45RA+ CD28- CD8+ T cell Absolute Count || id:ebi-a-GCST90001698	TRUE	reported	igd	2	TRUE
476	rs79757812	A	G	A	G	99.34	-0.0216	0.0116	0.0174	FALSE	FALSE	FALSE	finn-b-DM_RETINA_PROLIF	17	65896989	0.0623	NA	0.7284	Proliferative diabetic retinopathy (DM_RETINA_PROLIF) || id:finn-b-DM_RETINA_PROLIF	Proliferative diabetic retinopathy (DM_RETINA_PROLIF)	Proliferative diabetic retinopathy (DM_RETINA_PROLIF) || ||	TRUE	igd	5.33003E-09	65896989	3408	17	16.98	ebi-a-GCST90001698	CD45RA+ CD28- CD8+ T cell Absolute Count || id:ebi-a-GCST90001698	TRUE	reported	igd	2	TRUE
477	rs79851411	A	G	A	G	1826	0.0123	0.0001	0.0295	FALSE	FALSE	FALSE	finn-b-DM_RETINA_PROLIF	8	13716390	0.049	NA	0.801	Proliferative diabetic retinopathy (DM_RETINA_PROLIF) || id:finn-b-DM_RETINA_PROLIF	Proliferative diabetic retinopathy (DM_RETINA_PROLIF)	Proliferative diabetic retinopathy (DM_RETINA_PROLIF) || ||	TRUE	igd	6.61302E-42	13716390	3408	8	132.8	ebi-a-GCST90001698	CD45RA+ CD28- CD8+ T cell Absolute Count || id:ebi-a-GCST90001698	TRUE	reported	igd	2	TRUE
478	rs79888370	T	G	T	G	47.59	-0.0111	0.0433	0.0142	FALSE	FALSE	FALSE	finn-b-DM_RETINA_PROLIF	4	180201786	0.069	NA	0.8723	Proliferative diabetic retinopathy (DM_RETINA_PROLIF) || id:finn-b-DM_RETINA_PROLIF	Proliferative diabetic retinopathy (DM_RETINA_PROLIF)	Proliferative diabetic retinopathy (DM_RETINA_PROLIF) || ||	TRUE	igd	4.66498E-08	180201786	3408	4	8.691	ebi-a-GCST90001698	CD45RA+ CD28- CD8+ T cell Absolute Count || id:ebi-a-GCST90001698	TRUE	reported	igd	2	TRUE
479	rs80018878	T	C	T	C	774.8	0.1075	0.0004	0.0061	FALSE	FALSE	FALSE	finn-b-DM_RETINA_PROLIF	7	46985321	0.1085	NA	0.3215	Proliferative diabetic retinopathy (DM_RETINA_PROLIF) || id:finn-b-DM_RETINA_PROLIF	Proliferative diabetic retinopathy (DM_RETINA_PROLIF)	Proliferative diabetic retinopathy (DM_RETINA_PROLIF) || ||	TRUE	igd	2.02488E-19	46985321	3408	7	85.45	ebi-a-GCST90001698	CD45RA+ CD28- CD8+ T cell Absolute Count || id:ebi-a-GCST90001698	TRUE	reported	igd	2	TRUE
480	rs80133207	C	G	C	G	391.9	0.0401	0.0015	0.0103	FALSE	TRUE	FALSE	finn-b-DM_RETINA_PROLIF	13	113264513	0.0825	NA	0.6269	Proliferative diabetic retinopathy (DM_RETINA_PROLIF) || id:finn-b-DM_RETINA_PROLIF	Proliferative diabetic retinopathy (DM_RETINA_PROLIF)	Proliferative diabetic retinopathy (DM_RETINA_PROLIF) || ||	TRUE	igd	6.52529E-17	113264513	3408	13	46.66	ebi-a-GCST90001698	CD45RA+ CD28- CD8+ T cell Absolute Count || id:ebi-a-GCST90001698	TRUE	reported	igd	2	TRUE
481	rs80305889	G	T	G	T	404.7	-0.0374	0.0007	0.0058	FALSE	FALSE	FALSE	finn-b-DM_RETINA_PROLIF	7	34681601	0.111	NA	0.7361	Proliferative diabetic retinopathy (DM_RETINA_PROLIF) || id:finn-b-DM_RETINA_PROLIF	Proliferative diabetic retinopathy (DM_RETINA_PROLIF)	Proliferative diabetic retinopathy (DM_RETINA_PROLIF) || ||	TRUE	igd	8.88996E-11	34681601	3408	7	62.22	ebi-a-GCST90001698	CD45RA+ CD28- CD8+ T cell Absolute Count || id:ebi-a-GCST90001698	TRUE	reported	igd	2	TRUE
482	rs80331554	G	A	G	A	862.8	0.0309	0.0001	0.017	FALSE	FALSE	FALSE	finn-b-DM_RETINA_PROLIF	15	59013643	0.0638	NA	0.6285	Proliferative diabetic retinopathy (DM_RETINA_PROLIF) || id:finn-b-DM_RETINA_PROLIF	Proliferative diabetic retinopathy (DM_RETINA_PROLIF)	Proliferative diabetic retinopathy (DM_RETINA_PROLIF) || ||	TRUE	igd	1.63501E-06	59013643	3408	15	179.7	ebi-a-GCST90001698	CD45RA+ CD28- CD8+ T cell Absolute Count || id:ebi-a-GCST90001698	TRUE	reported	igd	2	TRUE
483	rs80331575	T	C	T	C	168.6	-0.025	0.0043	0.0347	FALSE	FALSE	FALSE	finn-b-DM_RETINA_PROLIF	4	109566866	0.0453	NA	0.5819	Proliferative diabetic retinopathy (DM_RETINA_PROLIF) || id:finn-b-DM_RETINA_PROLIF	Proliferative diabetic retinopathy (DM_RETINA_PROLIF)	Proliferative diabetic retinopathy (DM_RETINA_PROLIF) || ||	TRUE	igd	4.71303E-10	109566866	3408	4	26.99	ebi-a-GCST90001698	CD45RA+ CD28- CD8+ T cell Absolute Count || id:ebi-a-GCST90001698	TRUE	reported	igd	2	TRUE
484	rs80334718	G	A	G	A	391.1	-0.0425	0.0012	0.015	FALSE	FALSE	FALSE	finn-b-DM_RETINA_PROLIF	14	33998519	0.0671	NA	0.5269	Proliferative diabetic retinopathy (DM_RETINA_PROLIF) || id:finn-b-DM_RETINA_PROLIF	Proliferative diabetic retinopathy (DM_RETINA_PROLIF)	Proliferative diabetic retinopathy (DM_RETINA_PROLIF) || ||	TRUE	igd	6.42836E-15	33998519	3408	14	49.95	ebi-a-GCST90001698	CD45RA+ CD28- CD8+ T cell Absolute Count || id:ebi-a-GCST90001698	TRUE	reported	igd	2	TRUE
485	rs8177454	C	G	C	G	268.3	0.1071	0.0015	0.0063	FALSE	TRUE	FALSE	finn-b-DM_RETINA_PROLIF	5	150408639	0.1078	NA	0.3205	Proliferative diabetic retinopathy (DM_RETINA_PROLIF) || id:finn-b-DM_RETINA_PROLIF	Proliferative diabetic retinopathy (DM_RETINA_PROLIF)	Proliferative diabetic retinopathy (DM_RETINA_PROLIF) || ||	TRUE	igd	1.344E-09	150408639	3408	5	44.14	ebi-a-GCST90001698	CD45RA+ CD28- CD8+ T cell Absolute Count || id:ebi-a-GCST90001698	TRUE	reported	igd	2	TRUE
486	rs8178689	G	A	G	A	301.1	-0.0406	0.0018	0.0111	FALSE	FALSE	FALSE	finn-b-DM_RETINA_PROLIF	8	42060072	0.078	NA	0.6027	Proliferative diabetic retinopathy (DM_RETINA_PROLIF) || id:finn-b-DM_RETINA_PROLIF	Proliferative diabetic retinopathy (DM_RETINA_PROLIF)	Proliferative diabetic retinopathy (DM_RETINA_PROLIF) || ||	TRUE	igd	2.28613E-12	42060072	3408	8	42.76	ebi-a-GCST90001698	CD45RA+ CD28- CD8+ T cell Absolute Count || id:ebi-a-GCST90001698	TRUE	reported	igd	2	TRUE
487	rs9471016	T	C	T	C	85.79	0.0075	0.0161	0.0175	FALSE	FALSE	FALSE	finn-b-DM_RETINA_PROLIF	6	39196392	0.0637	NA	0.9067	Proliferative diabetic retinopathy (DM_RETINA_PROLIF) || id:finn-b-DM_RETINA_PROLIF	Proliferative diabetic retinopathy (DM_RETINA_PROLIF)	Proliferative diabetic retinopathy (DM_RETINA_PROLIF) || ||	TRUE	igd	2.00401E-09	39196392	3408	6	14.27	ebi-a-GCST90001698	CD45RA+ CD28- CD8+ T cell Absolute Count || id:ebi-a-GCST90001698	TRUE	reported	igd	2	TRUE
488	rs9479093	G	A	G	A	193.7	0.0107	0.0031	0.0488	FALSE	FALSE	FALSE	finn-b-DM_RETINA_PROLIF	6	151992984	0.0383	NA	0.781	Proliferative diabetic retinopathy (DM_RETINA_PROLIF) || id:finn-b-DM_RETINA_PROLIF	Proliferative diabetic retinopathy (DM_RETINA_PROLIF)	Proliferative diabetic retinopathy (DM_RETINA_PROLIF) || ||	TRUE	igd	3.17797E-09	151992984	3408	6	32.62	ebi-a-GCST90001698	CD45RA+ CD28- CD8+ T cell Absolute Count || id:ebi-a-GCST90001698	TRUE	reported	igd	2	TRUE
489	rs10501383	T	C	T	C	-0.255	0.0202	0.0971	0.0567	FALSE	FALSE	FALSE	finn-b-DM_RETINA_PROLIF	11	60164527	0.0353	NA	0.5668	Proliferative diabetic retinopathy (DM_RETINA_PROLIF) || id:finn-b-DM_RETINA_PROLIF	Proliferative diabetic retinopathy (DM_RETINA_PROLIF)	Proliferative diabetic retinopathy (DM_RETINA_PROLIF) || ||	TRUE	igd	5.40605E-10	60164527	3657	11	0.04098	ebi-a-GCST90001755	CD20 on IgD- CD38- B cell || id:ebi-a-GCST90001755	TRUE	reported	igd	2	TRUE
490	rs11751198	A	G	A	G	0.1995	0.009	0.1839	0.0083	FALSE	FALSE	FALSE	finn-b-DM_RETINA_PROLIF	6	31753526	0.0907	NA	0.921	Proliferative diabetic retinopathy (DM_RETINA_PROLIF) || id:finn-b-DM_RETINA_PROLIF	Proliferative diabetic retinopathy (DM_RETINA_PROLIF)	Proliferative diabetic retinopathy (DM_RETINA_PROLIF) || ||	TRUE	igd	4.31797E-08	31753526	3657	6	0.03634	ebi-a-GCST90001755	CD20 on IgD- CD38- B cell || id:ebi-a-GCST90001755	TRUE	reported	igd	2	TRUE
491	rs4716010	A	G	A	G	0.1717	0.0153	0.8194	0.8235	FALSE	FALSE	FALSE	finn-b-DM_RETINA_PROLIF	6	15898371	0.0215	NA	0.478	Proliferative diabetic retinopathy (DM_RETINA_PROLIF) || id:finn-b-DM_RETINA_PROLIF	Proliferative diabetic retinopathy (DM_RETINA_PROLIF)	Proliferative diabetic retinopathy (DM_RETINA_PROLIF) || ||	TRUE	igd	9.31794E-08	15898371	3657	6	0.03209	ebi-a-GCST90001755	CD20 on IgD- CD38- B cell || id:ebi-a-GCST90001755	TRUE	reported	igd	2	TRUE
492	rs55809481	C	T	C	T	-0.2424	0.0059	0.2425	0.3067	FALSE	FALSE	FALSE	finn-b-DM_RETINA_PROLIF	19	49872521	0.0179	NA	0.742899	Proliferative diabetic retinopathy (DM_RETINA_PROLIF) || id:finn-b-DM_RETINA_PROLIF	Proliferative diabetic retinopathy (DM_RETINA_PROLIF)	Proliferative diabetic retinopathy (DM_RETINA_PROLIF) || ||	TRUE	igd	5.43751E-17	49872521	3657	19	0.02879	ebi-a-GCST90001755	CD20 on IgD- CD38- B cell || id:ebi-a-GCST90001755	TRUE	reported	igd	2	TRUE
493	rs61731791	T	C	T	C	0.2328	-0.0383	0.0972	0.0272	FALSE	FALSE	FALSE	finn-b-DM_RETINA_PROLIF	19	50940778	0.0507	NA	0.4499	Proliferative diabetic retinopathy (DM_RETINA_PROLIF) || id:finn-b-DM_RETINA_PROLIF	Proliferative diabetic retinopathy (DM_RETINA_PROLIF)	Proliferative diabetic retinopathy (DM_RETINA_PROLIF) || ||	TRUE	igd	3.857E-08	50940778	3657	19	0.04226	ebi-a-GCST90001755	CD20 on IgD- CD38- B cell || id:ebi-a-GCST90001755	TRUE	reported	igd	2	TRUE
494	rs17664049	T	C	T	C	-0.6608	0.016	0.013	0.0224	FALSE	FALSE	FALSE	finn-b-DM_RETINA_PROLIF	18	48685445	0.0561	NA	0.7758	Proliferative diabetic retinopathy (DM_RETINA_PROLIF) || id:finn-b-DM_RETINA_PROLIF	Proliferative diabetic retinopathy (DM_RETINA_PROLIF)	Proliferative diabetic retinopathy (DM_RETINA_PROLIF) || ||	TRUE	igd	3.96296E-08	48685445	2912	18	0.12	ebi-a-GCST90001839	CD3 on Effector Memory CD8+ T cell || id:ebi-a-GCST90001839	TRUE	reported	igd	2	TRUE
495	rs2480679	G	A	G	A	0.2289	-0.0078	0.8652	0.9045	FALSE	FALSE	FALSE	finn-b-DM_RETINA_PROLIF	1	167407517	0.0277	NA	0.7792	Proliferative diabetic retinopathy (DM_RETINA_PROLIF) || id:finn-b-DM_RETINA_PROLIF	Proliferative diabetic retinopathy (DM_RETINA_PROLIF)	Proliferative diabetic retinopathy (DM_RETINA_PROLIF) || ||	TRUE	igd	2.07501E-08	167407517	2912	1	0.04072	ebi-a-GCST90001839	CD3 on Effector Memory CD8+ T cell || id:ebi-a-GCST90001839	TRUE	reported	igd	2	TRUE
496	rs2988279	A	G	A	G	0.3371	-0.0086	0.4845	0.2827	FALSE	FALSE	FALSE	finn-b-DM_RETINA_PROLIF	1	167419839	0.0182	NA	0.6373	Proliferative diabetic retinopathy (DM_RETINA_PROLIF) || id:finn-b-DM_RETINA_PROLIF	Proliferative diabetic retinopathy (DM_RETINA_PROLIF)	Proliferative diabetic retinopathy (DM_RETINA_PROLIF) || ||	TRUE	igd	8.19785E-35	167419839	2912	1	0.02703	ebi-a-GCST90001839	CD3 on Effector Memory CD8+ T cell || id:ebi-a-GCST90001839	TRUE	reported	igd	2	TRUE
497	rs10183338	T	G	T	G	0.1132	0.0237	0.1891	0.2898	FALSE	FALSE	FALSE	finn-b-DM_RETINA_PROLIF	2	111610816	0.018	NA	0.1889	Proliferative diabetic retinopathy (DM_RETINA_PROLIF) || id:finn-b-DM_RETINA_PROLIF	Proliferative diabetic retinopathy (DM_RETINA_PROLIF)	Proliferative diabetic retinopathy (DM_RETINA_PROLIF) || ||	TRUE	igd	4.71303E-07	111610816	3440	2	0.02243	ebi-a-GCST90001688	CD28+ CD45RA+ CD8+ T cell %T cell || id:ebi-a-GCST90001688	TRUE	reported	igd	2	TRUE
498	rs111283043	C	A	C	A	4.463	0.0464	0.0001	0.021	FALSE	FALSE	FALSE	finn-b-DM_RETINA_PROLIF	16	79205197	0.0576	NA	0.4212	Proliferative diabetic retinopathy (DM_RETINA_PROLIF) || id:finn-b-DM_RETINA_PROLIF	Proliferative diabetic retinopathy (DM_RETINA_PROLIF)	Proliferative diabetic retinopathy (DM_RETINA_PROLIF) || ||	TRUE	igd	1.90498E-08	79205197	3440	16	0.7922	ebi-a-GCST90001688	CD28+ CD45RA+ CD8+ T cell %T cell || id:ebi-a-GCST90001688	TRUE	reported	igd	2	TRUE
499	rs112258643	T	C	T	C	3.436	0.0155	0.0001	0.0061	FALSE	FALSE	FALSE	finn-b-DM_RETINA_PROLIF	12	55672838	0.1062	NA	0.8838	Proliferative diabetic retinopathy (DM_RETINA_PROLIF) || id:finn-b-DM_RETINA_PROLIF	Proliferative diabetic retinopathy (DM_RETINA_PROLIF)	Proliferative diabetic retinopathy (DM_RETINA_PROLIF) || ||	TRUE	igd	1.25401E-08	55672838	3440	12	0.6021	ebi-a-GCST90001688	CD28+ CD45RA+ CD8+ T cell %T cell || id:ebi-a-GCST90001688	TRUE	reported	igd	2	TRUE
500	rs112571466	G	A	G	A	3.787	0.0342	0.0001	0.0154	FALSE	FALSE	FALSE	finn-b-DM_RETINA_PROLIF	7	111704231	0.0674	NA	0.6125	Proliferative diabetic retinopathy (DM_RETINA_PROLIF) || id:finn-b-DM_RETINA_PROLIF	Proliferative diabetic retinopathy (DM_RETINA_PROLIF)	Proliferative diabetic retinopathy (DM_RETINA_PROLIF) || ||	TRUE	igd	2.43602E-08	111704231	3440	7	0.6773	ebi-a-GCST90001688	CD28+ CD45RA+ CD8+ T cell %T cell || id:ebi-a-GCST90001688	TRUE	reported	igd	2	TRUE
501	rs112637846	A	C	A	C	2.345	-0.0574	0.0003	0.0357	FALSE	FALSE	FALSE	finn-b-DM_RETINA_PROLIF	6	149114553	0.0447	NA	0.1988	Proliferative diabetic retinopathy (DM_RETINA_PROLIF) || id:finn-b-DM_RETINA_PROLIF	Proliferative diabetic retinopathy (DM_RETINA_PROLIF)	Proliferative diabetic retinopathy (DM_RETINA_PROLIF) || ||	TRUE	igd	5.95799E-07	149114553	3440	6	0.4689	ebi-a-GCST90001688	CD28+ CD45RA+ CD8+ T cell %T cell || id:ebi-a-GCST90001688	TRUE	reported	igd	2	TRUE
502	rs113116201	C	T	C	T	0.6358	-0.1195	0.0047	0.0107	FALSE	FALSE	FALSE	finn-b-DM_RETINA_PROLIF	1	198830942	0.0791	NA	0.1307	Proliferative diabetic retinopathy (DM_RETINA_PROLIF) || id:finn-b-DM_RETINA_PROLIF	Proliferative diabetic retinopathy (DM_RETINA_PROLIF)	Proliferative diabetic retinopathy (DM_RETINA_PROLIF) || ||	TRUE	igd	2.29699E-07	198830942	3440	1	0.1227	ebi-a-GCST90001688	CD28+ CD45RA+ CD8+ T cell %T cell || id:ebi-a-GCST90001688	TRUE	reported	igd	2	TRUE
503	rs113447229	C	T	C	T	4.765	0.0273	0.0001	0.0195	FALSE	FALSE	FALSE	finn-b-DM_RETINA_PROLIF	9	105346840	0.059	NA	0.6436	Proliferative diabetic retinopathy (DM_RETINA_PROLIF) || id:finn-b-DM_RETINA_PROLIF	Proliferative diabetic retinopathy (DM_RETINA_PROLIF)	Proliferative diabetic retinopathy (DM_RETINA_PROLIF) || ||	TRUE	igd	1.91801E-08	105346840	3440	9	0.8459	ebi-a-GCST90001688	CD28+ CD45RA+ CD8+ T cell %T cell || id:ebi-a-GCST90001688	TRUE	reported	igd	2	TRUE
504	rs115077170	G	T	G	T	7.992	-0.0554	NA	0.0124	FALSE	FALSE	FALSE	finn-b-DM_RETINA_PROLIF	2	53872294	0.0741	NA	0.4546	Proliferative diabetic retinopathy (DM_RETINA_PROLIF) || id:finn-b-DM_RETINA_PROLIF	Proliferative diabetic retinopathy (DM_RETINA_PROLIF)	Proliferative diabetic retinopathy (DM_RETINA_PROLIF) || ||	TRUE	igd	1.36801E-08	53872294	3440	2	1.404	ebi-a-GCST90001688	CD28+ CD45RA+ CD8+ T cell %T cell || id:ebi-a-GCST90001688	TRUE	reported	igd	2	TRUE
505	rs115218435	G	T	G	T	4.272	-0.1691	0.0001	0.0191	FALSE	FALSE	FALSE	finn-b-DM_RETINA_PROLIF	4	67836131	0.061	NA	0.00554894	Proliferative diabetic retinopathy (DM_RETINA_PROLIF) || id:finn-b-DM_RETINA_PROLIF	Proliferative diabetic retinopathy (DM_RETINA_PROLIF)	Proliferative diabetic retinopathy (DM_RETINA_PROLIF) || ||	TRUE	igd	1.60299E-08	67836131	3440	4	0.7543	ebi-a-GCST90001688	CD28+ CD45RA+ CD8+ T cell %T cell || id:ebi-a-GCST90001688	TRUE	reported	igd	2	TRUE
506	rs116562707	G	A	G	A	0.4024	0.1762	0.0192	0.0474	FALSE	FALSE	FALSE	finn-b-DM_RETINA_PROLIF	6	31360602	0.0388	NA	5.64898E-06	Proliferative diabetic retinopathy (DM_RETINA_PROLIF) || id:finn-b-DM_RETINA_PROLIF	Proliferative diabetic retinopathy (DM_RETINA_PROLIF)	Proliferative diabetic retinopathy (DM_RETINA_PROLIF) || ||	TRUE	igd	3.96899E-09	31360602	3440	6	0.06819	ebi-a-GCST90001688	CD28+ CD45RA+ CD8+ T cell %T cell || id:ebi-a-GCST90001688	TRUE	reported	igd	2	TRUE
507	rs116767883	T	C	T	C	9.1	-0.0464	NA	0.0149	FALSE	FALSE	FALSE	finn-b-DM_RETINA_PROLIF	6	24745313	0.0682	NA	0.4965	Proliferative diabetic retinopathy (DM_RETINA_PROLIF) || id:finn-b-DM_RETINA_PROLIF	Proliferative diabetic retinopathy (DM_RETINA_PROLIF)	Proliferative diabetic retinopathy (DM_RETINA_PROLIF) || ||	TRUE	igd	9.87711E-09	24745313	3440	6	1.583	ebi-a-GCST90001688	CD28+ CD45RA+ CD8+ T cell %T cell || id:ebi-a-GCST90001688	TRUE	reported	igd	2	TRUE
508	rs116984539	T	C	T	C	8.74	-0.0266	NA	0.0111	FALSE	FALSE	FALSE	finn-b-DM_RETINA_PROLIF	13	22348885	0.079	NA	0.7365	Proliferative diabetic retinopathy (DM_RETINA_PROLIF) || id:finn-b-DM_RETINA_PROLIF	Proliferative diabetic retinopathy (DM_RETINA_PROLIF)	Proliferative diabetic retinopathy (DM_RETINA_PROLIF) || ||	TRUE	igd	1.83E-08	22348885	3440	13	1.55	ebi-a-GCST90001688	CD28+ CD45RA+ CD8+ T cell %T cell || id:ebi-a-GCST90001688	TRUE	reported	igd	2	TRUE
509	rs117475733	T	C	T	C	1.818	-0.0699	0.0004	0.0171	FALSE	FALSE	FALSE	finn-b-DM_RETINA_PROLIF	6	148775706	0.0648	NA	0.2808	Proliferative diabetic retinopathy (DM_RETINA_PROLIF) || id:finn-b-DM_RETINA_PROLIF	Proliferative diabetic retinopathy (DM_RETINA_PROLIF)	Proliferative diabetic retinopathy (DM_RETINA_PROLIF) || ||	TRUE	igd	1.17101E-09	148775706	3440	6	0.2979	ebi-a-GCST90001688	CD28+ CD45RA+ CD8+ T cell %T cell || id:ebi-a-GCST90001688	TRUE	reported	igd	2	TRUE
510	rs117494082	A	G	A	G	3.894	0.0214	0.0001	0.0034	FALSE	FALSE	FALSE	finn-b-DM_RETINA_PROLIF	14	56862154	0.1365	NA	0.8751	Proliferative diabetic retinopathy (DM_RETINA_PROLIF) || id:finn-b-DM_RETINA_PROLIF	Proliferative diabetic retinopathy (DM_RETINA_PROLIF)	Proliferative diabetic retinopathy (DM_RETINA_PROLIF) || ||	TRUE	igd	1.935E-08	56862154	3440	14	0.6914	ebi-a-GCST90001688	CD28+ CD45RA+ CD8+ T cell %T cell || id:ebi-a-GCST90001688	TRUE	reported	igd	2	TRUE
511	rs117927481	A	G	A	G	3.783	0.0947	0.0001	0.0121	FALSE	FALSE	FALSE	finn-b-DM_RETINA_PROLIF	12	49315200	0.0752	NA	0.2078	Proliferative diabetic retinopathy (DM_RETINA_PROLIF) || id:finn-b-DM_RETINA_PROLIF	Proliferative diabetic retinopathy (DM_RETINA_PROLIF)	Proliferative diabetic retinopathy (DM_RETINA_PROLIF) || ||	TRUE	igd	1.62701E-08	49315200	3440	12	0.6683	ebi-a-GCST90001688	CD28+ CD45RA+ CD8+ T cell %T cell || id:ebi-a-GCST90001688	TRUE	reported	igd	2	TRUE
512	rs118016388	C	T	C	T	7.82	0.0041	NA	0.0215	FALSE	FALSE	FALSE	finn-b-DM_RETINA_PROLIF	12	28662288	0.0567	NA	0.9429	Proliferative diabetic retinopathy (DM_RETINA_PROLIF) || id:finn-b-DM_RETINA_PROLIF	Proliferative diabetic retinopathy (DM_RETINA_PROLIF)	Proliferative diabetic retinopathy (DM_RETINA_PROLIF) || ||	TRUE	igd	4.26904E-08	28662288	3440	12	1.424	ebi-a-GCST90001688	CD28+ CD45RA+ CD8+ T cell %T cell || id:ebi-a-GCST90001688	TRUE	reported	igd	2	TRUE
513	rs12314907	G	A	G	A	6.244	0.0116	NA	0.0879	FALSE	FALSE	FALSE	finn-b-DM_RETINA_PROLIF	12	79661771	0.0293	NA	0.690699	Proliferative diabetic retinopathy (DM_RETINA_PROLIF) || id:finn-b-DM_RETINA_PROLIF	Proliferative diabetic retinopathy (DM_RETINA_PROLIF)	Proliferative diabetic retinopathy (DM_RETINA_PROLIF) || ||	TRUE	igd	5.32599E-08	79661771	3440	12	1.145	ebi-a-GCST90001688	CD28+ CD45RA+ CD8+ T cell %T cell || id:ebi-a-GCST90001688	TRUE	reported	igd	2	TRUE
514	rs12755474	G	A	G	A	6.643	0.0462	0.0001	0.0139	FALSE	FALSE	FALSE	finn-b-DM_RETINA_PROLIF	1	216352525	0.0711	NA	0.5163	Proliferative diabetic retinopathy (DM_RETINA_PROLIF) || id:finn-b-DM_RETINA_PROLIF	Proliferative diabetic retinopathy (DM_RETINA_PROLIF)	Proliferative diabetic retinopathy (DM_RETINA_PROLIF) || ||	TRUE	igd	3.21603E-08	216352525	3440	1	1.199	ebi-a-GCST90001688	CD28+ CD45RA+ CD8+ T cell %T cell || id:ebi-a-GCST90001688	TRUE	reported	igd	2	TRUE
515	rs137858581	C	T	C	T	3.974	0.0566	0.0001	0.0141	FALSE	FALSE	FALSE	finn-b-DM_RETINA_PROLIF	5	173002007	0.0714	NA	0.4279	Proliferative diabetic retinopathy (DM_RETINA_PROLIF) || id:finn-b-DM_RETINA_PROLIF	Proliferative diabetic retinopathy (DM_RETINA_PROLIF)	Proliferative diabetic retinopathy (DM_RETINA_PROLIF) || ||	TRUE	igd	4.54098E-08	173002007	3440	5	0.7251	ebi-a-GCST90001688	CD28+ CD45RA+ CD8+ T cell %T cell || id:ebi-a-GCST90001688	TRUE	reported	igd	2	TRUE
516	rs142208889	T	C	T	C	3.814	-0.0671	0.0001	0.0098	FALSE	FALSE	FALSE	finn-b-DM_RETINA_PROLIF	19	51829114	0.0836	NA	0.4217	Proliferative diabetic retinopathy (DM_RETINA_PROLIF) || id:finn-b-DM_RETINA_PROLIF	Proliferative diabetic retinopathy (DM_RETINA_PROLIF)	Proliferative diabetic retinopathy (DM_RETINA_PROLIF) || ||	TRUE	igd	8.681E-09	51829114	3440	19	0.6612	ebi-a-GCST90001688	CD28+ CD45RA+ CD8+ T cell %T cell || id:ebi-a-GCST90001688	TRUE	reported	igd	2	TRUE
517	rs142530179	G	A	G	A	3.783	0.0198	0.0001	0.0231	FALSE	FALSE	FALSE	finn-b-DM_RETINA_PROLIF	1	62672889	0.0545	NA	0.716901	Proliferative diabetic retinopathy (DM_RETINA_PROLIF) || id:finn-b-DM_RETINA_PROLIF	Proliferative diabetic retinopathy (DM_RETINA_PROLIF)	Proliferative diabetic retinopathy (DM_RETINA_PROLIF) || ||	TRUE	igd	1.62499E-08	62672889	3440	1	0.6683	ebi-a-GCST90001688	CD28+ CD45RA+ CD8+ T cell %T cell || id:ebi-a-GCST90001688	TRUE	reported	igd	2	TRUE
518	rs142967914	C	G	C	G	3.794	0.1104	0.0001	0.0483	FALSE	TRUE	FALSE	finn-b-DM_RETINA_PROLIF	9	12800264	0.0384	NA	0.00406397	Proliferative diabetic retinopathy (DM_RETINA_PROLIF) || id:finn-b-DM_RETINA_PROLIF	Proliferative diabetic retinopathy (DM_RETINA_PROLIF)	Proliferative diabetic retinopathy (DM_RETINA_PROLIF) || ||	TRUE	igd	1.438E-08	12800264	3440	9	0.6676	ebi-a-GCST90001688	CD28+ CD45RA+ CD8+ T cell %T cell || id:ebi-a-GCST90001688	TRUE	reported	igd	2	TRUE
519	rs143498795	A	C	A	C	3.717	-0.0203	0.0001	0.0277	FALSE	FALSE	FALSE	finn-b-DM_RETINA_PROLIF	8	140342260	0.0525	NA	0.6995	Proliferative diabetic retinopathy (DM_RETINA_PROLIF) || id:finn-b-DM_RETINA_PROLIF	Proliferative diabetic retinopathy (DM_RETINA_PROLIF)	Proliferative diabetic retinopathy (DM_RETINA_PROLIF) || ||	TRUE	igd	3.11301E-08	140342260	3440	8	0.67	ebi-a-GCST90001688	CD28+ CD45RA+ CD8+ T cell %T cell || id:ebi-a-GCST90001688	TRUE	reported	igd	2	TRUE
520	rs144591335	G	A	G	A	3.946	0.0079	0.0001	0.0271	FALSE	FALSE	FALSE	finn-b-DM_RETINA_PROLIF	16	59010741	0.0514	NA	0.8783	Proliferative diabetic retinopathy (DM_RETINA_PROLIF) || id:finn-b-DM_RETINA_PROLIF	Proliferative diabetic retinopathy (DM_RETINA_PROLIF)	Proliferative diabetic retinopathy (DM_RETINA_PROLIF) || ||	TRUE	igd	1.59698E-08	59010741	3440	16	0.6967	ebi-a-GCST90001688	CD28+ CD45RA+ CD8+ T cell %T cell || id:ebi-a-GCST90001688	TRUE	reported	igd	2	TRUE
521	rs145827119	T	C	T	C	4.893	-0.0298	0.0001	0.0312	FALSE	FALSE	FALSE	finn-b-DM_RETINA_PROLIF	20	57132122	0.0478	NA	0.5322	Proliferative diabetic retinopathy (DM_RETINA_PROLIF) || id:finn-b-DM_RETINA_PROLIF	Proliferative diabetic retinopathy (DM_RETINA_PROLIF)	Proliferative diabetic retinopathy (DM_RETINA_PROLIF) || ||	TRUE	igd	5.91494E-09	57132122	3440	20	0.8386	ebi-a-GCST90001688	CD28+ CD45RA+ CD8+ T cell %T cell || id:ebi-a-GCST90001688	TRUE	reported	igd	2	TRUE
522	rs146073003	T	C	T	C	7.599	0.3284	NA	0.0103	FALSE	FALSE	FALSE	finn-b-DM_RETINA_PROLIF	17	11512358	0.0833	NA	8.15699E-05	Proliferative diabetic retinopathy (DM_RETINA_PROLIF) || id:finn-b-DM_RETINA_PROLIF	Proliferative diabetic retinopathy (DM_RETINA_PROLIF)	Proliferative diabetic retinopathy (DM_RETINA_PROLIF) || ||	TRUE	igd	1.799E-08	11512358	3440	17	1.346	ebi-a-GCST90001688	CD28+ CD45RA+ CD8+ T cell %T cell || id:ebi-a-GCST90001688	TRUE	reported	igd	2	TRUE
523	rs146985291	G	A	G	A	6.493	0.003	0.0001	0.0212	FALSE	FALSE	FALSE	finn-b-DM_RETINA_PROLIF	3	170169608	0.0574	NA	0.9588	Proliferative diabetic retinopathy (DM_RETINA_PROLIF) || id:finn-b-DM_RETINA_PROLIF	Proliferative diabetic retinopathy (DM_RETINA_PROLIF)	Proliferative diabetic retinopathy (DM_RETINA_PROLIF) || ||	TRUE	igd	8.688E-09	170169608	3440	3	1.126	ebi-a-GCST90001688	CD28+ CD45RA+ CD8+ T cell %T cell || id:ebi-a-GCST90001688	TRUE	reported	igd	2	TRUE
524	rs149023182	G	A	G	A	4.52	0.0126	0.0001	0.0108	FALSE	FALSE	FALSE	finn-b-DM_RETINA_PROLIF	1	232754676	0.08	NA	0.875	Proliferative diabetic retinopathy (DM_RETINA_PROLIF) || id:finn-b-DM_RETINA_PROLIF	Proliferative diabetic retinopathy (DM_RETINA_PROLIF)	Proliferative diabetic retinopathy (DM_RETINA_PROLIF) || ||	TRUE	igd	1.13399E-08	232754676	3440	1	0.7897	ebi-a-GCST90001688	CD28+ CD45RA+ CD8+ T cell %T cell || id:ebi-a-GCST90001688	TRUE	reported	igd	2	TRUE
525	rs149926070	A	G	A	G	3.533	-0.1781	0.0001	0.0023	FALSE	FALSE	FALSE	finn-b-DM_RETINA_PROLIF	21	41143748	0.1791	NA	0.3199	Proliferative diabetic retinopathy (DM_RETINA_PROLIF) || id:finn-b-DM_RETINA_PROLIF	Proliferative diabetic retinopathy (DM_RETINA_PROLIF)	Proliferative diabetic retinopathy (DM_RETINA_PROLIF) || ||	TRUE	igd	3.11602E-08	41143748	3440	21	0.6368	ebi-a-GCST90001688	CD28+ CD45RA+ CD8+ T cell %T cell || id:ebi-a-GCST90001688	TRUE	reported	igd	2	TRUE
526	rs182236332	G	A	G	A	4.848	0.1993	0.0001	0.0047	FALSE	FALSE	FALSE	finn-b-DM_RETINA_PROLIF	7	124954943	0.1254	NA	0.112	Proliferative diabetic retinopathy (DM_RETINA_PROLIF) || id:finn-b-DM_RETINA_PROLIF	Proliferative diabetic retinopathy (DM_RETINA_PROLIF)	Proliferative diabetic retinopathy (DM_RETINA_PROLIF) || ||	TRUE	igd	2.34202E-09	124954943	3440	7	0.8097	ebi-a-GCST90001688	CD28+ CD45RA+ CD8+ T cell %T cell || id:ebi-a-GCST90001688	TRUE	reported	igd	2	TRUE
527	rs184082746	C	T	C	T	4.025	-0.0095	0.0001	0.0156	FALSE	FALSE	FALSE	finn-b-DM_RETINA_PROLIF	7	92791863	0.0676	NA	0.8886	Proliferative diabetic retinopathy (DM_RETINA_PROLIF) || id:finn-b-DM_RETINA_PROLIF	Proliferative diabetic retinopathy (DM_RETINA_PROLIF)	Proliferative diabetic retinopathy (DM_RETINA_PROLIF) || ||	TRUE	igd	3.58897E-10	92791863	3440	7	0.6399	ebi-a-GCST90001688	CD28+ CD45RA+ CD8+ T cell %T cell || id:ebi-a-GCST90001688	TRUE	reported	igd	2	TRUE
528	rs188748536	C	T	C	T	13.7	0.011	NA	0.034	FALSE	FALSE	FALSE	finn-b-DM_RETINA_PROLIF	19	8271140	0.0459	NA	0.8105	Proliferative diabetic retinopathy (DM_RETINA_PROLIF) || id:finn-b-DM_RETINA_PROLIF	Proliferative diabetic retinopathy (DM_RETINA_PROLIF)	Proliferative diabetic retinopathy (DM_RETINA_PROLIF) || ||	TRUE	igd	5.05999E-10	8271140	3440	19	2.197	ebi-a-GCST90001688	CD28+ CD45RA+ CD8+ T cell %T cell || id:ebi-a-GCST90001688	TRUE	reported	igd	2	TRUE
529	rs189801254	A	C	A	C	4.11	-0.0188	0.0001	0.0045	FALSE	FALSE	FALSE	finn-b-DM_RETINA_PROLIF	10	68336237	0.1237	NA	0.8792	Proliferative diabetic retinopathy (DM_RETINA_PROLIF) || id:finn-b-DM_RETINA_PROLIF	Proliferative diabetic retinopathy (DM_RETINA_PROLIF)	Proliferative diabetic retinopathy (DM_RETINA_PROLIF) || ||	TRUE	igd	1.59901E-08	68336237	3440	10	0.7256	ebi-a-GCST90001688	CD28+ CD45RA+ CD8+ T cell %T cell || id:ebi-a-GCST90001688	TRUE	reported	igd	2	TRUE
530	rs192475369	T	A	T	A	5.704	-0.068	0.0001	0.019	FALSE	TRUE	FALSE	finn-b-DM_RETINA_PROLIF	9	33552507	0.0612	NA	0.2666	Proliferative diabetic retinopathy (DM_RETINA_PROLIF) || id:finn-b-DM_RETINA_PROLIF	Proliferative diabetic retinopathy (DM_RETINA_PROLIF)	Proliferative diabetic retinopathy (DM_RETINA_PROLIF) || ||	TRUE	igd	1.34602E-08	33552507	3440	9	1.002	ebi-a-GCST90001688	CD28+ CD45RA+ CD8+ T cell %T cell || id:ebi-a-GCST90001688	TRUE	reported	igd	2	TRUE
531	rs58471414	G	T	G	T	3.833	-0.0822	0.0001	0.0191	FALSE	FALSE	FALSE	finn-b-DM_RETINA_PROLIF	14	28349764	0.0606	NA	0.1753	Proliferative diabetic retinopathy (DM_RETINA_PROLIF) || id:finn-b-DM_RETINA_PROLIF	Proliferative diabetic retinopathy (DM_RETINA_PROLIF)	Proliferative diabetic retinopathy (DM_RETINA_PROLIF) || ||	TRUE	igd	1.62701E-08	28349764	3440	14	0.6771	ebi-a-GCST90001688	CD28+ CD45RA+ CD8+ T cell %T cell || id:ebi-a-GCST90001688	TRUE	reported	igd	2	TRUE
532	rs74577787	T	C	T	C	2.349	0.0605	0.0003	0.0131	FALSE	FALSE	FALSE	finn-b-DM_RETINA_PROLIF	3	84799491	0.0727	NA	0.405	Proliferative diabetic retinopathy (DM_RETINA_PROLIF) || id:finn-b-DM_RETINA_PROLIF	Proliferative diabetic retinopathy (DM_RETINA_PROLIF)	Proliferative diabetic retinopathy (DM_RETINA_PROLIF) || ||	TRUE	igd	5.75201E-07	84799491	3440	3	0.4689	ebi-a-GCST90001688	CD28+ CD45RA+ CD8+ T cell %T cell || id:ebi-a-GCST90001688	TRUE	reported	igd	2	TRUE
533	rs76325389	G	A	G	A	4.877	-0.0509	0.0001	0.0211	FALSE	FALSE	FALSE	finn-b-DM_RETINA_PROLIF	9	122676137	0.058	NA	0.38	Proliferative diabetic retinopathy (DM_RETINA_PROLIF) || id:finn-b-DM_RETINA_PROLIF	Proliferative diabetic retinopathy (DM_RETINA_PROLIF)	Proliferative diabetic retinopathy (DM_RETINA_PROLIF) || ||	TRUE	igd	1.53299E-08	122676137	3440	9	0.8599	ebi-a-GCST90001688	CD28+ CD45RA+ CD8+ T cell %T cell || id:ebi-a-GCST90001688	TRUE	reported	igd	2	TRUE
534	rs76604940	C	A	C	A	3.867	0.0215	0.0001	0.0228	FALSE	FALSE	FALSE	finn-b-DM_RETINA_PROLIF	4	31397782	0.0555	NA	0.6989	Proliferative diabetic retinopathy (DM_RETINA_PROLIF) || id:finn-b-DM_RETINA_PROLIF	Proliferative diabetic retinopathy (DM_RETINA_PROLIF)	Proliferative diabetic retinopathy (DM_RETINA_PROLIF) || ||	TRUE	igd	1.58899E-08	31397782	3440	4	0.6826	ebi-a-GCST90001688	CD28+ CD45RA+ CD8+ T cell %T cell || id:ebi-a-GCST90001688	TRUE	reported	igd	2	TRUE
535	rs77935824	G	A	G	A	3.755	-0.0349	0.0001	0.004	FALSE	FALSE	FALSE	finn-b-DM_RETINA_PROLIF	18	68968361	0.127	NA	0.7833	Proliferative diabetic retinopathy (DM_RETINA_PROLIF) || id:finn-b-DM_RETINA_PROLIF	Proliferative diabetic retinopathy (DM_RETINA_PROLIF)	Proliferative diabetic retinopathy (DM_RETINA_PROLIF) || ||	TRUE	igd	1.71601E-08	68968361	3440	18	0.6644	ebi-a-GCST90001688	CD28+ CD45RA+ CD8+ T cell %T cell || id:ebi-a-GCST90001688	TRUE	reported	igd	2	TRUE
536	rs80194890	G	T	G	T	4.68	-0.0666	0.0001	0.023	FALSE	FALSE	FALSE	finn-b-DM_RETINA_PROLIF	10	91332621	0.0545	NA	0.2214	Proliferative diabetic retinopathy (DM_RETINA_PROLIF) || id:finn-b-DM_RETINA_PROLIF	Proliferative diabetic retinopathy (DM_RETINA_PROLIF)	Proliferative diabetic retinopathy (DM_RETINA_PROLIF) || ||	TRUE	igd	8.64809E-09	91332621	3440	10	0.8111	ebi-a-GCST90001688	CD28+ CD45RA+ CD8+ T cell %T cell || id:ebi-a-GCST90001688	TRUE	reported	igd	2	TRUE
537	rs9592479	C	G	C	G	4.763	-0.0231	0.0001	0.0177	FALSE	TRUE	FALSE	finn-b-DM_RETINA_PROLIF	13	67157607	0.0637	NA	0.7173	Proliferative diabetic retinopathy (DM_RETINA_PROLIF) || id:finn-b-DM_RETINA_PROLIF	Proliferative diabetic retinopathy (DM_RETINA_PROLIF)	Proliferative diabetic retinopathy (DM_RETINA_PROLIF) || ||	TRUE	igd	1.65101E-08	67157607	3440	13	0.8417	ebi-a-GCST90001688	CD28+ CD45RA+ CD8+ T cell %T cell || id:ebi-a-GCST90001688	TRUE	reported	igd	2	TRUE
538	rs10183338	T	G	T	G	0.1206	0.0237	0.1892	0.2898	FALSE	FALSE	FALSE	finn-b-DM_RETINA_PROLIF	2	111610816	0.018	NA	0.1889	Proliferative diabetic retinopathy (DM_RETINA_PROLIF) || id:finn-b-DM_RETINA_PROLIF	Proliferative diabetic retinopathy (DM_RETINA_PROLIF)	Proliferative diabetic retinopathy (DM_RETINA_PROLIF) || ||	TRUE	igd	2.66299E-08	111610816	3427	2	0.02163	ebi-a-GCST90001553	Naive CD8+ T cell %T cell || id:ebi-a-GCST90001553	TRUE	reported	igd	2	TRUE
539	rs1064086	A	G	A	G	-0.0899	-0.008	0.328	0.4254	FALSE	FALSE	FALSE	finn-b-DM_RETINA_PROLIF	2	237034061	0.0167	NA	0.6346	Proliferative diabetic retinopathy (DM_RETINA_PROLIF) || id:finn-b-DM_RETINA_PROLIF	Proliferative diabetic retinopathy (DM_RETINA_PROLIF)	Proliferative diabetic retinopathy (DM_RETINA_PROLIF) || ||	TRUE	igd	3.67096E-07	237034061	3427	2	0.01765	ebi-a-GCST90001553	Naive CD8+ T cell %T cell || id:ebi-a-GCST90001553	TRUE	reported	igd	2	TRUE
540	rs116562707	G	A	G	A	0.3952	0.1762	0.0191	0.0474	FALSE	FALSE	FALSE	finn-b-DM_RETINA_PROLIF	6	31360602	0.0388	NA	5.64898E-06	Proliferative diabetic retinopathy (DM_RETINA_PROLIF) || id:finn-b-DM_RETINA_PROLIF	Proliferative diabetic retinopathy (DM_RETINA_PROLIF)	Proliferative diabetic retinopathy (DM_RETINA_PROLIF) || ||	TRUE	igd	2.713E-09	31360602	3427	6	0.06626	ebi-a-GCST90001553	Naive CD8+ T cell %T cell || id:ebi-a-GCST90001553	TRUE	reported	igd	2	TRUE
541	rs143809235	G	T	G	T	-12.04	-0.0121	NA	0.0261	FALSE	FALSE	FALSE	finn-b-DM_RETINA_PROLIF	2	167484735	0.0513	NA	0.8139	Proliferative diabetic retinopathy (DM_RETINA_PROLIF) || id:finn-b-DM_RETINA_PROLIF	Proliferative diabetic retinopathy (DM_RETINA_PROLIF)	Proliferative diabetic retinopathy (DM_RETINA_PROLIF) || ||	TRUE	igd	5.87895E-09	167484735	3427	2	2.063	ebi-a-GCST90001553	Naive CD8+ T cell %T cell || id:ebi-a-GCST90001553	TRUE	reported	igd	2	TRUE
542	rs10183338	T	G	T	G	-0.1336	0.0237	0.1874	0.2898	FALSE	FALSE	FALSE	finn-b-DM_RETINA_PROLIF	2	111610816	0.018	NA	0.1889	Proliferative diabetic retinopathy (DM_RETINA_PROLIF) || id:finn-b-DM_RETINA_PROLIF	Proliferative diabetic retinopathy (DM_RETINA_PROLIF)	Proliferative diabetic retinopathy (DM_RETINA_PROLIF) || ||	TRUE	igd	9.97907E-06	111610816	3113	2	0.03018	ebi-a-GCST90001974	FSC-A on CD8+ T cell || id:ebi-a-GCST90001974	TRUE	reported	igd	2	TRUE
543	rs77789294	C	T	C	T	0.2186	-0.0066	0.0957	0.0328	FALSE	FALSE	FALSE	finn-b-DM_RETINA_PROLIF	14	29178686	0.0459	NA	0.8854	Proliferative diabetic retinopathy (DM_RETINA_PROLIF) || id:finn-b-DM_RETINA_PROLIF	Proliferative diabetic retinopathy (DM_RETINA_PROLIF)	Proliferative diabetic retinopathy (DM_RETINA_PROLIF) || ||	TRUE	igd	4.70804E-08	29178686	3113	14	0.03992	ebi-a-GCST90001974	FSC-A on CD8+ T cell || id:ebi-a-GCST90001974	TRUE	reported	igd	2	TRUE
544	rs10205992	T	C	T	C	-0.2955	-0.0201	0.4729	0.6017	FALSE	FALSE	FALSE	finn-b-DM_RETINA_PROLIF	2	87279109	0.0169	NA	0.2348	Proliferative diabetic retinopathy (DM_RETINA_PROLIF) || id:finn-b-DM_RETINA_PROLIF	Proliferative diabetic retinopathy (DM_RETINA_PROLIF)	Proliferative diabetic retinopathy (DM_RETINA_PROLIF) || ||	TRUE	igd	2.99778E-28	87279109	2920	2	0.02653	ebi-a-GCST90002119	CD8 on CD28+ CD45RA+ CD8+ T cell || id:ebi-a-GCST90002119	TRUE	reported	igd	2	TRUE
545	rs1264570	T	C	T	C	0.1984	-0.0115	0.7204	0.6073	FALSE	FALSE	FALSE	finn-b-DM_RETINA_PROLIF	6	30365210	0.0169	NA	0.494	Proliferative diabetic retinopathy (DM_RETINA_PROLIF) || id:finn-b-DM_RETINA_PROLIF	Proliferative diabetic retinopathy (DM_RETINA_PROLIF)	Proliferative diabetic retinopathy (DM_RETINA_PROLIF) || ||	TRUE	igd	1.417E-09	30365210	2920	6	0.03266	ebi-a-GCST90002119	CD8 on CD28+ CD45RA+ CD8+ T cell || id:ebi-a-GCST90002119	TRUE	reported	igd	2	TRUE
546	rs12660712	A	C	A	C	-0.2799	-0.1294	0.1152	0.0139	FALSE	FALSE	FALSE	finn-b-DM_RETINA_PROLIF	6	29734634	0.0697	NA	0.0632397	Proliferative diabetic retinopathy (DM_RETINA_PROLIF) || id:finn-b-DM_RETINA_PROLIF	Proliferative diabetic retinopathy (DM_RETINA_PROLIF)	Proliferative diabetic retinopathy (DM_RETINA_PROLIF) || ||	TRUE	igd	1.15401E-08	29734634	2920	6	0.04891	ebi-a-GCST90002119	CD8 on CD28+ CD45RA+ CD8+ T cell || id:ebi-a-GCST90002119	TRUE	reported	igd	2	TRUE
547	rs13024436	A	G	A	G	0.1591	0.0089	0.3759	0.4004	FALSE	FALSE	FALSE	finn-b-DM_RETINA_PROLIF	2	86534521	0.0168	NA	0.5954	Proliferative diabetic retinopathy (DM_RETINA_PROLIF) || id:finn-b-DM_RETINA_PROLIF	Proliferative diabetic retinopathy (DM_RETINA_PROLIF)	Proliferative diabetic retinopathy (DM_RETINA_PROLIF) || ||	TRUE	igd	1.07599E-08	86534521	2920	2	0.02774	ebi-a-GCST90002119	CD8 on CD28+ CD45RA+ CD8+ T cell || id:ebi-a-GCST90002119	TRUE	reported	igd	2	TRUE
548	rs1356625	C	T	C	T	0.192	0.007	0.463	0.4822	FALSE	FALSE	FALSE	finn-b-DM_RETINA_PROLIF	2	86022747	0.0167	NA	0.6757	Proliferative diabetic retinopathy (DM_RETINA_PROLIF) || id:finn-b-DM_RETINA_PROLIF	Proliferative diabetic retinopathy (DM_RETINA_PROLIF)	Proliferative diabetic retinopathy (DM_RETINA_PROLIF) || ||	TRUE	igd	1.36616E-12	86022747	2920	2	0.02696	ebi-a-GCST90002119	CD8 on CD28+ CD45RA+ CD8+ T cell || id:ebi-a-GCST90002119	TRUE	reported	igd	2	TRUE
549	rs6903896	A	G	A	G	-0.3411	-0.0657	0.1269	0.0153	FALSE	FALSE	FALSE	finn-b-DM_RETINA_PROLIF	6	31168029	0.0668	NA	0.3256	Proliferative diabetic retinopathy (DM_RETINA_PROLIF) || id:finn-b-DM_RETINA_PROLIF	Proliferative diabetic retinopathy (DM_RETINA_PROLIF)	Proliferative diabetic retinopathy (DM_RETINA_PROLIF) || ||	TRUE	igd	1.49314E-13	31168029	2920	6	0.04595	ebi-a-GCST90002119	CD8 on CD28+ CD45RA+ CD8+ T cell || id:ebi-a-GCST90002119	TRUE	reported	igd	2	TRUE
550	rs938487	G	A	G	A	-0.5168	-0.0276	0.2476	0.4078	FALSE	FALSE	FALSE	finn-b-DM_RETINA_PROLIF	2	87009488	0.0168	NA	0.1002	Proliferative diabetic retinopathy (DM_RETINA_PROLIF) || id:finn-b-DM_RETINA_PROLIF	Proliferative diabetic retinopathy (DM_RETINA_PROLIF)	Proliferative diabetic retinopathy (DM_RETINA_PROLIF) || ||	TRUE	igd	2.91072E-65	87009488	2920	2	0.02954	ebi-a-GCST90002119	CD8 on CD28+ CD45RA+ CD8+ T cell || id:ebi-a-GCST90002119	TRUE	reported	igd	2	TRUE
551	rs11074934	T	C	T	C	-0.4126	-0.0024	0.2193	0.269	FALSE	FALSE	FALSE	finn-b-DM_RETINA_PROLIF	16	10979440	0.0185	NA	0.899	Proliferative diabetic retinopathy (DM_RETINA_PROLIF) || id:finn-b-DM_RETINA_PROLIF	Proliferative diabetic retinopathy (DM_RETINA_PROLIF)	Proliferative diabetic retinopathy (DM_RETINA_PROLIF) || ||	TRUE	igd	2.13895E-23	10979440	1635	16	0.04076	ebi-a-GCST90002111	HLA DR on CD33dim HLA DR+ CD11b- || id:ebi-a-GCST90002111	TRUE	reported	igd	2	TRUE
552	rs2517696	C	T	C	T	-0.2424	-0.0174	0.7156	0.5171	FALSE	FALSE	FALSE	finn-b-DM_RETINA_PROLIF	6	29927611	0.0167	NA	0.2979	Proliferative diabetic retinopathy (DM_RETINA_PROLIF) || id:finn-b-DM_RETINA_PROLIF	Proliferative diabetic retinopathy (DM_RETINA_PROLIF)	Proliferative diabetic retinopathy (DM_RETINA_PROLIF) || ||	TRUE	igd	2.12002E-08	29927611	1635	6	0.04306	ebi-a-GCST90002111	HLA DR on CD33dim HLA DR+ CD11b- || id:ebi-a-GCST90002111	TRUE	reported	igd	2	TRUE
553	rs33978622	C	G	C	G	0.1989	0.011	0.2138	0.3656	FALSE	TRUE	FALSE	finn-b-DM_RETINA_PROLIF	19	51736383	0.0171	NA	0.5209	Proliferative diabetic retinopathy (DM_RETINA_PROLIF) || id:finn-b-DM_RETINA_PROLIF	Proliferative diabetic retinopathy (DM_RETINA_PROLIF)	Proliferative diabetic retinopathy (DM_RETINA_PROLIF) || ||	TRUE	igd	4.47796E-06	51736383	1635	19	0.0432	ebi-a-GCST90002111	HLA DR on CD33dim HLA DR+ CD11b- || id:ebi-a-GCST90002111	TRUE	reported	igd	2	TRUE
554	rs61742525	A	G	A	G	0.3935	-0.3174	0.0917	0.004	FALSE	FALSE	FALSE	finn-b-DM_RETINA_PROLIF	6	33072522	0.1297	NA	0.0143599	Proliferative diabetic retinopathy (DM_RETINA_PROLIF) || id:finn-b-DM_RETINA_PROLIF	Proliferative diabetic retinopathy (DM_RETINA_PROLIF)	Proliferative diabetic retinopathy (DM_RETINA_PROLIF) || ||	TRUE	igd	4.65404E-09	33072522	1635	6	0.06679	ebi-a-GCST90002111	HLA DR on CD33dim HLA DR+ CD11b- || id:ebi-a-GCST90002111	TRUE	reported	igd	2	TRUE
555	rs6917212	G	C	G	C	-0.4456	0.0745	0.7639	0.6954	FALSE	TRUE	FALSE	finn-b-DM_RETINA_PROLIF	6	32583005	0.0187	NA	6.74093E-05	Proliferative diabetic retinopathy (DM_RETINA_PROLIF) || id:finn-b-DM_RETINA_PROLIF	Proliferative diabetic retinopathy (DM_RETINA_PROLIF)	Proliferative diabetic retinopathy (DM_RETINA_PROLIF) || ||	TRUE	igd	2.13993E-23	32583005	1635	6	0.04403	ebi-a-GCST90002111	HLA DR on CD33dim HLA DR+ CD11b- || id:ebi-a-GCST90002111	TRUE	reported	igd	2	TRUE
556	rs11751198	A	G	A	G	0.1933	0.009	0.1839	0.0083	FALSE	FALSE	FALSE	finn-b-DM_RETINA_PROLIF	6	31753526	0.0907	NA	0.921	Proliferative diabetic retinopathy (DM_RETINA_PROLIF) || id:finn-b-DM_RETINA_PROLIF	Proliferative diabetic retinopathy (DM_RETINA_PROLIF)	Proliferative diabetic retinopathy (DM_RETINA_PROLIF) || ||	TRUE	igd	1.033E-07	31753526	3657	6	0.03626	ebi-a-GCST90001753	CD20 on IgD- CD24- B cell || id:ebi-a-GCST90001753	TRUE	reported	igd	2	TRUE
557	rs30006	C	T	C	T	-0.196	0.0057	0.2335	0.3066	FALSE	FALSE	FALSE	finn-b-DM_RETINA_PROLIF	19	49847916	0.0179	NA	0.7503	Proliferative diabetic retinopathy (DM_RETINA_PROLIF) || id:finn-b-DM_RETINA_PROLIF	Proliferative diabetic retinopathy (DM_RETINA_PROLIF)	Proliferative diabetic retinopathy (DM_RETINA_PROLIF) || ||	TRUE	igd	3.02691E-11	49847916	3657	19	0.02941	ebi-a-GCST90001753	CD20 on IgD- CD24- B cell || id:ebi-a-GCST90001753	TRUE	reported	igd	2	TRUE
558	rs35567463	A	C	A	C	0.1709	-0.1275	0.3506	0.2158	FALSE	FALSE	FALSE	finn-b-DM_RETINA_PROLIF	6	32633970	0.0309	NA	3.571e-05	Proliferative diabetic retinopathy (DM_RETINA_PROLIF) || id:finn-b-DM_RETINA_PROLIF	Proliferative diabetic retinopathy (DM_RETINA_PROLIF)	Proliferative diabetic retinopathy (DM_RETINA_PROLIF) || ||	TRUE	igd	3.02399E-09	32633970	3657	6	0.02875	ebi-a-GCST90001753	CD20 on IgD- CD24- B cell || id:ebi-a-GCST90001753	TRUE	reported	igd	2	TRUE
559	rs61731791	T	C	T	C	0.2019	-0.0383	0.0972	0.0272	FALSE	FALSE	FALSE	finn-b-DM_RETINA_PROLIF	19	50940778	0.0507	NA	0.4499	Proliferative diabetic retinopathy (DM_RETINA_PROLIF) || id:finn-b-DM_RETINA_PROLIF	Proliferative diabetic retinopathy (DM_RETINA_PROLIF)	Proliferative diabetic retinopathy (DM_RETINA_PROLIF) || ||	TRUE	igd	2.14902E-06	50940778	3657	19	0.04254	ebi-a-GCST90001753	CD20 on IgD- CD24- B cell || id:ebi-a-GCST90001753	TRUE	reported	igd	2	TRUE
560	rs1037633	G	T	G	T	0.234	0.0275	0.124	0.0642	FALSE	FALSE	FALSE	finn-b-DM_RETINA_PROLIF	3	23750521	0.0338	NA	0.4162	Proliferative diabetic retinopathy (DM_RETINA_PROLIF) || id:finn-b-DM_RETINA_PROLIF	Proliferative diabetic retinopathy (DM_RETINA_PROLIF)	Proliferative diabetic retinopathy (DM_RETINA_PROLIF) || ||	TRUE	igd	1.18801E-09	23750521	3657	3	0.03837	ebi-a-GCST90001828	IgD on transitional B cell || id:ebi-a-GCST90001828	TRUE	reported	igd	2	TRUE
561	rs200474	A	G	A	G	-0.1677	0.0303	0.3117	0.1327	FALSE	FALSE	FALSE	finn-b-DM_RETINA_PROLIF	6	27767640	0.0241	NA	0.2086	Proliferative diabetic retinopathy (DM_RETINA_PROLIF) || id:finn-b-DM_RETINA_PROLIF	Proliferative diabetic retinopathy (DM_RETINA_PROLIF)	Proliferative diabetic retinopathy (DM_RETINA_PROLIF) || ||	TRUE	igd	1.717E-08	27767640	3657	6	0.02967	ebi-a-GCST90001828	IgD on transitional B cell || id:ebi-a-GCST90001828	TRUE	reported	igd	2	TRUE
562	rs2018404	T	C	T	C	-0.2444	-0.0009	0.1325	0.1863	FALSE	FALSE	FALSE	finn-b-DM_RETINA_PROLIF	14	105695446	0.0216	NA	0.9669	Proliferative diabetic retinopathy (DM_RETINA_PROLIF) || id:finn-b-DM_RETINA_PROLIF	Proliferative diabetic retinopathy (DM_RETINA_PROLIF)	Proliferative diabetic retinopathy (DM_RETINA_PROLIF) || ||	TRUE	igd	9.13903E-11	105695446	3657	14	0.0376	ebi-a-GCST90001828	IgD on transitional B cell || id:ebi-a-GCST90001828	TRUE	reported	igd	2	TRUE
563	rs55871547	G	C	G	C	0.2309	0.0304	0.2752	0.2172	FALSE	TRUE	FALSE	finn-b-DM_RETINA_PROLIF	7	2354352	0.0199	NA	0.1273	Proliferative diabetic retinopathy (DM_RETINA_PROLIF) || id:finn-b-DM_RETINA_PROLIF	Proliferative diabetic retinopathy (DM_RETINA_PROLIF)	Proliferative diabetic retinopathy (DM_RETINA_PROLIF) || ||	TRUE	igd	1.75995E-16	2354352	3657	7	0.0279	ebi-a-GCST90001828	IgD on transitional B cell || id:ebi-a-GCST90001828	TRUE	reported	igd	2	TRUE
564	rs709589	T	C	T	C	-0.5713	-0.0098	0.4557	0.4902	FALSE	FALSE	FALSE	finn-b-DM_RETINA_PROLIF	14	106306841	0.0176	NA	0.579399	Proliferative diabetic retinopathy (DM_RETINA_PROLIF) || id:finn-b-DM_RETINA_PROLIF	Proliferative diabetic retinopathy (DM_RETINA_PROLIF)	Proliferative diabetic retinopathy (DM_RETINA_PROLIF) || ||	TRUE	igd	3.99577E-76	106306841	3657	14	0.03022	ebi-a-GCST90001828	IgD on transitional B cell || id:ebi-a-GCST90001828	TRUE	reported	igd	2	TRUE
565	rs1037633	G	T	G	T	0.2035	0.0275	0.124	0.0642	FALSE	FALSE	FALSE	finn-b-DM_RETINA_PROLIF	3	23750521	0.0338	NA	0.4162	Proliferative diabetic retinopathy (DM_RETINA_PROLIF) || id:finn-b-DM_RETINA_PROLIF	Proliferative diabetic retinopathy (DM_RETINA_PROLIF)	Proliferative diabetic retinopathy (DM_RETINA_PROLIF) || ||	TRUE	igd	1.20601E-07	23750521	3656	3	0.03838	ebi-a-GCST90001824	IgD on IgD+ CD38+ B cell || id:ebi-a-GCST90001824	TRUE	reported	igd	2	TRUE
566	rs200468	G	C	G	C	-0.179	0.0307	0.3113	0.1327	FALSE	TRUE	FALSE	finn-b-DM_RETINA_PROLIF	6	27757855	0.0241	NA	0.202	Proliferative diabetic retinopathy (DM_RETINA_PROLIF) || id:finn-b-DM_RETINA_PROLIF	Proliferative diabetic retinopathy (DM_RETINA_PROLIF)	Proliferative diabetic retinopathy (DM_RETINA_PROLIF) || ||	TRUE	igd	2.91803E-09	27757855	3656	6	0.03009	ebi-a-GCST90001824	IgD on IgD+ CD38+ B cell || id:ebi-a-GCST90001824	TRUE	reported	igd	2	TRUE
567	rs2018404	T	C	T	C	-0.2711	-0.0009	0.1325	0.1863	FALSE	FALSE	FALSE	finn-b-DM_RETINA_PROLIF	14	105695446	0.0216	NA	0.9669	Proliferative diabetic retinopathy (DM_RETINA_PROLIF) || id:finn-b-DM_RETINA_PROLIF	Proliferative diabetic retinopathy (DM_RETINA_PROLIF)	Proliferative diabetic retinopathy (DM_RETINA_PROLIF) || ||	TRUE	igd	4.68598E-13	105695446	3656	14	0.03734	ebi-a-GCST90001824	IgD on IgD+ CD38+ B cell || id:ebi-a-GCST90001824	TRUE	reported	igd	2	TRUE
568	rs2338377	A	G	A	G	0.3485	0.029	0.0747	0.271	FALSE	FALSE	FALSE	finn-b-DM_RETINA_PROLIF	14	106671275	0.0194	NA	0.1347	Proliferative diabetic retinopathy (DM_RETINA_PROLIF) || id:finn-b-DM_RETINA_PROLIF	Proliferative diabetic retinopathy (DM_RETINA_PROLIF)	Proliferative diabetic retinopathy (DM_RETINA_PROLIF) || ||	TRUE	igd	7.86502E-09	106671275	3656	14	0.06024	ebi-a-GCST90001824	IgD on IgD+ CD38+ B cell || id:ebi-a-GCST90001824	TRUE	reported	igd	2	TRUE
569	rs28669075	T	C	T	C	-0.1665	0.0417	0.4074	0.3713	FALSE	FALSE	FALSE	finn-b-DM_RETINA_PROLIF	15	40856521	0.017	NA	0.0139499	Proliferative diabetic retinopathy (DM_RETINA_PROLIF) || id:finn-b-DM_RETINA_PROLIF	Proliferative diabetic retinopathy (DM_RETINA_PROLIF)	Proliferative diabetic retinopathy (DM_RETINA_PROLIF) || ||	TRUE	igd	2.44006E-11	40856521	3656	15	0.02485	ebi-a-GCST90001824	IgD on IgD+ CD38+ B cell || id:ebi-a-GCST90001824	TRUE	reported	igd	2	TRUE
570	rs62442539	C	G	C	G	0.2603	0.0291	0.2802	0.2177	FALSE	TRUE	FALSE	finn-b-DM_RETINA_PROLIF	7	2352594	0.0199	NA	0.1443	Proliferative diabetic retinopathy (DM_RETINA_PROLIF) || id:finn-b-DM_RETINA_PROLIF	Proliferative diabetic retinopathy (DM_RETINA_PROLIF)	Proliferative diabetic retinopathy (DM_RETINA_PROLIF) || ||	TRUE	igd	6.79516E-21	2352594	3656	7	0.0276	ebi-a-GCST90001824	IgD on IgD+ CD38+ B cell || id:ebi-a-GCST90001824	TRUE	reported	igd	2	TRUE
571	rs709589	T	C	T	C	-0.7004	-0.0098	0.4557	0.4902	FALSE	FALSE	FALSE	finn-b-DM_RETINA_PROLIF	14	106306841	0.0176	NA	0.579399	Proliferative diabetic retinopathy (DM_RETINA_PROLIF) || id:finn-b-DM_RETINA_PROLIF	Proliferative diabetic retinopathy (DM_RETINA_PROLIF)	Proliferative diabetic retinopathy (DM_RETINA_PROLIF) || ||	TRUE	igd	2.0464E-117	106306841	3656	14	0.0293	ebi-a-GCST90001824	IgD on IgD+ CD38+ B cell || id:ebi-a-GCST90001824	TRUE	reported	igd	2	TRUE
572	rs10786281	C	T	C	T	0.1739	-0.0274	0.6527	0.7737	FALSE	FALSE	FALSE	finn-b-DM_RETINA_PROLIF	10	98116936	0.0196	NA	0.162	Proliferative diabetic retinopathy (DM_RETINA_PROLIF) || id:finn-b-DM_RETINA_PROLIF	Proliferative diabetic retinopathy (DM_RETINA_PROLIF)	Proliferative diabetic retinopathy (DM_RETINA_PROLIF) || ||	TRUE	igd	2.17901E-09	98116936	2920	10	0.02896	ebi-a-GCST90002061	CD4 on CD39+ CD4+ T cell || id:ebi-a-GCST90002061	TRUE	reported	igd	2	TRUE
573	rs11615628	A	G	A	G	-0.1493	-0.0238	0.2466	0.2872	FALSE	FALSE	FALSE	finn-b-DM_RETINA_PROLIF	12	6903631	0.0181	NA	0.1888	Proliferative diabetic retinopathy (DM_RETINA_PROLIF) || id:finn-b-DM_RETINA_PROLIF	Proliferative diabetic retinopathy (DM_RETINA_PROLIF)	Proliferative diabetic retinopathy (DM_RETINA_PROLIF) || ||	TRUE	igd	3.00601E-06	6903631	2920	12	0.03191	ebi-a-GCST90002061	CD4 on CD39+ CD4+ T cell || id:ebi-a-GCST90002061	TRUE	reported	igd	2	TRUE
574	rs117458836	A	G	A	G	0.8979	-0.0528	0.0187	0.0094	FALSE	FALSE	FALSE	finn-b-DM_RETINA_PROLIF	10	96773382	0.0858	NA	0.5389	Proliferative diabetic retinopathy (DM_RETINA_PROLIF) || id:finn-b-DM_RETINA_PROLIF	Proliferative diabetic retinopathy (DM_RETINA_PROLIF)	Proliferative diabetic retinopathy (DM_RETINA_PROLIF) || ||	TRUE	igd	2.34315E-17	96773382	2920	10	0.1053	ebi-a-GCST90002061	CD4 on CD39+ CD4+ T cell || id:ebi-a-GCST90002061	TRUE	reported	igd	2	TRUE
575	rs12778618	C	T	C	T	0.5908	0.0909	0.0457	0.0037	FALSE	FALSE	FALSE	finn-b-DM_RETINA_PROLIF	10	95633120	0.1467	NA	0.535499	Proliferative diabetic retinopathy (DM_RETINA_PROLIF) || id:finn-b-DM_RETINA_PROLIF	Proliferative diabetic retinopathy (DM_RETINA_PROLIF)	Proliferative diabetic retinopathy (DM_RETINA_PROLIF) || ||	TRUE	igd	1.47401E-18	95633120	2920	10	0.06675	ebi-a-GCST90002061	CD4 on CD39+ CD4+ T cell || id:ebi-a-GCST90002061	TRUE	reported	igd	2	TRUE
576	rs4293064	A	C	A	C	0.2681	0.0271	0.0884	0.0468	FALSE	FALSE	FALSE	finn-b-DM_RETINA_PROLIF	10	107757380	0.0389	NA	0.4865	Proliferative diabetic retinopathy (DM_RETINA_PROLIF) || id:finn-b-DM_RETINA_PROLIF	Proliferative diabetic retinopathy (DM_RETINA_PROLIF)	Proliferative diabetic retinopathy (DM_RETINA_PROLIF) || ||	TRUE	igd	4.45205E-08	107757380	2920	10	0.04886	ebi-a-GCST90002061	CD4 on CD39+ CD4+ T cell || id:ebi-a-GCST90002061	TRUE	reported	igd	2	TRUE
577	rs7086986	G	A	G	A	0.4907	-0.0104	0.4728	0.5396	FALSE	FALSE	FALSE	finn-b-DM_RETINA_PROLIF	10	97507312	0.0164	NA	0.5264	Proliferative diabetic retinopathy (DM_RETINA_PROLIF) || id:finn-b-DM_RETINA_PROLIF	Proliferative diabetic retinopathy (DM_RETINA_PROLIF)	Proliferative diabetic retinopathy (DM_RETINA_PROLIF) || ||	TRUE	igd	5.67545E-74	97507312	2920	10	0.0262	ebi-a-GCST90002061	CD4 on CD39+ CD4+ T cell || id:ebi-a-GCST90002061	TRUE	reported	igd	2	TRUE
578	rs12722600	T	C	T	C	0.3212	0.0847	0.0705	0.0029	FALSE	FALSE	FALSE	finn-b-DM_RETINA_PROLIF	10	6054765	0.1551	NA	0.5851	Proliferative diabetic retinopathy (DM_RETINA_PROLIF) || id:finn-b-DM_RETINA_PROLIF	Proliferative diabetic retinopathy (DM_RETINA_PROLIF)	Proliferative diabetic retinopathy (DM_RETINA_PROLIF) || ||	TRUE	igd	1.09199E-10	6054765	3434	10	0.04962	ebi-a-GCST90001937	CD25 on resting CD4 regulatory T cell || id:ebi-a-GCST90001937	TRUE	reported	igd	2	TRUE
579	rs147487472	A	C	A	C	0.2997	-0.0167	0.0396	0.0918	FALSE	FALSE	FALSE	finn-b-DM_RETINA_PROLIF	10	6191376	0.0288	NA	0.5608	Proliferative diabetic retinopathy (DM_RETINA_PROLIF) || id:finn-b-DM_RETINA_PROLIF	Proliferative diabetic retinopathy (DM_RETINA_PROLIF)	Proliferative diabetic retinopathy (DM_RETINA_PROLIF) || ||	TRUE	igd	3.17103E-06	6191376	3434	10	0.06421	ebi-a-GCST90001937	CD25 on resting CD4 regulatory T cell || id:ebi-a-GCST90001937	TRUE	reported	igd	2	TRUE
580	rs2523882	T	C	T	C	0.1359	-0.0082	0.5641	0.3626	FALSE	FALSE	FALSE	finn-b-DM_RETINA_PROLIF	6	31042217	0.0206	NA	0.691899	Proliferative diabetic retinopathy (DM_RETINA_PROLIF) || id:finn-b-DM_RETINA_PROLIF	Proliferative diabetic retinopathy (DM_RETINA_PROLIF)	Proliferative diabetic retinopathy (DM_RETINA_PROLIF) || ||	TRUE	igd	9.06192E-07	31042217	3434	6	0.02762	ebi-a-GCST90001937	CD25 on resting CD4 regulatory T cell || id:ebi-a-GCST90001937	TRUE	reported	igd	2	TRUE
581	rs10505739	C	A	C	A	18.81	0.0761	0.0004	0.0504	FALSE	FALSE	FALSE	finn-b-DM_RETINA_PROLIF	12	10043518	0.0379	NA	0.0443404	Proliferative diabetic retinopathy (DM_RETINA_PROLIF) || id:finn-b-DM_RETINA_PROLIF	Proliferative diabetic retinopathy (DM_RETINA_PROLIF)	Proliferative diabetic retinopathy (DM_RETINA_PROLIF) || ||	TRUE	igd	3.20597E-08	10043518	3425	12	3.393	ebi-a-GCST90001700	CD45RA+ CD28- CD8+ T cell %T cell || id:ebi-a-GCST90001700	TRUE	reported	igd	2	TRUE
582	rs10824158	T	G	T	G	9.768	0.0058	0.0019	0.0743	FALSE	FALSE	FALSE	finn-b-DM_RETINA_PROLIF	10	53915868	0.0315	NA	0.853	Proliferative diabetic retinopathy (DM_RETINA_PROLIF) || id:finn-b-DM_RETINA_PROLIF	Proliferative diabetic retinopathy (DM_RETINA_PROLIF)	Proliferative diabetic retinopathy (DM_RETINA_PROLIF) || ||	TRUE	igd	1.62401E-08	53915868	3425	10	1.725	ebi-a-GCST90001700	CD45RA+ CD28- CD8+ T cell %T cell || id:ebi-a-GCST90001700	TRUE	reported	igd	2	TRUE
583	rs1106305	T	C	T	C	2.681	0.0458	0.0172	0.0141	FALSE	FALSE	FALSE	finn-b-DM_RETINA_PROLIF	11	12065087	0.0693	NA	0.5092	Proliferative diabetic retinopathy (DM_RETINA_PROLIF) || id:finn-b-DM_RETINA_PROLIF	Proliferative diabetic retinopathy (DM_RETINA_PROLIF)	Proliferative diabetic retinopathy (DM_RETINA_PROLIF) || ||	TRUE	igd	3.81997E-06	12065087	3425	11	0.5792	ebi-a-GCST90001700	CD45RA+ CD28- CD8+ T cell %T cell || id:ebi-a-GCST90001700	TRUE	reported	igd	2	TRUE
584	rs111747460	A	G	A	G	26.82	-0.0764	0.0003	0.0036	FALSE	FALSE	FALSE	finn-b-DM_RETINA_PROLIF	3	74016318	0.1361	NA	0.5748	Proliferative diabetic retinopathy (DM_RETINA_PROLIF) || id:finn-b-DM_RETINA_PROLIF	Proliferative diabetic retinopathy (DM_RETINA_PROLIF)	Proliferative diabetic retinopathy (DM_RETINA_PROLIF) || ||	TRUE	igd	4.80596E-10	74016318	3425	3	4.296	ebi-a-GCST90001700	CD45RA+ CD28- CD8+ T cell %T cell || id:ebi-a-GCST90001700	TRUE	reported	igd	2	TRUE
585	rs11202534	T	G	T	G	13.13	-0.0794	0.001	0.0563	FALSE	FALSE	FALSE	finn-b-DM_RETINA_PROLIF	10	89500755	0.0358	NA	0.0266502	Proliferative diabetic retinopathy (DM_RETINA_PROLIF) || id:finn-b-DM_RETINA_PROLIF	Proliferative diabetic retinopathy (DM_RETINA_PROLIF)	Proliferative diabetic retinopathy (DM_RETINA_PROLIF) || ||	TRUE	igd	2.65901E-06	89500755	3425	10	2.792	ebi-a-GCST90001700	CD45RA+ CD28- CD8+ T cell %T cell || id:ebi-a-GCST90001700	TRUE	reported	igd	2	TRUE
586	rs113007178	A	T	A	T	7.787	0.5198	0.0018	0.0013	FALSE	TRUE	FALSE	finn-b-DM_RETINA_PROLIF	13	40914557	0.2313	NA	0.0246099	Proliferative diabetic retinopathy (DM_RETINA_PROLIF) || id:finn-b-DM_RETINA_PROLIF	Proliferative diabetic retinopathy (DM_RETINA_PROLIF)	Proliferative diabetic retinopathy (DM_RETINA_PROLIF) || ||	TRUE	igd	8.73193E-06	40914557	3425	13	1.749	ebi-a-GCST90001700	CD45RA+ CD28- CD8+ T cell %T cell || id:ebi-a-GCST90001700	TRUE	reported	igd	2	TRUE
587	rs114021246	C	G	C	G	13.26	-0.0444	0.0007	0.0301	FALSE	TRUE	FALSE	finn-b-DM_RETINA_PROLIF	1	46898789	0.0494	NA	0.3689	Proliferative diabetic retinopathy (DM_RETINA_PROLIF) || id:finn-b-DM_RETINA_PROLIF	Proliferative diabetic retinopathy (DM_RETINA_PROLIF)	Proliferative diabetic retinopathy (DM_RETINA_PROLIF) || ||	TRUE	igd	3.34403E-07	46898789	3425	1	2.594	ebi-a-GCST90001700	CD45RA+ CD28- CD8+ T cell %T cell || id:ebi-a-GCST90001700	TRUE	reported	igd	2	TRUE
588	rs114230155	A	G	A	G	9.265	0.0041	0.0023	0.0179	FALSE	FALSE	FALSE	finn-b-DM_RETINA_PROLIF	1	102796337	0.0626	NA	0.9479	Proliferative diabetic retinopathy (DM_RETINA_PROLIF) || id:finn-b-DM_RETINA_PROLIF	Proliferative diabetic retinopathy (DM_RETINA_PROLIF)	Proliferative diabetic retinopathy (DM_RETINA_PROLIF) || ||	TRUE	igd	5.46802E-09	102796337	3425	1	1.585	ebi-a-GCST90001700	CD45RA+ CD28- CD8+ T cell %T cell || id:ebi-a-GCST90001700	TRUE	reported	igd	2	TRUE
589	rs114559319	A	T	A	T	18.49	-0.0532	0.0004	0.0252	FALSE	TRUE	FALSE	finn-b-DM_RETINA_PROLIF	4	85213802	0.0536	NA	0.3201	Proliferative diabetic retinopathy (DM_RETINA_PROLIF) || id:finn-b-DM_RETINA_PROLIF	Proliferative diabetic retinopathy (DM_RETINA_PROLIF)	Proliferative diabetic retinopathy (DM_RETINA_PROLIF) || ||	TRUE	igd	7.51398E-07	85213802	3425	4	3.731	ebi-a-GCST90001700	CD45RA+ CD28- CD8+ T cell %T cell || id:ebi-a-GCST90001700	TRUE	reported	igd	2	TRUE
590	rs114581990	G	A	G	A	8.874	0.1057	0.0022	0.0068	FALSE	FALSE	FALSE	finn-b-DM_RETINA_PROLIF	2	235962017	0.1006	NA	0.2934	Proliferative diabetic retinopathy (DM_RETINA_PROLIF) || id:finn-b-DM_RETINA_PROLIF	Proliferative diabetic retinopathy (DM_RETINA_PROLIF)	Proliferative diabetic retinopathy (DM_RETINA_PROLIF) || ||	TRUE	igd	1.513E-08	235962017	3425	2	1.564	ebi-a-GCST90001700	CD45RA+ CD28- CD8+ T cell %T cell || id:ebi-a-GCST90001700	TRUE	reported	igd	2	TRUE
591	rs114619811	G	A	G	A	15.63	-0.0275	0.0006	0.0357	FALSE	FALSE	FALSE	finn-b-DM_RETINA_PROLIF	4	71875684	0.0441	NA	0.5328	Proliferative diabetic retinopathy (DM_RETINA_PROLIF) || id:finn-b-DM_RETINA_PROLIF	Proliferative diabetic retinopathy (DM_RETINA_PROLIF)	Proliferative diabetic retinopathy (DM_RETINA_PROLIF) || ||	TRUE	igd	7.15105E-08	71875684	3425	4	2.895	ebi-a-GCST90001700	CD45RA+ CD28- CD8+ T cell %T cell || id:ebi-a-GCST90001700	TRUE	reported	igd	2	TRUE
592	rs114672498	G	C	G	C	7.853	0.0062	0.002	0.0151	FALSE	TRUE	FALSE	finn-b-DM_RETINA_PROLIF	1	4591565	0.068	NA	0.9272	Proliferative diabetic retinopathy (DM_RETINA_PROLIF) || id:finn-b-DM_RETINA_PROLIF	Proliferative diabetic retinopathy (DM_RETINA_PROLIF)	Proliferative diabetic retinopathy (DM_RETINA_PROLIF) || ||	TRUE	igd	1.279e-06	4591565	3425	1	1.619	ebi-a-GCST90001700	CD45RA+ CD28- CD8+ T cell %T cell || id:ebi-a-GCST90001700	TRUE	reported	igd	2	TRUE
593	rs114685875	A	G	A	G	17.06	-0.0551	0.0004	0.0161	FALSE	FALSE	FALSE	finn-b-DM_RETINA_PROLIF	4	138349095	0.0645	NA	0.3932	Proliferative diabetic retinopathy (DM_RETINA_PROLIF) || id:finn-b-DM_RETINA_PROLIF	Proliferative diabetic retinopathy (DM_RETINA_PROLIF)	Proliferative diabetic retinopathy (DM_RETINA_PROLIF) || ||	TRUE	igd	1.21501E-06	138349095	3425	4	3.509	ebi-a-GCST90001700	CD45RA+ CD28- CD8+ T cell %T cell || id:ebi-a-GCST90001700	TRUE	reported	igd	2	TRUE
594	rs11576563	T	C	T	C	13.78	-0.0018	0.0006	0.0473	FALSE	FALSE	FALSE	finn-b-DM_RETINA_PROLIF	1	6118693	0.0386	NA	0.9621	Proliferative diabetic retinopathy (DM_RETINA_PROLIF) || id:finn-b-DM_RETINA_PROLIF	Proliferative diabetic retinopathy (DM_RETINA_PROLIF)	Proliferative diabetic retinopathy (DM_RETINA_PROLIF) || ||	TRUE	igd	4.16102E-06	6118693	3425	1	2.988	ebi-a-GCST90001700	CD45RA+ CD28- CD8+ T cell %T cell || id:ebi-a-GCST90001700	TRUE	reported	igd	2	TRUE
595	rs11580627	C	T	C	T	15.69	-0.0058	0.0007	0.0562	FALSE	FALSE	FALSE	finn-b-DM_RETINA_PROLIF	1	207801545	0.0355	NA	0.8692	Proliferative diabetic retinopathy (DM_RETINA_PROLIF) || id:finn-b-DM_RETINA_PROLIF	Proliferative diabetic retinopathy (DM_RETINA_PROLIF)	Proliferative diabetic retinopathy (DM_RETINA_PROLIF) || ||	TRUE	igd	2.32702E-07	207801545	3425	1	3.028	ebi-a-GCST90001700	CD45RA+ CD28- CD8+ T cell %T cell || id:ebi-a-GCST90001700	TRUE	reported	igd	2	TRUE
596	rs115879183	G	A	G	A	12.99	0.021	0.0009	0.0136	FALSE	FALSE	FALSE	finn-b-DM_RETINA_PROLIF	3	194347376	0.0753	NA	0.7801	Proliferative diabetic retinopathy (DM_RETINA_PROLIF) || id:finn-b-DM_RETINA_PROLIF	Proliferative diabetic retinopathy (DM_RETINA_PROLIF)	Proliferative diabetic retinopathy (DM_RETINA_PROLIF) || ||	TRUE	igd	4.95804E-07	194347376	3425	3	2.578	ebi-a-GCST90001700	CD45RA+ CD28- CD8+ T cell %T cell || id:ebi-a-GCST90001700	TRUE	reported	igd	2	TRUE
597	rs116399750	A	G	A	G	17.96	-0.0605	0.0006	0.0216	FALSE	FALSE	FALSE	finn-b-DM_RETINA_PROLIF	4	176754667	0.0564	NA	0.2832	Proliferative diabetic retinopathy (DM_RETINA_PROLIF) || id:finn-b-DM_RETINA_PROLIF	Proliferative diabetic retinopathy (DM_RETINA_PROLIF)	Proliferative diabetic retinopathy (DM_RETINA_PROLIF) || ||	TRUE	igd	2.27101E-08	176754667	3425	4	3.205	ebi-a-GCST90001700	CD45RA+ CD28- CD8+ T cell %T cell || id:ebi-a-GCST90001700	TRUE	reported	igd	2	TRUE
598	rs116581718	C	T	C	T	22.4	0.1568	0.0006	0.0113	FALSE	FALSE	FALSE	finn-b-DM_RETINA_PROLIF	5	29413612	0.0779	NA	0.0441398	Proliferative diabetic retinopathy (DM_RETINA_PROLIF) || id:finn-b-DM_RETINA_PROLIF	Proliferative diabetic retinopathy (DM_RETINA_PROLIF)	Proliferative diabetic retinopathy (DM_RETINA_PROLIF) || ||	TRUE	igd	1.35207E-11	29413612	3425	5	3.301	ebi-a-GCST90001700	CD45RA+ CD28- CD8+ T cell %T cell || id:ebi-a-GCST90001700	TRUE	reported	igd	2	TRUE
599	rs116915023	T	C	T	C	10.65	0.0911	0.0016	0.0128	FALSE	FALSE	FALSE	finn-b-DM_RETINA_PROLIF	18	62442252	0.0748	NA	0.2232	Proliferative diabetic retinopathy (DM_RETINA_PROLIF) || id:finn-b-DM_RETINA_PROLIF	Proliferative diabetic retinopathy (DM_RETINA_PROLIF)	Proliferative diabetic retinopathy (DM_RETINA_PROLIF) || ||	TRUE	igd	2.49701E-09	62442252	3425	18	1.782	ebi-a-GCST90001700	CD45RA+ CD28- CD8+ T cell %T cell || id:ebi-a-GCST90001700	TRUE	reported	igd	2	TRUE
600	rs116916598	G	A	G	A	19.07	0.1557	0.0006	0.0029	FALSE	FALSE	FALSE	finn-b-DM_RETINA_PROLIF	11	121746998	0.1675	NA	0.3525	Proliferative diabetic retinopathy (DM_RETINA_PROLIF) || id:finn-b-DM_RETINA_PROLIF	Proliferative diabetic retinopathy (DM_RETINA_PROLIF)	Proliferative diabetic retinopathy (DM_RETINA_PROLIF) || ||	TRUE	igd	2.33297E-08	121746998	3425	11	3.407	ebi-a-GCST90001700	CD45RA+ CD28- CD8+ T cell %T cell || id:ebi-a-GCST90001700	TRUE	reported	igd	2	TRUE
601	rs117173207	A	G	A	G	18.77	0.0284	0.0004	0.0048	FALSE	FALSE	FALSE	finn-b-DM_RETINA_PROLIF	11	24544063	0.1195	NA	0.8123	Proliferative diabetic retinopathy (DM_RETINA_PROLIF) || id:finn-b-DM_RETINA_PROLIF	Proliferative diabetic retinopathy (DM_RETINA_PROLIF)	Proliferative diabetic retinopathy (DM_RETINA_PROLIF) || ||	TRUE	igd	2.10199E-08	24544063	3425	11	3.342	ebi-a-GCST90001700	CD45RA+ CD28- CD8+ T cell %T cell || id:ebi-a-GCST90001700	TRUE	reported	igd	2	TRUE
602	rs117284243	T	A	T	A	49.65	-0.0726	0.0001	0.0237	FALSE	TRUE	FALSE	finn-b-DM_RETINA_PROLIF	11	122918979	0.0543	NA	0.1813	Proliferative diabetic retinopathy (DM_RETINA_PROLIF) || id:finn-b-DM_RETINA_PROLIF	Proliferative diabetic retinopathy (DM_RETINA_PROLIF)	Proliferative diabetic retinopathy (DM_RETINA_PROLIF) || ||	TRUE	igd	1.5729E-17	122918979	3425	11	5.795	ebi-a-GCST90001700	CD45RA+ CD28- CD8+ T cell %T cell || id:ebi-a-GCST90001700	TRUE	reported	igd	2	TRUE
603	rs117469911	A	C	A	C	6.228	0.0746	0.0036	0.0114	FALSE	FALSE	FALSE	finn-b-DM_RETINA_PROLIF	7	79791344	0.0795	NA	0.3483	Proliferative diabetic retinopathy (DM_RETINA_PROLIF) || id:finn-b-DM_RETINA_PROLIF	Proliferative diabetic retinopathy (DM_RETINA_PROLIF)	Proliferative diabetic retinopathy (DM_RETINA_PROLIF) || ||	TRUE	igd	7.38601E-08	79791344	3425	7	1.155	ebi-a-GCST90001700	CD45RA+ CD28- CD8+ T cell %T cell || id:ebi-a-GCST90001700	TRUE	reported	igd	2	TRUE
604	rs117478414	T	C	T	C	32.87	-0.0023	0.0001	0.0057	FALSE	FALSE	FALSE	finn-b-DM_RETINA_PROLIF	8	56081028	0.1131	NA	0.9839	Proliferative diabetic retinopathy (DM_RETINA_PROLIF) || id:finn-b-DM_RETINA_PROLIF	Proliferative diabetic retinopathy (DM_RETINA_PROLIF)	Proliferative diabetic retinopathy (DM_RETINA_PROLIF) || ||	TRUE	igd	1.532E-08	56081028	3425	8	5.796	ebi-a-GCST90001700	CD45RA+ CD28- CD8+ T cell %T cell || id:ebi-a-GCST90001700	TRUE	reported	igd	2	TRUE
605	rs117692894	T	G	T	G	33.95	-0.0473	0.0001	0.0355	FALSE	FALSE	FALSE	finn-b-DM_RETINA_PROLIF	7	39587008	0.0452	NA	0.2952	Proliferative diabetic retinopathy (DM_RETINA_PROLIF) || id:finn-b-DM_RETINA_PROLIF	Proliferative diabetic retinopathy (DM_RETINA_PROLIF)	Proliferative diabetic retinopathy (DM_RETINA_PROLIF) || ||	TRUE	igd	5.40804E-09	39587008	3425	7	5.804	ebi-a-GCST90001700	CD45RA+ CD28- CD8+ T cell %T cell || id:ebi-a-GCST90001700	TRUE	reported	igd	2	TRUE
606	rs117785622	T	G	T	G	13.02	-0.0175	0.001	0.0246	FALSE	FALSE	FALSE	finn-b-DM_RETINA_PROLIF	12	132283582	0.0531	NA	0.7418	Proliferative diabetic retinopathy (DM_RETINA_PROLIF) || id:finn-b-DM_RETINA_PROLIF	Proliferative diabetic retinopathy (DM_RETINA_PROLIF)	Proliferative diabetic retinopathy (DM_RETINA_PROLIF) || ||	TRUE	igd	5.78895E-08	132283582	3425	12	2.395	ebi-a-GCST90001700	CD45RA+ CD28- CD8+ T cell %T cell || id:ebi-a-GCST90001700	TRUE	reported	igd	2	TRUE
607	rs117808048	A	G	A	G	6.969	0.1872	0.0026	0.0027	FALSE	FALSE	FALSE	finn-b-DM_RETINA_PROLIF	8	73079210	0.1579	NA	0.2359	Proliferative diabetic retinopathy (DM_RETINA_PROLIF) || id:finn-b-DM_RETINA_PROLIF	Proliferative diabetic retinopathy (DM_RETINA_PROLIF)	Proliferative diabetic retinopathy (DM_RETINA_PROLIF) || ||	TRUE	igd	7.89605E-06	73079210	3425	8	1.557	ebi-a-GCST90001700	CD45RA+ CD28- CD8+ T cell %T cell || id:ebi-a-GCST90001700	TRUE	reported	igd	2	TRUE
608	rs117867588	A	G	A	G	36.56	-0.0169	0.0001	0.0124	FALSE	FALSE	FALSE	finn-b-DM_RETINA_PROLIF	8	15699657	0.0741	NA	0.8194	Proliferative diabetic retinopathy (DM_RETINA_PROLIF) || id:finn-b-DM_RETINA_PROLIF	Proliferative diabetic retinopathy (DM_RETINA_PROLIF)	Proliferative diabetic retinopathy (DM_RETINA_PROLIF) || ||	TRUE	igd	6.06206E-09	15699657	3425	8	6.272	ebi-a-GCST90001700	CD45RA+ CD28- CD8+ T cell %T cell || id:ebi-a-GCST90001700	TRUE	reported	igd	2	TRUE
609	rs118089863	T	C	T	C	12.62	-0.042	0.0018	0.0249	FALSE	FALSE	FALSE	finn-b-DM_RETINA_PROLIF	19	24477916	0.053	NA	0.428	Proliferative diabetic retinopathy (DM_RETINA_PROLIF) || id:finn-b-DM_RETINA_PROLIF	Proliferative diabetic retinopathy (DM_RETINA_PROLIF)	Proliferative diabetic retinopathy (DM_RETINA_PROLIF) || ||	TRUE	igd	1.98299E-08	24477916	3425	19	2.243	ebi-a-GCST90001700	CD45RA+ CD28- CD8+ T cell %T cell || id:ebi-a-GCST90001700	TRUE	reported	igd	2	TRUE
610	rs118180479	C	T	C	T	11.65	0.1072	0.001	0.0155	FALSE	FALSE	FALSE	finn-b-DM_RETINA_PROLIF	20	37027035	0.067	NA	0.1095	Proliferative diabetic retinopathy (DM_RETINA_PROLIF) || id:finn-b-DM_RETINA_PROLIF	Proliferative diabetic retinopathy (DM_RETINA_PROLIF)	Proliferative diabetic retinopathy (DM_RETINA_PROLIF) || ||	TRUE	igd	7.99006E-07	37027035	3425	20	2.356	ebi-a-GCST90001700	CD45RA+ CD28- CD8+ T cell %T cell || id:ebi-a-GCST90001700	TRUE	reported	igd	2	TRUE
611	rs12279408	T	C	T	C	16	-0.0547	0.0007	0.003	FALSE	FALSE	FALSE	finn-b-DM_RETINA_PROLIF	11	84269972	0.1491	NA	0.7135	Proliferative diabetic retinopathy (DM_RETINA_PROLIF) || id:finn-b-DM_RETINA_PROLIF	Proliferative diabetic retinopathy (DM_RETINA_PROLIF)	Proliferative diabetic retinopathy (DM_RETINA_PROLIF) || ||	TRUE	igd	4.59505E-08	84269972	3425	11	2.92	ebi-a-GCST90001700	CD45RA+ CD28- CD8+ T cell %T cell || id:ebi-a-GCST90001700	TRUE	reported	igd	2	TRUE
612	rs12499962	G	A	G	A	25.15	-0.064	0.0006	0.0367	FALSE	FALSE	FALSE	finn-b-DM_RETINA_PROLIF	4	99029457	0.0439	NA	0.1447	Proliferative diabetic retinopathy (DM_RETINA_PROLIF) || id:finn-b-DM_RETINA_PROLIF	Proliferative diabetic retinopathy (DM_RETINA_PROLIF)	Proliferative diabetic retinopathy (DM_RETINA_PROLIF) || ||	TRUE	igd	1.58599E-15	99029457	3425	4	3.141	ebi-a-GCST90001700	CD45RA+ CD28- CD8+ T cell %T cell || id:ebi-a-GCST90001700	TRUE	reported	igd	2	TRUE
613	rs12501785	A	G	A	G	10.8	0.0346	0.0013	0.0566	FALSE	FALSE	FALSE	finn-b-DM_RETINA_PROLIF	4	180565400	0.0349	NA	0.3223	Proliferative diabetic retinopathy (DM_RETINA_PROLIF) || id:finn-b-DM_RETINA_PROLIF	Proliferative diabetic retinopathy (DM_RETINA_PROLIF)	Proliferative diabetic retinopathy (DM_RETINA_PROLIF) || ||	TRUE	igd	1.00399E-08	180565400	3425	4	1.881	ebi-a-GCST90001700	CD45RA+ CD28- CD8+ T cell %T cell || id:ebi-a-GCST90001700	TRUE	reported	igd	2	TRUE
614	rs132751	T	C	T	C	11.84	-0.0038	0.0012	0.0333	FALSE	FALSE	FALSE	finn-b-DM_RETINA_PROLIF	22	36610967	0.0461	NA	0.935	Proliferative diabetic retinopathy (DM_RETINA_PROLIF) || id:finn-b-DM_RETINA_PROLIF	Proliferative diabetic retinopathy (DM_RETINA_PROLIF)	Proliferative diabetic retinopathy (DM_RETINA_PROLIF) || ||	TRUE	igd	5.72796E-08	36610967	3425	22	2.178	ebi-a-GCST90001700	CD45RA+ CD28- CD8+ T cell %T cell || id:ebi-a-GCST90001700	TRUE	reported	igd	2	TRUE
615	rs137942933	T	G	T	G	23.37	0.0918	0.0006	0.0114	FALSE	FALSE	FALSE	finn-b-DM_RETINA_PROLIF	20	33104122	0.0792	NA	0.2466	Proliferative diabetic retinopathy (DM_RETINA_PROLIF) || id:finn-b-DM_RETINA_PROLIF	Proliferative diabetic retinopathy (DM_RETINA_PROLIF)	Proliferative diabetic retinopathy (DM_RETINA_PROLIF) || ||	TRUE	igd	1.57906E-13	33104122	3425	20	3.154	ebi-a-GCST90001700	CD45RA+ CD28- CD8+ T cell %T cell || id:ebi-a-GCST90001700	TRUE	reported	igd	2	TRUE
616	rs138327786	A	G	A	G	21.5	0.0447	0.0003	0.0304	FALSE	FALSE	FALSE	finn-b-DM_RETINA_PROLIF	6	1730982	0.0481	NA	0.3527	Proliferative diabetic retinopathy (DM_RETINA_PROLIF) || id:finn-b-DM_RETINA_PROLIF	Proliferative diabetic retinopathy (DM_RETINA_PROLIF)	Proliferative diabetic retinopathy (DM_RETINA_PROLIF) || ||	TRUE	igd	3.38104E-08	1730982	3425	6	3.886	ebi-a-GCST90001700	CD45RA+ CD28- CD8+ T cell %T cell || id:ebi-a-GCST90001700	TRUE	reported	igd	2	TRUE
617	rs139898536	T	A	T	A	5.214	-0.3802	0.0042	0.0007	FALSE	TRUE	FALSE	finn-b-DM_RETINA_PROLIF	12	109036912	0.3044	NA	0.2117	Proliferative diabetic retinopathy (DM_RETINA_PROLIF) || id:finn-b-DM_RETINA_PROLIF	Proliferative diabetic retinopathy (DM_RETINA_PROLIF)	Proliferative diabetic retinopathy (DM_RETINA_PROLIF) || ||	TRUE	igd	9.86098E-06	109036912	3425	12	1.178	ebi-a-GCST90001700	CD45RA+ CD28- CD8+ T cell %T cell || id:ebi-a-GCST90001700	TRUE	reported	igd	2	TRUE
618	rs140963286	T	C	T	C	33.4	-0.0193	0.0001	0.0215	FALSE	FALSE	FALSE	finn-b-DM_RETINA_PROLIF	1	24640467	0.057	NA	0.7349	Proliferative diabetic retinopathy (DM_RETINA_PROLIF) || id:finn-b-DM_RETINA_PROLIF	Proliferative diabetic retinopathy (DM_RETINA_PROLIF)	Proliferative diabetic retinopathy (DM_RETINA_PROLIF) || ||	TRUE	igd	6.30202E-09	24640467	3425	1	5.736	ebi-a-GCST90001700	CD45RA+ CD28- CD8+ T cell %T cell || id:ebi-a-GCST90001700	TRUE	reported	igd	2	TRUE
619	rs143395500	T	C	T	C	51.17	0.091	0.0001	0.0321	FALSE	FALSE	FALSE	finn-b-DM_RETINA_PROLIF	10	69536834	0.0469	NA	0.0523998	Proliferative diabetic retinopathy (DM_RETINA_PROLIF) || id:finn-b-DM_RETINA_PROLIF	Proliferative diabetic retinopathy (DM_RETINA_PROLIF)	Proliferative diabetic retinopathy (DM_RETINA_PROLIF) || ||	TRUE	igd	7.91608E-09	69536834	3425	10	8.845	ebi-a-GCST90001700	CD45RA+ CD28- CD8+ T cell %T cell || id:ebi-a-GCST90001700	TRUE	reported	igd	2	TRUE
620	rs143845801	C	G	C	G	18.54	-0.0065	0.0007	0.0868	FALSE	TRUE	FALSE	finn-b-DM_RETINA_PROLIF	7	84434549	0.0296	NA	0.8269	Proliferative diabetic retinopathy (DM_RETINA_PROLIF) || id:finn-b-DM_RETINA_PROLIF	Proliferative diabetic retinopathy (DM_RETINA_PROLIF)	Proliferative diabetic retinopathy (DM_RETINA_PROLIF) || ||	TRUE	igd	1.89583E-11	84434549	3425	7	2.753	ebi-a-GCST90001700	CD45RA+ CD28- CD8+ T cell %T cell || id:ebi-a-GCST90001700	TRUE	reported	igd	2	TRUE
621	rs144104650	A	G	A	G	15.28	-0.0052	0.0006	0.0192	FALSE	FALSE	FALSE	finn-b-DM_RETINA_PROLIF	17	5023557	0.0609	NA	0.9324	Proliferative diabetic retinopathy (DM_RETINA_PROLIF) || id:finn-b-DM_RETINA_PROLIF	Proliferative diabetic retinopathy (DM_RETINA_PROLIF)	Proliferative diabetic retinopathy (DM_RETINA_PROLIF) || ||	TRUE	igd	7.31307E-07	5023557	3425	17	3.08	ebi-a-GCST90001700	CD45RA+ CD28- CD8+ T cell %T cell || id:ebi-a-GCST90001700	TRUE	reported	igd	2	TRUE
622	rs144275943	G	T	G	T	19.21	-0.0597	0.0003	0.0189	FALSE	FALSE	FALSE	finn-b-DM_RETINA_PROLIF	14	34065832	0.0607	NA	0.3259	Proliferative diabetic retinopathy (DM_RETINA_PROLIF) || id:finn-b-DM_RETINA_PROLIF	Proliferative diabetic retinopathy (DM_RETINA_PROLIF)	Proliferative diabetic retinopathy (DM_RETINA_PROLIF) || ||	TRUE	igd	4.52699E-06	34065832	3425	14	4.183	ebi-a-GCST90001700	CD45RA+ CD28- CD8+ T cell %T cell || id:ebi-a-GCST90001700	TRUE	reported	igd	2	TRUE
623	rs144613377	C	T	C	T	3.834	0.0016	0.0101	0.0147	FALSE	FALSE	FALSE	finn-b-DM_RETINA_PROLIF	5	81311763	0.0684	NA	0.9808	Proliferative diabetic retinopathy (DM_RETINA_PROLIF) || id:finn-b-DM_RETINA_PROLIF	Proliferative diabetic retinopathy (DM_RETINA_PROLIF)	Proliferative diabetic retinopathy (DM_RETINA_PROLIF) || ||	TRUE	igd	5.03895E-07	81311763	3425	5	0.7616	ebi-a-GCST90001700	CD45RA+ CD28- CD8+ T cell %T cell || id:ebi-a-GCST90001700	TRUE	reported	igd	2	TRUE
624	rs145410896	G	C	G	C	5.395	-0.0066	0.005	0.0447	FALSE	TRUE	FALSE	finn-b-DM_RETINA_PROLIF	19	34111992	0.0401	NA	0.8702	Proliferative diabetic retinopathy (DM_RETINA_PROLIF) || id:finn-b-DM_RETINA_PROLIF	Proliferative diabetic retinopathy (DM_RETINA_PROLIF)	Proliferative diabetic retinopathy (DM_RETINA_PROLIF) || ||	TRUE	igd	2.65699E-07	34111992	3425	19	1.046	ebi-a-GCST90001700	CD45RA+ CD28- CD8+ T cell %T cell || id:ebi-a-GCST90001700	TRUE	reported	igd	2	TRUE
625	rs146374482	A	G	A	G	19.45	-0.2482	0.0004	0.0015	FALSE	FALSE	FALSE	finn-b-DM_RETINA_PROLIF	4	85578601	0.211	NA	0.2396	Proliferative diabetic retinopathy (DM_RETINA_PROLIF) || id:finn-b-DM_RETINA_PROLIF	Proliferative diabetic retinopathy (DM_RETINA_PROLIF)	Proliferative diabetic retinopathy (DM_RETINA_PROLIF) || ||	TRUE	igd	1.31199E-07	85578601	3425	4	3.678	ebi-a-GCST90001700	CD45RA+ CD28- CD8+ T cell %T cell || id:ebi-a-GCST90001700	TRUE	reported	igd	2	TRUE
626	rs146650864	A	G	A	G	9.123	-0.0154	0.002	0.0195	FALSE	FALSE	FALSE	finn-b-DM_RETINA_PROLIF	19	22454852	0.0598	NA	0.7961	Proliferative diabetic retinopathy (DM_RETINA_PROLIF) || id:finn-b-DM_RETINA_PROLIF	Proliferative diabetic retinopathy (DM_RETINA_PROLIF)	Proliferative diabetic retinopathy (DM_RETINA_PROLIF) || ||	TRUE	igd	2.18902E-07	22454852	3425	19	1.757	ebi-a-GCST90001700	CD45RA+ CD28- CD8+ T cell %T cell || id:ebi-a-GCST90001700	TRUE	reported	igd	2	TRUE
627	rs146822590	T	A	T	A	14.19	0.0609	0.0009	0.019	FALSE	TRUE	FALSE	finn-b-DM_RETINA_PROLIF	12	130060949	0.062	NA	0.3259	Proliferative diabetic retinopathy (DM_RETINA_PROLIF) || id:finn-b-DM_RETINA_PROLIF	Proliferative diabetic retinopathy (DM_RETINA_PROLIF)	Proliferative diabetic retinopathy (DM_RETINA_PROLIF) || ||	TRUE	igd	2.683E-09	130060949	3425	12	2.379	ebi-a-GCST90001700	CD45RA+ CD28- CD8+ T cell %T cell || id:ebi-a-GCST90001700	TRUE	reported	igd	2	TRUE
628	rs147093663	T	G	T	G	42.63	0.0434	0.0001	0.0064	FALSE	FALSE	FALSE	finn-b-DM_RETINA_PROLIF	15	81422902	0.1054	NA	0.680299	Proliferative diabetic retinopathy (DM_RETINA_PROLIF) || id:finn-b-DM_RETINA_PROLIF	Proliferative diabetic retinopathy (DM_RETINA_PROLIF)	Proliferative diabetic retinopathy (DM_RETINA_PROLIF) || ||	TRUE	igd	9.65006E-09	81422902	3425	15	7.413	ebi-a-GCST90001700	CD45RA+ CD28- CD8+ T cell %T cell || id:ebi-a-GCST90001700	TRUE	reported	igd	2	TRUE
629	rs147107195	T	C	T	C	23.9	0.0211	0.0003	0.0193	FALSE	FALSE	FALSE	finn-b-DM_RETINA_PROLIF	12	48190275	0.0603	NA	0.726099	Proliferative diabetic retinopathy (DM_RETINA_PROLIF) || id:finn-b-DM_RETINA_PROLIF	Proliferative diabetic retinopathy (DM_RETINA_PROLIF)	Proliferative diabetic retinopathy (DM_RETINA_PROLIF) || ||	TRUE	igd	3.92401E-09	48190275	3425	12	4.049	ebi-a-GCST90001700	CD45RA+ CD28- CD8+ T cell %T cell || id:ebi-a-GCST90001700	TRUE	reported	igd	2	TRUE
630	rs147572731	T	C	T	C	14.48	-0.0173	0.0007	0.0193	FALSE	FALSE	FALSE	finn-b-DM_RETINA_PROLIF	19	49416171	0.0603	NA	0.7739	Proliferative diabetic retinopathy (DM_RETINA_PROLIF) || id:finn-b-DM_RETINA_PROLIF	Proliferative diabetic retinopathy (DM_RETINA_PROLIF)	Proliferative diabetic retinopathy (DM_RETINA_PROLIF) || ||	TRUE	igd	1.44401E-06	49416171	3425	19	3.001	ebi-a-GCST90001700	CD45RA+ CD28- CD8+ T cell %T cell || id:ebi-a-GCST90001700	TRUE	reported	igd	2	TRUE
631	rs147968748	G	A	G	A	4.517	-0.157	0.0057	0.0108	FALSE	FALSE	FALSE	finn-b-DM_RETINA_PROLIF	10	54704473	0.0802	NA	0.0502597	Proliferative diabetic retinopathy (DM_RETINA_PROLIF) || id:finn-b-DM_RETINA_PROLIF	Proliferative diabetic retinopathy (DM_RETINA_PROLIF)	Proliferative diabetic retinopathy (DM_RETINA_PROLIF) || ||	TRUE	igd	2e-06	54704473	3425	10	0.9486	ebi-a-GCST90001700	CD45RA+ CD28- CD8+ T cell %T cell || id:ebi-a-GCST90001700	TRUE	reported	igd	2	TRUE
632	rs148658406	T	C	T	C	32.81	0.0635	0.0001	0.0279	FALSE	FALSE	FALSE	finn-b-DM_RETINA_PROLIF	3	153311399	0.0503	NA	0.2066	Proliferative diabetic retinopathy (DM_RETINA_PROLIF) || id:finn-b-DM_RETINA_PROLIF	Proliferative diabetic retinopathy (DM_RETINA_PROLIF)	Proliferative diabetic retinopathy (DM_RETINA_PROLIF) || ||	TRUE	igd	1.02499E-08	153311399	3425	3	5.716	ebi-a-GCST90001700	CD45RA+ CD28- CD8+ T cell %T cell || id:ebi-a-GCST90001700	TRUE	reported	igd	2	TRUE
633	rs148947489	T	C	T	C	8.302	-0.0065	0.0022	0.0381	FALSE	FALSE	FALSE	finn-b-DM_RETINA_PROLIF	2	10326418	0.0431	NA	0.8799	Proliferative diabetic retinopathy (DM_RETINA_PROLIF) || id:finn-b-DM_RETINA_PROLIF	Proliferative diabetic retinopathy (DM_RETINA_PROLIF)	Proliferative diabetic retinopathy (DM_RETINA_PROLIF) || ||	TRUE	igd	6.57703E-08	10326418	3425	2	1.533	ebi-a-GCST90001700	CD45RA+ CD28- CD8+ T cell %T cell || id:ebi-a-GCST90001700	TRUE	reported	igd	2	TRUE
634	rs149050426	C	G	C	G	12.68	-0.0678	0.0013	0.0226	FALSE	TRUE	FALSE	finn-b-DM_RETINA_PROLIF	1	160679804	0.0575	NA	0.2387	Proliferative diabetic retinopathy (DM_RETINA_PROLIF) || id:finn-b-DM_RETINA_PROLIF	Proliferative diabetic retinopathy (DM_RETINA_PROLIF)	Proliferative diabetic retinopathy (DM_RETINA_PROLIF) || ||	TRUE	igd	1.72401E-06	160679804	3425	1	2.647	ebi-a-GCST90001700	CD45RA+ CD28- CD8+ T cell %T cell || id:ebi-a-GCST90001700	TRUE	reported	igd	2	TRUE
635	rs149208831	C	A	C	A	25.69	0.0269	0.0003	0.0268	FALSE	FALSE	FALSE	finn-b-DM_RETINA_PROLIF	6	10017676	0.0514	NA	0.6011	Proliferative diabetic retinopathy (DM_RETINA_PROLIF) || id:finn-b-DM_RETINA_PROLIF	Proliferative diabetic retinopathy (DM_RETINA_PROLIF)	Proliferative diabetic retinopathy (DM_RETINA_PROLIF) || ||	TRUE	igd	3.96899E-10	10017676	3425	6	4.095	ebi-a-GCST90001700	CD45RA+ CD28- CD8+ T cell %T cell || id:ebi-a-GCST90001700	TRUE	reported	igd	2	TRUE
636	rs149908314	T	C	T	C	8.634	0.0779	0.0016	0.0319	FALSE	FALSE	FALSE	finn-b-DM_RETINA_PROLIF	15	54344919	0.0468	NA	0.0956996	Proliferative diabetic retinopathy (DM_RETINA_PROLIF) || id:finn-b-DM_RETINA_PROLIF	Proliferative diabetic retinopathy (DM_RETINA_PROLIF)	Proliferative diabetic retinopathy (DM_RETINA_PROLIF) || ||	TRUE	igd	7.01197E-06	54344919	3425	15	1.919	ebi-a-GCST90001700	CD45RA+ CD28- CD8+ T cell %T cell || id:ebi-a-GCST90001700	TRUE	reported	igd	2	TRUE
637	rs150400236	T	C	T	C	8.214	-0.0605	0.0018	0.0145	FALSE	FALSE	FALSE	finn-b-DM_RETINA_PROLIF	7	136855654	0.0719	NA	0.3999	Proliferative diabetic retinopathy (DM_RETINA_PROLIF) || id:finn-b-DM_RETINA_PROLIF	Proliferative diabetic retinopathy (DM_RETINA_PROLIF)	Proliferative diabetic retinopathy (DM_RETINA_PROLIF) || ||	TRUE	igd	2.69501E-06	136855654	3425	7	1.748	ebi-a-GCST90001700	CD45RA+ CD28- CD8+ T cell %T cell || id:ebi-a-GCST90001700	TRUE	reported	igd	2	TRUE
638	rs16864501	A	G	A	G	33.31	-0.1084	0.0001	0.003	FALSE	FALSE	FALSE	finn-b-DM_RETINA_PROLIF	3	152385976	0.149	NA	0.4668	Proliferative diabetic retinopathy (DM_RETINA_PROLIF) || id:finn-b-DM_RETINA_PROLIF	Proliferative diabetic retinopathy (DM_RETINA_PROLIF)	Proliferative diabetic retinopathy (DM_RETINA_PROLIF) || ||	TRUE	igd	7.30802E-09	152385976	3425	3	5.744	ebi-a-GCST90001700	CD45RA+ CD28- CD8+ T cell %T cell || id:ebi-a-GCST90001700	TRUE	reported	igd	2	TRUE
639	rs17642570	C	T	C	T	3.649	-0.0262	0.0091	0.0101	FALSE	FALSE	FALSE	finn-b-DM_RETINA_PROLIF	5	148699825	0.0855	NA	0.759799	Proliferative diabetic retinopathy (DM_RETINA_PROLIF) || id:finn-b-DM_RETINA_PROLIF	Proliferative diabetic retinopathy (DM_RETINA_PROLIF)	Proliferative diabetic retinopathy (DM_RETINA_PROLIF) || ||	TRUE	igd	3.54397E-06	148699825	3425	5	0.7857	ebi-a-GCST90001700	CD45RA+ CD28- CD8+ T cell %T cell || id:ebi-a-GCST90001700	TRUE	reported	igd	2	TRUE
640	rs17791728	C	T	C	T	15.79	-0.0252	0.0006	0.0488	FALSE	FALSE	FALSE	finn-b-DM_RETINA_PROLIF	20	17556587	0.0385	NA	0.5128	Proliferative diabetic retinopathy (DM_RETINA_PROLIF) || id:finn-b-DM_RETINA_PROLIF	Proliferative diabetic retinopathy (DM_RETINA_PROLIF)	Proliferative diabetic retinopathy (DM_RETINA_PROLIF) || ||	TRUE	igd	2.10402E-08	17556587	3425	20	2.811	ebi-a-GCST90001700	CD45RA+ CD28- CD8+ T cell %T cell || id:ebi-a-GCST90001700	TRUE	reported	igd	2	TRUE
641	rs17878699	A	G	A	G	8.176	-0.0383	0.0028	0.0273	FALSE	FALSE	FALSE	finn-b-DM_RETINA_PROLIF	3	3132754	0.0536	NA	0.4746	Proliferative diabetic retinopathy (DM_RETINA_PROLIF) || id:finn-b-DM_RETINA_PROLIF	Proliferative diabetic retinopathy (DM_RETINA_PROLIF)	Proliferative diabetic retinopathy (DM_RETINA_PROLIF) || ||	TRUE	igd	4.72999E-07	3132754	3425	3	1.62	ebi-a-GCST90001700	CD45RA+ CD28- CD8+ T cell %T cell || id:ebi-a-GCST90001700	TRUE	reported	igd	2	TRUE
642	rs180972485	A	G	A	G	12.36	-0.0728	0.001	0.0266	FALSE	FALSE	FALSE	finn-b-DM_RETINA_PROLIF	20	24457030	0.0524	NA	0.165	Proliferative diabetic retinopathy (DM_RETINA_PROLIF) || id:finn-b-DM_RETINA_PROLIF	Proliferative diabetic retinopathy (DM_RETINA_PROLIF)	Proliferative diabetic retinopathy (DM_RETINA_PROLIF) || ||	TRUE	igd	2.21998E-08	24457030	3425	20	2.205	ebi-a-GCST90001700	CD45RA+ CD28- CD8+ T cell %T cell || id:ebi-a-GCST90001700	TRUE	reported	igd	2	TRUE
643	rs185587352	A	G	A	G	18.17	-0.0345	0.0006	0.0098	FALSE	FALSE	FALSE	finn-b-DM_RETINA_PROLIF	3	117384981	0.0842	NA	0.6818	Proliferative diabetic retinopathy (DM_RETINA_PROLIF) || id:finn-b-DM_RETINA_PROLIF	Proliferative diabetic retinopathy (DM_RETINA_PROLIF)	Proliferative diabetic retinopathy (DM_RETINA_PROLIF) || ||	TRUE	igd	3.62101E-09	117384981	3425	3	3.072	ebi-a-GCST90001700	CD45RA+ CD28- CD8+ T cell %T cell || id:ebi-a-GCST90001700	TRUE	reported	igd	2	TRUE
644	rs185754925	G	A	G	A	8.527	-0.0591	0.0025	0.0328	FALSE	FALSE	FALSE	finn-b-DM_RETINA_PROLIF	7	62917010	0.0475	NA	0.213	Proliferative diabetic retinopathy (DM_RETINA_PROLIF) || id:finn-b-DM_RETINA_PROLIF	Proliferative diabetic retinopathy (DM_RETINA_PROLIF)	Proliferative diabetic retinopathy (DM_RETINA_PROLIF) || ||	TRUE	igd	4.90196E-08	62917010	3425	7	1.56	ebi-a-GCST90001700	CD45RA+ CD28- CD8+ T cell %T cell || id:ebi-a-GCST90001700	TRUE	reported	igd	2	TRUE
645	rs186251573	C	A	C	A	14.06	0.0238	0.0007	0.0176	FALSE	FALSE	FALSE	finn-b-DM_RETINA_PROLIF	7	13558580	0.0634	NA	0.707499	Proliferative diabetic retinopathy (DM_RETINA_PROLIF) || id:finn-b-DM_RETINA_PROLIF	Proliferative diabetic retinopathy (DM_RETINA_PROLIF)	Proliferative diabetic retinopathy (DM_RETINA_PROLIF) || ||	TRUE	igd	2.34801E-06	13558580	3425	7	2.974	ebi-a-GCST90001700	CD45RA+ CD28- CD8+ T cell %T cell || id:ebi-a-GCST90001700	TRUE	reported	igd	2	TRUE
646	rs188074116	A	G	A	G	22.71	0.0096	0.0001	0.0085	FALSE	FALSE	FALSE	finn-b-DM_RETINA_PROLIF	12	19311236	0.0886	NA	0.9139	Proliferative diabetic retinopathy (DM_RETINA_PROLIF) || id:finn-b-DM_RETINA_PROLIF	Proliferative diabetic retinopathy (DM_RETINA_PROLIF)	Proliferative diabetic retinopathy (DM_RETINA_PROLIF) || ||	TRUE	igd	1.59001E-06	19311236	3425	12	4.723	ebi-a-GCST90001700	CD45RA+ CD28- CD8+ T cell %T cell || id:ebi-a-GCST90001700	TRUE	reported	igd	2	TRUE
647	rs188087675	A	G	A	G	7.213	-0.0585	0.0032	0.0182	FALSE	FALSE	FALSE	finn-b-DM_RETINA_PROLIF	15	29114742	0.0665	NA	0.379	Proliferative diabetic retinopathy (DM_RETINA_PROLIF) || id:finn-b-DM_RETINA_PROLIF	Proliferative diabetic retinopathy (DM_RETINA_PROLIF)	Proliferative diabetic retinopathy (DM_RETINA_PROLIF) || ||	TRUE	igd	2.03798E-06	29114742	3425	15	1.516	ebi-a-GCST90001700	CD45RA+ CD28- CD8+ T cell %T cell || id:ebi-a-GCST90001700	TRUE	reported	igd	2	TRUE
648	rs189412340	T	C	T	C	16.05	0.0311	0.0004	0.0213	FALSE	FALSE	FALSE	finn-b-DM_RETINA_PROLIF	5	75564943	0.0569	NA	0.584501	Proliferative diabetic retinopathy (DM_RETINA_PROLIF) || id:finn-b-DM_RETINA_PROLIF	Proliferative diabetic retinopathy (DM_RETINA_PROLIF)	Proliferative diabetic retinopathy (DM_RETINA_PROLIF) || ||	TRUE	igd	3.59104E-06	75564943	3425	5	3.457	ebi-a-GCST90001700	CD45RA+ CD28- CD8+ T cell %T cell || id:ebi-a-GCST90001700	TRUE	reported	igd	2	TRUE
649	rs189796120	T	C	T	C	4.47	-0.1349	0.0099	0.0026	FALSE	FALSE	FALSE	finn-b-DM_RETINA_PROLIF	11	109281106	0.1636	NA	0.4096	Proliferative diabetic retinopathy (DM_RETINA_PROLIF) || id:finn-b-DM_RETINA_PROLIF	Proliferative diabetic retinopathy (DM_RETINA_PROLIF)	Proliferative diabetic retinopathy (DM_RETINA_PROLIF) || ||	TRUE	igd	5.13594E-09	109281106	3425	11	0.763	ebi-a-GCST90001700	CD45RA+ CD28- CD8+ T cell %T cell || id:ebi-a-GCST90001700	TRUE	reported	igd	2	TRUE
650	rs190665193	G	A	G	A	35.37	0.0159	0.0003	0.0667	FALSE	FALSE	FALSE	finn-b-DM_RETINA_PROLIF	2	106438361	0.0337	NA	0.6368	Proliferative diabetic retinopathy (DM_RETINA_PROLIF) || id:finn-b-DM_RETINA_PROLIF	Proliferative diabetic retinopathy (DM_RETINA_PROLIF)	Proliferative diabetic retinopathy (DM_RETINA_PROLIF) || ||	TRUE	igd	4.43507E-18	106438361	3425	2	4.058	ebi-a-GCST90001700	CD45RA+ CD28- CD8+ T cell %T cell || id:ebi-a-GCST90001700	TRUE	reported	igd	2	TRUE
651	rs191607214	A	C	A	C	12.67	-0.0561	0.0007	0.0028	FALSE	FALSE	FALSE	finn-b-DM_RETINA_PROLIF	4	123414413	0.1585	NA	0.723199	Proliferative diabetic retinopathy (DM_RETINA_PROLIF) || id:finn-b-DM_RETINA_PROLIF	Proliferative diabetic retinopathy (DM_RETINA_PROLIF)	Proliferative diabetic retinopathy (DM_RETINA_PROLIF) || ||	TRUE	igd	1.228e-06	123414413	3425	4	2.608	ebi-a-GCST90001700	CD45RA+ CD28- CD8+ T cell %T cell || id:ebi-a-GCST90001700	TRUE	reported	igd	2	TRUE
652	rs200198801	A	G	A	G	8.758	0.0623	0.0016	0.0153	FALSE	FALSE	FALSE	finn-b-DM_RETINA_PROLIF	19	46387941	0.0688	NA	0.3649	Proliferative diabetic retinopathy (DM_RETINA_PROLIF) || id:finn-b-DM_RETINA_PROLIF	Proliferative diabetic retinopathy (DM_RETINA_PROLIF)	Proliferative diabetic retinopathy (DM_RETINA_PROLIF) || ||	TRUE	igd	2.50098E-06	46387941	3425	19	1.857	ebi-a-GCST90001700	CD45RA+ CD28- CD8+ T cell %T cell || id:ebi-a-GCST90001700	TRUE	reported	igd	2	TRUE
653	rs34039708	A	C	A	C	12.51	0.0082	0.0019	0.0194	FALSE	FALSE	FALSE	finn-b-DM_RETINA_PROLIF	8	12500832	0.0641	NA	0.8984	Proliferative diabetic retinopathy (DM_RETINA_PROLIF) || id:finn-b-DM_RETINA_PROLIF	Proliferative diabetic retinopathy (DM_RETINA_PROLIF)	Proliferative diabetic retinopathy (DM_RETINA_PROLIF) || ||	TRUE	igd	1.58416E-11	12500832	3425	8	1.85	ebi-a-GCST90001700	CD45RA+ CD28- CD8+ T cell %T cell || id:ebi-a-GCST90001700	TRUE	reported	igd	2	TRUE
654	rs35068665	G	T	G	T	53.41	-0.0057	0.0001	0.0388	FALSE	FALSE	FALSE	finn-b-DM_RETINA_PROLIF	14	101798387	0.0432	NA	0.8958	Proliferative diabetic retinopathy (DM_RETINA_PROLIF) || id:finn-b-DM_RETINA_PROLIF	Proliferative diabetic retinopathy (DM_RETINA_PROLIF)	Proliferative diabetic retinopathy (DM_RETINA_PROLIF) || ||	TRUE	igd	5.86813E-21	101798387	3425	14	5.65	ebi-a-GCST90001700	CD45RA+ CD28- CD8+ T cell %T cell || id:ebi-a-GCST90001700	TRUE	reported	igd	2	TRUE
655	rs35772393	T	C	T	C	38.7	0.058	NA	0.0159	FALSE	FALSE	FALSE	finn-b-DM_RETINA_PROLIF	16	47727514	0.065	NA	0.3723	Proliferative diabetic retinopathy (DM_RETINA_PROLIF) || id:finn-b-DM_RETINA_PROLIF	Proliferative diabetic retinopathy (DM_RETINA_PROLIF)	Proliferative diabetic retinopathy (DM_RETINA_PROLIF) || ||	TRUE	igd	2.34202E-09	47727514	3425	16	6.463	ebi-a-GCST90001700	CD45RA+ CD28- CD8+ T cell %T cell || id:ebi-a-GCST90001700	TRUE	reported	igd	2	TRUE
656	rs374964617	C	A	C	A	6.492	0.0166	0.0038	0.0291	FALSE	FALSE	FALSE	finn-b-DM_RETINA_PROLIF	9	504491	0.0498	NA	0.7388	Proliferative diabetic retinopathy (DM_RETINA_PROLIF) || id:finn-b-DM_RETINA_PROLIF	Proliferative diabetic retinopathy (DM_RETINA_PROLIF)	Proliferative diabetic retinopathy (DM_RETINA_PROLIF) || ||	TRUE	igd	6.11998E-08	504491	3425	9	1.196	ebi-a-GCST90001700	CD45RA+ CD28- CD8+ T cell %T cell || id:ebi-a-GCST90001700	TRUE	reported	igd	2	TRUE
657	rs375356899	G	A	G	A	4.521	0.0071	0.0092	0.0209	FALSE	FALSE	FALSE	finn-b-DM_RETINA_PROLIF	6	165166578	0.0585	NA	0.9034	Proliferative diabetic retinopathy (DM_RETINA_PROLIF) || id:finn-b-DM_RETINA_PROLIF	Proliferative diabetic retinopathy (DM_RETINA_PROLIF)	Proliferative diabetic retinopathy (DM_RETINA_PROLIF) || ||	TRUE	igd	2.04099E-08	165166578	3425	6	0.8043	ebi-a-GCST90001700	CD45RA+ CD28- CD8+ T cell %T cell || id:ebi-a-GCST90001700	TRUE	reported	igd	2	TRUE
658	rs41276984	G	C	G	C	15.14	0.0172	0.0012	0.0175	FALSE	TRUE	FALSE	finn-b-DM_RETINA_PROLIF	20	37580670	0.0626	NA	0.7831	Proliferative diabetic retinopathy (DM_RETINA_PROLIF) || id:finn-b-DM_RETINA_PROLIF	Proliferative diabetic retinopathy (DM_RETINA_PROLIF)	Proliferative diabetic retinopathy (DM_RETINA_PROLIF) || ||	TRUE	igd	2.20191E-11	37580670	3425	20	2.254	ebi-a-GCST90001700	CD45RA+ CD28- CD8+ T cell %T cell || id:ebi-a-GCST90001700	TRUE	reported	igd	2	TRUE
659	rs4796089	C	T	C	T	-1.046	-0.0083	0.1345	0.0929	FALSE	FALSE	FALSE	finn-b-DM_RETINA_PROLIF	17	33814758	0.0284	NA	0.7712	Proliferative diabetic retinopathy (DM_RETINA_PROLIF) || id:finn-b-DM_RETINA_PROLIF	Proliferative diabetic retinopathy (DM_RETINA_PROLIF)	Proliferative diabetic retinopathy (DM_RETINA_PROLIF) || ||	TRUE	igd	2.70402E-06	33814758	3425	17	0.2225	ebi-a-GCST90001700	CD45RA+ CD28- CD8+ T cell %T cell || id:ebi-a-GCST90001700	TRUE	reported	igd	2	TRUE
660	rs4853078	G	T	G	T	9.274	-0.0234	0.0019	0.0354	FALSE	FALSE	FALSE	finn-b-DM_RETINA_PROLIF	2	75148081	0.0453	NA	0.6047	Proliferative diabetic retinopathy (DM_RETINA_PROLIF) || id:finn-b-DM_RETINA_PROLIF	Proliferative diabetic retinopathy (DM_RETINA_PROLIF)	Proliferative diabetic retinopathy (DM_RETINA_PROLIF) || ||	TRUE	igd	3.74197E-08	75148081	3425	2	1.681	ebi-a-GCST90001700	CD45RA+ CD28- CD8+ T cell %T cell || id:ebi-a-GCST90001700	TRUE	reported	igd	2	TRUE
661	rs59745713	A	G	A	G	3.978	0.0194	0.0069	0.0051	FALSE	FALSE	FALSE	finn-b-DM_RETINA_PROLIF	19	34075835	0.1158	NA	0.8669	Proliferative diabetic retinopathy (DM_RETINA_PROLIF) || id:finn-b-DM_RETINA_PROLIF	Proliferative diabetic retinopathy (DM_RETINA_PROLIF)	Proliferative diabetic retinopathy (DM_RETINA_PROLIF) || ||	TRUE	igd	9.59599E-06	34075835	3425	19	0.8973	ebi-a-GCST90001700	CD45RA+ CD28- CD8+ T cell %T cell || id:ebi-a-GCST90001700	TRUE	reported	igd	2	TRUE
662	rs62218442	A	T	A	T	15.67	-0.0113	0.0007	0.0388	FALSE	TRUE	FALSE	finn-b-DM_RETINA_PROLIF	22	23072586	0.0444	NA	0.7992	Proliferative diabetic retinopathy (DM_RETINA_PROLIF) || id:finn-b-DM_RETINA_PROLIF	Proliferative diabetic retinopathy (DM_RETINA_PROLIF)	Proliferative diabetic retinopathy (DM_RETINA_PROLIF) || ||	TRUE	igd	4.64997E-08	23072586	3425	22	2.862	ebi-a-GCST90001700	CD45RA+ CD28- CD8+ T cell %T cell || id:ebi-a-GCST90001700	TRUE	reported	igd	2	TRUE
663	rs62321187	T	C	T	C	49	-0.0137	0.0001	0.0087	FALSE	FALSE	FALSE	finn-b-DM_RETINA_PROLIF	4	120605817	0.0929	NA	0.8826	Proliferative diabetic retinopathy (DM_RETINA_PROLIF) || id:finn-b-DM_RETINA_PROLIF	Proliferative diabetic retinopathy (DM_RETINA_PROLIF)	Proliferative diabetic retinopathy (DM_RETINA_PROLIF) || ||	TRUE	igd	1.26386E-17	120605817	3425	4	5.703	ebi-a-GCST90001700	CD45RA+ CD28- CD8+ T cell %T cell || id:ebi-a-GCST90001700	TRUE	reported	igd	2	TRUE
664	rs72758450	C	T	C	T	33.05	-0.0238	0.0001	0.0171	FALSE	FALSE	FALSE	finn-b-DM_RETINA_PROLIF	15	69811049	0.0635	NA	0.7076	Proliferative diabetic retinopathy (DM_RETINA_PROLIF) || id:finn-b-DM_RETINA_PROLIF	Proliferative diabetic retinopathy (DM_RETINA_PROLIF)	Proliferative diabetic retinopathy (DM_RETINA_PROLIF) || ||	TRUE	igd	5.188E-09	69811049	3425	15	5.644	ebi-a-GCST90001700	CD45RA+ CD28- CD8+ T cell %T cell || id:ebi-a-GCST90001700	TRUE	reported	igd	2	TRUE
665	rs72931475	G	A	G	A	31.04	0.0551	0.0003	0.0138	FALSE	FALSE	FALSE	finn-b-DM_RETINA_PROLIF	2	159316835	0.0709	NA	0.4369	Proliferative diabetic retinopathy (DM_RETINA_PROLIF) || id:finn-b-DM_RETINA_PROLIF	Proliferative diabetic retinopathy (DM_RETINA_PROLIF)	Proliferative diabetic retinopathy (DM_RETINA_PROLIF) || ||	TRUE	igd	7.30466E-13	159316835	3425	2	4.31	ebi-a-GCST90001700	CD45RA+ CD28- CD8+ T cell %T cell || id:ebi-a-GCST90001700	TRUE	reported	igd	2	TRUE
666	rs75438005	A	G	A	G	38.95	0.0907	0.0001	0.0188	FALSE	FALSE	FALSE	finn-b-DM_RETINA_PROLIF	18	26017285	0.0601	NA	0.1312	Proliferative diabetic retinopathy (DM_RETINA_PROLIF) || id:finn-b-DM_RETINA_PROLIF	Proliferative diabetic retinopathy (DM_RETINA_PROLIF)	Proliferative diabetic retinopathy (DM_RETINA_PROLIF) || ||	TRUE	igd	9.31108E-12	26017285	3425	18	5.695	ebi-a-GCST90001700	CD45RA+ CD28- CD8+ T cell %T cell || id:ebi-a-GCST90001700	TRUE	reported	igd	2	TRUE
667	rs75600477	G	T	G	T	13.07	0.0324	0.0009	0.014	FALSE	FALSE	FALSE	finn-b-DM_RETINA_PROLIF	20	40197928	0.0691	NA	0.639699	Proliferative diabetic retinopathy (DM_RETINA_PROLIF) || id:finn-b-DM_RETINA_PROLIF	Proliferative diabetic retinopathy (DM_RETINA_PROLIF)	Proliferative diabetic retinopathy (DM_RETINA_PROLIF) || ||	TRUE	igd	9.24698E-08	40197928	3425	20	2.441	ebi-a-GCST90001700	CD45RA+ CD28- CD8+ T cell %T cell || id:ebi-a-GCST90001700	TRUE	reported	igd	2	TRUE
668	rs75993384	C	T	C	T	38.22	-0.0102	0.0001	0.0227	FALSE	FALSE	FALSE	finn-b-DM_RETINA_PROLIF	4	55305871	0.0558	NA	0.8557	Proliferative diabetic retinopathy (DM_RETINA_PROLIF) || id:finn-b-DM_RETINA_PROLIF	Proliferative diabetic retinopathy (DM_RETINA_PROLIF)	Proliferative diabetic retinopathy (DM_RETINA_PROLIF) || ||	TRUE	igd	9.73419E-16	55305871	3425	4	4.737	ebi-a-GCST90001700	CD45RA+ CD28- CD8+ T cell %T cell || id:ebi-a-GCST90001700	TRUE	reported	igd	2	TRUE
669	rs76444609	A	G	A	G	51.58	0.0264	0.0001	0.0264	FALSE	FALSE	FALSE	finn-b-DM_RETINA_PROLIF	1	249084997	0.0526	NA	0.615399	Proliferative diabetic retinopathy (DM_RETINA_PROLIF) || id:finn-b-DM_RETINA_PROLIF	Proliferative diabetic retinopathy (DM_RETINA_PROLIF)	Proliferative diabetic retinopathy (DM_RETINA_PROLIF) || ||	TRUE	igd	4.81615E-19	249084997	3425	1	5.751	ebi-a-GCST90001700	CD45RA+ CD28- CD8+ T cell %T cell || id:ebi-a-GCST90001700	TRUE	reported	igd	2	TRUE
670	rs76552842	A	G	A	G	49.64	0.0033	0.0001	0.0122	FALSE	FALSE	FALSE	finn-b-DM_RETINA_PROLIF	11	83433494	0.0739	NA	0.9647	Proliferative diabetic retinopathy (DM_RETINA_PROLIF) || id:finn-b-DM_RETINA_PROLIF	Proliferative diabetic retinopathy (DM_RETINA_PROLIF)	Proliferative diabetic retinopathy (DM_RETINA_PROLIF) || ||	TRUE	igd	6.60237E-19	83433494	3425	11	5.557	ebi-a-GCST90001700	CD45RA+ CD28- CD8+ T cell %T cell || id:ebi-a-GCST90001700	TRUE	reported	igd	2	TRUE
671	rs77113660	G	A	G	A	52.91	-0.0252	0.0001	0.0166	FALSE	FALSE	FALSE	finn-b-DM_RETINA_PROLIF	12	83249816	0.0652	NA	0.698499	Proliferative diabetic retinopathy (DM_RETINA_PROLIF) || id:finn-b-DM_RETINA_PROLIF	Proliferative diabetic retinopathy (DM_RETINA_PROLIF)	Proliferative diabetic retinopathy (DM_RETINA_PROLIF) || ||	TRUE	igd	1.15611E-20	83249816	3425	12	5.64	ebi-a-GCST90001700	CD45RA+ CD28- CD8+ T cell %T cell || id:ebi-a-GCST90001700	TRUE	reported	igd	2	TRUE
672	rs77465871	G	A	G	A	13.03	0.0152	0.0015	0.0303	FALSE	FALSE	FALSE	finn-b-DM_RETINA_PROLIF	7	47504039	0.0484	NA	0.752801	Proliferative diabetic retinopathy (DM_RETINA_PROLIF) || id:finn-b-DM_RETINA_PROLIF	Proliferative diabetic retinopathy (DM_RETINA_PROLIF)	Proliferative diabetic retinopathy (DM_RETINA_PROLIF) || ||	TRUE	igd	2.13304E-11	47504039	3425	7	1.94	ebi-a-GCST90001700	CD45RA+ CD28- CD8+ T cell %T cell || id:ebi-a-GCST90001700	TRUE	reported	igd	2	TRUE
673	rs77467380	T	C	T	C	34.38	-0.0103	0.0001	0.0234	FALSE	FALSE	FALSE	finn-b-DM_RETINA_PROLIF	16	78662086	0.0547	NA	0.8509	Proliferative diabetic retinopathy (DM_RETINA_PROLIF) || id:finn-b-DM_RETINA_PROLIF	Proliferative diabetic retinopathy (DM_RETINA_PROLIF)	Proliferative diabetic retinopathy (DM_RETINA_PROLIF) || ||	TRUE	igd	4.55596E-09	78662086	3425	16	5.85	ebi-a-GCST90001700	CD45RA+ CD28- CD8+ T cell %T cell || id:ebi-a-GCST90001700	TRUE	reported	igd	2	TRUE
674	rs77689186	A	C	A	C	7.95	-0.2307	0.0019	0.008	FALSE	FALSE	FALSE	finn-b-DM_RETINA_PROLIF	4	176614955	0.0974	NA	0.0178698	Proliferative diabetic retinopathy (DM_RETINA_PROLIF) || id:finn-b-DM_RETINA_PROLIF	Proliferative diabetic retinopathy (DM_RETINA_PROLIF)	Proliferative diabetic retinopathy (DM_RETINA_PROLIF) || ||	TRUE	igd	1.60498E-06	176614955	3425	4	1.654	ebi-a-GCST90001700	CD45RA+ CD28- CD8+ T cell %T cell || id:ebi-a-GCST90001700	TRUE	reported	igd	2	TRUE
675	rs78088167	G	A	G	A	19.81	0.0004	0.0006	0.0181	FALSE	FALSE	FALSE	finn-b-DM_RETINA_PROLIF	4	130098084	0.0614	NA	0.9953	Proliferative diabetic retinopathy (DM_RETINA_PROLIF) || id:finn-b-DM_RETINA_PROLIF	Proliferative diabetic retinopathy (DM_RETINA_PROLIF)	Proliferative diabetic retinopathy (DM_RETINA_PROLIF) || ||	TRUE	igd	8.98607E-10	130098084	3425	4	3.224	ebi-a-GCST90001700	CD45RA+ CD28- CD8+ T cell %T cell || id:ebi-a-GCST90001700	TRUE	reported	igd	2	TRUE
676	rs78470553	A	G	A	G	3.909	0.0377	0.0096	0.114	FALSE	FALSE	FALSE	finn-b-DM_RETINA_PROLIF	7	158334355	0.0261	NA	0.1489	Proliferative diabetic retinopathy (DM_RETINA_PROLIF) || id:finn-b-DM_RETINA_PROLIF	Proliferative diabetic retinopathy (DM_RETINA_PROLIF)	Proliferative diabetic retinopathy (DM_RETINA_PROLIF) || ||	TRUE	igd	1.007E-07	158334355	3425	7	0.7324	ebi-a-GCST90001700	CD45RA+ CD28- CD8+ T cell %T cell || id:ebi-a-GCST90001700	TRUE	reported	igd	2	TRUE
677	rs78750136	C	T	C	T	100.8	-0.0282	NA	0.0309	FALSE	FALSE	FALSE	finn-b-DM_RETINA_PROLIF	14	26308944	0.0495	NA	0.569101	Proliferative diabetic retinopathy (DM_RETINA_PROLIF) || id:finn-b-DM_RETINA_PROLIF	Proliferative diabetic retinopathy (DM_RETINA_PROLIF)	Proliferative diabetic retinopathy (DM_RETINA_PROLIF) || ||	TRUE	igd	5.21075E-18	26308944	3425	14	11.59	ebi-a-GCST90001700	CD45RA+ CD28- CD8+ T cell %T cell || id:ebi-a-GCST90001700	TRUE	reported	igd	2	TRUE
678	rs78922116	T	C	T	C	6.968	-0.0677	0.0029	0.0139	FALSE	FALSE	FALSE	finn-b-DM_RETINA_PROLIF	11	25534610	0.0709	NA	0.3395	Proliferative diabetic retinopathy (DM_RETINA_PROLIF) || id:finn-b-DM_RETINA_PROLIF	Proliferative diabetic retinopathy (DM_RETINA_PROLIF)	Proliferative diabetic retinopathy (DM_RETINA_PROLIF) || ||	TRUE	igd	2.72703E-07	25534610	3425	11	1.353	ebi-a-GCST90001700	CD45RA+ CD28- CD8+ T cell %T cell || id:ebi-a-GCST90001700	TRUE	reported	igd	2	TRUE
679	rs79027575	C	T	C	T	9.036	0.0974	0.0022	0.0104	FALSE	FALSE	FALSE	finn-b-DM_RETINA_PROLIF	2	146371302	0.0839	NA	0.2456	Proliferative diabetic retinopathy (DM_RETINA_PROLIF) || id:finn-b-DM_RETINA_PROLIF	Proliferative diabetic retinopathy (DM_RETINA_PROLIF)	Proliferative diabetic retinopathy (DM_RETINA_PROLIF) || ||	TRUE	igd	4.83704E-08	146371302	3425	2	1.652	ebi-a-GCST90001700	CD45RA+ CD28- CD8+ T cell %T cell || id:ebi-a-GCST90001700	TRUE	reported	igd	2	TRUE
680	rs79218577	C	G	C	G	15.3	-0.0406	0.0007	0.0274	FALSE	TRUE	FALSE	finn-b-DM_RETINA_PROLIF	8	143859934	0.0507	NA	0.4237	Proliferative diabetic retinopathy (DM_RETINA_PROLIF) || id:finn-b-DM_RETINA_PROLIF	Proliferative diabetic retinopathy (DM_RETINA_PROLIF)	Proliferative diabetic retinopathy (DM_RETINA_PROLIF) || ||	TRUE	igd	5.92598E-07	143859934	3425	8	3.059	ebi-a-GCST90001700	CD45RA+ CD28- CD8+ T cell %T cell || id:ebi-a-GCST90001700	TRUE	reported	igd	2	TRUE
681	rs79395509	T	C	T	C	26.23	-0.1041	0.0006	0.0022	FALSE	FALSE	FALSE	finn-b-DM_RETINA_PROLIF	4	176348299	0.1816	NA	0.5664	Proliferative diabetic retinopathy (DM_RETINA_PROLIF) || id:finn-b-DM_RETINA_PROLIF	Proliferative diabetic retinopathy (DM_RETINA_PROLIF)	Proliferative diabetic retinopathy (DM_RETINA_PROLIF) || ||	TRUE	igd	4.38198E-10	176348299	3425	4	4.191	ebi-a-GCST90001700	CD45RA+ CD28- CD8+ T cell %T cell || id:ebi-a-GCST90001700	TRUE	reported	igd	2	TRUE
682	rs79518488	C	T	C	T	24.55	-0.1389	0.0003	0.0066	FALSE	FALSE	FALSE	finn-b-DM_RETINA_PROLIF	6	28389143	0.1051	NA	0.1863	Proliferative diabetic retinopathy (DM_RETINA_PROLIF) || id:finn-b-DM_RETINA_PROLIF	Proliferative diabetic retinopathy (DM_RETINA_PROLIF)	Proliferative diabetic retinopathy (DM_RETINA_PROLIF) || ||	TRUE	igd	4.37401E-08	28389143	3425	6	4.474	ebi-a-GCST90001700	CD45RA+ CD28- CD8+ T cell %T cell || id:ebi-a-GCST90001700	TRUE	reported	igd	2	TRUE
683	rs79647440	T	C	T	C	37.38	0.0726	0.0004	0.0258	FALSE	FALSE	FALSE	finn-b-DM_RETINA_PROLIF	7	142438302	0.0536	NA	0.1759	Proliferative diabetic retinopathy (DM_RETINA_PROLIF) || id:finn-b-DM_RETINA_PROLIF	Proliferative diabetic retinopathy (DM_RETINA_PROLIF)	Proliferative diabetic retinopathy (DM_RETINA_PROLIF) || ||	TRUE	igd	3.94003E-14	142438302	3425	7	4.922	ebi-a-GCST90001700	CD45RA+ CD28- CD8+ T cell %T cell || id:ebi-a-GCST90001700	TRUE	reported	igd	2	TRUE
684	rs79725470	C	T	C	T	19.78	0.0578	0.0004	0.0146	FALSE	FALSE	FALSE	finn-b-DM_RETINA_PROLIF	5	94705605	0.069	NA	0.4023	Proliferative diabetic retinopathy (DM_RETINA_PROLIF) || id:finn-b-DM_RETINA_PROLIF	Proliferative diabetic retinopathy (DM_RETINA_PROLIF)	Proliferative diabetic retinopathy (DM_RETINA_PROLIF) || ||	TRUE	igd	8.39595E-08	94705605	3425	5	3.684	ebi-a-GCST90001700	CD45RA+ CD28- CD8+ T cell %T cell || id:ebi-a-GCST90001700	TRUE	reported	igd	2	TRUE
685	rs79851411	A	G	A	G	35.15	0.0123	0.0001	0.0295	FALSE	FALSE	FALSE	finn-b-DM_RETINA_PROLIF	8	13716390	0.049	NA	0.801	Proliferative diabetic retinopathy (DM_RETINA_PROLIF) || id:finn-b-DM_RETINA_PROLIF	Proliferative diabetic retinopathy (DM_RETINA_PROLIF)	Proliferative diabetic retinopathy (DM_RETINA_PROLIF) || ||	TRUE	igd	1.439E-09	13716390	3425	8	5.793	ebi-a-GCST90001700	CD45RA+ CD28- CD8+ T cell %T cell || id:ebi-a-GCST90001700	TRUE	reported	igd	2	TRUE
686	rs80331554	G	A	G	A	44.6	0.0309	0.0001	0.017	FALSE	FALSE	FALSE	finn-b-DM_RETINA_PROLIF	15	59013643	0.0638	NA	0.6285	Proliferative diabetic retinopathy (DM_RETINA_PROLIF) || id:finn-b-DM_RETINA_PROLIF	Proliferative diabetic retinopathy (DM_RETINA_PROLIF)	Proliferative diabetic retinopathy (DM_RETINA_PROLIF) || ||	TRUE	igd	7.70407E-09	59013643	3425	15	7.703	ebi-a-GCST90001700	CD45RA+ CD28- CD8+ T cell %T cell || id:ebi-a-GCST90001700	TRUE	reported	igd	2	TRUE
687	rs10426452	A	G	A	G	-0.115	-0.0052	0.3816	0.2059	FALSE	FALSE	FALSE	finn-b-DM_RETINA_PROLIF	19	49907690	0.0203	NA	0.7992	Proliferative diabetic retinopathy (DM_RETINA_PROLIF) || id:finn-b-DM_RETINA_PROLIF	Proliferative diabetic retinopathy (DM_RETINA_PROLIF)	Proliferative diabetic retinopathy (DM_RETINA_PROLIF) || ||	TRUE	igd	4.64002E-06	49907690	3606	19	0.02506	ebi-a-GCST90001744	CD20 on CD20- CD38- B cell || id:ebi-a-GCST90001744	TRUE	reported	igd	2	TRUE
688	rs10426452	A	G	A	G	-0.1391	-0.0052	0.3815	0.2059	FALSE	FALSE	FALSE	finn-b-DM_RETINA_PROLIF	19	49907690	0.0203	NA	0.7992	Proliferative diabetic retinopathy (DM_RETINA_PROLIF) || id:finn-b-DM_RETINA_PROLIF	Proliferative diabetic retinopathy (DM_RETINA_PROLIF)	Proliferative diabetic retinopathy (DM_RETINA_PROLIF) || ||	TRUE	igd	2.50599E-08	49907690	3595	19	0.02491	ebi-a-GCST90001722	CD19 on CD20- CD38- B cell || id:ebi-a-GCST90001722	TRUE	reported	igd	2	TRUE
689	rs10501383	T	C	T	C	-0.2991	0.0202	0.0971	0.0567	FALSE	FALSE	FALSE	finn-b-DM_RETINA_PROLIF	11	60164527	0.0353	NA	0.5668	Proliferative diabetic retinopathy (DM_RETINA_PROLIF) || id:finn-b-DM_RETINA_PROLIF	Proliferative diabetic retinopathy (DM_RETINA_PROLIF)	Proliferative diabetic retinopathy (DM_RETINA_PROLIF) || ||	TRUE	igd	3.60911E-13	60164527	3657	11	0.04099	ebi-a-GCST90001761	CD20 on switched memory B cell || id:ebi-a-GCST90001761	TRUE	reported	igd	2	TRUE
690	rs11751198	A	G	A	G	0.2182	0.009	0.1839	0.0083	FALSE	FALSE	FALSE	finn-b-DM_RETINA_PROLIF	6	31753526	0.0907	NA	0.921	Proliferative diabetic retinopathy (DM_RETINA_PROLIF) || id:finn-b-DM_RETINA_PROLIF	Proliferative diabetic retinopathy (DM_RETINA_PROLIF)	Proliferative diabetic retinopathy (DM_RETINA_PROLIF) || ||	TRUE	igd	4.51898E-09	31753526	3657	6	0.03712	ebi-a-GCST90001761	CD20 on switched memory B cell || id:ebi-a-GCST90001761	TRUE	reported	igd	2	TRUE
691	rs1569590	G	A	G	A	0.207	0.0396	0.8748	0.883	FALSE	FALSE	FALSE	finn-b-DM_RETINA_PROLIF	6	15898884	0.0255	NA	0.1209	Proliferative diabetic retinopathy (DM_RETINA_PROLIF) || id:finn-b-DM_RETINA_PROLIF	Proliferative diabetic retinopathy (DM_RETINA_PROLIF)	Proliferative diabetic retinopathy (DM_RETINA_PROLIF) || ||	TRUE	igd	2.87601E-08	15898884	3657	6	0.03723	ebi-a-GCST90001761	CD20 on switched memory B cell || id:ebi-a-GCST90001761	TRUE	reported	igd	2	TRUE
692	rs35039517	A	G	A	G	0.1894	0.0006	0.203	0.1823	FALSE	FALSE	FALSE	finn-b-DM_RETINA_PROLIF	10	94522438	0.0211	NA	0.9781	Proliferative diabetic retinopathy (DM_RETINA_PROLIF) || id:finn-b-DM_RETINA_PROLIF	Proliferative diabetic retinopathy (DM_RETINA_PROLIF)	Proliferative diabetic retinopathy (DM_RETINA_PROLIF) || ||	TRUE	igd	1.99802E-09	94522438	3657	10	0.0315	ebi-a-GCST90001761	CD20 on switched memory B cell || id:ebi-a-GCST90001761	TRUE	reported	igd	2	TRUE
693	rs55809481	C	T	C	T	-0.3215	0.0059	0.2425	0.3067	FALSE	FALSE	FALSE	finn-b-DM_RETINA_PROLIF	19	49872521	0.0179	NA	0.742899	Proliferative diabetic retinopathy (DM_RETINA_PROLIF) || id:finn-b-DM_RETINA_PROLIF	Proliferative diabetic retinopathy (DM_RETINA_PROLIF)	Proliferative diabetic retinopathy (DM_RETINA_PROLIF) || ||	TRUE	igd	9.31322E-29	49872521	3657	19	0.02865	ebi-a-GCST90001761	CD20 on switched memory B cell || id:ebi-a-GCST90001761	TRUE	reported	igd	2	TRUE
694	rs61731791	T	C	T	C	0.2358	-0.0383	0.0972	0.0272	FALSE	FALSE	FALSE	finn-b-DM_RETINA_PROLIF	19	50940778	0.0507	NA	0.4499	Proliferative diabetic retinopathy (DM_RETINA_PROLIF) || id:finn-b-DM_RETINA_PROLIF	Proliferative diabetic retinopathy (DM_RETINA_PROLIF)	Proliferative diabetic retinopathy (DM_RETINA_PROLIF) || ||	TRUE	igd	2.82599E-08	50940778	3657	19	0.04238	ebi-a-GCST90001761	CD20 on switched memory B cell || id:ebi-a-GCST90001761	TRUE	reported	igd	2	TRUE
695	rs116671810	A	G	A	G	0.3239	0.0409	0.0711	0.0008	FALSE	FALSE	FALSE	finn-b-DM_RETINA_PROLIF	6	31450274	0.2915	NA	0.8884	Proliferative diabetic retinopathy (DM_RETINA_PROLIF) || id:finn-b-DM_RETINA_PROLIF	Proliferative diabetic retinopathy (DM_RETINA_PROLIF)	Proliferative diabetic retinopathy (DM_RETINA_PROLIF) || ||	TRUE	igd	4.65704E-09	31450274	3621	6	0.05515	ebi-a-GCST90001984	HLA DR on CD14- CD16+ monocyte || id:ebi-a-GCST90001984	TRUE	reported	igd	2	TRUE
696	rs412492	T	A	T	A	-0.299	-0.1561	0.7974	0.6793	FALSE	TRUE	FALSE	finn-b-DM_RETINA_PROLIF	6	32213831	0.0175	NA	4.6957E-19	Proliferative diabetic retinopathy (DM_RETINA_PROLIF) || id:finn-b-DM_RETINA_PROLIF	Proliferative diabetic retinopathy (DM_RETINA_PROLIF)	Proliferative diabetic retinopathy (DM_RETINA_PROLIF) || ||	TRUE	igd	1.826E-18	32213831	3621	6	0.03392	ebi-a-GCST90001984	HLA DR on CD14- CD16+ monocyte || id:ebi-a-GCST90001984	TRUE	reported	igd	2	TRUE
697	rs61742525	A	G	A	G	0.313	-0.3174	0.0888	0.004	FALSE	FALSE	FALSE	finn-b-DM_RETINA_PROLIF	6	33072522	0.1297	NA	0.0143599	Proliferative diabetic retinopathy (DM_RETINA_PROLIF) || id:finn-b-DM_RETINA_PROLIF	Proliferative diabetic retinopathy (DM_RETINA_PROLIF)	Proliferative diabetic retinopathy (DM_RETINA_PROLIF) || ||	TRUE	igd	9.64273E-11	33072522	3621	6	0.04821	ebi-a-GCST90001984	HLA DR on CD14- CD16+ monocyte || id:ebi-a-GCST90001984	TRUE	reported	igd	2	TRUE
698	rs6808893	T	C	T	C	-0.2043	-0.0012	0.5719	0.5611	FALSE	FALSE	FALSE	finn-b-DM_RETINA_PROLIF	3	188133439	0.0166	NA	0.9417	Proliferative diabetic retinopathy (DM_RETINA_PROLIF) || id:finn-b-DM_RETINA_PROLIF	Proliferative diabetic retinopathy (DM_RETINA_PROLIF)	Proliferative diabetic retinopathy (DM_RETINA_PROLIF) || ||	TRUE	igd	3.26964E-16	188133439	3621	3	0.02491	ebi-a-GCST90001984	HLA DR on CD14- CD16+ monocyte || id:ebi-a-GCST90001984	TRUE	reported	igd	2	TRUE
699	rs6917212	G	C	G	C	-0.476	0.0745	0.777	0.6954	FALSE	TRUE	FALSE	finn-b-DM_RETINA_PROLIF	6	32583005	0.0187	NA	6.74093E-05	Proliferative diabetic retinopathy (DM_RETINA_PROLIF) || id:finn-b-DM_RETINA_PROLIF	Proliferative diabetic retinopathy (DM_RETINA_PROLIF)	Proliferative diabetic retinopathy (DM_RETINA_PROLIF) || ||	TRUE	igd	1.32495E-48	32583005	3621	6	0.03201	ebi-a-GCST90001984	HLA DR on CD14- CD16+ monocyte || id:ebi-a-GCST90001984	TRUE	reported	igd	2	TRUE
700	rs73499473	T	C	T	C	0.3801	0.0022	0.776	0.7311	FALSE	FALSE	FALSE	finn-b-DM_RETINA_PROLIF	16	10978885	0.0185	NA	0.904	Proliferative diabetic retinopathy (DM_RETINA_PROLIF) || id:finn-b-DM_RETINA_PROLIF	Proliferative diabetic retinopathy (DM_RETINA_PROLIF)	Proliferative diabetic retinopathy (DM_RETINA_PROLIF) || ||	TRUE	igd	1.90897E-38	10978885	3621	16	0.02898	ebi-a-GCST90001984	HLA DR on CD14- CD16+ monocyte || id:ebi-a-GCST90001984	TRUE	reported	igd	2	TRUE
701	rs7748976	A	G	A	G	0.167	0.0731	0.1348	0.2878	FALSE	FALSE	FALSE	finn-b-DM_RETINA_PROLIF	6	33890451	0.0181	NA	5.62898E-05	Proliferative diabetic retinopathy (DM_RETINA_PROLIF) || id:finn-b-DM_RETINA_PROLIF	Proliferative diabetic retinopathy (DM_RETINA_PROLIF)	Proliferative diabetic retinopathy (DM_RETINA_PROLIF) || ||	TRUE	igd	5.91099E-06	33890451	3621	6	0.03681	ebi-a-GCST90001984	HLA DR on CD14- CD16+ monocyte || id:ebi-a-GCST90001984	TRUE	reported	igd	2	TRUE
702	rs8057874	C	G	C	G	0.1477	0.0001	0.3318	0.4128	FALSE	TRUE	FALSE	finn-b-DM_RETINA_PROLIF	16	10706593	0.0167	NA	0.9955	Proliferative diabetic retinopathy (DM_RETINA_PROLIF) || id:finn-b-DM_RETINA_PROLIF	Proliferative diabetic retinopathy (DM_RETINA_PROLIF)	Proliferative diabetic retinopathy (DM_RETINA_PROLIF) || ||	TRUE	igd	2.10698E-08	10706593	3621	16	0.02631	ebi-a-GCST90001984	HLA DR on CD14- CD16+ monocyte || id:ebi-a-GCST90001984	TRUE	reported	igd	2	TRUE
703	rs11074934	T	C	T	C	-0.3589	-0.0024	0.2194	0.269	FALSE	FALSE	FALSE	finn-b-DM_RETINA_PROLIF	16	10979440	0.0185	NA	0.899	Proliferative diabetic retinopathy (DM_RETINA_PROLIF) || id:finn-b-DM_RETINA_PROLIF	Proliferative diabetic retinopathy (DM_RETINA_PROLIF)	Proliferative diabetic retinopathy (DM_RETINA_PROLIF) || ||	TRUE	igd	1.3649E-17	10979440	1634	16	0.04157	ebi-a-GCST90002110	HLA DR on CD33dim HLA DR+ CD11b+ || id:ebi-a-GCST90002110	TRUE	reported	igd	2	TRUE
704	rs1801274	G	A	G	A	-0.1876	0.0236	0.3302	0.5026	FALSE	FALSE	FALSE	finn-b-DM_RETINA_PROLIF	1	161479745	0.0164	NA	0.1504	Proliferative diabetic retinopathy (DM_RETINA_PROLIF) || id:finn-b-DM_RETINA_PROLIF	Proliferative diabetic retinopathy (DM_RETINA_PROLIF)	Proliferative diabetic retinopathy (DM_RETINA_PROLIF) || ||	TRUE	igd	1.70498E-06	161479745	1634	1	0.03907	ebi-a-GCST90002110	HLA DR on CD33dim HLA DR+ CD11b+ || id:ebi-a-GCST90002110	TRUE	reported	igd	2	TRUE
705	rs412492	T	A	T	A	-0.2614	-0.1561	0.7968	0.6793	FALSE	TRUE	FALSE	finn-b-DM_RETINA_PROLIF	6	32213831	0.0175	NA	4.6957E-19	Proliferative diabetic retinopathy (DM_RETINA_PROLIF) || id:finn-b-DM_RETINA_PROLIF	Proliferative diabetic retinopathy (DM_RETINA_PROLIF)	Proliferative diabetic retinopathy (DM_RETINA_PROLIF) || ||	TRUE	igd	5.18501E-08	32213831	1634	6	0.04779	ebi-a-GCST90002110	HLA DR on CD33dim HLA DR+ CD11b+ || id:ebi-a-GCST90002110	TRUE	reported	igd	2	TRUE
706	rs61742525	A	G	A	G	0.4117	-0.3174	0.0918	0.004	FALSE	FALSE	FALSE	finn-b-DM_RETINA_PROLIF	6	33072522	0.1297	NA	0.0143599	Proliferative diabetic retinopathy (DM_RETINA_PROLIF) || id:finn-b-DM_RETINA_PROLIF	Proliferative diabetic retinopathy (DM_RETINA_PROLIF)	Proliferative diabetic retinopathy (DM_RETINA_PROLIF) || ||	TRUE	igd	1.53699E-09	33072522	1634	6	0.06776	ebi-a-GCST90002110	HLA DR on CD33dim HLA DR+ CD11b+ || id:ebi-a-GCST90002110	TRUE	reported	igd	2	TRUE
707	rs6917212	G	C	G	C	-0.4813	0.0745	0.7641	0.6954	FALSE	TRUE	FALSE	finn-b-DM_RETINA_PROLIF	6	32583005	0.0187	NA	6.74093E-05	Proliferative diabetic retinopathy (DM_RETINA_PROLIF) || id:finn-b-DM_RETINA_PROLIF	Proliferative diabetic retinopathy (DM_RETINA_PROLIF)	Proliferative diabetic retinopathy (DM_RETINA_PROLIF) || ||	TRUE	igd	2.30781E-26	32583005	1634	6	0.04452	ebi-a-GCST90002110	HLA DR on CD33dim HLA DR+ CD11b+ || id:ebi-a-GCST90002110	TRUE	reported	igd	2	TRUE
708	rs111283043	C	A	C	A	3.543	0.0464	0.0001	0.021	FALSE	FALSE	FALSE	finn-b-DM_RETINA_PROLIF	16	79205197	0.0576	NA	0.4212	Proliferative diabetic retinopathy (DM_RETINA_PROLIF) || id:finn-b-DM_RETINA_PROLIF	Proliferative diabetic retinopathy (DM_RETINA_PROLIF)	Proliferative diabetic retinopathy (DM_RETINA_PROLIF) || ||	TRUE	igd	9.08092E-06	79205197	3408	16	0.7971	ebi-a-GCST90001690	CD28+ CD45RA+ CD8+ T cell Absolute Count || id:ebi-a-GCST90001690	TRUE	reported	igd	2	TRUE
709	rs113447229	C	T	C	T	3.772	0.0273	0.0001	0.0195	FALSE	FALSE	FALSE	finn-b-DM_RETINA_PROLIF	9	105346840	0.059	NA	0.6436	Proliferative diabetic retinopathy (DM_RETINA_PROLIF) || id:finn-b-DM_RETINA_PROLIF	Proliferative diabetic retinopathy (DM_RETINA_PROLIF)	Proliferative diabetic retinopathy (DM_RETINA_PROLIF) || ||	TRUE	igd	9.63496E-06	105346840	3408	9	0.8512	ebi-a-GCST90001690	CD28+ CD45RA+ CD8+ T cell Absolute Count || id:ebi-a-GCST90001690	TRUE	reported	igd	2	TRUE
710	rs115077170	G	T	G	T	6.284	-0.0554	NA	0.0124	FALSE	FALSE	FALSE	finn-b-DM_RETINA_PROLIF	2	53872294	0.0741	NA	0.4546	Proliferative diabetic retinopathy (DM_RETINA_PROLIF) || id:finn-b-DM_RETINA_PROLIF	Proliferative diabetic retinopathy (DM_RETINA_PROLIF)	Proliferative diabetic retinopathy (DM_RETINA_PROLIF) || ||	TRUE	igd	8.96809E-06	53872294	3408	2	1.413	ebi-a-GCST90001690	CD28+ CD45RA+ CD8+ T cell Absolute Count || id:ebi-a-GCST90001690	TRUE	reported	igd	2	TRUE
711	rs117475733	T	C	T	C	1.373	-0.0699	0.0004	0.0171	FALSE	FALSE	FALSE	finn-b-DM_RETINA_PROLIF	6	148775706	0.0648	NA	0.2808	Proliferative diabetic retinopathy (DM_RETINA_PROLIF) || id:finn-b-DM_RETINA_PROLIF	Proliferative diabetic retinopathy (DM_RETINA_PROLIF)	Proliferative diabetic retinopathy (DM_RETINA_PROLIF) || ||	TRUE	igd	4.917e-06	148775706	3408	6	0.3001	ebi-a-GCST90001690	CD28+ CD45RA+ CD8+ T cell Absolute Count || id:ebi-a-GCST90001690	TRUE	reported	igd	2	TRUE
712	rs117927481	A	G	A	G	2.997	0.0947	0.0001	0.0121	FALSE	FALSE	FALSE	finn-b-DM_RETINA_PROLIF	12	49315200	0.0752	NA	0.2078	Proliferative diabetic retinopathy (DM_RETINA_PROLIF) || id:finn-b-DM_RETINA_PROLIF	Proliferative diabetic retinopathy (DM_RETINA_PROLIF)	Proliferative diabetic retinopathy (DM_RETINA_PROLIF) || ||	TRUE	igd	8.60003E-06	49315200	3408	12	0.6725	ebi-a-GCST90001690	CD28+ CD45RA+ CD8+ T cell Absolute Count || id:ebi-a-GCST90001690	TRUE	reported	igd	2	TRUE
713	rs11896593	C	G	C	G	0.1051	-0.0054	0.3706	0.1325	FALSE	TRUE	FALSE	finn-b-DM_RETINA_PROLIF	2	38925155	0.0243	NA	0.8247	Proliferative diabetic retinopathy (DM_RETINA_PROLIF) || id:finn-b-DM_RETINA_PROLIF	Proliferative diabetic retinopathy (DM_RETINA_PROLIF)	Proliferative diabetic retinopathy (DM_RETINA_PROLIF) || ||	TRUE	igd	1.16799E-08	38925155	3408	2	0.01838	ebi-a-GCST90001690	CD28+ CD45RA+ CD8+ T cell Absolute Count || id:ebi-a-GCST90001690	TRUE	reported	igd	2	TRUE
714	rs12901644	T	C	T	C	-0.1685	0.0063	0.0929	0.1111	FALSE	FALSE	FALSE	finn-b-DM_RETINA_PROLIF	15	36456429	0.0261	NA	0.8093	Proliferative diabetic retinopathy (DM_RETINA_PROLIF) || id:finn-b-DM_RETINA_PROLIF	Proliferative diabetic retinopathy (DM_RETINA_PROLIF)	Proliferative diabetic retinopathy (DM_RETINA_PROLIF) || ||	TRUE	igd	3.80303E-08	36456429	3408	15	0.03056	ebi-a-GCST90001690	CD28+ CD45RA+ CD8+ T cell Absolute Count || id:ebi-a-GCST90001690	TRUE	reported	igd	2	TRUE
715	rs142208889	T	C	T	C	3.043	-0.0671	0.0001	0.0098	FALSE	FALSE	FALSE	finn-b-DM_RETINA_PROLIF	19	51829114	0.0836	NA	0.4217	Proliferative diabetic retinopathy (DM_RETINA_PROLIF) || id:finn-b-DM_RETINA_PROLIF	Proliferative diabetic retinopathy (DM_RETINA_PROLIF)	Proliferative diabetic retinopathy (DM_RETINA_PROLIF) || ||	TRUE	igd	4.95998E-06	51829114	3408	19	0.6653	ebi-a-GCST90001690	CD28+ CD45RA+ CD8+ T cell Absolute Count || id:ebi-a-GCST90001690	TRUE	reported	igd	2	TRUE
716	rs142530179	G	A	G	A	2.995	0.0198	0.0001	0.0231	FALSE	FALSE	FALSE	finn-b-DM_RETINA_PROLIF	1	62672889	0.0545	NA	0.716901	Proliferative diabetic retinopathy (DM_RETINA_PROLIF) || id:finn-b-DM_RETINA_PROLIF	Proliferative diabetic retinopathy (DM_RETINA_PROLIF)	Proliferative diabetic retinopathy (DM_RETINA_PROLIF) || ||	TRUE	igd	8.71505E-06	62672889	3408	1	0.6725	ebi-a-GCST90001690	CD28+ CD45RA+ CD8+ T cell Absolute Count || id:ebi-a-GCST90001690	TRUE	reported	igd	2	TRUE
717	rs142967914	C	G	C	G	3.003	0.1104	0.0001	0.0483	FALSE	TRUE	FALSE	finn-b-DM_RETINA_PROLIF	9	12800264	0.0384	NA	0.00406397	Proliferative diabetic retinopathy (DM_RETINA_PROLIF) || id:finn-b-DM_RETINA_PROLIF	Proliferative diabetic retinopathy (DM_RETINA_PROLIF)	Proliferative diabetic retinopathy (DM_RETINA_PROLIF) || ||	TRUE	igd	8.09003E-06	12800264	3408	9	0.6718	ebi-a-GCST90001690	CD28+ CD45RA+ CD8+ T cell Absolute Count || id:ebi-a-GCST90001690	TRUE	reported	igd	2	TRUE
718	rs144591335	G	A	G	A	3.142	0.0079	0.0001	0.0271	FALSE	FALSE	FALSE	finn-b-DM_RETINA_PROLIF	16	59010741	0.0514	NA	0.8783	Proliferative diabetic retinopathy (DM_RETINA_PROLIF) || id:finn-b-DM_RETINA_PROLIF	Proliferative diabetic retinopathy (DM_RETINA_PROLIF)	Proliferative diabetic retinopathy (DM_RETINA_PROLIF) || ||	TRUE	igd	7.64293E-06	59010741	3408	16	0.701	ebi-a-GCST90001690	CD28+ CD45RA+ CD8+ T cell Absolute Count || id:ebi-a-GCST90001690	TRUE	reported	igd	2	TRUE
719	rs145827119	T	C	T	C	3.748	-0.0298	0.0001	0.0312	FALSE	FALSE	FALSE	finn-b-DM_RETINA_PROLIF	20	57132122	0.0478	NA	0.5322	Proliferative diabetic retinopathy (DM_RETINA_PROLIF) || id:finn-b-DM_RETINA_PROLIF	Proliferative diabetic retinopathy (DM_RETINA_PROLIF)	Proliferative diabetic retinopathy (DM_RETINA_PROLIF) || ||	TRUE	igd	9.2619E-06	57132122	3408	20	0.8441	ebi-a-GCST90001690	CD28+ CD45RA+ CD8+ T cell Absolute Count || id:ebi-a-GCST90001690	TRUE	reported	igd	2	TRUE
720	rs146073003	T	C	T	C	6.021	0.3284	NA	0.0103	FALSE	FALSE	FALSE	finn-b-DM_RETINA_PROLIF	17	11512358	0.0833	NA	8.15699E-05	Proliferative diabetic retinopathy (DM_RETINA_PROLIF) || id:finn-b-DM_RETINA_PROLIF	Proliferative diabetic retinopathy (DM_RETINA_PROLIF)	Proliferative diabetic retinopathy (DM_RETINA_PROLIF) || ||	TRUE	igd	9.11507E-06	11512358	3408	17	1.355	ebi-a-GCST90001690	CD28+ CD45RA+ CD8+ T cell Absolute Count || id:ebi-a-GCST90001690	TRUE	reported	igd	2	TRUE
721	rs146985291	G	A	G	A	5.307	0.003	0.0001	0.0212	FALSE	FALSE	FALSE	finn-b-DM_RETINA_PROLIF	3	170169608	0.0574	NA	0.9588	Proliferative diabetic retinopathy (DM_RETINA_PROLIF) || id:finn-b-DM_RETINA_PROLIF	Proliferative diabetic retinopathy (DM_RETINA_PROLIF)	Proliferative diabetic retinopathy (DM_RETINA_PROLIF) || ||	TRUE	igd	2.88197E-06	170169608	3408	3	1.132	ebi-a-GCST90001690	CD28+ CD45RA+ CD8+ T cell Absolute Count || id:ebi-a-GCST90001690	TRUE	reported	igd	2	TRUE
722	rs149023182	G	A	G	A	3.551	0.0126	0.0001	0.0108	FALSE	FALSE	FALSE	finn-b-DM_RETINA_PROLIF	1	232754676	0.08	NA	0.875	Proliferative diabetic retinopathy (DM_RETINA_PROLIF) || id:finn-b-DM_RETINA_PROLIF	Proliferative diabetic retinopathy (DM_RETINA_PROLIF)	Proliferative diabetic retinopathy (DM_RETINA_PROLIF) || ||	TRUE	igd	8.12606E-06	232754676	3408	1	0.7947	ebi-a-GCST90001690	CD28+ CD45RA+ CD8+ T cell Absolute Count || id:ebi-a-GCST90001690	TRUE	reported	igd	2	TRUE
723	rs149926070	A	G	A	G	2.835	-0.1781	0.0001	0.0023	FALSE	FALSE	FALSE	finn-b-DM_RETINA_PROLIF	21	41143748	0.1791	NA	0.3199	Proliferative diabetic retinopathy (DM_RETINA_PROLIF) || id:finn-b-DM_RETINA_PROLIF	Proliferative diabetic retinopathy (DM_RETINA_PROLIF)	Proliferative diabetic retinopathy (DM_RETINA_PROLIF) || ||	TRUE	igd	9.93596E-06	41143748	3408	21	0.6407	ebi-a-GCST90001690	CD28+ CD45RA+ CD8+ T cell Absolute Count || id:ebi-a-GCST90001690	TRUE	reported	igd	2	TRUE
724	rs182236332	G	A	G	A	3.905	0.1993	0.0001	0.0047	FALSE	FALSE	FALSE	finn-b-DM_RETINA_PROLIF	7	124954943	0.1254	NA	0.112	Proliferative diabetic retinopathy (DM_RETINA_PROLIF) || id:finn-b-DM_RETINA_PROLIF	Proliferative diabetic retinopathy (DM_RETINA_PROLIF)	Proliferative diabetic retinopathy (DM_RETINA_PROLIF) || ||	TRUE	igd	1.67101E-06	124954943	3408	7	0.8139	ebi-a-GCST90001690	CD28+ CD45RA+ CD8+ T cell Absolute Count || id:ebi-a-GCST90001690	TRUE	reported	igd	2	TRUE
725	rs184082746	C	T	C	T	3.304	-0.0095	0.0001	0.0156	FALSE	FALSE	FALSE	finn-b-DM_RETINA_PROLIF	7	92791863	0.0676	NA	0.8886	Proliferative diabetic retinopathy (DM_RETINA_PROLIF) || id:finn-b-DM_RETINA_PROLIF	Proliferative diabetic retinopathy (DM_RETINA_PROLIF)	Proliferative diabetic retinopathy (DM_RETINA_PROLIF) || ||	TRUE	igd	3.11301E-07	92791863	3408	7	0.6445	ebi-a-GCST90001690	CD28+ CD45RA+ CD8+ T cell Absolute Count || id:ebi-a-GCST90001690	TRUE	reported	igd	2	TRUE
726	rs188748536	C	T	C	T	11.46	0.011	NA	0.034	FALSE	FALSE	FALSE	finn-b-DM_RETINA_PROLIF	19	8271140	0.0459	NA	0.8105	Proliferative diabetic retinopathy (DM_RETINA_PROLIF) || id:finn-b-DM_RETINA_PROLIF	Proliferative diabetic retinopathy (DM_RETINA_PROLIF)	Proliferative diabetic retinopathy (DM_RETINA_PROLIF) || ||	TRUE	igd	2.29198E-07	8271140	3408	19	2.211	ebi-a-GCST90001690	CD28+ CD45RA+ CD8+ T cell Absolute Count || id:ebi-a-GCST90001690	TRUE	reported	igd	2	TRUE
727	rs189801254	A	C	A	C	3.256	-0.0188	0.0001	0.0045	FALSE	FALSE	FALSE	finn-b-DM_RETINA_PROLIF	10	68336237	0.1237	NA	0.8792	Proliferative diabetic retinopathy (DM_RETINA_PROLIF) || id:finn-b-DM_RETINA_PROLIF	Proliferative diabetic retinopathy (DM_RETINA_PROLIF)	Proliferative diabetic retinopathy (DM_RETINA_PROLIF) || ||	TRUE	igd	8.48106E-06	68336237	3408	10	0.7301	ebi-a-GCST90001690	CD28+ CD45RA+ CD8+ T cell Absolute Count || id:ebi-a-GCST90001690	TRUE	reported	igd	2	TRUE
728	rs192475369	T	A	T	A	4.566	-0.068	0.0001	0.019	FALSE	TRUE	FALSE	finn-b-DM_RETINA_PROLIF	9	33552507	0.0612	NA	0.2666	Proliferative diabetic retinopathy (DM_RETINA_PROLIF) || id:finn-b-DM_RETINA_PROLIF	Proliferative diabetic retinopathy (DM_RETINA_PROLIF)	Proliferative diabetic retinopathy (DM_RETINA_PROLIF) || ||	TRUE	igd	6.1e-06	33552507	3408	9	1.008	ebi-a-GCST90001690	CD28+ CD45RA+ CD8+ T cell Absolute Count || id:ebi-a-GCST90001690	TRUE	reported	igd	2	TRUE
729	rs3131627	G	A	G	A	0.1259	0.0499	0.5109	0.5428	FALSE	FALSE	FALSE	finn-b-DM_RETINA_PROLIF	6	31415065	0.0167	NA	0.00286398	Proliferative diabetic retinopathy (DM_RETINA_PROLIF) || id:finn-b-DM_RETINA_PROLIF	Proliferative diabetic retinopathy (DM_RETINA_PROLIF)	Proliferative diabetic retinopathy (DM_RETINA_PROLIF) || ||	TRUE	igd	2.26501E-09	31415065	3408	6	0.021	ebi-a-GCST90001690	CD28+ CD45RA+ CD8+ T cell Absolute Count || id:ebi-a-GCST90001690	TRUE	reported	igd	2	TRUE
730	rs4849134	G	A	G	A	0.0909	0.0187	0.6455	0.7962	FALSE	FALSE	FALSE	finn-b-DM_RETINA_PROLIF	2	111615015	0.0203	NA	0.3583	Proliferative diabetic retinopathy (DM_RETINA_PROLIF) || id:finn-b-DM_RETINA_PROLIF	Proliferative diabetic retinopathy (DM_RETINA_PROLIF)	Proliferative diabetic retinopathy (DM_RETINA_PROLIF) || ||	TRUE	igd	8.93203E-07	111615015	3408	2	0.01847	ebi-a-GCST90001690	CD28+ CD45RA+ CD8+ T cell Absolute Count || id:ebi-a-GCST90001690	TRUE	reported	igd	2	TRUE
731	rs58471414	G	T	G	T	3.036	-0.0822	0.0001	0.0191	FALSE	FALSE	FALSE	finn-b-DM_RETINA_PROLIF	14	28349764	0.0606	NA	0.1753	Proliferative diabetic retinopathy (DM_RETINA_PROLIF) || id:finn-b-DM_RETINA_PROLIF	Proliferative diabetic retinopathy (DM_RETINA_PROLIF)	Proliferative diabetic retinopathy (DM_RETINA_PROLIF) || ||	TRUE	igd	8.60003E-06	28349764	3408	14	0.6813	ebi-a-GCST90001690	CD28+ CD45RA+ CD8+ T cell Absolute Count || id:ebi-a-GCST90001690	TRUE	reported	igd	2	TRUE
732	rs76325389	G	A	G	A	3.854	-0.0509	0.0001	0.0211	FALSE	FALSE	FALSE	finn-b-DM_RETINA_PROLIF	9	122676137	0.058	NA	0.38	Proliferative diabetic retinopathy (DM_RETINA_PROLIF) || id:finn-b-DM_RETINA_PROLIF	Proliferative diabetic retinopathy (DM_RETINA_PROLIF)	Proliferative diabetic retinopathy (DM_RETINA_PROLIF) || ||	TRUE	igd	8.73092E-06	122676137	3408	9	0.8653	ebi-a-GCST90001690	CD28+ CD45RA+ CD8+ T cell Absolute Count || id:ebi-a-GCST90001690	TRUE	reported	igd	2	TRUE
733	rs80194890	G	T	G	T	3.704	-0.0666	0.0001	0.023	FALSE	FALSE	FALSE	finn-b-DM_RETINA_PROLIF	10	91332621	0.0545	NA	0.2214	Proliferative diabetic retinopathy (DM_RETINA_PROLIF) || id:finn-b-DM_RETINA_PROLIF	Proliferative diabetic retinopathy (DM_RETINA_PROLIF)	Proliferative diabetic retinopathy (DM_RETINA_PROLIF) || ||	TRUE	igd	5.863e-06	91332621	3408	10	0.8162	ebi-a-GCST90001690	CD28+ CD45RA+ CD8+ T cell Absolute Count || id:ebi-a-GCST90001690	TRUE	reported	igd	2	TRUE
734	rs9592479	C	G	C	G	3.775	-0.0231	0.0001	0.0177	FALSE	TRUE	FALSE	finn-b-DM_RETINA_PROLIF	13	67157607	0.0637	NA	0.7173	Proliferative diabetic retinopathy (DM_RETINA_PROLIF) || id:finn-b-DM_RETINA_PROLIF	Proliferative diabetic retinopathy (DM_RETINA_PROLIF)	Proliferative diabetic retinopathy (DM_RETINA_PROLIF) || ||	TRUE	igd	8.55697E-06	67157607	3408	13	0.8469	ebi-a-GCST90001690	CD28+ CD45RA+ CD8+ T cell Absolute Count || id:ebi-a-GCST90001690	TRUE	reported	igd	2	TRUE
735	rs112637846	A	C	A	C	3.334	-0.0574	0.0003	0.0357	FALSE	FALSE	FALSE	finn-b-DM_RETINA_PROLIF	6	149114553	0.0447	NA	0.1988	Proliferative diabetic retinopathy (DM_RETINA_PROLIF) || id:finn-b-DM_RETINA_PROLIF	Proliferative diabetic retinopathy (DM_RETINA_PROLIF)	Proliferative diabetic retinopathy (DM_RETINA_PROLIF) || ||	TRUE	igd	2.75797E-08	149114553	3408	6	0.5986	ebi-a-GCST90001666	CD28+ CD45RA+ CD8dim T cell Absolute Count || id:ebi-a-GCST90001666	TRUE	reported	igd	2	TRUE
736	rs11579717	A	G	A	G	1.176	-0.0388	0.0044	0.0748	FALSE	FALSE	FALSE	finn-b-DM_RETINA_PROLIF	1	199999121	0.0311	NA	0.2124	Proliferative diabetic retinopathy (DM_RETINA_PROLIF) || id:finn-b-DM_RETINA_PROLIF	Proliferative diabetic retinopathy (DM_RETINA_PROLIF)	Proliferative diabetic retinopathy (DM_RETINA_PROLIF) || ||	TRUE	igd	1.76889E-12	199999121	3408	1	0.1662	ebi-a-GCST90001666	CD28+ CD45RA+ CD8dim T cell Absolute Count || id:ebi-a-GCST90001666	TRUE	reported	igd	2	TRUE
737	rs116794175	C	T	C	T	1.018	-0.231	0.0043	0.0013	FALSE	FALSE	FALSE	finn-b-DM_RETINA_PROLIF	1	194010208	0.2354	NA	0.3266	Proliferative diabetic retinopathy (DM_RETINA_PROLIF) || id:finn-b-DM_RETINA_PROLIF	Proliferative diabetic retinopathy (DM_RETINA_PROLIF)	Proliferative diabetic retinopathy (DM_RETINA_PROLIF) || ||	TRUE	igd	3.23303E-09	194010208	3408	1	0.1715	ebi-a-GCST90001666	CD28+ CD45RA+ CD8dim T cell Absolute Count || id:ebi-a-GCST90001666	TRUE	reported	igd	2	TRUE
738	rs12314907	G	A	G	A	8.184	0.0116	NA	0.0879	FALSE	FALSE	FALSE	finn-b-DM_RETINA_PROLIF	12	79661771	0.0293	NA	0.690699	Proliferative diabetic retinopathy (DM_RETINA_PROLIF) || id:finn-b-DM_RETINA_PROLIF	Proliferative diabetic retinopathy (DM_RETINA_PROLIF)	Proliferative diabetic retinopathy (DM_RETINA_PROLIF) || ||	TRUE	igd	2.27101E-08	79661771	3408	12	1.461	ebi-a-GCST90001666	CD28+ CD45RA+ CD8dim T cell Absolute Count || id:ebi-a-GCST90001666	TRUE	reported	igd	2	TRUE
739	rs12712610	G	A	G	A	0.1631	-0.0343	0.2974	0.124	FALSE	FALSE	FALSE	finn-b-DM_RETINA_PROLIF	2	38897249	0.025	NA	0.169	Proliferative diabetic retinopathy (DM_RETINA_PROLIF) || id:finn-b-DM_RETINA_PROLIF	Proliferative diabetic retinopathy (DM_RETINA_PROLIF)	Proliferative diabetic retinopathy (DM_RETINA_PROLIF) || ||	TRUE	igd	2.82293E-11	38897249	3408	2	0.02442	ebi-a-GCST90001666	CD28+ CD45RA+ CD8dim T cell Absolute Count || id:ebi-a-GCST90001666	TRUE	reported	igd	2	TRUE
740	rs138960714	C	A	C	A	2.077	0.0579	0.0006	0.0068	FALSE	FALSE	FALSE	finn-b-DM_RETINA_PROLIF	4	123422719	0.0971	NA	0.551099	Proliferative diabetic retinopathy (DM_RETINA_PROLIF) || id:finn-b-DM_RETINA_PROLIF	Proliferative diabetic retinopathy (DM_RETINA_PROLIF)	Proliferative diabetic retinopathy (DM_RETINA_PROLIF) || ||	TRUE	igd	4.12696E-06	123422719	3408	4	0.4504	ebi-a-GCST90001666	CD28+ CD45RA+ CD8dim T cell Absolute Count || id:ebi-a-GCST90001666	TRUE	reported	igd	2	TRUE
741	rs144591335	G	A	G	A	3.931	0.0079	0.0001	0.0271	FALSE	FALSE	FALSE	finn-b-DM_RETINA_PROLIF	16	59010741	0.0514	NA	0.8783	Proliferative diabetic retinopathy (DM_RETINA_PROLIF) || id:finn-b-DM_RETINA_PROLIF	Proliferative diabetic retinopathy (DM_RETINA_PROLIF)	Proliferative diabetic retinopathy (DM_RETINA_PROLIF) || ||	TRUE	igd	9.84306E-06	59010741	3408	16	0.8878	ebi-a-GCST90001666	CD28+ CD45RA+ CD8dim T cell Absolute Count || id:ebi-a-GCST90001666	TRUE	reported	igd	2	TRUE
742	rs145827119	T	C	T	C	5.042	-0.0298	0.0001	0.0312	FALSE	FALSE	FALSE	finn-b-DM_RETINA_PROLIF	20	57132122	0.0478	NA	0.5322	Proliferative diabetic retinopathy (DM_RETINA_PROLIF) || id:finn-b-DM_RETINA_PROLIF	Proliferative diabetic retinopathy (DM_RETINA_PROLIF)	Proliferative diabetic retinopathy (DM_RETINA_PROLIF) || ||	TRUE	igd	2.45997E-06	57132122	3408	20	1.068	ebi-a-GCST90001666	CD28+ CD45RA+ CD8dim T cell Absolute Count || id:ebi-a-GCST90001666	TRUE	reported	igd	2	TRUE
743	rs146985291	G	A	G	A	6.548	0.003	0.0001	0.0212	FALSE	FALSE	FALSE	finn-b-DM_RETINA_PROLIF	3	170169608	0.0574	NA	0.9588	Proliferative diabetic retinopathy (DM_RETINA_PROLIF) || id:finn-b-DM_RETINA_PROLIF	Proliferative diabetic retinopathy (DM_RETINA_PROLIF)	Proliferative diabetic retinopathy (DM_RETINA_PROLIF) || ||	TRUE	igd	5.15905E-06	170169608	3408	3	1.434	ebi-a-GCST90001666	CD28+ CD45RA+ CD8dim T cell Absolute Count || id:ebi-a-GCST90001666	TRUE	reported	igd	2	TRUE
744	rs182236332	G	A	G	A	4.616	0.1993	0.0001	0.0047	FALSE	FALSE	FALSE	finn-b-DM_RETINA_PROLIF	7	124954943	0.1254	NA	0.112	Proliferative diabetic retinopathy (DM_RETINA_PROLIF) || id:finn-b-DM_RETINA_PROLIF	Proliferative diabetic retinopathy (DM_RETINA_PROLIF)	Proliferative diabetic retinopathy (DM_RETINA_PROLIF) || ||	TRUE	igd	7.68493E-06	124954943	3408	7	1.03	ebi-a-GCST90001666	CD28+ CD45RA+ CD8dim T cell Absolute Count || id:ebi-a-GCST90001666	TRUE	reported	igd	2	TRUE
745	rs184082746	C	T	C	T	3.826	-0.0095	0.0001	0.0156	FALSE	FALSE	FALSE	finn-b-DM_RETINA_PROLIF	7	92791863	0.0676	NA	0.8886	Proliferative diabetic retinopathy (DM_RETINA_PROLIF) || id:finn-b-DM_RETINA_PROLIF	Proliferative diabetic retinopathy (DM_RETINA_PROLIF)	Proliferative diabetic retinopathy (DM_RETINA_PROLIF) || ||	TRUE	igd	2.95298E-06	92791863	3408	7	0.8172	ebi-a-GCST90001666	CD28+ CD45RA+ CD8dim T cell Absolute Count || id:ebi-a-GCST90001666	TRUE	reported	igd	2	TRUE
746	rs188748536	C	T	C	T	13.25	0.011	NA	0.034	FALSE	FALSE	FALSE	finn-b-DM_RETINA_PROLIF	19	8271140	0.0459	NA	0.8105	Proliferative diabetic retinopathy (DM_RETINA_PROLIF) || id:finn-b-DM_RETINA_PROLIF	Proliferative diabetic retinopathy (DM_RETINA_PROLIF)	Proliferative diabetic retinopathy (DM_RETINA_PROLIF) || ||	TRUE	igd	2.30898E-06	8271140	3408	19	2.801	ebi-a-GCST90001666	CD28+ CD45RA+ CD8dim T cell Absolute Count || id:ebi-a-GCST90001666	TRUE	reported	igd	2	TRUE
747	rs192475369	T	A	T	A	5.687	-0.068	0.0001	0.019	FALSE	TRUE	FALSE	finn-b-DM_RETINA_PROLIF	9	33552507	0.0612	NA	0.2666	Proliferative diabetic retinopathy (DM_RETINA_PROLIF) || id:finn-b-DM_RETINA_PROLIF	Proliferative diabetic retinopathy (DM_RETINA_PROLIF)	Proliferative diabetic retinopathy (DM_RETINA_PROLIF) || ||	TRUE	igd	8.67801E-06	33552507	3408	9	1.277	ebi-a-GCST90001666	CD28+ CD45RA+ CD8dim T cell Absolute Count || id:ebi-a-GCST90001666	TRUE	reported	igd	2	TRUE
748	rs61038907	A	C	A	C	0.1398	-0.0049	0.2664	0.3524	FALSE	FALSE	FALSE	finn-b-DM_RETINA_PROLIF	2	87061070	0.0172	NA	0.774499	Proliferative diabetic retinopathy (DM_RETINA_PROLIF) || id:finn-b-DM_RETINA_PROLIF	Proliferative diabetic retinopathy (DM_RETINA_PROLIF)	Proliferative diabetic retinopathy (DM_RETINA_PROLIF) || ||	TRUE	igd	2.72101E-08	87061070	3408	2	0.02509	ebi-a-GCST90001666	CD28+ CD45RA+ CD8dim T cell Absolute Count || id:ebi-a-GCST90001666	TRUE	reported	igd	2	TRUE
749	rs74577787	T	C	T	C	3.341	0.0605	0.0003	0.0131	FALSE	FALSE	FALSE	finn-b-DM_RETINA_PROLIF	3	84799491	0.0727	NA	0.405	Proliferative diabetic retinopathy (DM_RETINA_PROLIF) || id:finn-b-DM_RETINA_PROLIF	Proliferative diabetic retinopathy (DM_RETINA_PROLIF)	Proliferative diabetic retinopathy (DM_RETINA_PROLIF) || ||	TRUE	igd	2.58399E-08	84799491	3408	3	0.5986	ebi-a-GCST90001666	CD28+ CD45RA+ CD8dim T cell Absolute Count || id:ebi-a-GCST90001666	TRUE	reported	igd	2	TRUE
750	rs7530076	A	G	A	G	-0.3874	-0.0124	0.9746	0.9602	FALSE	FALSE	FALSE	finn-b-DM_RETINA_PROLIF	1	195825276	0.0422	NA	0.768199	Proliferative diabetic retinopathy (DM_RETINA_PROLIF) || id:finn-b-DM_RETINA_PROLIF	Proliferative diabetic retinopathy (DM_RETINA_PROLIF)	Proliferative diabetic retinopathy (DM_RETINA_PROLIF) || ||	TRUE	igd	1.06101E-07	195825276	3408	1	0.07271	ebi-a-GCST90001666	CD28+ CD45RA+ CD8dim T cell Absolute Count || id:ebi-a-GCST90001666	TRUE	reported	igd	2	TRUE
751	rs77935824	G	A	G	A	3.776	-0.0349	0.0001	0.004	FALSE	FALSE	FALSE	finn-b-DM_RETINA_PROLIF	18	68968361	0.127	NA	0.7833	Proliferative diabetic retinopathy (DM_RETINA_PROLIF) || id:finn-b-DM_RETINA_PROLIF	Proliferative diabetic retinopathy (DM_RETINA_PROLIF)	Proliferative diabetic retinopathy (DM_RETINA_PROLIF) || ||	TRUE	igd	8.48907E-06	68968361	3408	18	0.8468	ebi-a-GCST90001666	CD28+ CD45RA+ CD8dim T cell Absolute Count || id:ebi-a-GCST90001666	TRUE	reported	igd	2	TRUE
752	rs79827501	T	G	T	G	-0.2254	-0.0558	0.0734	0.0201	FALSE	FALSE	FALSE	finn-b-DM_RETINA_PROLIF	2	38431267	0.0584	NA	0.3393	Proliferative diabetic retinopathy (DM_RETINA_PROLIF) || id:finn-b-DM_RETINA_PROLIF	Proliferative diabetic retinopathy (DM_RETINA_PROLIF)	Proliferative diabetic retinopathy (DM_RETINA_PROLIF) || ||	TRUE	igd	1.508E-07	38431267	3408	2	0.04283	ebi-a-GCST90001666	CD28+ CD45RA+ CD8dim T cell Absolute Count || id:ebi-a-GCST90001666	TRUE	reported	igd	2	TRUE
753	rs80194890	G	T	G	T	4.583	-0.0666	0.0001	0.023	FALSE	FALSE	FALSE	finn-b-DM_RETINA_PROLIF	10	91332621	0.0545	NA	0.2214	Proliferative diabetic retinopathy (DM_RETINA_PROLIF) || id:finn-b-DM_RETINA_PROLIF	Proliferative diabetic retinopathy (DM_RETINA_PROLIF)	Proliferative diabetic retinopathy (DM_RETINA_PROLIF) || ||	TRUE	igd	9.5971E-06	91332621	3408	10	1.034	ebi-a-GCST90001666	CD28+ CD45RA+ CD8dim T cell Absolute Count || id:ebi-a-GCST90001666	TRUE	reported	igd	2	TRUE
754	rs10512469	T	C	T	C	-0.2345	-0.0146	0.1639	0.2495	FALSE	FALSE	FALSE	finn-b-DM_RETINA_PROLIF	17	33770802	0.019	NA	0.442	Proliferative diabetic retinopathy (DM_RETINA_PROLIF) || id:finn-b-DM_RETINA_PROLIF	Proliferative diabetic retinopathy (DM_RETINA_PROLIF)	Proliferative diabetic retinopathy (DM_RETINA_PROLIF) || ||	TRUE	igd	4.60999E-13	33770802	3669	17	0.03229	ebi-a-GCST90001604	T cell %lymphocyte || id:ebi-a-GCST90001604	TRUE	reported	igd	2	TRUE
755	rs9916257	T	G	T	G	0.1918	-0.0159	0.5685	0.383	FALSE	FALSE	FALSE	finn-b-DM_RETINA_PROLIF	17	33797371	0.0168	NA	0.3465	Proliferative diabetic retinopathy (DM_RETINA_PROLIF) || id:finn-b-DM_RETINA_PROLIF	Proliferative diabetic retinopathy (DM_RETINA_PROLIF)	Proliferative diabetic retinopathy (DM_RETINA_PROLIF) || ||	TRUE	igd	1.40508E-15	33797371	3669	17	0.02391	ebi-a-GCST90001604	T cell %lymphocyte || id:ebi-a-GCST90001604	TRUE	reported	igd	2	TRUE
756	rs10512469	T	C	T	C	0.249	-0.0146	0.1639	0.2495	FALSE	FALSE	FALSE	finn-b-DM_RETINA_PROLIF	17	33770802	0.019	NA	0.442	Proliferative diabetic retinopathy (DM_RETINA_PROLIF) || id:finn-b-DM_RETINA_PROLIF	Proliferative diabetic retinopathy (DM_RETINA_PROLIF)	Proliferative diabetic retinopathy (DM_RETINA_PROLIF) || ||	TRUE	igd	1.97606E-15	33770802	3669	17	0.03122	ebi-a-GCST90001647	Natural Killer %lymphocyte || id:ebi-a-GCST90001647	TRUE	reported	igd	2	TRUE
757	rs11954223	A	G	A	G	-1.682	0.0734	0.001	0.0106	FALSE	FALSE	FALSE	finn-b-DM_RETINA_PROLIF	5	67413499	0.081	NA	0.3646	Proliferative diabetic retinopathy (DM_RETINA_PROLIF) || id:finn-b-DM_RETINA_PROLIF	Proliferative diabetic retinopathy (DM_RETINA_PROLIF)	Proliferative diabetic retinopathy (DM_RETINA_PROLIF) || ||	TRUE	igd	2.77198E-06	67413499	3669	5	0.3583	ebi-a-GCST90001647	Natural Killer %lymphocyte || id:ebi-a-GCST90001647	TRUE	reported	igd	2	TRUE
758	rs183053322	T	C	T	C	-0.408	0.209	0.0354	0.0075	FALSE	FALSE	FALSE	finn-b-DM_RETINA_PROLIF	1	25076059	0.0945	NA	0.0270402	Proliferative diabetic retinopathy (DM_RETINA_PROLIF) || id:finn-b-DM_RETINA_PROLIF	Proliferative diabetic retinopathy (DM_RETINA_PROLIF)	Proliferative diabetic retinopathy (DM_RETINA_PROLIF) || ||	TRUE	igd	2.51299E-10	25076059	3669	1	0.06431	ebi-a-GCST90001647	Natural Killer %lymphocyte || id:ebi-a-GCST90001647	TRUE	reported	igd	2	TRUE
759	rs9916257	T	G	T	G	-0.2323	-0.0159	0.5685	0.383	FALSE	FALSE	FALSE	finn-b-DM_RETINA_PROLIF	17	33797371	0.0168	NA	0.3465	Proliferative diabetic retinopathy (DM_RETINA_PROLIF) || id:finn-b-DM_RETINA_PROLIF	Proliferative diabetic retinopathy (DM_RETINA_PROLIF)	Proliferative diabetic retinopathy (DM_RETINA_PROLIF) || ||	TRUE	igd	1.51391E-23	33797371	3669	17	0.02306	ebi-a-GCST90001647	Natural Killer %lymphocyte || id:ebi-a-GCST90001647	TRUE	reported	igd	2	TRUE
760	rs144642376	G	A	G	A	0.2781	-0.0021	0.0718	0.0155	FALSE	FALSE	FALSE	finn-b-DM_RETINA_PROLIF	3	36349691	0.0662	NA	0.975	Proliferative diabetic retinopathy (DM_RETINA_PROLIF) || id:finn-b-DM_RETINA_PROLIF	Proliferative diabetic retinopathy (DM_RETINA_PROLIF)	Proliferative diabetic retinopathy (DM_RETINA_PROLIF) || ||	TRUE	igd	1.692E-08	36349691	3657	3	0.0492	ebi-a-GCST90001808	CD27 on switched memory B cell || id:ebi-a-GCST90001808	TRUE	reported	igd	2	TRUE
761	rs147714617	T	C	T	C	0.299	0.0326	0.1224	0.0173	FALSE	FALSE	FALSE	finn-b-DM_RETINA_PROLIF	12	6605299	0.0643	NA	0.611799	Proliferative diabetic retinopathy (DM_RETINA_PROLIF) || id:finn-b-DM_RETINA_PROLIF	Proliferative diabetic retinopathy (DM_RETINA_PROLIF)	Proliferative diabetic retinopathy (DM_RETINA_PROLIF) || ||	TRUE	igd	1.93419E-15	6605299	3657	12	0.03747	ebi-a-GCST90001808	CD27 on switched memory B cell || id:ebi-a-GCST90001808	TRUE	reported	igd	2	TRUE
762	rs162076	A	G	A	G	-0.1635	0.0048	0.555	0.6245	FALSE	FALSE	FALSE	finn-b-DM_RETINA_PROLIF	20	46785499	0.017	NA	0.7771	Proliferative diabetic retinopathy (DM_RETINA_PROLIF) || id:finn-b-DM_RETINA_PROLIF	Proliferative diabetic retinopathy (DM_RETINA_PROLIF)	Proliferative diabetic retinopathy (DM_RETINA_PROLIF) || ||	TRUE	igd	8.51726E-11	46785499	3657	20	0.02512	ebi-a-GCST90001808	CD27 on switched memory B cell || id:ebi-a-GCST90001808	TRUE	reported	igd	2	TRUE
763	rs1801274	G	A	G	A	-0.2933	0.0236	0.325	0.5026	FALSE	FALSE	FALSE	finn-b-DM_RETINA_PROLIF	1	161479745	0.0164	NA	0.1504	Proliferative diabetic retinopathy (DM_RETINA_PROLIF) || id:finn-b-DM_RETINA_PROLIF	Proliferative diabetic retinopathy (DM_RETINA_PROLIF)	Proliferative diabetic retinopathy (DM_RETINA_PROLIF) || ||	TRUE	igd	2.48313E-28	161479745	3657	1	0.02635	ebi-a-GCST90001808	CD27 on switched memory B cell || id:ebi-a-GCST90001808	TRUE	reported	igd	2	TRUE
764	rs1883832	C	T	C	T	-0.5853	-0.0023	0.6318	0.7297	FALSE	FALSE	FALSE	finn-b-DM_RETINA_PROLIF	20	44746982	0.0185	NA	0.8999	Proliferative diabetic retinopathy (DM_RETINA_PROLIF) || id:finn-b-DM_RETINA_PROLIF	Proliferative diabetic retinopathy (DM_RETINA_PROLIF)	Proliferative diabetic retinopathy (DM_RETINA_PROLIF) || ||	TRUE	igd	2.5293E-118	44746982	3657	20	0.02439	ebi-a-GCST90001808	CD27 on switched memory B cell || id:ebi-a-GCST90001808	TRUE	reported	igd	2	TRUE
765	rs25680	A	G	A	G	-0.3147	0.0253	0.1671	0.1851	FALSE	FALSE	FALSE	finn-b-DM_RETINA_PROLIF	12	6554628	0.0211	NA	0.2292	Proliferative diabetic retinopathy (DM_RETINA_PROLIF) || id:finn-b-DM_RETINA_PROLIF	Proliferative diabetic retinopathy (DM_RETINA_PROLIF)	Proliferative diabetic retinopathy (DM_RETINA_PROLIF) || ||	TRUE	igd	3.75837E-21	6554628	3657	12	0.03313	ebi-a-GCST90001808	CD27 on switched memory B cell || id:ebi-a-GCST90001808	TRUE	reported	igd	2	TRUE
766	rs34101571	A	G	A	G	-0.5359	0.0177	0.0239	0.0319	FALSE	FALSE	FALSE	finn-b-DM_RETINA_PROLIF	1	31211894	0.0469	NA	0.7062	Proliferative diabetic retinopathy (DM_RETINA_PROLIF) || id:finn-b-DM_RETINA_PROLIF	Proliferative diabetic retinopathy (DM_RETINA_PROLIF)	Proliferative diabetic retinopathy (DM_RETINA_PROLIF) || ||	TRUE	igd	2.09701E-11	31211894	3657	1	0.07974	ebi-a-GCST90001808	CD27 on switched memory B cell || id:ebi-a-GCST90001808	TRUE	reported	igd	2	TRUE
767	rs35574803	C	T	C	T	0.6995	-0.0347	0.0562	0.0105	FALSE	FALSE	FALSE	finn-b-DM_RETINA_PROLIF	3	32533246	0.0805	NA	0.666	Proliferative diabetic retinopathy (DM_RETINA_PROLIF) || id:finn-b-DM_RETINA_PROLIF	Proliferative diabetic retinopathy (DM_RETINA_PROLIF)	Proliferative diabetic retinopathy (DM_RETINA_PROLIF) || ||	TRUE	igd	1.02E-38	32533246	3657	3	0.05313	ebi-a-GCST90001808	CD27 on switched memory B cell || id:ebi-a-GCST90001808	TRUE	reported	igd	2	TRUE
768	rs75918255	A	G	A	G	0.478	0.0561	0.035	0.0108	FALSE	FALSE	FALSE	finn-b-DM_RETINA_PROLIF	3	32945761	0.0807	NA	0.4872	Proliferative diabetic retinopathy (DM_RETINA_PROLIF) || id:finn-b-DM_RETINA_PROLIF	Proliferative diabetic retinopathy (DM_RETINA_PROLIF)	Proliferative diabetic retinopathy (DM_RETINA_PROLIF) || ||	TRUE	igd	2.09218E-12	32945761	3657	3	0.06777	ebi-a-GCST90001808	CD27 on switched memory B cell || id:ebi-a-GCST90001808	TRUE	reported	igd	2	TRUE
769	rs7621492	A	G	A	G	0.1779	0.0587	0.1136	0.0149	FALSE	FALSE	FALSE	finn-b-DM_RETINA_PROLIF	3	32302456	0.0674	NA	0.3837	Proliferative diabetic retinopathy (DM_RETINA_PROLIF) || id:finn-b-DM_RETINA_PROLIF	Proliferative diabetic retinopathy (DM_RETINA_PROLIF)	Proliferative diabetic retinopathy (DM_RETINA_PROLIF) || ||	TRUE	igd	7.92392E-06	32302456	3657	3	0.03976	ebi-a-GCST90001808	CD27 on switched memory B cell || id:ebi-a-GCST90001808	TRUE	reported	igd	2	TRUE
770	rs76929865	C	A	C	A	0.4499	0.0499	0.0223	0.0289	FALSE	FALSE	FALSE	finn-b-DM_RETINA_PROLIF	3	31134534	0.0493	NA	0.3116	Proliferative diabetic retinopathy (DM_RETINA_PROLIF) || id:finn-b-DM_RETINA_PROLIF	Proliferative diabetic retinopathy (DM_RETINA_PROLIF)	Proliferative diabetic retinopathy (DM_RETINA_PROLIF) || ||	TRUE	igd	2.238E-07	31134534	3657	3	0.08672	ebi-a-GCST90001808	CD27 on switched memory B cell || id:ebi-a-GCST90001808	TRUE	reported	igd	2	TRUE
771	rs2569177	T	G	T	G	0.1645	-0.0183	0.3057	0.3554	FALSE	FALSE	FALSE	finn-b-DM_RETINA_PROLIF	5	139992162	0.0171	NA	0.2858	Proliferative diabetic retinopathy (DM_RETINA_PROLIF) || id:finn-b-DM_RETINA_PROLIF	Proliferative diabetic retinopathy (DM_RETINA_PROLIF)	Proliferative diabetic retinopathy (DM_RETINA_PROLIF) || ||	TRUE	igd	6.78094E-10	139992162	3618	5	0.02658	ebi-a-GCST90001983	CD14 on CD14+ CD16+ monocyte || id:ebi-a-GCST90001983	TRUE	reported	igd	2	TRUE
772	rs6671847	A	G	A	G	0.1769	0.0247	0.2995	0.4541	FALSE	FALSE	FALSE	finn-b-DM_RETINA_PROLIF	1	161478810	0.0165	NA	0.1342	Proliferative diabetic retinopathy (DM_RETINA_PROLIF) || id:finn-b-DM_RETINA_PROLIF	Proliferative diabetic retinopathy (DM_RETINA_PROLIF)	Proliferative diabetic retinopathy (DM_RETINA_PROLIF) || ||	TRUE	igd	4.70111E-11	161478810	3618	1	0.02681	ebi-a-GCST90001983	CD14 on CD14+ CD16+ monocyte || id:ebi-a-GCST90001983	TRUE	reported	igd	2	TRUE
773	rs147810622	G	C	G	C	-0.5881	0.0081	0.0163	0.0602	FALSE	TRUE	FALSE	finn-b-DM_RETINA_PROLIF	7	151910695	0.0348	NA	0.8155	Proliferative diabetic retinopathy (DM_RETINA_PROLIF) || id:finn-b-DM_RETINA_PROLIF	Proliferative diabetic retinopathy (DM_RETINA_PROLIF)	Proliferative diabetic retinopathy (DM_RETINA_PROLIF) || ||	TRUE	igd	4.15097E-09	151910695	3629	7	0.0998	ebi-a-GCST90002002	PDL-1 on monocyte || id:ebi-a-GCST90002002	TRUE	reported	igd	2	TRUE
774	rs2569177	T	G	T	G	0.1298	-0.0183	0.3057	0.3554	FALSE	FALSE	FALSE	finn-b-DM_RETINA_PROLIF	5	139992162	0.0171	NA	0.2858	Proliferative diabetic retinopathy (DM_RETINA_PROLIF) || id:finn-b-DM_RETINA_PROLIF	Proliferative diabetic retinopathy (DM_RETINA_PROLIF)	Proliferative diabetic retinopathy (DM_RETINA_PROLIF) || ||	TRUE	igd	1.447e-06	139992162	3629	5	0.02689	ebi-a-GCST90002002	PDL-1 on monocyte || id:ebi-a-GCST90002002	TRUE	reported	igd	2	TRUE
775	rs9427401	G	C	G	C	-0.2725	-0.0207	0.2313	0.1069	FALSE	TRUE	FALSE	finn-b-DM_RETINA_PROLIF	1	161492175	0.0267	NA	0.4389	Proliferative diabetic retinopathy (DM_RETINA_PROLIF) || id:finn-b-DM_RETINA_PROLIF	Proliferative diabetic retinopathy (DM_RETINA_PROLIF)	Proliferative diabetic retinopathy (DM_RETINA_PROLIF) || ||	TRUE	igd	1.53497E-20	161492175	3629	1	0.02916	ebi-a-GCST90002002	PDL-1 on monocyte || id:ebi-a-GCST90002002	TRUE	reported	igd	2	TRUE
776	rs1064086	A	G	A	G	-0.103	-0.008	0.3275	0.4254	FALSE	FALSE	FALSE	finn-b-DM_RETINA_PROLIF	2	237034061	0.0167	NA	0.6346	Proliferative diabetic retinopathy (DM_RETINA_PROLIF) || id:finn-b-DM_RETINA_PROLIF	Proliferative diabetic retinopathy (DM_RETINA_PROLIF)	Proliferative diabetic retinopathy (DM_RETINA_PROLIF) || ||	TRUE	igd	2.22998E-07	237034061	3440	2	0.01985	ebi-a-GCST90001689	CD28+ CD45RA+ CD8+ T cell %CD8+ T cell || id:ebi-a-GCST90001689	TRUE	reported	igd	2	TRUE
777	rs112258643	T	C	T	C	3.271	0.0155	0.0001	0.0061	FALSE	FALSE	FALSE	finn-b-DM_RETINA_PROLIF	12	55672838	0.1062	NA	0.8838	Proliferative diabetic retinopathy (DM_RETINA_PROLIF) || id:finn-b-DM_RETINA_PROLIF	Proliferative diabetic retinopathy (DM_RETINA_PROLIF)	Proliferative diabetic retinopathy (DM_RETINA_PROLIF) || ||	TRUE	igd	5.92393E-07	55672838	3440	12	0.6538	ebi-a-GCST90001689	CD28+ CD45RA+ CD8+ T cell %CD8+ T cell || id:ebi-a-GCST90001689	TRUE	reported	igd	2	TRUE
778	rs115077170	G	T	G	T	6.774	-0.0554	NA	0.0124	FALSE	FALSE	FALSE	finn-b-DM_RETINA_PROLIF	2	53872294	0.0741	NA	0.4546	Proliferative diabetic retinopathy (DM_RETINA_PROLIF) || id:finn-b-DM_RETINA_PROLIF	Proliferative diabetic retinopathy (DM_RETINA_PROLIF)	Proliferative diabetic retinopathy (DM_RETINA_PROLIF) || ||	TRUE	igd	9.45606E-06	53872294	3440	2	1.527	ebi-a-GCST90001689	CD28+ CD45RA+ CD8+ T cell %CD8+ T cell || id:ebi-a-GCST90001689	TRUE	reported	igd	2	TRUE
779	rs116767883	T	C	T	C	7.798	-0.0464	NA	0.0149	FALSE	FALSE	FALSE	finn-b-DM_RETINA_PROLIF	6	24745313	0.0682	NA	0.4965	Proliferative diabetic retinopathy (DM_RETINA_PROLIF) || id:finn-b-DM_RETINA_PROLIF	Proliferative diabetic retinopathy (DM_RETINA_PROLIF)	Proliferative diabetic retinopathy (DM_RETINA_PROLIF) || ||	TRUE	igd	6.16098E-06	24745313	3440	6	1.722	ebi-a-GCST90001689	CD28+ CD45RA+ CD8+ T cell %CD8+ T cell || id:ebi-a-GCST90001689	TRUE	reported	igd	2	TRUE
780	rs117475733	T	C	T	C	1.491	-0.0699	0.0004	0.0171	FALSE	FALSE	FALSE	finn-b-DM_RETINA_PROLIF	6	148775706	0.0648	NA	0.2808	Proliferative diabetic retinopathy (DM_RETINA_PROLIF) || id:finn-b-DM_RETINA_PROLIF	Proliferative diabetic retinopathy (DM_RETINA_PROLIF)	Proliferative diabetic retinopathy (DM_RETINA_PROLIF) || ||	TRUE	igd	4.43997E-06	148775706	3440	6	0.3243	ebi-a-GCST90001689	CD28+ CD45RA+ CD8+ T cell %CD8+ T cell || id:ebi-a-GCST90001689	TRUE	reported	igd	2	TRUE
781	rs11896593	C	G	C	G	0.1024	-0.0054	0.3703	0.1325	FALSE	TRUE	FALSE	finn-b-DM_RETINA_PROLIF	2	38925155	0.0243	NA	0.8247	Proliferative diabetic retinopathy (DM_RETINA_PROLIF) || id:finn-b-DM_RETINA_PROLIF	Proliferative diabetic retinopathy (DM_RETINA_PROLIF)	Proliferative diabetic retinopathy (DM_RETINA_PROLIF) || ||	TRUE	igd	2.49799E-07	38925155	3440	2	0.01981	ebi-a-GCST90001689	CD28+ CD45RA+ CD8+ T cell %CD8+ T cell || id:ebi-a-GCST90001689	TRUE	reported	igd	2	TRUE
782	rs145827119	T	C	T	C	4.134	-0.0298	0.0001	0.0312	FALSE	FALSE	FALSE	finn-b-DM_RETINA_PROLIF	20	57132122	0.0478	NA	0.5322	Proliferative diabetic retinopathy (DM_RETINA_PROLIF) || id:finn-b-DM_RETINA_PROLIF	Proliferative diabetic retinopathy (DM_RETINA_PROLIF)	Proliferative diabetic retinopathy (DM_RETINA_PROLIF) || ||	TRUE	igd	6.04296E-06	57132122	3440	20	0.9121	ebi-a-GCST90001689	CD28+ CD45RA+ CD8+ T cell %CD8+ T cell || id:ebi-a-GCST90001689	TRUE	reported	igd	2	TRUE
783	rs146985291	G	A	G	A	5.539	0.003	0.0001	0.0212	FALSE	FALSE	FALSE	finn-b-DM_RETINA_PROLIF	3	170169608	0.0574	NA	0.9588	Proliferative diabetic retinopathy (DM_RETINA_PROLIF) || id:finn-b-DM_RETINA_PROLIF	Proliferative diabetic retinopathy (DM_RETINA_PROLIF)	Proliferative diabetic retinopathy (DM_RETINA_PROLIF) || ||	TRUE	igd	6.23204E-06	170169608	3440	3	1.224	ebi-a-GCST90001689	CD28+ CD45RA+ CD8+ T cell %CD8+ T cell || id:ebi-a-GCST90001689	TRUE	reported	igd	2	TRUE
784	rs17583875	A	G	A	G	0.9979	-0.079	0.0029	0.0221	FALSE	FALSE	FALSE	finn-b-DM_RETINA_PROLIF	1	197924770	0.0571	NA	0.1664	Proliferative diabetic retinopathy (DM_RETINA_PROLIF) || id:finn-b-DM_RETINA_PROLIF	Proliferative diabetic retinopathy (DM_RETINA_PROLIF)	Proliferative diabetic retinopathy (DM_RETINA_PROLIF) || ||	TRUE	igd	8.81901E-09	197924770	3440	1	0.1731	ebi-a-GCST90001689	CD28+ CD45RA+ CD8+ T cell %CD8+ T cell || id:ebi-a-GCST90001689	TRUE	reported	igd	2	TRUE
785	rs182236332	G	A	G	A	4.274	0.1993	0.0001	0.0047	FALSE	FALSE	FALSE	finn-b-DM_RETINA_PROLIF	7	124954943	0.1254	NA	0.112	Proliferative diabetic retinopathy (DM_RETINA_PROLIF) || id:finn-b-DM_RETINA_PROLIF	Proliferative diabetic retinopathy (DM_RETINA_PROLIF)	Proliferative diabetic retinopathy (DM_RETINA_PROLIF) || ||	TRUE	igd	1.23299E-06	124954943	3440	7	0.8797	ebi-a-GCST90001689	CD28+ CD45RA+ CD8+ T cell %CD8+ T cell || id:ebi-a-GCST90001689	TRUE	reported	igd	2	TRUE
786	rs184082746	C	T	C	T	3.525	-0.0095	0.0001	0.0156	FALSE	FALSE	FALSE	finn-b-DM_RETINA_PROLIF	7	92791863	0.0676	NA	0.8886	Proliferative diabetic retinopathy (DM_RETINA_PROLIF) || id:finn-b-DM_RETINA_PROLIF	Proliferative diabetic retinopathy (DM_RETINA_PROLIF)	Proliferative diabetic retinopathy (DM_RETINA_PROLIF) || ||	TRUE	igd	4.41804E-07	92791863	3440	7	0.6966	ebi-a-GCST90001689	CD28+ CD45RA+ CD8+ T cell %CD8+ T cell || id:ebi-a-GCST90001689	TRUE	reported	igd	2	TRUE
787	rs188748536	C	T	C	T	10.95	0.011	NA	0.034	FALSE	FALSE	FALSE	finn-b-DM_RETINA_PROLIF	19	8271140	0.0459	NA	0.8105	Proliferative diabetic retinopathy (DM_RETINA_PROLIF) || id:finn-b-DM_RETINA_PROLIF	Proliferative diabetic retinopathy (DM_RETINA_PROLIF)	Proliferative diabetic retinopathy (DM_RETINA_PROLIF) || ||	TRUE	igd	4.84697E-06	8271140	3440	19	2.391	ebi-a-GCST90001689	CD28+ CD45RA+ CD8+ T cell %CD8+ T cell || id:ebi-a-GCST90001689	TRUE	reported	igd	2	TRUE
788	rs60220946	T	C	T	C	0.2919	-0.0922	0.0212	0.0088	FALSE	FALSE	FALSE	finn-b-DM_RETINA_PROLIF	1	193505625	0.091	NA	0.311	Proliferative diabetic retinopathy (DM_RETINA_PROLIF) || id:finn-b-DM_RETINA_PROLIF	Proliferative diabetic retinopathy (DM_RETINA_PROLIF)	Proliferative diabetic retinopathy (DM_RETINA_PROLIF) || ||	TRUE	igd	7.68299E-06	193505625	3440	1	0.06514	ebi-a-GCST90001689	CD28+ CD45RA+ CD8+ T cell %CD8+ T cell || id:ebi-a-GCST90001689	TRUE	reported	igd	2	TRUE
789	rs1064086	A	G	A	G	-0.1062	-0.008	0.328	0.4254	FALSE	FALSE	FALSE	finn-b-DM_RETINA_PROLIF	2	237034061	0.0167	NA	0.6346	Proliferative diabetic retinopathy (DM_RETINA_PROLIF) || id:finn-b-DM_RETINA_PROLIF	Proliferative diabetic retinopathy (DM_RETINA_PROLIF)	Proliferative diabetic retinopathy (DM_RETINA_PROLIF) || ||	TRUE	igd	4.56405E-08	237034061	3427	2	0.01937	ebi-a-GCST90001552	Naive CD8+ T cell %CD8+ T cell || id:ebi-a-GCST90001552	TRUE	reported	igd	2	TRUE
790	rs143809235	G	T	G	T	-12.2	-0.0121	NA	0.0261	FALSE	FALSE	FALSE	finn-b-DM_RETINA_PROLIF	2	167484735	0.0513	NA	0.8139	Proliferative diabetic retinopathy (DM_RETINA_PROLIF) || id:finn-b-DM_RETINA_PROLIF	Proliferative diabetic retinopathy (DM_RETINA_PROLIF)	Proliferative diabetic retinopathy (DM_RETINA_PROLIF) || ||	TRUE	igd	7.88098E-08	167484735	3427	2	2.267	ebi-a-GCST90001552	Naive CD8+ T cell %CD8+ T cell || id:ebi-a-GCST90001552	TRUE	reported	igd	2	TRUE
791	rs10748649	C	A	C	A	0.4156	-0.0093	0.4733	0.5397	FALSE	FALSE	FALSE	finn-b-DM_RETINA_PROLIF	10	97601703	0.0164	NA	0.5703	Proliferative diabetic retinopathy (DM_RETINA_PROLIF) || id:finn-b-DM_RETINA_PROLIF	Proliferative diabetic retinopathy (DM_RETINA_PROLIF)	Proliferative diabetic retinopathy (DM_RETINA_PROLIF) || ||	TRUE	igd	9.55873E-57	97601703	2920	10	0.02562	ebi-a-GCST90001888	CD28 on CD39+ secreting CD4 regulatory T cell || id:ebi-a-GCST90001888	TRUE	reported	igd	2	TRUE
792	rs10882701	C	A	C	A	-0.136	0.0164	0.5156	0.5755	FALSE	FALSE	FALSE	finn-b-DM_RETINA_PROLIF	10	97741071	0.0168	NA	0.3291	Proliferative diabetic retinopathy (DM_RETINA_PROLIF) || id:finn-b-DM_RETINA_PROLIF	Proliferative diabetic retinopathy (DM_RETINA_PROLIF)	Proliferative diabetic retinopathy (DM_RETINA_PROLIF) || ||	TRUE	igd	5.79802E-07	97741071	2920	10	0.02715	ebi-a-GCST90001888	CD28 on CD39+ secreting CD4 regulatory T cell || id:ebi-a-GCST90001888	TRUE	reported	igd	2	TRUE
793	rs117458836	A	G	A	G	0.5498	-0.0528	0.0187	0.0094	FALSE	FALSE	FALSE	finn-b-DM_RETINA_PROLIF	10	96773382	0.0858	NA	0.5389	Proliferative diabetic retinopathy (DM_RETINA_PROLIF) || id:finn-b-DM_RETINA_PROLIF	Proliferative diabetic retinopathy (DM_RETINA_PROLIF)	Proliferative diabetic retinopathy (DM_RETINA_PROLIF) || ||	TRUE	igd	8.59093E-08	96773382	2920	10	0.1024	ebi-a-GCST90001888	CD28 on CD39+ secreting CD4 regulatory T cell || id:ebi-a-GCST90001888	TRUE	reported	igd	2	TRUE
794	rs12778618	C	T	C	T	0.4215	0.0909	0.0457	0.0037	FALSE	FALSE	FALSE	finn-b-DM_RETINA_PROLIF	10	95633120	0.1467	NA	0.535499	Proliferative diabetic retinopathy (DM_RETINA_PROLIF) || id:finn-b-DM_RETINA_PROLIF	Proliferative diabetic retinopathy (DM_RETINA_PROLIF)	Proliferative diabetic retinopathy (DM_RETINA_PROLIF) || ||	TRUE	igd	8.8308E-11	95633120	2920	10	0.06475	ebi-a-GCST90001888	CD28 on CD39+ secreting CD4 regulatory T cell || id:ebi-a-GCST90001888	TRUE	reported	igd	2	TRUE
795	rs1723018	G	A	G	A	0.4235	-0.0161	0.4562	0.2687	FALSE	FALSE	FALSE	finn-b-DM_RETINA_PROLIF	1	167433420	0.0185	NA	0.3848	Proliferative diabetic retinopathy (DM_RETINA_PROLIF) || id:finn-b-DM_RETINA_PROLIF	Proliferative diabetic retinopathy (DM_RETINA_PROLIF)	Proliferative diabetic retinopathy (DM_RETINA_PROLIF) || ||	TRUE	igd	9.83785E-58	167433420	2910	1	0.02586	ebi-a-GCST90001846	CD3 on Central Memory CD8+ T cell || id:ebi-a-GCST90001846	TRUE	reported	igd	2	TRUE
796	rs61814886	A	G	A	G	0.254	-0.0182	0.1062	0.1083	FALSE	FALSE	FALSE	finn-b-DM_RETINA_PROLIF	1	167136405	0.0264	NA	0.4905	Proliferative diabetic retinopathy (DM_RETINA_PROLIF) || id:finn-b-DM_RETINA_PROLIF	Proliferative diabetic retinopathy (DM_RETINA_PROLIF)	Proliferative diabetic retinopathy (DM_RETINA_PROLIF) || ||	TRUE	igd	4.21202E-09	167136405	2910	1	0.04309	ebi-a-GCST90001846	CD3 on Central Memory CD8+ T cell || id:ebi-a-GCST90001846	TRUE	reported	igd	2	TRUE
797	rs10786199	A	G	A	G	-0.1932	0.0185	0.2894	0.4056	FALSE	FALSE	FALSE	finn-b-DM_RETINA_PROLIF	10	97069472	0.0167	NA	0.2688	Proliferative diabetic retinopathy (DM_RETINA_PROLIF) || id:finn-b-DM_RETINA_PROLIF	Proliferative diabetic retinopathy (DM_RETINA_PROLIF)	Proliferative diabetic retinopathy (DM_RETINA_PROLIF) || ||	TRUE	igd	3.39313E-11	97069472	3405	10	0.02906	ebi-a-GCST90001495	CD39+ secreting CD4 regulatory T cell Absolute Count || id:ebi-a-GCST90001495	TRUE	reported	igd	2	TRUE
798	rs10882655	A	G	A	G	-0.9594	0.0099	0.532	0.4604	FALSE	FALSE	FALSE	finn-b-DM_RETINA_PROLIF	10	97474371	0.0164	NA	0.5479	Proliferative diabetic retinopathy (DM_RETINA_PROLIF) || id:finn-b-DM_RETINA_PROLIF	Proliferative diabetic retinopathy (DM_RETINA_PROLIF)	Proliferative diabetic retinopathy (DM_RETINA_PROLIF) || ||	TRUE	igd	1E-200	97474371	3405	10	0.02046	ebi-a-GCST90001495	CD39+ secreting CD4 regulatory T cell Absolute Count || id:ebi-a-GCST90001495	TRUE	reported	igd	2	TRUE
799	rs10882701	C	A	C	A	-0.4069	0.0164	0.514	0.5755	FALSE	FALSE	FALSE	finn-b-DM_RETINA_PROLIF	10	97741071	0.0168	NA	0.3291	Proliferative diabetic retinopathy (DM_RETINA_PROLIF) || id:finn-b-DM_RETINA_PROLIF	Proliferative diabetic retinopathy (DM_RETINA_PROLIF)	Proliferative diabetic retinopathy (DM_RETINA_PROLIF) || ||	TRUE	igd	3.19374E-56	97741071	3405	10	0.02528	ebi-a-GCST90001495	CD39+ secreting CD4 regulatory T cell Absolute Count || id:ebi-a-GCST90001495	TRUE	reported	igd	2	TRUE
800	rs11188757	C	A	C	A	-0.2549	0.0132	0.2213	0.2725	FALSE	FALSE	FALSE	finn-b-DM_RETINA_PROLIF	10	98205222	0.0184	NA	0.4732	Proliferative diabetic retinopathy (DM_RETINA_PROLIF) || id:finn-b-DM_RETINA_PROLIF	Proliferative diabetic retinopathy (DM_RETINA_PROLIF)	Proliferative diabetic retinopathy (DM_RETINA_PROLIF) || ||	TRUE	igd	1.32801E-15	98205222	3405	10	0.03174	ebi-a-GCST90001495	CD39+ secreting CD4 regulatory T cell Absolute Count || id:ebi-a-GCST90001495	TRUE	reported	igd	2	TRUE
801	rs72809762	T	C	T	C	0.4322	-0.0163	0.0675	0.0173	FALSE	FALSE	FALSE	finn-b-DM_RETINA_PROLIF	10	97294154	0.0625	NA	0.7942	Proliferative diabetic retinopathy (DM_RETINA_PROLIF) || id:finn-b-DM_RETINA_PROLIF	Proliferative diabetic retinopathy (DM_RETINA_PROLIF)	Proliferative diabetic retinopathy (DM_RETINA_PROLIF) || ||	TRUE	igd	4.98196E-17	97294154	3405	10	0.05126	ebi-a-GCST90001495	CD39+ secreting CD4 regulatory T cell Absolute Count || id:ebi-a-GCST90001495	TRUE	reported	igd	2	TRUE
802	rs10786199	A	G	A	G	-0.189	0.0185	0.2894	0.4056	FALSE	FALSE	FALSE	finn-b-DM_RETINA_PROLIF	10	97069472	0.0167	NA	0.2688	Proliferative diabetic retinopathy (DM_RETINA_PROLIF) || id:finn-b-DM_RETINA_PROLIF	Proliferative diabetic retinopathy (DM_RETINA_PROLIF)	Proliferative diabetic retinopathy (DM_RETINA_PROLIF) || ||	TRUE	igd	5.63248E-11	97069472	3405	10	0.02875	ebi-a-GCST90001489	CD39+ activated CD4 regulatory T cell Absolute Count || id:ebi-a-GCST90001489	TRUE	reported	igd	2	TRUE
803	rs10882701	C	A	C	A	-0.3631	0.0164	0.514	0.5755	FALSE	FALSE	FALSE	finn-b-DM_RETINA_PROLIF	10	97741071	0.0168	NA	0.3291	Proliferative diabetic retinopathy (DM_RETINA_PROLIF) || id:finn-b-DM_RETINA_PROLIF	Proliferative diabetic retinopathy (DM_RETINA_PROLIF)	Proliferative diabetic retinopathy (DM_RETINA_PROLIF) || ||	TRUE	igd	1.80094E-45	97741071	3405	10	0.02528	ebi-a-GCST90001489	CD39+ activated CD4 regulatory T cell Absolute Count || id:ebi-a-GCST90001489	TRUE	reported	igd	2	TRUE
804	rs11188757	C	A	C	A	-0.2494	0.0132	0.2213	0.2725	FALSE	FALSE	FALSE	finn-b-DM_RETINA_PROLIF	10	98205222	0.0184	NA	0.4732	Proliferative diabetic retinopathy (DM_RETINA_PROLIF) || id:finn-b-DM_RETINA_PROLIF	Proliferative diabetic retinopathy (DM_RETINA_PROLIF)	Proliferative diabetic retinopathy (DM_RETINA_PROLIF) || ||	TRUE	igd	3.05914E-15	98205222	3405	10	0.03146	ebi-a-GCST90001489	CD39+ activated CD4 regulatory T cell Absolute Count || id:ebi-a-GCST90001489	TRUE	reported	igd	2	TRUE
805	rs72809762	T	C	T	C	0.3373	-0.0163	0.0675	0.0173	FALSE	FALSE	FALSE	finn-b-DM_RETINA_PROLIF	10	97294154	0.0625	NA	0.7942	Proliferative diabetic retinopathy (DM_RETINA_PROLIF) || id:finn-b-DM_RETINA_PROLIF	Proliferative diabetic retinopathy (DM_RETINA_PROLIF)	Proliferative diabetic retinopathy (DM_RETINA_PROLIF) || ||	TRUE	igd	4.74351E-11	97294154	3405	10	0.0511	ebi-a-GCST90001489	CD39+ activated CD4 regulatory T cell Absolute Count || id:ebi-a-GCST90001489	TRUE	reported	igd	2	TRUE
806	rs10786199	A	G	A	G	-0.1864	0.0185	0.2888	0.4056	FALSE	FALSE	FALSE	finn-b-DM_RETINA_PROLIF	10	97069472	0.0167	NA	0.2688	Proliferative diabetic retinopathy (DM_RETINA_PROLIF) || id:finn-b-DM_RETINA_PROLIF	Proliferative diabetic retinopathy (DM_RETINA_PROLIF)	Proliferative diabetic retinopathy (DM_RETINA_PROLIF) || ||	TRUE	igd	5.61177E-11	97069472	3437	10	0.02836	ebi-a-GCST90001491	CD39+ activated CD4 regulatory T cell %CD4 regulatory T cell || id:ebi-a-GCST90001491	TRUE	reported	igd	2	TRUE
807	rs10882655	A	G	A	G	-0.9139	0.0099	0.5319	0.4604	FALSE	FALSE	FALSE	finn-b-DM_RETINA_PROLIF	10	97474371	0.0164	NA	0.5479	Proliferative diabetic retinopathy (DM_RETINA_PROLIF) || id:finn-b-DM_RETINA_PROLIF	Proliferative diabetic retinopathy (DM_RETINA_PROLIF)	Proliferative diabetic retinopathy (DM_RETINA_PROLIF) || ||	TRUE	igd	1E-200	97474371	3437	10	0.02033	ebi-a-GCST90001491	CD39+ activated CD4 regulatory T cell %CD4 regulatory T cell || id:ebi-a-GCST90001491	TRUE	reported	igd	2	TRUE
808	rs10882701	C	A	C	A	-0.3538	0.0164	0.5141	0.5755	FALSE	FALSE	FALSE	finn-b-DM_RETINA_PROLIF	10	97741071	0.0168	NA	0.3291	Proliferative diabetic retinopathy (DM_RETINA_PROLIF) || id:finn-b-DM_RETINA_PROLIF	Proliferative diabetic retinopathy (DM_RETINA_PROLIF)	Proliferative diabetic retinopathy (DM_RETINA_PROLIF) || ||	TRUE	igd	1.31613E-44	97741071	3437	10	0.02489	ebi-a-GCST90001491	CD39+ activated CD4 regulatory T cell %CD4 regulatory T cell || id:ebi-a-GCST90001491	TRUE	reported	igd	2	TRUE
809	rs12268044	T	C	T	C	-0.1886	-0.0092	0.3439	0.3178	FALSE	FALSE	FALSE	finn-b-DM_RETINA_PROLIF	10	98794615	0.0177	NA	0.601999	Proliferative diabetic retinopathy (DM_RETINA_PROLIF) || id:finn-b-DM_RETINA_PROLIF	Proliferative diabetic retinopathy (DM_RETINA_PROLIF)	Proliferative diabetic retinopathy (DM_RETINA_PROLIF) || ||	TRUE	igd	2.04692E-12	98794615	3437	10	0.02672	ebi-a-GCST90001491	CD39+ activated CD4 regulatory T cell %CD4 regulatory T cell || id:ebi-a-GCST90001491	TRUE	reported	igd	2	TRUE
810	rs141018090	T	G	T	G	0.4456	0.1899	0.0528	0.0035	FALSE	FALSE	FALSE	finn-b-DM_RETINA_PROLIF	10	98169221	0.1422	NA	0.1817	Proliferative diabetic retinopathy (DM_RETINA_PROLIF) || id:finn-b-DM_RETINA_PROLIF	Proliferative diabetic retinopathy (DM_RETINA_PROLIF)	Proliferative diabetic retinopathy (DM_RETINA_PROLIF) || ||	TRUE	igd	1.07597E-15	98169221	3437	10	0.05532	ebi-a-GCST90001491	CD39+ activated CD4 regulatory T cell %CD4 regulatory T cell || id:ebi-a-GCST90001491	TRUE	reported	igd	2	TRUE
811	rs72809762	T	C	T	C	0.3615	-0.0163	0.0675	0.0173	FALSE	FALSE	FALSE	finn-b-DM_RETINA_PROLIF	10	97294154	0.0625	NA	0.7942	Proliferative diabetic retinopathy (DM_RETINA_PROLIF) || id:finn-b-DM_RETINA_PROLIF	Proliferative diabetic retinopathy (DM_RETINA_PROLIF)	Proliferative diabetic retinopathy (DM_RETINA_PROLIF) || ||	TRUE	igd	6.86278E-13	97294154	3437	10	0.05014	ebi-a-GCST90001491	CD39+ activated CD4 regulatory T cell %CD4 regulatory T cell || id:ebi-a-GCST90001491	TRUE	reported	igd	2	TRUE
812	rs12133465	G	A	G	A	0.6418	0.0687	0.0096	0.0298	FALSE	FALSE	FALSE	finn-b-DM_RETINA_PROLIF	1	195430336	0.0487	NA	0.1589	Proliferative diabetic retinopathy (DM_RETINA_PROLIF) || id:finn-b-DM_RETINA_PROLIF	Proliferative diabetic retinopathy (DM_RETINA_PROLIF)	Proliferative diabetic retinopathy (DM_RETINA_PROLIF) || ||	TRUE	igd	7.59801E-08	195430336	3437	1	0.1191	ebi-a-GCST90001482	Resting CD4 regulatory T cell %CD4+ T cell || id:ebi-a-GCST90001482	TRUE	reported	igd	2	TRUE
813	rs138915779	A	C	A	C	1.439	-0.0308	0.0035	0.0155	FALSE	FALSE	FALSE	finn-b-DM_RETINA_PROLIF	1	190079170	0.0651	NA	0.636601	Proliferative diabetic retinopathy (DM_RETINA_PROLIF) || id:finn-b-DM_RETINA_PROLIF	Proliferative diabetic retinopathy (DM_RETINA_PROLIF)	Proliferative diabetic retinopathy (DM_RETINA_PROLIF) || ||	TRUE	igd	1.72108E-11	190079170	3437	1	0.2131	ebi-a-GCST90001482	Resting CD4 regulatory T cell %CD4+ T cell || id:ebi-a-GCST90001482	TRUE	reported	igd	2	TRUE
814	rs147071297	A	G	A	G	1.123	0.0024	0.0039	0.0215	FALSE	FALSE	FALSE	finn-b-DM_RETINA_PROLIF	1	191648600	0.0569	NA	0.9668	Proliferative diabetic retinopathy (DM_RETINA_PROLIF) || id:finn-b-DM_RETINA_PROLIF	Proliferative diabetic retinopathy (DM_RETINA_PROLIF)	Proliferative diabetic retinopathy (DM_RETINA_PROLIF) || ||	TRUE	igd	1.40001E-09	191648600	3437	1	0.1849	ebi-a-GCST90001482	Resting CD4 regulatory T cell %CD4+ T cell || id:ebi-a-GCST90001482	TRUE	reported	igd	2	TRUE
815	rs150956189	C	T	C	T	2.897	0.0345	0.0003	0.0416	FALSE	FALSE	FALSE	finn-b-DM_RETINA_PROLIF	1	214625781	0.0419	NA	0.41	Proliferative diabetic retinopathy (DM_RETINA_PROLIF) || id:finn-b-DM_RETINA_PROLIF	Proliferative diabetic retinopathy (DM_RETINA_PROLIF)	Proliferative diabetic retinopathy (DM_RETINA_PROLIF) || ||	TRUE	igd	1.17999E-06	214625781	3437	1	0.5951	ebi-a-GCST90001482	Resting CD4 regulatory T cell %CD4+ T cell || id:ebi-a-GCST90001482	TRUE	reported	igd	2	TRUE
816	rs17583875	A	G	A	G	2.309	-0.079	0.0029	0.0221	FALSE	FALSE	FALSE	finn-b-DM_RETINA_PROLIF	1	197924770	0.0571	NA	0.1664	Proliferative diabetic retinopathy (DM_RETINA_PROLIF) || id:finn-b-DM_RETINA_PROLIF	Proliferative diabetic retinopathy (DM_RETINA_PROLIF)	Proliferative diabetic retinopathy (DM_RETINA_PROLIF) || ||	TRUE	igd	8.26228E-28	197924770	3437	1	0.2094	ebi-a-GCST90001482	Resting CD4 regulatory T cell %CD4+ T cell || id:ebi-a-GCST90001482	TRUE	reported	igd	2	TRUE
817	rs17607399	T	C	T	C	0.1996	-0.0395	0.1084	0.0814	FALSE	FALSE	FALSE	finn-b-DM_RETINA_PROLIF	2	41884212	0.03	NA	0.1879	Proliferative diabetic retinopathy (DM_RETINA_PROLIF) || id:finn-b-DM_RETINA_PROLIF	Proliferative diabetic retinopathy (DM_RETINA_PROLIF)	Proliferative diabetic retinopathy (DM_RETINA_PROLIF) || ||	TRUE	igd	1.64399E-07	41884212	3437	2	0.03805	ebi-a-GCST90001482	Resting CD4 regulatory T cell %CD4+ T cell || id:ebi-a-GCST90001482	TRUE	reported	igd	2	TRUE
818	rs408686	A	C	A	C	-0.2655	0.0874	0.8142	0.9725	FALSE	FALSE	FALSE	finn-b-DM_RETINA_PROLIF	2	39177320	0.0501	NA	0.0813299	Proliferative diabetic retinopathy (DM_RETINA_PROLIF) || id:finn-b-DM_RETINA_PROLIF	Proliferative diabetic retinopathy (DM_RETINA_PROLIF)	Proliferative diabetic retinopathy (DM_RETINA_PROLIF) || ||	TRUE	igd	4.21988E-18	39177320	3437	2	0.03044	ebi-a-GCST90001482	Resting CD4 regulatory T cell %CD4+ T cell || id:ebi-a-GCST90001482	TRUE	reported	igd	2	TRUE
819	rs6751481	C	T	C	T	0.2762	0.0086	0.4709	0.5253	FALSE	FALSE	FALSE	finn-b-DM_RETINA_PROLIF	2	38897810	0.0164	NA	0.6004	Proliferative diabetic retinopathy (DM_RETINA_PROLIF) || id:finn-b-DM_RETINA_PROLIF	Proliferative diabetic retinopathy (DM_RETINA_PROLIF)	Proliferative diabetic retinopathy (DM_RETINA_PROLIF) || ||	TRUE	igd	4.7841E-32	38897810	3437	2	0.0232	ebi-a-GCST90001482	Resting CD4 regulatory T cell %CD4+ T cell || id:ebi-a-GCST90001482	TRUE	reported	igd	2	TRUE
820	rs7530076	A	G	A	G	-0.3827	-0.0124	0.9748	0.9602	FALSE	FALSE	FALSE	finn-b-DM_RETINA_PROLIF	1	195825276	0.0422	NA	0.768199	Proliferative diabetic retinopathy (DM_RETINA_PROLIF) || id:finn-b-DM_RETINA_PROLIF	Proliferative diabetic retinopathy (DM_RETINA_PROLIF)	Proliferative diabetic retinopathy (DM_RETINA_PROLIF) || ||	TRUE	igd	6.27697E-07	195825276	3437	1	0.07667	ebi-a-GCST90001482	Resting CD4 regulatory T cell %CD4+ T cell || id:ebi-a-GCST90001482	TRUE	reported	igd	2	TRUE
821	rs12133465	G	A	G	A	0.7179	0.0687	0.0096	0.0298	FALSE	FALSE	FALSE	finn-b-DM_RETINA_PROLIF	1	195430336	0.0487	NA	0.1589	Proliferative diabetic retinopathy (DM_RETINA_PROLIF) || id:finn-b-DM_RETINA_PROLIF	Proliferative diabetic retinopathy (DM_RETINA_PROLIF)	Proliferative diabetic retinopathy (DM_RETINA_PROLIF) || ||	TRUE	igd	6.33097E-10	195430336	3437	1	0.1158	ebi-a-GCST90001481	Resting CD4 regulatory T cell %CD4 regulatory T cell || id:ebi-a-GCST90001481	TRUE	reported	igd	2	TRUE
822	rs138915779	A	C	A	C	1.793	-0.0308	0.0035	0.0155	FALSE	FALSE	FALSE	finn-b-DM_RETINA_PROLIF	1	190079170	0.0651	NA	0.636601	Proliferative diabetic retinopathy (DM_RETINA_PROLIF) || id:finn-b-DM_RETINA_PROLIF	Proliferative diabetic retinopathy (DM_RETINA_PROLIF)	Proliferative diabetic retinopathy (DM_RETINA_PROLIF) || ||	TRUE	igd	4.92833E-18	190079170	3437	1	0.2061	ebi-a-GCST90001481	Resting CD4 regulatory T cell %CD4 regulatory T cell || id:ebi-a-GCST90001481	TRUE	reported	igd	2	TRUE
823	rs138960714	C	A	C	A	2.013	0.0579	0.0006	0.0068	FALSE	FALSE	FALSE	finn-b-DM_RETINA_PROLIF	4	123422719	0.0971	NA	0.551099	Proliferative diabetic retinopathy (DM_RETINA_PROLIF) || id:finn-b-DM_RETINA_PROLIF	Proliferative diabetic retinopathy (DM_RETINA_PROLIF)	Proliferative diabetic retinopathy (DM_RETINA_PROLIF) || ||	TRUE	igd	9.71203E-06	123422719	3437	4	0.4545	ebi-a-GCST90001481	Resting CD4 regulatory T cell %CD4 regulatory T cell || id:ebi-a-GCST90001481	TRUE	reported	igd	2	TRUE
824	rs147071297	A	G	A	G	1.292	0.0024	0.0039	0.0215	FALSE	FALSE	FALSE	finn-b-DM_RETINA_PROLIF	1	191648600	0.0569	NA	0.9668	Proliferative diabetic retinopathy (DM_RETINA_PROLIF) || id:finn-b-DM_RETINA_PROLIF	Proliferative diabetic retinopathy (DM_RETINA_PROLIF)	Proliferative diabetic retinopathy (DM_RETINA_PROLIF) || ||	TRUE	igd	6.13762E-13	191648600	3437	1	0.1788	ebi-a-GCST90001481	Resting CD4 regulatory T cell %CD4 regulatory T cell || id:ebi-a-GCST90001481	TRUE	reported	igd	2	TRUE
825	rs150956189	C	T	C	T	2.691	0.0345	0.0003	0.0416	FALSE	FALSE	FALSE	finn-b-DM_RETINA_PROLIF	1	214625781	0.0419	NA	0.41	Proliferative diabetic retinopathy (DM_RETINA_PROLIF) || id:finn-b-DM_RETINA_PROLIF	Proliferative diabetic retinopathy (DM_RETINA_PROLIF)	Proliferative diabetic retinopathy (DM_RETINA_PROLIF) || ||	TRUE	igd	2.36701E-06	214625781	3437	1	0.5693	ebi-a-GCST90001481	Resting CD4 regulatory T cell %CD4 regulatory T cell || id:ebi-a-GCST90001481	TRUE	reported	igd	2	TRUE
826	rs17583875	A	G	A	G	2.714	-0.079	0.0029	0.0221	FALSE	FALSE	FALSE	finn-b-DM_RETINA_PROLIF	1	197924770	0.0571	NA	0.1664	Proliferative diabetic retinopathy (DM_RETINA_PROLIF) || id:finn-b-DM_RETINA_PROLIF	Proliferative diabetic retinopathy (DM_RETINA_PROLIF)	Proliferative diabetic retinopathy (DM_RETINA_PROLIF) || ||	TRUE	igd	3.21514E-40	197924770	3437	1	0.2018	ebi-a-GCST90001481	Resting CD4 regulatory T cell %CD4 regulatory T cell || id:ebi-a-GCST90001481	TRUE	reported	igd	2	TRUE
827	rs17607399	T	C	T	C	0.209	-0.0395	0.1084	0.0814	FALSE	FALSE	FALSE	finn-b-DM_RETINA_PROLIF	2	41884212	0.03	NA	0.1879	Proliferative diabetic retinopathy (DM_RETINA_PROLIF) || id:finn-b-DM_RETINA_PROLIF	Proliferative diabetic retinopathy (DM_RETINA_PROLIF)	Proliferative diabetic retinopathy (DM_RETINA_PROLIF) || ||	TRUE	igd	2.14102E-08	41884212	3437	2	0.03723	ebi-a-GCST90001481	Resting CD4 regulatory T cell %CD4 regulatory T cell || id:ebi-a-GCST90001481	TRUE	reported	igd	2	TRUE
828	rs187089343	C	A	C	A	0.9806	0.0723	0.0047	0.0144	FALSE	FALSE	FALSE	finn-b-DM_RETINA_PROLIF	1	182091538	0.0703	NA	0.3037	Proliferative diabetic retinopathy (DM_RETINA_PROLIF) || id:finn-b-DM_RETINA_PROLIF	Proliferative diabetic retinopathy (DM_RETINA_PROLIF)	Proliferative diabetic retinopathy (DM_RETINA_PROLIF) || ||	TRUE	igd	1.00399E-08	182091538	3437	1	0.1707	ebi-a-GCST90001481	Resting CD4 regulatory T cell %CD4 regulatory T cell || id:ebi-a-GCST90001481	TRUE	reported	igd	2	TRUE
829	rs60220946	T	C	T	C	0.4297	-0.0922	0.0212	0.0088	FALSE	FALSE	FALSE	finn-b-DM_RETINA_PROLIF	1	193505625	0.091	NA	0.311	Proliferative diabetic retinopathy (DM_RETINA_PROLIF) || id:finn-b-DM_RETINA_PROLIF	Proliferative diabetic retinopathy (DM_RETINA_PROLIF)	Proliferative diabetic retinopathy (DM_RETINA_PROLIF) || ||	TRUE	igd	3.079E-08	193505625	3437	1	0.07742	ebi-a-GCST90001481	Resting CD4 regulatory T cell %CD4 regulatory T cell || id:ebi-a-GCST90001481	TRUE	reported	igd	2	TRUE
830	rs6751481	C	T	C	T	0.2946	0.0086	0.4709	0.5253	FALSE	FALSE	FALSE	finn-b-DM_RETINA_PROLIF	2	38897810	0.0164	NA	0.6004	Proliferative diabetic retinopathy (DM_RETINA_PROLIF) || id:finn-b-DM_RETINA_PROLIF	Proliferative diabetic retinopathy (DM_RETINA_PROLIF)	Proliferative diabetic retinopathy (DM_RETINA_PROLIF) || ||	TRUE	igd	3.39782E-38	38897810	3437	2	0.02252	ebi-a-GCST90001481	Resting CD4 regulatory T cell %CD4 regulatory T cell || id:ebi-a-GCST90001481	TRUE	reported	igd	2	TRUE
831	rs7530076	A	G	A	G	-0.463	-0.0124	0.9748	0.9602	FALSE	FALSE	FALSE	finn-b-DM_RETINA_PROLIF	1	195825276	0.0422	NA	0.768199	Proliferative diabetic retinopathy (DM_RETINA_PROLIF) || id:finn-b-DM_RETINA_PROLIF	Proliferative diabetic retinopathy (DM_RETINA_PROLIF)	Proliferative diabetic retinopathy (DM_RETINA_PROLIF) || ||	TRUE	igd	5.95498E-10	195825276	3437	1	0.07456	ebi-a-GCST90001481	Resting CD4 regulatory T cell %CD4 regulatory T cell || id:ebi-a-GCST90001481	TRUE	reported	igd	2	TRUE
832	rs116683794	G	A	G	A	0.3299	-0.2886	0.096	0.0048	FALSE	FALSE	FALSE	finn-b-DM_RETINA_PROLIF	6	33034114	0.1192	NA	0.01546	Proliferative diabetic retinopathy (DM_RETINA_PROLIF) || id:finn-b-DM_RETINA_PROLIF	Proliferative diabetic retinopathy (DM_RETINA_PROLIF)	Proliferative diabetic retinopathy (DM_RETINA_PROLIF) || ||	TRUE	igd	9.18333E-13	33034114	3629	6	0.04603	ebi-a-GCST90002009	HLA DR on CD14- CD16- || id:ebi-a-GCST90002009	TRUE	reported	igd	2	TRUE
833	rs2734573	A	C	A	C	-0.285	0.0916	0.5397	0.4148	FALSE	FALSE	FALSE	finn-b-DM_RETINA_PROLIF	6	31494738	0.0173	NA	1.15699E-07	Proliferative diabetic retinopathy (DM_RETINA_PROLIF) || id:finn-b-DM_RETINA_PROLIF	Proliferative diabetic retinopathy (DM_RETINA_PROLIF)	Proliferative diabetic retinopathy (DM_RETINA_PROLIF) || ||	TRUE	igd	3.66522E-24	31494738	3629	6	0.02791	ebi-a-GCST90002009	HLA DR on CD14- CD16- || id:ebi-a-GCST90002009	TRUE	reported	igd	2	TRUE
834	rs72502555	G	C	G	C	0.2326	-0.0987	0.2656	0.064	FALSE	TRUE	FALSE	finn-b-DM_RETINA_PROLIF	6	31234208	0.0336	NA	0.00328897	Proliferative diabetic retinopathy (DM_RETINA_PROLIF) || id:finn-b-DM_RETINA_PROLIF	Proliferative diabetic retinopathy (DM_RETINA_PROLIF)	Proliferative diabetic retinopathy (DM_RETINA_PROLIF) || ||	TRUE	igd	5.5335E-13	31234208	3629	6	0.03214	ebi-a-GCST90002009	HLA DR on CD14- CD16- || id:ebi-a-GCST90002009	TRUE	reported	igd	2	TRUE
835	rs9268430	C	A	C	A	-0.4773	0.0991	0.2896	0.0744	FALSE	FALSE	FALSE	finn-b-DM_RETINA_PROLIF	6	32345429	0.0311	NA	0.00144099	Proliferative diabetic retinopathy (DM_RETINA_PROLIF) || id:finn-b-DM_RETINA_PROLIF	Proliferative diabetic retinopathy (DM_RETINA_PROLIF)	Proliferative diabetic retinopathy (DM_RETINA_PROLIF) || ||	TRUE	igd	1.83696E-47	32345429	3629	6	0.0325	ebi-a-GCST90002009	HLA DR on CD14- CD16- || id:ebi-a-GCST90002009	TRUE	reported	igd	2	TRUE
836	rs111534725	T	G	T	G	0.7307	-0.0759	0.041	0.0068	FALSE	FALSE	FALSE	finn-b-DM_RETINA_PROLIF	10	98139264	0.1016	NA	0.4547	Proliferative diabetic retinopathy (DM_RETINA_PROLIF) || id:finn-b-DM_RETINA_PROLIF	Proliferative diabetic retinopathy (DM_RETINA_PROLIF)	Proliferative diabetic retinopathy (DM_RETINA_PROLIF) || ||	TRUE	igd	4.66445E-29	98139264	3440	10	0.06471	ebi-a-GCST90001670	CD39+ CD8+ T cell %T cell || id:ebi-a-GCST90001670	TRUE	reported	igd	2	TRUE
837	rs117648214	T	C	T	C	1.27	-0.196	0.0029	0.0028	FALSE	FALSE	FALSE	finn-b-DM_RETINA_PROLIF	10	98816434	0.1529	NA	0.1999	Proliferative diabetic retinopathy (DM_RETINA_PROLIF) || id:finn-b-DM_RETINA_PROLIF	Proliferative diabetic retinopathy (DM_RETINA_PROLIF)	Proliferative diabetic retinopathy (DM_RETINA_PROLIF) || ||	TRUE	igd	2.14398E-08	98816434	3440	10	0.2262	ebi-a-GCST90001670	CD39+ CD8+ T cell %T cell || id:ebi-a-GCST90001670	TRUE	reported	igd	2	TRUE
838	rs11818051	T	C	T	C	0.6769	-0.0336	0.0317	0.0139	FALSE	FALSE	FALSE	finn-b-DM_RETINA_PROLIF	10	97972294	0.0706	NA	0.6341	Proliferative diabetic retinopathy (DM_RETINA_PROLIF) || id:finn-b-DM_RETINA_PROLIF	Proliferative diabetic retinopathy (DM_RETINA_PROLIF)	Proliferative diabetic retinopathy (DM_RETINA_PROLIF) || ||	TRUE	igd	9.34545E-20	97972294	3440	10	0.07397	ebi-a-GCST90001670	CD39+ CD8+ T cell %T cell || id:ebi-a-GCST90001670	TRUE	reported	igd	2	TRUE
839	rs12778618	C	T	C	T	0.8332	0.0909	0.0462	0.0037	FALSE	FALSE	FALSE	finn-b-DM_RETINA_PROLIF	10	95633120	0.1467	NA	0.535499	Proliferative diabetic retinopathy (DM_RETINA_PROLIF) || id:finn-b-DM_RETINA_PROLIF	Proliferative diabetic retinopathy (DM_RETINA_PROLIF)	Proliferative diabetic retinopathy (DM_RETINA_PROLIF) || ||	TRUE	igd	1.22687E-41	95633120	3440	10	0.06081	ebi-a-GCST90001670	CD39+ CD8+ T cell %T cell || id:ebi-a-GCST90001670	TRUE	reported	igd	2	TRUE
840	rs17111341	C	T	C	T	0.6237	-0.0234	0.0667	0.0206	FALSE	FALSE	FALSE	finn-b-DM_RETINA_PROLIF	10	97881031	0.058	NA	0.686901	Proliferative diabetic retinopathy (DM_RETINA_PROLIF) || id:finn-b-DM_RETINA_PROLIF	Proliferative diabetic retinopathy (DM_RETINA_PROLIF)	Proliferative diabetic retinopathy (DM_RETINA_PROLIF) || ||	TRUE	igd	9.80167E-33	97881031	3440	10	0.0518	ebi-a-GCST90001670	CD39+ CD8+ T cell %T cell || id:ebi-a-GCST90001670	TRUE	reported	igd	2	TRUE
841	rs72812685	A	G	A	G	0.6459	-0.0044	0.0483	0.077	FALSE	FALSE	FALSE	finn-b-DM_RETINA_PROLIF	10	95845989	0.031	NA	0.8871	Proliferative diabetic retinopathy (DM_RETINA_PROLIF) || id:finn-b-DM_RETINA_PROLIF	Proliferative diabetic retinopathy (DM_RETINA_PROLIF)	Proliferative diabetic retinopathy (DM_RETINA_PROLIF) || ||	TRUE	igd	1.13188E-27	95845989	3440	10	0.05873	ebi-a-GCST90001670	CD39+ CD8+ T cell %T cell || id:ebi-a-GCST90001670	TRUE	reported	igd	2	TRUE
842	rs117653391	A	G	A	G	0.4455	0.0097	0.0449	0.0448	FALSE	FALSE	FALSE	finn-b-DM_RETINA_PROLIF	10	97551952	0.0393	NA	0.8045	Proliferative diabetic retinopathy (DM_RETINA_PROLIF) || id:finn-b-DM_RETINA_PROLIF	Proliferative diabetic retinopathy (DM_RETINA_PROLIF)	Proliferative diabetic retinopathy (DM_RETINA_PROLIF) || ||	TRUE	igd	9.29394E-12	97551952	2650	10	0.06505	ebi-a-GCST90001901	CD28 on CD39+ resting CD4 regulatory T cell || id:ebi-a-GCST90001901	TRUE	reported	igd	2	TRUE
[truncated: 5,344 more rows]
