# Supplementary material for: The causal relationship between immune cells and diabetic retinopathy: a Mendelian randomization study
Source: Front Immunol. 2024 Sep 2;15:1381002. doi: 10.3389/fimmu.2024.1381002 (PMC11406504; doi:10.3389/fimmu.2024.1381002)
Supplement: Supplementary file 9 [file Table3.xlsx]

## Sheet: Sheet1
Phenotype	Phenocode1	Phenocode2	Case overlap (%)
Diabetic retinopathy	DM_RETINOPATHY	H7_RETINOPATHYDIAB	57.47
Proliferative diabetic retinopathy	DM_RETINA_PROLIF	H7_RETINOPATHYDIAB_PROLIF	25.82
The degree of phenotype overlap from the FinnGen database.
